# Supplementary material for: A Probe-Based Target Engagement Assay for Kinases in Live Cells
Source: Mol Cell Proteomics. 2025 Apr 3;24(5):100963. doi: 10.1016/j.mcpro.2025.100963 (PMC12076712; doi:10.1016/j.mcpro.2025.100963)
Supplement: Table S1 [file mmc1.xlsx]

## Sheet: Description
	Column name	Column description
	gene_name	swissprot gene name
	swissprot_identifier	swissprot identifier
	focus_group	protein family annotation
	kinase	protein family annotation, filtered for kinase
	compound	compound used for kinobead competition
	cell_material	material used for experiment
	molecular_weight	molecular weight [Da]
	qupm	quantified peptide matches
	qusm	quantified spectra matches
	sequence_coverage	sequence coverage [%]
	qcval	annotation of curve quality
	ic50final	ic50 value
	ms1intensity	cumulative intensity of the three most abundant peptides
	internal_identifier	internal experiment identifier
	pIC50	-log10(IC50)
	pIC50_mean	mean pIC50 value

## Sheet: Lysate mix_1
gene_name	swissprot_identifier	focus_group	kinase	compound	cell_material	molecular_weight_n1	qupm_n1	qusm_n1	sequence_coverage_n1	qcval_n1	ic50final_n1	ms1intensity_n1	internal_identifier_n1	pIC50_n1	molecular_weight_n2	qupm_n2	qusm_n2	sequence_coverage_n2	qcval_n2	ic50final_n2	ms1intensity_n2	internal_identifier_n2	pIC50_n2	pIC50_mean
A2M	P01023	potential contaminant	FALSE	1	Lysate mix										163289	7	7	4.8	good	30	6.27	P0321212A	not competed	not competed
AAK1	Q2M2I8	KINASE	TRUE	1	Lysate mix	103884	26	45	31.8	good	30	8.43	P0321202A	not competed	103884	26	38	30	good	30	8.36	P0321212A	not competed	not competed
ABCE1	P61221	n/d	FALSE	1	Lysate mix	67314	7	7	12.2	weak	30	6	P0321202A	not competed	67314	6	6	10.4	good	30	6.22	P0321212A	not competed	not competed
ABL1	P00519	KINASE	TRUE	1	Lysate mix	124953	36	48	40.6	good	30	7.88	P0321202A	not competed	124953	41	55	44.8	good	20	7.92	P0321212A	4.7	4.7
ABL2	P42684	KINASE	TRUE	1	Lysate mix	128341	20	22	21.8	good	5.1	7.46	P0321202A	5.29	128341	21	24	18.5	weak	3.9	7.65	P0321212A	5.41	5.35
ACAD10	Q6JQN1	OXIDOREDUCTASE	FALSE	1	Lysate mix	118833	18	19	19.3	good	30	6.97	P0321202A	not competed	118833	21	22	21.2	good	30	7.2	P0321212A	not competed	not competed
ACAD11	Q709F0	OXIDOREDUCTASE	FALSE	1	Lysate mix	87282	36	63	46.4	good	30	8.05	P0321202A	not competed	87282	36	59	42.8	good	30	8.19	P0321212A	not competed	not competed
ACADSB	P45954	OXIDOREDUCTASE	FALSE	1	Lysate mix	47485	3	3	8.6	good	30	5.54	P0321202A	not competed	47485	2	2	6	weak	30	5.76	P0321212A	not competed	not competed
ACADVL	P49748	OXIDOREDUCTASE	FALSE	1	Lysate mix										72926	4	4	7.2	good	30	5.99	P0321212A	not competed	not competed
ACIN1	Q9UKV3	n/d	FALSE	1	Lysate mix	151860	6	6	4	weak	30	6.14	P0321202A	not competed	151860	6	6	4.8	good	30	6.04	P0321212A	not competed	not competed
ACLY	P53396	n/d	FALSE	1	Lysate mix	120838	66	164	56.3	good	30	8.59	P0321202A	not competed	120838	68	177	60.9	good	30	8.63	P0321212A	not competed	not competed
ACOX1	Q15067	OXIDOREDUCTASE	FALSE	1	Lysate mix	74667	4	4	5.3	good	30	6.22	P0321202A	not competed	74667	5	5	6.5	good	30	6.15	P0321212A	not competed	not competed
ACSL3	O95573	n/d	FALSE	1	Lysate mix	80419	4	4	8.1	good	30	6	P0321202A	not competed	80419	3	3	4.4	good	30	5.95	P0321212A	not competed	not competed
ACTC1	P68032	n/d	FALSE	1	Lysate mix	42019	4	4	16.7	good	30	6.46	P0321202A	not competed	42019	4	4	10.3	good	30	6.8	P0321212A	not competed	not competed
ACTG1	P63261	n/d	FALSE	1	Lysate mix	41792	20	36	58.4	good	30	8.09	P0321202A	not competed	41792	12	22	46.1	good	30	7.94	P0321212A	not competed	not competed
ACTL6A	O96019	n/d	FALSE	1	Lysate mix	47460	4	4	9.1	good	30	6.11	P0321202A	not competed	47460	5	5	13.8	good	30	5.95	P0321212A	not competed	not competed
ACTR2	P61160	n/d	FALSE	1	Lysate mix										45376	3	3	8.6	good	30	5.66	P0321212A	not competed	not competed
ACTR3	P61158	n/d	FALSE	1	Lysate mix	47371	5	5	12	good	30	6.07	P0321202A	not competed										not competed
ACVR1	Q04771	KINASE	TRUE	1	Lysate mix	57152	10	12	27.1	good	21	7.58	P0321202A	4.68	57152	7	10	22	good	16	7.48	P0321212A	4.8	4.74
ACVR1B	P36896	KINASE, PROTEASE	FALSE	1	Lysate mix	61438	9	9	18.2	weak	30	7.22	P0321202A	not competed	61438	10	11	18.4	weak	29	7.12	P0321212A	4.54	4.54
ACVR2A	P27037	KINASE	TRUE	1	Lysate mix	57847	12	13	27.9	good	30	7.25	P0321202A	not competed	57847	12	12	24.6	good	30	7.13	P0321212A	not competed	not competed
ACVR2B	Q13705	KINASE	TRUE	1	Lysate mix	57723	10	10	21.5	good	30	6.82	P0321202A	not competed	57723	14	15	30.9	good	30	6.89	P0321212A	not competed	not competed
ADCK1	Q86TW2	KINASE	TRUE	1	Lysate mix	60577	11	11	21.5	weak	30	6.48	P0321202A	not competed	60577	7	7	15.5	good	18	6.49	P0321212A	4.74	4.74
AFF1	P51825	n/d	FALSE	1	Lysate mix	132382	11	11	6.9	weak	1.6	6.82	P0321202A	5.8	132382	9	10	6.9	good	4.6	6.88	P0321212A	5.34	5.57
AFF4	Q9UHB7	n/d	FALSE	1	Lysate mix	127458	7	8	6.2	good	1.4	6.88	P0321202A	5.85	127458	13	15	8.4	weak	3.6	6.7	P0321212A	5.44	5.64
AFG3L2	Q9Y4W6	PROTEASE	FALSE	1	Lysate mix	88583	3	3	3.6	good	30	5.71	P0321202A	not competed	88583	3	3	3.3	good	30	5.59	P0321212A	not competed	not competed
AGK	Q53H12	n/d	FALSE	1	Lysate mix	47137	3	3	8.3	good	30	5.79	P0321202A	not competed	47137	2	2	6.4	good	30	5.76	P0321212A	not competed	not competed
AGRN	O00468	n/d	FALSE	1	Lysate mix										217230	2	2	1	good	30	5.46	P0321212A	not competed	not competed
AHCYL1	O43865	n/d	FALSE	1	Lysate mix	58951	2	2	3.8	weak	30	5.88	P0321202A	not competed	58951	4	4	6.4	good	30	6.18	P0321212A	not competed	not competed
AHNAK	Q09666	n/d	FALSE	1	Lysate mix	629094	5	5	0.8	good	30	6.05	P0321202A	not competed										not competed
AHSG	P12763	contaminant	FALSE	1	Lysate mix										38418	5	5		good	30	6.36	P0321212A	not competed	not competed
AIFM1	O95831	OXIDOREDUCTASE	FALSE	1	Lysate mix										66900	8	8	11.4	good	30	6.35	P0321212A	not competed	not competed
AKR1B1	P15121	OXIDOREDUCTASE	FALSE	1	Lysate mix										35853	4	4	14.6	weak	30	5.96	P0321212A	not competed	not competed
AKR1C1	Q04828	OXIDOREDUCTASE	FALSE	1	Lysate mix										36788	4	4	9.9	weak	30	6.39	P0321212A	not competed	not competed
AKT2	P31751	KINASE	TRUE	1	Lysate mix										55768	3	3	6.9	good	30	5.48	P0321212A	not competed	not competed
ALDH1A1	P00352	OXIDOREDUCTASE	FALSE	1	Lysate mix	54861	24	91	68.5	good	30	8.91	P0321202A	not competed	54861	29	95	67.1	good	30	8.99	P0321212A	not competed	not competed
ALDH1A2	O94788	OXIDOREDUCTASE	FALSE	1	Lysate mix	56723	9	10	16.6	good	30	7.3	P0321202A	not competed	56723	12	12	23.9	good	30	7.55	P0321212A	not competed	not competed
ALDH1A3	P47895	OXIDOREDUCTASE	FALSE	1	Lysate mix										56108	2	2	5.3	good	30	5.69	P0321212A	not competed	not competed
ALDH1B1	P30837	OXIDOREDUCTASE	FALSE	1	Lysate mix	57206	22	45	46.4	good	30	8.55	P0321202A	not competed	57206	23	56	46.4	good	30	8.49	P0321212A	not competed	not competed
ALDH2	P05091	OXIDOREDUCTASE	FALSE	1	Lysate mix	56381	15	25	41.8	good	30	7.96	P0321202A	not competed	56381	16	28	38.3	good	30	7.97	P0321212A	not competed	not competed
ALDH3A2	P51648	OXIDOREDUCTASE	FALSE	1	Lysate mix	57669	4	4	6.2	good	30	5.9	P0321202A	not competed	57669	3	3	5.8	good	30	5.89	P0321212A	not competed	not competed
ALDH4A1	P30038	OXIDOREDUCTASE	FALSE	1	Lysate mix										61719	3	3	5.7	good	30	5.78	P0321212A	not competed	not competed
ALG1	Q9BT22	n/d	FALSE	1	Lysate mix	52518	3	3	5.6	good	30	5.85	P0321202A	not competed										not competed
ALPP	P05187	n/d	FALSE	1	Lysate mix	57953	10	10	21.1	weak	30	6.38	P0321202A	not competed	57953	6	6	12.9	good	30	6.28	P0321212A	not competed	not competed
ALYREF	Q86V81	n/d	FALSE	1	Lysate mix	26888	6	7	26.8	good	30	7.08	P0321202A	not competed	26888	6	9	28.8	good	30	6.93	P0321212A	not competed	not competed
ANAPC4	Q9UJX5	n/d	FALSE	1	Lysate mix	92214	2	2	0.7	weak	4.2	5.88	P0321202A	5.38										5.38
ANAPC5	Q9UJX4	n/d	FALSE	1	Lysate mix										85076	3	3	3.3	weak	0.6	5.76	P0321212A	6.22	6.22
ANAPC7	Q9UJX3	n/d	FALSE	1	Lysate mix	66855	3	3	5.1	weak	0.9	5.85	P0321202A	6.05	66855	4	4	6.7	weak	3	5.8	P0321212A	5.52	5.78
ANKRD54	Q6NXT1	n/d	FALSE	1	Lysate mix										32505	3	3	6.7	good	15	6.37	P0321212A	4.82	4.82
ANP32A	P39687	n/d	FALSE	1	Lysate mix										28585	2	2	7.6	good	30	6.33	P0321212A	not competed	not competed
ANP32B	Q92688	n/d	FALSE	1	Lysate mix										28787	3	3	21.1	good	30	6.4	P0321212A	not competed	not competed
ANXA1	P04083	n/d	FALSE	1	Lysate mix	38714	10	10	32.1	good	30	6.88	P0321202A	not competed	38714	14	16	40.8	weak	30	6.98	P0321212A	not competed	not competed
ANXA2	P07355	n/d	FALSE	1	Lysate mix	38604	7	8	18.3	good	30	6.12	P0321202A	not competed	38604	4	4	13.9	good	30	6.03	P0321212A	not competed	not competed
ANXA4	P09525	n/d	FALSE	1	Lysate mix										35882	2	2	5	good	30	5.58	P0321212A	not competed	not competed
ANXA7	P20073	n/d	FALSE	1	Lysate mix	52739	2	2	4.1	good	30	5.91	P0321202A	not competed	52739	2	2	3.5	good	30	5.93	P0321212A	not competed	not competed
AP1B1	Q10567	n/d	FALSE	1	Lysate mix	104635	2	2	1.2	good	30	5.83	P0321202A	not competed	104635	3	3	2.2	good	30	5.73	P0321212A	not competed	not competed
AP2A1	O95782	n/d	FALSE	1	Lysate mix	107545	13	15	23.5	weak	30	6.91	P0321202A	not competed	107545	14	15	23.5	good	30	6.76	P0321212A	not competed	not competed
AP2A2	O94973	n/d	FALSE	1	Lysate mix	104088	3	3	3.1	good	30	5.94	P0321202A	not competed	104088	5	5	7.2	good	30	5.92	P0321212A	not competed	not competed
AP2B1	P63010	n/d	FALSE	1	Lysate mix	105691	10	10	20.4	weak	30	6.92	P0321202A	not competed	105691	12	12	28.4	good	30	6.82	P0321212A	not competed	not competed
AP2M1	Q96CW1	n/d	FALSE	1	Lysate mix	49654	14	15	30.8	good	30	6.92	P0321202A	not competed	49654	14	14	31.3	weak	30	6.85	P0321212A	not competed	not competed
AP2S1	P53680	n/d	FALSE	1	Lysate mix	17017	4	5	30.3	good	30	6.55	P0321202A	not competed	17017	3	3	17.6	good	30	6.46	P0321212A	not competed	not competed
AP3B1	O00203	n/d	FALSE	1	Lysate mix										121319	9	9	8	good	30	5.96	P0321212A	not competed	not competed
APLP2	Q06481	n/d	FALSE	1	Lysate mix	87214	4	4	4.8	weak	30	6.1	P0321202A	not competed	87214	5	5	7.6	good	30	6.22	P0321212A	not competed	not competed
APOB	P04114	contaminant	FALSE	1	Lysate mix	515598	24	24	1.7	good	30	6.46	P0321202A	not competed	515598	28	28	1.6	good	30	6.66	P0321212A	not competed	not competed
APOBEC3C	Q9NRW3	n/d	FALSE	1	Lysate mix										22826	2	2	10	good	30	6.2	P0321212A	not competed	not competed
APRT	P07741	n/d	FALSE	1	Lysate mix	19608	2	2	8.3	good	30	6.11	P0321202A	not competed										not competed
ARCN1	P48444	n/d	FALSE	1	Lysate mix	57210	2	2	3.9	good	30	5.6	P0321202A	not competed	57210	2	2	3.9	weak	30	5.42	P0321212A	not competed	not competed
ARG1	P05089	n/d	FALSE	1	Lysate mix	34735	4	4	10.2	good	30	6.17	P0321202A	not competed	34735	4	4	11.5	good	30	6.16	P0321212A	not competed	not competed
ARGLU1	Q9NWB6	n/d	FALSE	1	Lysate mix	33216	3	3	7.7	weak	30	6.17	P0321202A	not competed										not competed
ARID1A	O14497	n/d	FALSE	1	Lysate mix	205919	3	3	1	weak	30	5.66	P0321202A	not competed										not competed
ARL1	P40616	n/d	FALSE	1	Lysate mix	20417	2	2	12.7	good	30	6.14	P0321202A	not competed										not competed
ARL8B	Q9NVJ2	n/d	FALSE	1	Lysate mix										21539	3	3	22	good	30	5.82	P0321212A	not competed	not competed
ARPC1B	O15143	n/d	FALSE	1	Lysate mix										40949	2	2	3.8	weak	30	5.81	P0321212A	not competed	not competed
ARPC2	O15144	n/d	FALSE	1	Lysate mix										34333	2	2	5.7	weak	30	5.94	P0321212A	not competed	not competed
ARPC4	P59998	n/d	FALSE	1	Lysate mix	71718	2	2	11.3	good	30	5.73	P0321202A	not competed	71718	2	2	10.7	good	30	5.77	P0321212A	not competed	not competed
ASNS	P08243	PROTEASE	FALSE	1	Lysate mix										64369	3	3	5	good	30	5.8	P0321212A	not competed	not competed
ATAD3A	Q9NVI7	n/d	FALSE	1	Lysate mix										66217	6	6	8.5	good	30	6.21	P0321212A	not competed	not competed
ATAD3B	Q5T9A4	n/d	FALSE	1	Lysate mix	72572	6	6	6.8	good	30	6.28	P0321202A	not competed										not competed
ATP1A1	P05023	n/d	FALSE	1	Lysate mix	112999	11	11	11.6	good	30	6.38	P0321202A	not competed	112999	14	14	13.9	good	30	6.32	P0321212A	not competed	not competed
ATP2A2	P16615	n/d	FALSE	1	Lysate mix	114756	9	9	7.3	good	30	6.47	P0321202A	not competed	114756	6	7	6.7	good	30	6.24	P0321212A	not competed	not competed
ATP5F1A	P25705	n/d	FALSE	1	Lysate mix										59750	19	21	35.6	weak	30	6.85	P0321212A	not competed	not competed
ATP5F1C	P36542	n/d	FALSE	1	Lysate mix	32996	2	2	7	good	30	6.4	P0321202A	not competed	32996	2	2	7	weak	20	6.4	P0321212A	4.7	4.7
ATP5F1E	P56381	n/d	FALSE	1	Lysate mix										5780	2	2	27.5	weak	30	6.44	P0321212A	not competed	not competed
ATP5MG	O75964	n/d	FALSE	1	Lysate mix	11428	2	2	23.3	good	30	5.88	P0321202A	not competed										not competed
ATP5PD	O75947	n/d	FALSE	1	Lysate mix										18491	3	3	16.8	good	30	5.98	P0321212A	not competed	not competed
ATP5PO	P48047	n/d	FALSE	1	Lysate mix	23277	2	2	8.5	good	30	6.24	P0321202A	not competed	23277	4	4	16.9	good	30	6.31	P0321212A	not competed	not competed
ATP6V0A1	Q93050	n/d	FALSE	1	Lysate mix										96599	3	3	3.7	good	30	5.64	P0321212A	not competed	not competed
ATXN2L	Q8WWM7	n/d	FALSE	1	Lysate mix										115581	2	2	2	weak	30	6.05	P0321212A	not competed	not competed
AUP1	Q9Y679	n/d	FALSE	1	Lysate mix	53028	12	12	27.1	weak	1.5	7.22	P0321202A	5.82	53028	12	12	26.3	good	30	7.11	P0321212A	not competed	5.82
AURKA	O14965	KINASE	TRUE	1	Lysate mix	45809	22	33	55.6	good	0.13	8.19	P0321202A	6.89	45809	22	35	48.6	good	0.15	8.39	P0321212A	6.82	6.86
AURKB	Q96GD4	KINASE	TRUE	1	Lysate mix	39466	15	29	51.5	weak	1.2	8	P0321202A	5.92	39466	20	33	70.3	good	1.1	8.03	P0321212A	5.96	5.94
AURKC	Q9UQB9	KINASE	TRUE	1	Lysate mix										35591	2	2	10.7	weak	5.5	5.43	P0321212A	5.26	5.26
AXIN1	O15169	n/d	FALSE	1	Lysate mix	95634	2	2	1.6	weak	30	6.57	P0321202A	not competed										not competed
AZGP1	P25311	n/d	FALSE	1	Lysate mix	34258	2	2	6.7	good	30	6.39	P0321202A	not competed	34258	2	2	6	good	30	6.06	P0321212A	not competed	not competed
AZI2	Q9H6S1	n/d	FALSE	1	Lysate mix	44934	11	11	28.3	good	7.9	7.25	P0321202A	5.1	44934	17	19	41.6	good	5.6	7.34	P0321212A	5.25	5.18
BAG2	O95816	n/d	FALSE	1	Lysate mix	20189	2	2	7.6	good	30	6.22	P0321202A	not competed	23772	2	2	10	good	30	5.87	P0321212A	not competed	not competed
BANF1	O75531	n/d	FALSE	1	Lysate mix										10058	6	8	53.9	good	30	7.49	P0321212A	not competed	not competed
BASP1	P80723	n/d	FALSE	1	Lysate mix	22693	3	3	13.2	good	30	6.06	P0321202A	not competed	22693	3	3	9.7	good	30	6.16	P0321212A	not competed	not competed
BAZ1B	Q9UIG0	BROMO	FALSE	1	Lysate mix										170901	5	5	4	good	30	6.34	P0321212A	not competed	not competed
BCAS2	O75934	n/d	FALSE	1	Lysate mix										26131	2	2	10.7	good	30	5.55	P0321212A	not competed	not competed
BCLAF1	Q9NYF8	n/d	FALSE	1	Lysate mix	106121	5	6	4.9	weak	30	6.6	P0321202A	not competed	106121	11	12	13.5	good	30	6.49	P0321212A	not competed	not competed
BCR	P11274	KINASE	TRUE	1	Lysate mix	142818	24	30	20.8	good	30	7.56	P0321202A	not competed	142818	27	35	21.4	weak	30	7.67	P0321212A	not competed	not competed
BGN	P21810	n/d	FALSE	1	Lysate mix										41654	3	3	8.2	good	30	5.69	P0321212A	not competed	not competed
BLMH	Q13867	PROTEASE	FALSE	1	Lysate mix										52562	4	4	6.2	good	30	6.25	P0321212A	not competed	not competed
BMP2K	Q9NSY1	KINASE	TRUE	1	Lysate mix	129170	29	41	25.5	good	30	8.31	P0321202A	not competed	129170	28	49	27.1	good	30	8.26	P0321212A	not competed	not competed
BMPR1A	P36894	KINASE	TRUE	1	Lysate mix	60197	12	14	22.4	good	13	7.36	P0321202A	4.89	60197	14	14	27.4	good	14	7.1	P0321212A	4.85	4.87
BMPR1B	O00238	KINASE	TRUE	1	Lysate mix	60581	5	5	8	good	10	6.68	P0321202A	5	60581	4	4	9.2	good	6.9	6.19	P0321212A	5.16	5.08
BMPR2	Q13873	KINASE	TRUE	1	Lysate mix	115200	4	4	3.1	good	30	6.47	P0321202A	not competed	115200	2	2	1.7	good	30	6.55	P0321212A	not competed	not competed
BMX	P51813	KINASE	TRUE	1	Lysate mix	78010	2	2	3.3	good	30	5.85	P0321202A	not competed	78010	3	3	5.3	good	30	5.84	P0321212A	not competed	not competed
BRAF	P15056	KINASE	TRUE	1	Lysate mix	84436	18	20	24.5	good	30	7.4	P0321202A	not competed	84436	13	14	25.8	weak	30	7.26	P0321212A	not competed	not competed
BRD2	P25440	KINASE, BROMO	FALSE	1	Lysate mix	92032	2	2	2.5	weak	30	5.71	P0321202A	not competed										not competed
BRD3	Q15059	KINASE, BROMO	FALSE	1	Lysate mix	79541	2	2	3	weak	16	5.92	P0321202A	4.8										4.8
BRD4	O60885	KINASE, BROMO	FALSE	1	Lysate mix										152217	3	3	3.5	weak	30	5.71	P0321212A	not competed	not competed
BRSK2	Q8IWQ3	KINASE	TRUE	1	Lysate mix	81632	4	4	5.8	weak	30	6.56	P0321202A	not competed	81632	4	4	8.4	weak	30	6.3	P0321212A	not competed	not competed
BSG	P35613	n/d	FALSE	1	Lysate mix	42200	6	6	17.7	good	30	6.46	P0321202A	not competed	42200	5	5	11.2	good	30	6.28	P0321212A	not competed	not competed
BST2	Q10589	n/d	FALSE	1	Lysate mix	19769	4	4	21.7	good	30	6.15	P0321202A	not competed	19769	2	2	12.8	good	30	6.22	P0321212A	not competed	not competed
BTK	Q06187	KINASE	TRUE	1	Lysate mix	79937	44	79	64	good	30	8.38	P0321202A	not competed	76280	45	89	67.2	good	27	8.42	P0321212A	4.57	4.57
BUB1	O43683	KINASE	TRUE	1	Lysate mix	122374	21	21	23.5	good	30	7.55	P0321202A	not competed	122374	27	28	30.1	good	30	7.65	P0321212A	not competed	not competed
BUB3	O43684	n/d	FALSE	1	Lysate mix	37154	5	5	15.9	good	30	6.13	P0321202A	not competed	37154	5	5	16.8	good	30	6.06	P0321212A	not competed	not competed
BYSL	Q13895	n/d	FALSE	1	Lysate mix	49601	6	6	10.3	good	30	6.13	P0321202A	not competed	49601	4	4	6.9	good	30	6.08	P0321212A	not competed	not competed
BZW2	Q9Y6E2	n/d	FALSE	1	Lysate mix	48162	4	4	8.4	good	30	5.68	P0321202A	not competed	48162	3	3	9.5	good	30	5.59	P0321212A	not competed	not competed
C18orf25	Q96B23	n/d	FALSE	1	Lysate mix	36977	5	6	14.4	good	4.2	6.79	P0321202A	5.38	36977	6	8	16.1	good	3.1	6.86	P0321212A	5.51	5.44
C2CD5	Q86YS7	n/d	FALSE	1	Lysate mix	116026	25	30	25.9	weak	24	7.18	P0321202A	4.62	116026	25	27	22.5	good	15	7.24	P0321212A	4.82	4.72
C3	P01024	potential contaminant	FALSE	1	Lysate mix	187146	10	10	4.6	good	30	6	P0321202A	not competed	187146	8	8	4.5	good	30	6.15	P0321212A	not competed	not competed
C4B, C4B_2	P0C0L5	potential contaminant	FALSE	1	Lysate mix	192749	4	4	2.2	good	30	5.73	P0321202A	not competed										not competed
CAB39	Q9Y376	n/d	FALSE	1	Lysate mix	39869	7	7	18.5	weak	6.6	6.19	P0321202A	5.18	39869	7	7	18.2	good	4.9	6.27	P0321212A	5.31	5.24
CABLES1	Q8TDN4	n/d	FALSE	1	Lysate mix										67598	5	5	8.5	good	6.2	6.72	P0321212A	5.21	5.21
CABLES2	Q9BTV7	n/d	FALSE	1	Lysate mix										52235	2	2	4	good	13	6.17	P0321212A	4.89	4.89
CAD	P27708	n/d	FALSE	1	Lysate mix										242981	8	8	4.1	good	30	6.03	P0321212A	not competed	not competed
CALCOCO2	Q13137	n/d	FALSE	1	Lysate mix	55188	9	9	21.7	good	12	6.33	P0321202A	4.92	55188	13	13	29.6	good	15	6.26	P0321212A	4.82	4.87
CALD1	Q05682	n/d	FALSE	1	Lysate mix	93230	2	2	0.9	good	30	5.98	P0321202A	not competed										not competed
CALM1	P0DP23	n/d	FALSE	1	Lysate mix										16837	4	4	25.5	weak	30	6.95	P0321212A	not competed	not competed
CAMK2B	Q13554	KINASE	TRUE	1	Lysate mix	72677	9	9	17	good	30	6.94	P0321202A	not competed	72677	10	11	17.4	good	30	6.94	P0321212A	not competed	not competed
CAMK2D	Q13557	KINASE	TRUE	1	Lysate mix	59151	16	43	37.3	good	30	8.63	P0321202A	not competed	59151	17	49	37.3	good	30	8.68	P0321212A	not competed	not competed
CAMK2G	Q13555	KINASE	TRUE	1	Lysate mix	62164	16	22	44.1	good	30	8.04	P0321202A	not competed	60742	18	26	38	good	30	8.01	P0321212A	not competed	not competed
CAMKK1	Q8N5S9	KINASE	TRUE	1	Lysate mix										57523	3	3	6.1	weak	0.21	5.85	P0321212A	6.68	6.68
CAMKK2	Q96RR4	KINASE	TRUE	1	Lysate mix	64745	19	26	34.5	weak	2.4	7.68	P0321202A	5.62	64745	17	24	26.9	good	2.7	7.72	P0321212A	5.57	5.6
CAND1	Q86VP6	n/d	FALSE	1	Lysate mix	136374	6	6	4	good	30	6.05	P0321202A	not competed	136374	8	8	5.1	good	30	5.95	P0321212A	not competed	not competed
CANX	P27824	n/d	FALSE	1	Lysate mix	71502	11	11	18.4	weak	30	6.99	P0321202A	not competed										not competed
CAPN1	P07384	PROTEASE	FALSE	1	Lysate mix										81889	2	2	2.4	weak	30	5.95	P0321212A	not competed	not competed
CAPN6	Q9Y6Q1	PROTEASE	FALSE	1	Lysate mix	74576	2	2	2.8	good	30	5.91	P0321202A	not competed	74576	4	4	8	good	30	5.78	P0321212A	not competed	not competed
CAPRIN1	Q14444	n/d	FALSE	1	Lysate mix	78365	3	3	4.1	good	30	5.78	P0321202A	not competed	78365	2	2	2.3	weak	30	5.7	P0321212A	not competed	not competed
CAPZA1	P52907	n/d	FALSE	1	Lysate mix	32922	4	4	22	good	30	6	P0321202A	not competed	32922	2	2	11.9	weak	30	5.4	P0321212A	not competed	not competed
CAPZB	P47756	n/d	FALSE	1	Lysate mix										30628	3	3		good	30	6.01	P0321212A	not competed	not competed
CASK	O14936	KINASE	TRUE	1	Lysate mix										105122	3	3	2.7	good	30	5.65	P0321212A	not competed	not competed
CASP14	P31944	PROTEASE	FALSE	1	Lysate mix	27679	2	2	9.5	good	30	6.1	P0321202A	not competed	27679	4	4	15.3	good	30	6	P0321212A	not competed	not competed
CAT	P04040	OXIDOREDUCTASE	FALSE	1	Lysate mix										59755	7	7	15	good	30	6.19	P0321212A	not competed	not competed
CAVIN1	Q6NZI2	n/d	FALSE	1	Lysate mix	43476	2	2	3.3	weak	30	6.22	P0321202A	not competed										not competed
CBX3	Q13185	n/d	FALSE	1	Lysate mix	20811	3	3	28.4	good	30	6.11	P0321202A	not competed	20811	5	5	28.4	good	30	6.33	P0321212A	not competed	not competed
CBX5	P45973	n/d	FALSE	1	Lysate mix	22225	3	3	15.2	weak	30	6.13	P0321202A	not competed	22225	2	2	11	good	30	6.12	P0321212A	not competed	not competed
CCAR1	Q8IX12	n/d	FALSE	1	Lysate mix	132819	3	3	2.9	good	30	5.44	P0321202A	not competed										not competed
CCNA2	P20248	n/d	FALSE	1	Lysate mix	48550	9	9	24.5	good	4	6.94	P0321202A	5.4	48550	7	8	23.6	weak	2.9	6.68	P0321212A	5.54	5.47
CCNB1	P14635	n/d	FALSE	1	Lysate mix	48337	15	18	33.7	good	3.1	7.4	P0321202A	5.51	48337	10	12	25.9	good	3.6	7.5	P0321212A	5.44	5.47
CCNB2	O95067	n/d	FALSE	1	Lysate mix	45281	10	10	25.6	good	7.3	6.55	P0321202A	5.14	45281	9	9	25.9	good	4.9	6.51	P0321212A	5.31	5.22
CCNE1	P24864	n/d	FALSE	1	Lysate mix										47077	2	2	5.4	good	30	6.24	P0321212A	not competed	not competed
CCNE2	O96020	n/d	FALSE	1	Lysate mix										46757	2	2	4	weak	14	5.65	P0321212A	4.85	4.85
CCNH	P51946	n/d	FALSE	1	Lysate mix	37643	11	12	31.3	good	0.3	6.99	P0321202A	6.52	37643	14	17	40.2	good	0.81	7.1	P0321212A	6.09	6.3
CCNK	O75909	n/d	FALSE	1	Lysate mix	64239	10	12	18.1	weak	23	7.34	P0321202A	4.64	64239	17	19	32.8	good	13	7.44	P0321212A	4.89	4.76
CCNL2	Q96S94	n/d	FALSE	1	Lysate mix										58147	2	2	3.1	good	30	5.92	P0321212A	not competed	not competed
CCNT1	O60563	n/d	FALSE	1	Lysate mix	80684	19	28	30.2	good	8.2	7.92	P0321202A	5.09	80684	23	32	30	good	10	8.03	P0321212A	5	5.04
CCNT2	O60583	n/d	FALSE	1	Lysate mix	81028	13	14	16.8	weak	3	7.66	P0321202A	5.52	81028	14	14	18.9	weak	4.1	7.72	P0321212A	5.39	5.46
CCT2	P78371	n/d	FALSE	1	Lysate mix	57488	7	7	16.8	good	30	6.28	P0321202A	not competed										not competed
CCT3	P49368	n/d	FALSE	1	Lysate mix										60533	11	11	20.6	weak	30	6.23	P0321212A	not competed	not competed
CCT4	P50991	n/d	FALSE	1	Lysate mix										57924	7	7	12.1	weak	30	6.33	P0321212A	not competed	not competed
CCT8	P50990	n/d	FALSE	1	Lysate mix										59620	11	11	22.3	weak	30	6.32	P0321212A	not competed	not competed
CD55	P08174	n/d	FALSE	1	Lysate mix	59037	6	6	11.8	weak	30	6.3	P0321202A	not competed	59037	4	4	8.1	good	30	6.29	P0321212A	not competed	not competed
CD59	P13987	n/d	FALSE	1	Lysate mix	14177	4	4	25	weak	30	6.9	P0321202A	not competed	14177	3	3	25	good	30	7.03	P0321212A	not competed	not competed
CDC16	Q13042	n/d	FALSE	1	Lysate mix										71655	3	3	3.9	good	0.72	5.82	P0321212A	6.14	6.14
CDC23	Q9UJX2	n/d	FALSE	1	Lysate mix	68833	2	2	4.4	good	0.43	5.73	P0321202A	6.37	68833	2	2	4	weak	1	5.43	P0321212A	6	6.19
CDC27	P30260	n/d	FALSE	1	Lysate mix	92611	2	2	2.2	weak	0.7	5.83	P0321202A	6.15	92611	4	4	4.2	good	0.33	6.02	P0321212A	6.48	6.32
CDC37	Q16543	n/d	FALSE	1	Lysate mix	44468	5	5	10.6	good	30	6.2	P0321202A	not competed	44468	3	3	8.5	good	30	5.85	P0321212A	not competed	not competed
CDC42BPA	Q5VT25	KINASE	TRUE	1	Lysate mix	202810	9	10	5.6	weak	30	6.21	P0321202A	not competed										not competed
CDC42BPB	Q9Y5S2	KINASE	TRUE	1	Lysate mix	194313	39	46	27.5	good	30	7.02	P0321202A	not competed	194313	36	42	24.5	good	30	7.13	P0321212A	not competed	not competed
CDC5L	Q99459	n/d	FALSE	1	Lysate mix	92250	4	4	5.9	weak	30	6.06	P0321202A	not competed	92250	5	5	7.6	weak	30	6.11	P0321212A	not competed	not competed
CDC7	O00311	KINASE	TRUE	1	Lysate mix										63887	2	2	3.8	weak	27	5.55	P0321212A	4.57	4.57
CDC73	Q6P1J9	n/d	FALSE	1	Lysate mix	60576	18	18	29.6	weak	30	6.77	P0321202A	not competed	60576	20	21	35.6	good	30	6.88	P0321212A	not competed	not competed
CDK1	P06493	KINASE	TRUE	1	Lysate mix	34095	12	18	52.5	weak	3.5	7.42	P0321202A	5.46	34095	13	18	44.4	good	2.8	7.52	P0321212A	5.55	5.5
CDK10	Q15131	KINASE	TRUE	1	Lysate mix										41038	3	3	8.9	good	5.1	5.9	P0321212A	5.29	5.29
CDK11B	P21127	KINASE	TRUE	1	Lysate mix	92706	4	4	5.3	weak	30	5.95	P0321202A	not competed	92706	5	5	7.9	good	30	5.92	P0321212A	not competed	not competed
CDK12	Q9NYV4	KINASE	TRUE	1	Lysate mix	164153	34	38	23	good	13	7.5	P0321202A	4.89	164153	33	35	20.9	good	12	7.48	P0321212A	4.92	4.9
CDK13	Q14004	KINASE	TRUE	1	Lysate mix	164921	15	15	10.7	weak	30	6.67	P0321202A	not competed	164921	14	15	10.8	good	20	6.6	P0321212A	4.7	4.7
CDK16	Q00536	KINASE	TRUE	1	Lysate mix	63457	8	9	19.6	good	1.3	6.53	P0321202A	5.89	63457	8	9	27.8	good	2.4	6.56	P0321212A	5.62	5.76
CDK17	Q00537	KINASE	TRUE	1	Lysate mix	59582	11	11	31.9	good	2.5	6.67	P0321202A	5.6	59582	6	6	12.6	good	3.7	6.62	P0321212A	5.43	5.52
CDK18	Q07002	KINASE	TRUE	1	Lysate mix	57576	4	4	9.1	good	4.9	6.31	P0321202A	5.31	57576	5	5	15	weak	4	6.22	P0321212A	5.4	5.36
CDK2	P24941	KINASE	TRUE	1	Lysate mix	33929	16	33	58.4	good	0.48	8.21	P0321202A	6.32	33929	19	38	67.4	good	0.55	8.38	P0321212A	6.26	6.29
CDK4	P11802	KINASE	TRUE	1	Lysate mix	33729	2	2	9.6	weak	8.9	5.71	P0321202A	5.05										5.05
CDK5	Q00535	KINASE	TRUE	1	Lysate mix	33304	14	20	54.5	good	1	7.9	P0321202A	6	33304	20	29	62	good	0.75	8.29	P0321212A	6.12	6.06
CDK6	Q00534	KINASE	TRUE	1	Lysate mix	36938	3	3	11	good	3.2	6.17	P0321202A	5.49	36938	5	5	16	good	2.9	6.39	P0321212A	5.54	5.52
CDK7	P50613	KINASE	TRUE	1	Lysate mix	39038	6	6	15.6	weak	0.2	6.68	P0321202A	6.7	39038	7	7	13.6	good	1.1	6.74	P0321212A	5.96	6.33
CDK8	P49336	KINASE	TRUE	1	Lysate mix	53283	2	2	3.9	good	30	5.88	P0321202A	not competed	53283	3	3	6	good	30	6.02	P0321212A	not competed	not competed
CDK9	P50750	KINASE	TRUE	1	Lysate mix	53365	17	30	47.3	weak	19	8.12	P0321202A	4.72	53365	18	35	47.8	weak	18	8.21	P0321212A	4.74	4.73
CDKL5	O76039	KINASE	TRUE	1	Lysate mix	115536	5	5	6.4	good	0.58	6.23	P0321202A	6.24	115536	9	10	10.1	good	0.86	6.32	P0321212A	6.07	6.16
CDS2	O95674	n/d	FALSE	1	Lysate mix	51417	2	2	4.3	good	30	6.06	P0321202A	not competed										not competed
CDSN	Q15517	n/d	FALSE	1	Lysate mix	51522	2	2	5.1	good	30	5.78	P0321202A	not competed										not competed
CEBPZOS	A8MTT3	n/d	FALSE	1	Lysate mix	9336	2	2	16.2	good	30	6.63	P0321202A	not competed	9336	3	3	30	good	30	6.38	P0321212A	not competed	not competed
CENPB	P07199	n/d	FALSE	1	Lysate mix	65171	3	3	5.5	good	30	6.01	P0321202A	not competed	65171	3	3	6.2	good	30	5.65	P0321212A	not competed	not competed
CEP192	Q8TEP8	n/d	FALSE	1	Lysate mix	213144	11	11	4.5	good	0.06	6.78	P0321202A	7.24	213144	14	14	5.9	good	0.06	6.63	P0321212A	7.21	7.22
CHCHD3	Q9NX63	n/d	FALSE	1	Lysate mix	26152	4	4	15.9	good	30	6.02	P0321202A	not competed	26152	4	4	13.7	weak	30	6.08	P0321212A	not competed	not competed
CHD4	Q14839	n/d	FALSE	1	Lysate mix	220845	4	4	1.9	good	30	5.98	P0321202A	not competed	220845	6	6	2.5	weak	30	5.89	P0321212A	not competed	not competed
CHEK1	O14757	KINASE	TRUE	1	Lysate mix	54433	14	19	26.1	good	30	7.46	P0321202A	not competed	54433	16	19	26.5	good	30	7.49	P0321212A	not competed	not competed
CHEK2	O96017	KINASE	TRUE	1	Lysate mix	65418	9	9	16.4	weak	16	6.71	P0321202A	4.8	65418	12	12	20.3	good	20	6.9	P0321212A	4.7	4.75
CHERP	Q8IWX8	n/d	FALSE	1	Lysate mix	103701	5	5	6.2	weak	19	6.4	P0321202A	4.72	103701	6	6	6.9	good	30	6.21	P0321212A	not competed	4.72
CHMP1A	Q9HD42	n/d	FALSE	1	Lysate mix	21703	3	3	11.2	good	30	6.61	P0321202A	not competed	21703	4	4	14.8	good	30	6.74	P0321212A	not competed	not competed
CHMP2A	O43633	n/d	FALSE	1	Lysate mix	25104	3	3	11.3	good	30	6.29	P0321202A	not competed	25104	3	3	11.3	good	30	6.23	P0321212A	not competed	not competed
CHMP2B	Q9UQN3	n/d	FALSE	1	Lysate mix	23906	4	4	16	good	30	5.89	P0321202A	not competed	23906	4	4	16.9	good	30	5.93	P0321212A	not competed	not competed
CHMP3	Q9Y3E7	n/d	FALSE	1	Lysate mix	25073	3	3	10.8	good	30	5.88	P0321202A	not competed	25073	2	2	7.7	good	30	5.64	P0321212A	not competed	not competed
CHMP4B	Q9H444	n/d	FALSE	1	Lysate mix	24950	6	6	25.9	good	30	6.78	P0321202A	not competed	24950	6	6	29	good	30	6.61	P0321212A	not competed	not competed
CHMP5	Q9NZZ3	n/d	FALSE	1	Lysate mix	24570	3	3	9.1	good	30	6.02	P0321202A	not competed	24570	2	2	5.9	good	30	5.93	P0321212A	not competed	not competed
CHP1	Q99653	n/d	FALSE	1	Lysate mix										22456	2	2	3.1	good	30	5.89	P0321212A	not competed	not competed
CHTOP	Q9Y3Y2	n/d	FALSE	1	Lysate mix	26524	2	2	13.3	good	30	6.08	P0321202A	not competed										not competed
CHUK	O15111	KINASE	TRUE	1	Lysate mix	84639	11	11	14.2	weak	30	6.25	P0321202A	not competed	84639	10	10	13.3	weak	30	6.28	P0321212A	not competed	not competed
CIT	O14578	KINASE	TRUE	1	Lysate mix	236604	43	44	19.7	good	30	7.44	P0321202A	not competed	236604	51	52	22.5	good	30	6.69	P0321212A	not competed	not competed
CKAP4	Q07065	n/d	FALSE	1	Lysate mix	66022	5	5	10.1	good	30	5.99	P0321202A	not competed	66022	9	9	13.1	weak	30	6.07	P0321212A	not competed	not competed
CLK1	P49759	KINASE	TRUE	1	Lysate mix	61756	8	8	16.3	weak	4	6.93	P0321202A	5.4	61756	8	9	13.4	good	3.3	7.05	P0321212A	5.48	5.44
CLK2	P49760	KINASE	TRUE	1	Lysate mix	60089	2	2	4.4	good	2.8	5.88	P0321202A	5.55										5.55
CLK3	P49761	KINASE	TRUE	1	Lysate mix										73514	2	2	3.3	good	14	5.27	P0321212A	4.85	4.85
CLK4	Q9HAZ1	KINASE	TRUE	1	Lysate mix	57491	2	2	5.2	weak	15	5.7	P0321202A	4.82	57491	4	4	10.2	good	5.2	5.85	P0321212A	5.28	5.05
CLTC	Q00610	n/d	FALSE	1	Lysate mix	191612	14	14	7.7	good	30	6.41	P0321202A	not competed	191612	20	20	11.2	weak	30	7.13	P0321212A	not competed	not competed
CMBL	Q96DG6	n/d	FALSE	1	Lysate mix	28048	2	2	6.9	good	30	5.94	P0321202A	not competed	28048	2	2	6.1	good	30	6.27	P0321212A	not competed	not competed
CMTM3	Q96MX0	n/d	FALSE	1	Lysate mix										19713	2	2	7.7	good	30	5.78	P0321212A	not competed	not competed
CNP	P09543	n/d	FALSE	1	Lysate mix	47578	3	3	8.3	good	30	5.77	P0321202A	not competed	47578	4	4	11.4	good	30	5.49	P0321212A	not competed	not competed
COPA	P53621	n/d	FALSE	1	Lysate mix	139322	2	2	1.9	good	30	5.5	P0321202A	not competed	139322	2	2	1.8	weak	30	5.57	P0321212A	not competed	not competed
COPB1	P53618	n/d	FALSE	1	Lysate mix	107141	6	6	6.1	good	30	6.14	P0321202A	not competed	107141	6	6	5.9	good	30	6.08	P0321212A	not competed	not competed
COPB2	P35606	n/d	FALSE	1	Lysate mix	102486	2	2	1.9	good	30	5.62	P0321202A	not competed										not competed
COPG1	Q9Y678	n/d	FALSE	1	Lysate mix	97717	2	2	2.5	good	30	5.37	P0321202A	not competed										not competed
COQ8A	Q8NI60	KINASE	TRUE	1	Lysate mix	71949	21	38	30.4	good	30	8.01	P0321202A	not competed	71949	18	42	24.9	good	30	7.98	P0321212A	not competed	not competed
CORO1C	Q9ULV4	n/d	FALSE	1	Lysate mix										58947	5	5	12.2	good	30	5.88	P0321212A	not competed	not competed
COX4I1	P13073	n/d	FALSE	1	Lysate mix										19576	2	2	12.4	good	30	6.01	P0321212A	not competed	not competed
COX6C	P09669	n/d	FALSE	1	Lysate mix	8781	4	4	36	good	30	6.84	P0321202A	not competed	8781	6	7	37.3	good	30	6.79	P0321212A	not competed	not competed
CPOX	P36551	OXIDOREDUCTASE	FALSE	1	Lysate mix	50151	2	2	6.4	good	30	5.85	P0321202A	not competed	50151	4	4	13.7	weak	30	6.05	P0321212A	not competed	not competed
CRYAB	P02511	n/d	FALSE	1	Lysate mix										20159	2	2	10.9	good	30	5.87	P0321212A	not competed	not competed
CSE1L	P55060	n/d	FALSE	1	Lysate mix	110415	7	7	6.4	good	30	6.2	P0321202A	not competed	110415	9	9	9.7	good	30	6.15	P0321212A	not competed	not competed
CSF1R	P07333	KINASE	TRUE	1	Lysate mix	107982	2	2	2.3	good	30	5.68	P0321202A	not competed	107982	2	2	2.1	good	30	6.37	P0321212A	not competed	not competed
CSH2	P0DML3	n/d	FALSE	1	Lysate mix	24994	4	4	29	good	30	6.8	P0321202A	not competed	24994	4	4	32.7	weak	30	6.53	P0321212A	not competed	not competed
CSK	P41240	KINASE	TRUE	1	Lysate mix	50704	27	70	64	weak	30	8.51	P0321202A	not competed	50704	27	84	68.4	weak	30	8.53	P0321212A	not competed	not competed
CSN1S1	P02662	contaminant	FALSE	1	Lysate mix	24529	2	2		good	30	6.38	P0321202A	not competed	24529	5	5		weak	30	6.55	P0321212A	not competed	not competed
CSNK1A1	P48729	KINASE	TRUE	1	Lysate mix	41937	16	29	52.8	good	30	7.69	P0321202A	not competed	38914	12	24	41.2	weak	30	7.66	P0321212A	not competed	not competed
CSNK1D	P48730	KINASE	TRUE	1	Lysate mix	47330	3	4	9.6	good	30	7.08	P0321202A	not competed	47330	6	11	42.9	good	30	7.19	P0321212A	not competed	not competed
CSNK1E	P49674	KINASE	TRUE	1	Lysate mix	47315	8	8	50	good	30	6.96	P0321202A	not competed	47315	3	4	11.1	good	30	6.55	P0321212A	not competed	not competed
CSNK1G3	Q9Y6M4	KINASE	TRUE	1	Lysate mix										52377	2	2	8.7	weak	13	5.87	P0321212A	4.89	4.89
CSNK2A1	P68400	KINASE	TRUE	1	Lysate mix	45143	17	38	50.1	good	4.2	8.45	P0321202A	5.38	45143	20	45	51.2	good	3.9	8.47	P0321212A	5.41	5.39
CSNK2A2	P19784	KINASE	TRUE	1	Lysate mix	41213	22	45	67.4	good	3.6	8.58	P0321202A	5.44	41213	23	55	73.4	good	3.1	8.6	P0321212A	5.51	5.47
CSNK2B	P67870	n/d	FALSE	1	Lysate mix	24942	8	40	47.9	good	4.2	8.57	P0321202A	5.38	24942	6	40	34.4	good	3.2	8.55	P0321212A	5.49	5.44
CSRP1	P21291	n/d	FALSE	1	Lysate mix	20567	3	3	11.4	good	30	6.4	P0321202A	not competed	20567	2	2	8.3	good	30	6.04	P0321212A	not competed	not competed
CSTA	P01040	contaminant	FALSE	1	Lysate mix										11006	3	3	23.5	good	30	6.24	P0321212A	not competed	not competed
CTCF	P49711	n/d	FALSE	1	Lysate mix	82785	4	4	5	weak	10	6.37	P0321202A	5	82785	9	10	11.6	weak	10	6.59	P0321212A	5	5
CTDSPL2	Q05D32	PHOSPHATASE	FALSE	1	Lysate mix	52998	3	3	5.8	weak	6.6	5.97	P0321202A	5.18										5.18
CTNNB1	P35222	n/d	FALSE	1	Lysate mix	85496	4	4	4.9	good	30	5.71	P0321202A	not competed	85496	4	4	4.6	good	30	5.81	P0321212A	not competed	not competed
CTPS1	P17812	n/d	FALSE	1	Lysate mix	66690	3	3	5.1	weak	30	5.5	P0321202A	not competed	66690	2	2	3.4	good	30	5.42	P0321212A	not competed	not competed
CTR9	Q6PD62	n/d	FALSE	1	Lysate mix	133501	25	25	21.4	weak	30	6.8	P0321202A	not competed	133501	33	34	27.6	good	30	6.87	P0321212A	not competed	not competed
CTSA	P10619	PROTEASE	FALSE	1	Lysate mix	54465	2	2	4	good	30	6.24	P0321202A	not competed										not competed
CTSB	P07858	PROTEASE	FALSE	1	Lysate mix	37821	3	3	9.7	good	30	6.31	P0321202A	not competed	37821	4	4	17.1	good	30	6.48	P0321212A	not competed	not competed
CTTN	Q14247	n/d	FALSE	1	Lysate mix	70958	4	4	6.5	good	30	6	P0321202A	not competed	70958	2	2	2.9	good	30	5.94	P0321212A	not competed	not competed
CYB5R3	P00387	OXIDOREDUCTASE	FALSE	1	Lysate mix	38226	5	5	20.6	good	30	6.88	P0321202A	not competed	38226	6	6	31.2	good	30	7	P0321212A	not competed	not competed
CYP11A1	P05108	OXIDOREDUCTASE	FALSE	1	Lysate mix	60102	7	7	12.9	good	30	6.49	P0321202A	not competed	60102	8	8	15.9	good	30	6.56	P0321212A	not competed	not competed
CYP19A1	P11511	OXIDOREDUCTASE	FALSE	1	Lysate mix	57882	4	4	6.6	good	30	5.58	P0321202A	not competed	57882	2	2	4.8	weak	30	5.53	P0321212A	not competed	not competed
DAP3	P51398	n/d	FALSE	1	Lysate mix	45566	4	4	10.1	weak	30	6.17	P0321202A	not competed	45566	4	4	8.3	good	30	6	P0321212A	not competed	not competed
DAPK1	P53355	KINASE	TRUE	1	Lysate mix	161236	8	8	5.6	weak	25	6.18	P0321202A	4.6	161236	9	9	6.7	good	25	6.05	P0321212A	4.6	4.6
DAPK3	O43293	KINASE	TRUE	1	Lysate mix	52535	4	4	8.1	good	18	6.39	P0321202A	4.74	52535	5	5	15	good	12	6.08	P0321212A	4.92	4.83
DARS	P14868	n/d	FALSE	1	Lysate mix										57136	4	4	7.8	good	30	5.77	P0321212A	not competed	not competed
DCAF7	P61962	n/d	FALSE	1	Lysate mix	38926	12	16	39.2	good	26	7.61	P0321202A	4.59	38926	8	9	26.3	good	16	7.56	P0321212A	4.8	4.7
DCD	P81605	contaminant	FALSE	1	Lysate mix	11284	4	5	38.2	good	30	7.69	P0321202A	not competed	11284	5	6	40.9	good	30	7.58	P0321212A	not competed	not competed
DCK	P27707	n/d	FALSE	1	Lysate mix	30518	10	11	26.5	good	30	7.38	P0321202A	not competed	30518	9	10	31.5	good	30	7.45	P0321212A	not competed	not competed
DCN	P07585	n/d	FALSE	1	Lysate mix	39746	6	6	18.7	weak	15	6.83	P0321202A	4.82	39746	5	5	18.7	good	30	6.68	P0321212A	not competed	4.82
DCTPP1	Q9H773	n/d	FALSE	1	Lysate mix	18681	12	27	70.6	good	30	8.82	P0321202A	not competed	18681	10	34	67.6	good	30	8.81	P0321212A	not competed	not competed
DDB1	Q16531	n/d	FALSE	1	Lysate mix	126966	9	9	7.7	weak	30	6.31	P0321202A	not competed	126966	16	16	13.4	good	30	6.17	P0321212A	not competed	not competed
DDOST	P39656	n/d	FALSE	1	Lysate mix	50800	6	6	11.4	good	30	6.28	P0321202A	not competed	50800	2	2	4.2	good	30	5.95	P0321212A	not competed	not competed
DDR1	Q08345	KINASE	TRUE	1	Lysate mix	101795	16	18	20.7	weak	30	7.65	P0321202A	not competed	101795	18	20	21	weak	30	7.49	P0321212A	not competed	not competed
DDR2	Q16832	KINASE	TRUE	1	Lysate mix										96735	3	3	4.7	weak	27	5.88	P0321212A	4.57	4.57
DDX17	Q92841	n/d	FALSE	1	Lysate mix	72556	4	4	4.7	good	30	5.98	P0321202A	not competed	72556	6	6	7.7	weak	30	6.22	P0321212A	not competed	not competed
DDX21	Q9NR30	n/d	FALSE	1	Lysate mix	87343	12	12	14.8	weak	30	6.25	P0321202A	not competed	87343	10	10	13.9	good	30	6.26	P0321212A	not competed	not competed
DDX24	Q9GZR7	n/d	FALSE	1	Lysate mix	96331	2	2	1.9	good	13	5.92	P0321202A	4.89	96331	4	4	4.5	weak	13	5.94	P0321212A	4.89	4.89
DDX3X	O00571	n/d	FALSE	1	Lysate mix	73243	7	7	10.3	good	30	6.1	P0321202A	not competed	73243	6	6	10.7	good	30	6.11	P0321212A	not competed	not competed
DDX41	Q9UJV9	n/d	FALSE	1	Lysate mix	69837	5	5	7.1	good	20	5.97	P0321202A	4.7	69837	4	4	6.4	weak	30	5.53	P0321212A	not competed	4.7
DDX42	Q86XP3	n/d	FALSE	1	Lysate mix	102974	2	2	1.9	good	30	5.78	P0321202A	not competed										not competed
DDX46	Q7L014	n/d	FALSE	1	Lysate mix	117361	4	4	3.7	good	30	6.02	P0321202A	not competed	117361	5	5	4.4	good	30	6.01	P0321212A	not competed	not competed
DDX5	P17844	n/d	FALSE	1	Lysate mix	69147	8	8	22.5	good	30	6.37	P0321202A	not competed	69147	8	8	20	weak	30	6.3	P0321212A	not competed	not competed
DDX54	Q8TDD1	n/d	FALSE	1	Lysate mix	98665	5	5	5.6	good	7.4	5.88	P0321202A	5.13	98665	7	7	7.6	good	4.5	5.94	P0321212A	5.35	5.24
DECR1	Q16698	OXIDOREDUCTASE	FALSE	1	Lysate mix										36067	2	2	5.4	good	30	5.57	P0321212A	not competed	not competed
DEK	P35659	n/d	FALSE	1	Lysate mix										42674	13	14	27.2	weak	30	7.17	P0321212A	not competed	not competed
DHCR24	Q15392	OXIDOREDUCTASE	FALSE	1	Lysate mix	60101	3	3	4.3	good	30	6.09	P0321202A	not competed	60101	3	3	4.8	good	30	6.15	P0321212A	not competed	not competed
DHCR7	Q9UBM7	OXIDOREDUCTASE	FALSE	1	Lysate mix	54489	4	4	7.6	good	30	6.24	P0321202A	not competed	54489	3	3	4.6	good	30	6.17	P0321212A	not competed	not competed
DHRS2	Q13268	OXIDOREDUCTASE	FALSE	1	Lysate mix	31495	9	11	30.7	good	30	7.25	P0321202A	not competed	29926	9	9	31.8	good	30	7.32	P0321212A	not competed	not competed
DHRS3	O75911	OXIDOREDUCTASE	FALSE	1	Lysate mix										33548	3	3	12.9	weak	30	6.19	P0321212A	not competed	not competed
DHRS4	Q9BTZ2	OXIDOREDUCTASE	FALSE	1	Lysate mix	29537	4	4	12.2	good	30	6.08	P0321202A	not competed	29537	4	4	16.9	weak	30	6.14	P0321212A	not competed	not competed
DHX15	O43143	n/d	FALSE	1	Lysate mix	90932	12	12	18.7	good	30	6.37	P0321202A	not competed	90932	11	11	15.3	good	30	6.35	P0321212A	not competed	not competed
DHX30	Q7L2E3	n/d	FALSE	1	Lysate mix	136114	6	6	5.4	good	30	5.89	P0321202A	not competed	136114	11	11	8.5	good	30	5.89	P0321212A	not competed	not competed
DHX9	Q08211	n/d	FALSE	1	Lysate mix	140957	14	14	11.4	good	30	6.17	P0321202A	not competed	140957	12	12	8.7	weak	30	6.34	P0321212A	not competed	not competed
DIAPH1	O60610	n/d	FALSE	1	Lysate mix	141346	2	2	1.5	good	30	5.76	P0321202A	not competed										not competed
DKC1	O60832	n/d	FALSE	1	Lysate mix	57673	7	7	13.4	weak	30	6.46	P0321202A	not competed	57673	12	12	26.8	good	30	6.48	P0321212A	not competed	not competed
DLAT	P10515	n/d	FALSE	1	Lysate mix										68996	2	2	2.5	good	30	5.73	P0321212A	not competed	not competed
DLD	P09622	OXIDOREDUCTASE	FALSE	1	Lysate mix										54177	6	6	13.4	weak	30	6.06	P0321212A	not competed	not competed
DLST	P36957	n/d	FALSE	1	Lysate mix	48755	2	2	3.3	good	30	5.92	P0321202A	not competed	48755	4	4	6.8	good	30	5.99	P0321212A	not competed	not competed
DNAJA1	P31689	n/d	FALSE	1	Lysate mix	44868	7	7	15.6	good	30	6.43	P0321202A	not competed	44868	7	7	16.1	good	30	6.4	P0321212A	not competed	not competed
DNAJA2	O60884	n/d	FALSE	1	Lysate mix										45745	2	2	3.6	good	30	6.17	P0321212A	not competed	not competed
DNAJA3	Q96EY1	n/d	FALSE	1	Lysate mix										52488	2	2	2.9	good	30	6.11	P0321212A	not competed	not competed
DNAJB11	Q9UBS4	n/d	FALSE	1	Lysate mix	40513	2	2	3.9	good	30	6.12	P0321202A	not competed										not competed
DPM1	O60762	n/d	FALSE	1	Lysate mix	29634	5	5	21.9	good	30	6.41	P0321202A	not competed	29634	4	4	15.8	weak	30	6.06	P0321212A	not competed	not competed
DPP4	P27487	PROTEASE	FALSE	1	Lysate mix	88278	2	2	2.3	good	30	5.99	P0321202A	not competed										not competed
DPYSL2	Q16555	PROTEASE	FALSE	1	Lysate mix	62293	2	2	4	good	30	5.71	P0321202A	not competed										not competed
DSC1	Q08554	contaminant	FALSE	1	Lysate mix										93834	6	6	8.1	good	30	6.51	P0321212A	not competed	not competed
DSC3	Q14574	n/d	FALSE	1	Lysate mix										99968	2	2	2.1	good	30	5.8	P0321212A	not competed	not competed
DSG1	Q02413	contaminant	FALSE	1	Lysate mix										113746	7	8	8.8	good	30	6.26	P0321212A	not competed	not competed
DSP	P15924	contaminant	FALSE	1	Lysate mix	331770	35	36	10.9	good	30	6.6	P0321202A	not competed										not competed
DYNC1H1	Q14204	n/d	FALSE	1	Lysate mix	532401	9	9	1.7	good	30	6.08	P0321202A	not competed	532401	11	11	1.9	good	30	5.93	P0321212A	not competed	not competed
DYNLL1	P63167	n/d	FALSE	1	Lysate mix	10366	3	4	33.7	weak	0.72	6.9	P0321202A	6.14	10366	2	2	21.3	weak	0.17	7.34	P0321212A	6.77	6.46
DYRK1A	Q13627	KINASE	TRUE	1	Lysate mix	85583	13	15	25	weak	30	7.15	P0321202A	not competed	85583	17	23	28.6	good	30	7.31	P0321212A	not competed	not competed
DYRK1B	Q9Y463	KINASE	TRUE	1	Lysate mix	69197	4	4	8.3	weak	11	6.04	P0321202A	4.96	69197	4	4	7	weak	6.1	6.04	P0321212A	5.21	5.08
DYRK2	Q92630	KINASE	TRUE	1	Lysate mix	66651	6	6	11.5	good	29	6.41	P0321202A	4.54	66651	12	12	22.1	good	17	6.56	P0321212A	4.77	4.65
ECH1	Q13011	n/d	FALSE	1	Lysate mix	35816	8	8	22.3	good	30	6.79	P0321202A	not competed	35816	8	8	21	good	30	6.73	P0321212A	not competed	not competed
EEF1A1	P68104	n/d	FALSE	1	Lysate mix										50140	18	23	37.2	weak	30	7.67	P0321212A	not competed	not competed
EEF1B2	P24534	n/d	FALSE	1	Lysate mix	24763	2	2	10.7	good	30	6.1	P0321202A	not competed										not competed
EEF1D	P29692	n/d	FALSE	1	Lysate mix										31121	2	2	11.7	weak	30	6.1	P0321212A	not competed	not competed
EFCAB14	O75071	n/d	FALSE	1	Lysate mix	55031	3	3	5.9	good	16	5.91	P0321202A	4.8	55031	3	3	4.8	good	9	6.33	P0321212A	5.05	4.92
EFTUD2	Q15029	n/d	FALSE	1	Lysate mix	109434	10	10	12.4	good	30	6.33	P0321202A	not competed	109434	13	13	15.6	good	30	6.35	P0321212A	not competed	not competed
EGFR	P00533	KINASE	TRUE	1	Lysate mix	134276	41	53	35.5	good	5.4	8.09	P0321202A	5.27	134276	37	54	32.6	good	4.6	7.98	P0321212A	5.34	5.3
EHMT1	Q9H9B1	n/d	FALSE	1	Lysate mix										141465	2	2	1.3	good	30	6.19	P0321212A	not competed	not competed
EHMT2	Q96KQ7	n/d	FALSE	1	Lysate mix	132369	9	9	7.8	weak	15	6.11	P0321202A	4.82	132369	8	8	8.9	good	30	6.08	P0321212A	not competed	4.82
EIF1AX	P47813	n/d	FALSE	1	Lysate mix										16460	4	4	24.3	good	30	6.2	P0321212A	not competed	not competed
EIF2AK1	Q9BQI3	KINASE	TRUE	1	Lysate mix	71106	6	6	9.5	good	12	6.2	P0321202A	4.92	71106	3	3	4.6	good	6.4	6.35	P0321212A	5.19	5.06
EIF2AK3	Q9NZJ5	KINASE	TRUE	1	Lysate mix	125215	2	2	1.5	good	30	5.76	P0321202A	not competed	125215	4	4	3	weak	30	5.83	P0321212A	not competed	not competed
EIF2AK4	Q9P2K8	KINASE	TRUE	1	Lysate mix	186908	29	31	16.6	good	5.3	6.81	P0321202A	5.28	186908	36	38	23	good	3.8	6.92	P0321212A	5.42	5.35
EIF3A	Q14152	n/d	FALSE	1	Lysate mix	166567	12	12	8.5	weak	30	6.32	P0321202A	not competed	166567	10	10	6.2	good	30	6.29	P0321212A	not competed	not competed
EIF3B	P55884	n/d	FALSE	1	Lysate mix	99028	9	9	9.2	weak	30	6.37	P0321202A	not competed	99028	16	16	19	good	30	6.36	P0321212A	not competed	not competed
EIF3C	Q99613	n/d	FALSE	1	Lysate mix	105343	12	12	14	weak	30	6.47	P0321202A	not competed	105343	13	13	14.1	good	30	6.55	P0321212A	not competed	not competed
EIF3D	O15371	n/d	FALSE	1	Lysate mix	63972	5	5	8.8	weak	30	6.24	P0321202A	not competed										not competed
EIF3E	P60228	n/d	FALSE	1	Lysate mix	52220	4	4	9.9	weak	30	6.01	P0321202A	not competed	52220	4	4	11.9	good	30	6.08	P0321212A	not competed	not competed
EIF3F	O00303	PROTEASE	FALSE	1	Lysate mix	37563	7	7	21	weak	30	6.44	P0321202A	not competed	37563	4	4	9.5	good	30	6.33	P0321212A	not competed	not competed
EIF3G	O75821	n/d	FALSE	1	Lysate mix	35611	3	3	6.9	weak	30	6.27	P0321202A	not competed	35611	5	5	16.6	good	30	6.05	P0321212A	not competed	not competed
EIF3H	O15372	n/d	FALSE	1	Lysate mix	39930	9	9	22.4	weak	30	6.46	P0321202A	not competed	39930	8	8	23.6	good	30	6.4	P0321212A	not competed	not competed
EIF3I	Q13347	n/d	FALSE	1	Lysate mix	36501	3	3	9.8	weak	30	6.38	P0321202A	not competed	36501	8	8	24.9	good	30	6.29	P0321212A	not competed	not competed
EIF3J	O75822	n/d	FALSE	1	Lysate mix	29062	21	35	69	weak	4.5	8.61	P0321202A	5.35	29062	21	42	58.9	good	3.6	8.66	P0321212A	5.44	5.39
EIF3K	Q9UBQ5	n/d	FALSE	1	Lysate mix	25059	2	2	9.6	good	30	6.38	P0321202A	not competed	25059	2	2	9.6	good	30	6.36	P0321212A	not competed	not competed
EIF3L	Q9Y262	n/d	FALSE	1	Lysate mix	66726	7	7	13.8	weak	30	6.33	P0321202A	not competed	66726	9	9	18.6	good	30	6.19	P0321212A	not competed	not competed
EIF3M	Q7L2H7	n/d	FALSE	1	Lysate mix	42502	2	2	5.9	weak	30	6.16	P0321202A	not competed	42502	5	5	13.9	good	30	5.9	P0321212A	not competed	not competed
EIF4A3	P38919	n/d	FALSE	1	Lysate mix	46871	4	4	10.9	good	30	6.25	P0321202A	not competed	46871	3	3	6.6	good	30	5.85	P0321212A	not competed	not competed
EIF4G1	Q04637	n/d	FALSE	1	Lysate mix	176235	4	4	1.8	good	30	5.75	P0321202A	not competed	176235	3	3	1.7	good	30	5.85	P0321212A	not competed	not competed
EIF5B	O60841	n/d	FALSE	1	Lysate mix										138825	2	2	1.2	weak	30	5.91	P0321212A	not competed	not competed
ELOB	Q15370	n/d	FALSE	1	Lysate mix	17911	2	2	14.4	good	30	5.76	P0321202A	not competed	17911	3	3	20.3	good	30	5.69	P0321212A	not competed	not competed
EML4	Q9HC35	n/d	FALSE	1	Lysate mix	108915	10	10	10.8	good	0.13	6.25	P0321202A	6.89	108915	10	10	13.5	good	0.05	6.44	P0321212A	7.27	7.08
EPHA1	P21709	KINASE	TRUE	1	Lysate mix	108126	21	22	24.4	weak	30	7.29	P0321202A	not competed	108126	19	22	20.6	good	14	7.41	P0321212A	4.85	4.85
EPHA2	P29317	KINASE	TRUE	1	Lysate mix	108265	29	35	28.9	good	30	7.62	P0321202A	not competed	108265	37	43	42.2	good	30	7.71	P0321212A	not competed	not competed
EPHA3	P29320	KINASE	TRUE	1	Lysate mix	110129	22	22	24.3	good	30	6.89	P0321202A	not competed	110129	16	16	17.4	good	30	6.9	P0321212A	not competed	not competed
EPHA4	P54764	KINASE	TRUE	1	Lysate mix	109859	21	24	24.9	good	30	7.25	P0321202A	not competed	109859	25	28	30.1	good	30	7.4	P0321212A	not competed	not competed
EPHA5	P54756	KINASE	TRUE	1	Lysate mix	114802	4	4	5.3	good	30	5.61	P0321202A	not competed	114802	7	7	7.9	good	30	6.18	P0321212A	not competed	not competed
EPHA7	Q15375	KINASE	TRUE	1	Lysate mix	112095	27	29	30.7	good	30	7.56	P0321202A	not competed	112095	29	31	31.4	weak	30	7.55	P0321212A	not competed	not competed
EPHB1	P54762	KINASE	TRUE	1	Lysate mix	109884	8	8	7.5	good	30	6.59	P0321202A	not competed	109884	8	8	10.6	good	30	6.59	P0321212A	not competed	not competed
EPHB2	P29323	KINASE	TRUE	1	Lysate mix	117491	20	20	20.8	good	30	7.19	P0321202A	not competed	117491	18	19	19.2	good	30	7.19	P0321212A	not competed	not competed
EPHB3	P54753	KINASE	TRUE	1	Lysate mix	110329	7	7	8.9	good	30	6.19	P0321202A	not competed	110329	5	5	7.4	good	30	6.23	P0321212A	not competed	not competed
EPHB4	P54760	KINASE	TRUE	1	Lysate mix	108269	34	59	48.7	good	30	8.24	P0321202A	not competed	108269	32	57	43.6	good	30	8.33	P0321212A	not competed	not competed
EPHB6	O15197	KINASE	TRUE	1	Lysate mix										110699	2	2	2.6	weak	30	5.59	P0321212A	not competed	not competed
EPRS	P07814	n/d	FALSE	1	Lysate mix	170589	8	8	4.1	good	30	5.9	P0321202A	not competed	170589	9	9	5.9	good	30	5.93	P0321212A	not competed	not competed
ERBB4	Q15303	KINASE	TRUE	1	Lysate mix	146807	4	4	3.4	weak	6.2	5.95	P0321202A	5.21	146807	4	4	3.8	good	19	5.98	P0321212A	4.72	4.96
ERCC2	P18074	n/d	FALSE	1	Lysate mix	86908	5	5	7.4	good	0.7	6.08	P0321202A	6.15	86908	9	9	12.6	good	1	6.13	P0321212A	6	6.08
ERGIC1	Q969X5	n/d	FALSE	1	Lysate mix	32592	4	4	13.8	good	30	6.12	P0321202A	not competed	32592	5	5	16.9	good	30	6.24	P0321212A	not competed	not competed
ERH	P84090	n/d	FALSE	1	Lysate mix	12259	3	3	32.7	good	30	6.36	P0321202A	not competed	12259	5	5	40.4	good	30	7.03	P0321212A	not competed	not competed
ERN1	O75460	KINASE	TRUE	1	Lysate mix	109734	16	16	15.6	good	30	6.76	P0321202A	not competed	109734	21	22	22.4	good	30	6.92	P0321212A	not competed	not competed
ERP44	Q9BS26	n/d	FALSE	1	Lysate mix										46971	2	2	5.4	good	30	5.83	P0321212A	not competed	not competed
ESYT1	Q9BSJ8	n/d	FALSE	1	Lysate mix	124001	3	3	3.4	good	30	5.54	P0321202A	not competed										not competed
EWSR1	Q01844	n/d	FALSE	1	Lysate mix	68965	8	9	10.8	good	30	7.46	P0321202A	not competed	68965	6	8	9.5	good	30	7.48	P0321212A	not competed	not competed
FABP5	Q01469	contaminant	FALSE	1	Lysate mix	15164	4	4	28.9	good	30	6.47	P0321202A	not competed										not competed
FAF2	Q96CS3	n/d	FALSE	1	Lysate mix	52623	5	5	10.1	weak	30	6.55	P0321202A	not competed	52623	8	8	18	good	30	6.6	P0321212A	not competed	not competed
FAM117A	Q9C073	n/d	FALSE	1	Lysate mix	48318	2	2	4.9	good	30	5.81	P0321202A	not competed	48318	3	3	7.5	good	30	5.76	P0321212A	not competed	not competed
FAM120A	Q9NZB2	n/d	FALSE	1	Lysate mix										125270	3	3	2.2	good	30	5.73	P0321212A	not competed	not competed
FAM222B	Q8WU58	n/d	FALSE	1	Lysate mix	59651	5	5	10.7	good	30	6.33	P0321202A	not competed	59651	5	5	8.7	good	30	6.29	P0321212A	not competed	not competed
FAM83A	Q86UY5	n/d	FALSE	1	Lysate mix	47457	9	9	21.2	good	30	6.87	P0321202A	not competed	47457	7	7	15.9	good	30	6.63	P0321212A	not competed	not competed
FAM83B	Q5T0W9	n/d	FALSE	1	Lysate mix	114798	3	3	2.5	good	30	6.59	P0321202A	not competed	114798	8	9	8.5	good	30	6.59	P0321212A	not competed	not competed
FAM83D	Q9H4H8	n/d	FALSE	1	Lysate mix	64424	4	4	5.5	good	30	6.14	P0321202A	not competed										not competed
FAM83G	A6ND36	n/d	FALSE	1	Lysate mix	90834	8	8	8.1	good	30	6.74	P0321202A	not competed	90834	12	12	11.2	good	30	6.76	P0321212A	not competed	not competed
FANCI	Q9NVI1	n/d	FALSE	1	Lysate mix	149322	2	2	1.3	weak	30	5.46	P0321202A	not competed	149322	2	2	1.3	weak	13	5.5	P0321212A	4.89	4.89
FARP1	Q9Y4F1	n/d	FALSE	1	Lysate mix	122112	2	2	1.8	good	30	5.58	P0321202A	not competed	122112	2	2	2.4	good	30	5.58	P0321212A	not competed	not competed
FASN	P49327	OXIDOREDUCTASE	FALSE	1	Lysate mix										273423	12	12	4.1	weak	30	6.23	P0321212A	not competed	not competed
FASTKD2	Q9NYY8	n/d	FALSE	1	Lysate mix	81462	2	2	2.7	good	30	5.41	P0321202A	not competed										not competed
FASTKD5	Q7L8L6	n/d	FALSE	1	Lysate mix	86573	3	4	3.1	good	30	6.52	P0321202A	not competed	86573	2	2	2.2	good	30	5.97	P0321212A	not competed	not competed
FBL	P22087	MT	FALSE	1	Lysate mix	33784	10	10	27.7	good	30	6.77	P0321202A	not competed	33784	6	6	13.7	good	30	6.61	P0321212A	not competed	not competed
FBRS	Q9HAH7	n/d	FALSE	1	Lysate mix	51838	3	3	5.9	good	7.9	5.76	P0321202A	5.1	51838	4	4	10.4	weak	5.7	6.34	P0321212A	5.24	5.17
FDXR	P22570	OXIDOREDUCTASE	FALSE	1	Lysate mix										58303	4	4	8.1	good	30	5.9	P0321212A	not competed	not competed
FECH	P22830	n/d	FALSE	1	Lysate mix	48624	21	31	52.2	good	30	7.93	P0321202A	not competed	48624	24	40	52.2	good	30	7.95	P0321212A	not competed	not competed
FER	P16591	KINASE	TRUE	1	Lysate mix	94637	41	64	51.5	weak	2	8.31	P0321202A	5.7	94637	44	72	53.3	good	2.8	8.34	P0321212A	5.55	5.62
FES	P07332	KINASE	TRUE	1	Lysate mix	93495	15	16	23.5	good	30	6.81	P0321202A	not competed	93495	19	22	24	good	20	6.85	P0321212A	4.7	4.7
FGA	P02671	potential contaminant	FALSE	1	Lysate mix	94972	3	3	2.7	good	30	6.02	P0321202A	not competed	94972	6	6	6.1	good	30	6.01	P0321212A	not competed	not competed
FGB	P02675	contaminant	FALSE	1	Lysate mix	55928	3	3	5.3	good	30	6.01	P0321202A	not competed	55928	2	2	4.1	good	30	5.85	P0321212A	not competed	not competed
FGFR1	P11362	KINASE	TRUE	1	Lysate mix	91867	10	11	13.9	good	7	7.09	P0321202A	5.15	91867	11	11	19	good	4.7	7.23	P0321212A	5.33	5.24
FGFR2	P21802	KINASE	TRUE	1	Lysate mix	92152	10	11	18.8	good	6.2	7.19	P0321202A	5.21	92152	14	16	22.9	weak	5.3	6.98	P0321212A	5.28	5.24
FGFR3	P22607	KINASE	TRUE	1	Lysate mix	88156	5	5	5.1	good	12	6.7	P0321202A	4.92	88156	7	7	8.7	good	6.9	6.49	P0321212A	5.16	5.04
FGFR4	P22455	KINASE	TRUE	1	Lysate mix	87953	5	6	7.4	good	30	6.63	P0321202A	not competed	87953	7	7	9.2	weak	30	7	P0321212A	not competed	not competed
FGG	P02679	n/d	FALSE	1	Lysate mix	51511	4	4	7.3	good	30	6.2	P0321202A	not competed	51511	5	5	9.1	good	30	6.18	P0321212A	not competed	not competed
FGR	P09769	KINASE	TRUE	1	Lysate mix	59478	4	4	8.7	good	0.94	6.2	P0321202A	6.03	59478	2	2	3.8	weak	1.6	6.09	P0321212A	5.8	5.92
FIBP	O43427	n/d	FALSE	1	Lysate mix	41878	17	17	42.9	weak	19	7.14	P0321202A	4.72	41878	18	19	42.9	good	11	7.2	P0321212A	4.96	4.84
FIG4	Q92562	n/d	FALSE	1	Lysate mix	103634	8	8	10.9	good	30	6.26	P0321202A	not competed	103634	13	13	16.8	good	30	6.31	P0321212A	not competed	not competed
FLG	P20930	contaminant	FALSE	1	Lysate mix	435164	7	8	1.4	good	30	6.86	P0321202A	not competed										not competed
FLNB	O75369	n/d	FALSE	1	Lysate mix	281631	5	5	2	good	30	5.92	P0321202A	not competed	281631	2	2	0.6	weak	30	5.98	P0321212A	not competed	not competed
FLOT1	O75955	n/d	FALSE	1	Lysate mix	47355	13	14	30	weak	30	6.53	P0321202A	not competed	47355	13	13	30	good	30	6.66	P0321212A	not competed	not competed
FLOT2	Q14254	n/d	FALSE	1	Lysate mix	47064	14	14	32.9	weak	30	6.59	P0321202A	not competed	47064	18	18	44.6	good	30	6.58	P0321212A	not competed	not competed
FLT4	P35916	KINASE	TRUE	1	Lysate mix	152756	20	20	17.7	weak	30	6.56	P0321202A	not competed	152756	13	13	12.1	good	30	6.5	P0321212A	not competed	not competed
FN3K	Q9H479	n/d	FALSE	1	Lysate mix	35171	14	23	45	good	30	8.19	P0321202A	not competed	35171	15	24	45.3	good	30	8.36	P0321212A	not competed	not competed
FN3KRP	Q9HA64	n/d	FALSE	1	Lysate mix	34412	18	75	49.2	good	30	8.66	P0321202A	not competed	34412	18	75	51.1	good	30	8.87	P0321212A	not competed	not competed
FRK	P42685	KINASE	TRUE	1	Lysate mix	58253	27	33	57.8	good	1	7.73	P0321202A	6	58253	28	33	56.2	good	1.1	7.85	P0321212A	5.96	5.98
FTH1	P02794	OXIDOREDUCTASE	FALSE	1	Lysate mix										21225	2	2	9.8	weak	30	5.76	P0321212A	not competed	not competed
FTL	P02792	n/d	FALSE	1	Lysate mix										20019	2	2	14.9	weak	30	5.96	P0321212A	not competed	not competed
FUS	P35637	n/d	FALSE	1	Lysate mix	53425	3	3	5.5	weak	30	6.7	P0321202A	not competed	53425	7	7	11.4	good	30	6.74	P0321212A	not competed	not competed
FYN	P06241	KINASE	TRUE	1	Lysate mix	60761	17	20	30.2	good	1.5	7.72	P0321202A	5.82	60761	16	21	27.9	good	1.6	7.81	P0321212A	5.8	5.81
GAK	O14976	KINASE	TRUE	1	Lysate mix	143189	52	91	41	good	30	8.28	P0321202A	not competed	143189	56	100	44.7	good	30	8.32	P0321212A	not competed	not competed
GANAB	Q14697	n/d	FALSE	1	Lysate mix										109437	6	6	6.9	weak	30	6.28	P0321212A	not competed	not competed
GAPVD1	Q14C86	n/d	FALSE	1	Lysate mix	166166	29	30	20.5	good	30	6.85	P0321202A	not competed	164978	31	32	20	good	30	6.83	P0321212A	not competed	not competed
GAR1	Q9NY12	n/d	FALSE	1	Lysate mix	22348	5	5	21.7	good	30	7.34	P0321202A	not competed	22348	7	7	30.9	good	30	7.35	P0321212A	not competed	not competed
GARS	P41250	n/d	FALSE	1	Lysate mix										83165	5	5	5.3	weak	30	5.93	P0321212A	not competed	not competed
GART	P22102	n/d	FALSE	1	Lysate mix										107766	4	4	3.8	good	30	5.83	P0321212A	not competed	not competed
GATD3A	P0DPI2	n/d	FALSE	1	Lysate mix										28170	3	3	13.1	good	30	6.31	P0321212A	not competed	not competed
GC	P02774	potential contaminant	FALSE	1	Lysate mix										39542	3	3	5.5	weak	30	5.94	P0321212A	not competed	not competed
GCDH	Q92947	OXIDOREDUCTASE	FALSE	1	Lysate mix	48127	12	13	23.1	good	30	7.13	P0321202A	not competed	48127	11	12	27.9	good	30	6.98	P0321212A	not competed	not competed
GCN1	Q92616	n/d	FALSE	1	Lysate mix	292755	8	8	3.9	good	30	5.99	P0321202A	not competed	292755	14	14	5.2	good	30	6.06	P0321212A	not competed	not competed
GFPT1	Q06210	PROTEASE	FALSE	1	Lysate mix										78806	2	2	3.3	weak	30	5.56	P0321212A	not competed	not competed
GGH	Q92820	PROTEASE	FALSE	1	Lysate mix										35964	3	3	7.5	good	30	6.01	P0321212A	not competed	not competed
GLB1	P16278	n/d	FALSE	1	Lysate mix	76074	3	3	4.6	good	30	5.56	P0321202A	not competed	76074	4	4	6.6	good	30	5.7	P0321212A	not competed	not competed
GLUL	P15104	n/d	FALSE	1	Lysate mix	42064	8	8	21.2	good	30	6.95	P0321202A	not competed	42064	10	10	23.9	good	30	7.15	P0321212A	not competed	not competed
GNA11	P29992	n/d	FALSE	1	Lysate mix	42123	10	10	44.8	weak	3.7	7	P0321202A	5.43	42123	9	9	41.5	good	5.4	6.92	P0321212A	5.27	5.35
GNAI2	P04899	n/d	FALSE	1	Lysate mix	41548	6	6	22	good	30	6.08	P0321202A	not competed	41548	2	2	13	good	30	5.5	P0321212A	not competed	not competed
GNAQ	P50148	n/d	FALSE	1	Lysate mix	42142	4	4	12.5	weak	6	6.18	P0321202A	5.22	42142	4	4	12.5	good	11	6.05	P0321212A	4.96	5.09
GNG5	P63218	n/d	FALSE	1	Lysate mix										7318	2	2	23.5	good	30	6.47	P0321212A	not competed	not competed
GPC1	P35052	n/d	FALSE	1	Lysate mix	61680	2	2	2.7	good	30	5.72	P0321202A	not competed	61680	3	3	6.8	good	30	5.67	P0321212A	not competed	not competed
GPC3	P51654	n/d	FALSE	1	Lysate mix	68413	7	11	11.9	weak	30	7.65	P0321202A	not competed	68413	8	13	15.9	good	30	7.73	P0321212A	not competed	not competed
GPC6	Q9Y625	n/d	FALSE	1	Lysate mix	62735	5	5	9.5	weak	30	6.5	P0321202A	not competed	62735	7	7	12.3	good	30	6.36	P0321212A	not competed	not competed
GRAMD1A	Q96CP6	n/d	FALSE	1	Lysate mix	80679	7	7	9.3	good	30	6.32	P0321202A	not competed	80679	11	11	15.9	good	30	6.47	P0321212A	not competed	not competed
GRB2	P62993	n/d	FALSE	1	Lysate mix										25206	2	2	8.8	good	30	5.63	P0321212A	not competed	not competed
GRK2	P25098	KINASE	TRUE	1	Lysate mix	79573	30	47	63.3	good	30	8.2	P0321202A	not competed	79573	28	48	57.5	weak	30	8.26	P0321212A	not competed	not competed
GRK3	P35626	KINASE	TRUE	1	Lysate mix	79709	15	18	19.2	good	30	7.05	P0321202A	not competed	79709	22	23	30.1	weak	30	7.04	P0321212A	not competed	not competed
GRPEL1	Q9HAV7	n/d	FALSE	1	Lysate mix										24279	3	3	12	good	30	5.7	P0321212A	not competed	not competed
GSK3A	P49840	KINASE	TRUE	1	Lysate mix	50980	12	19	33.5	good	30	8.5	P0321202A	not competed	50980	10	19	25.3	good	30	8.53	P0321212A	not competed	not competed
GSK3B	P49841	KINASE	TRUE	1	Lysate mix	48033	18	31	64.3	good	30	8.27	P0321202A	not competed	48033	22	34	74.8	good	30	8.2	P0321212A	not competed	not competed
GSKIP	Q9P0R6	n/d	FALSE	1	Lysate mix										15648	2	2	16.5	weak	29	6.34	P0321212A	4.54	4.54
GSN	P06396	potential contaminant	FALSE	1	Lysate mix	80640	5	5	5.8	good	30	6.23	P0321202A	not competed	85696	2	2	3.6	good	30	5.88	P0321212A	not competed	not competed
GSPT1	P15170	n/d	FALSE	1	Lysate mix										68699	4	4	7	good	30	5.85	P0321212A	not competed	not competed
GSR	P00390	OXIDOREDUCTASE	FALSE	1	Lysate mix										56256	2	2	4.8	weak	30	5.64	P0321212A	not competed	not competed
GSTP1	P09211	n/d	FALSE	1	Lysate mix	23356	4	4	25.7	good	30	6.48	P0321202A	not competed	23356	7	7	36.7	good	30	6.77	P0321212A	not competed	not competed
GTF2F1	P35269	n/d	FALSE	1	Lysate mix	58240	2	2	1.7	weak	30	6.16	P0321202A	not competed										not competed
GTF2F2	P13984	n/d	FALSE	1	Lysate mix										28380	2	2	6.8	good	30	5.81	P0321212A	not competed	not competed
GTF2I	P78347	n/d	FALSE	1	Lysate mix	112415	19	19	17	good	30	6.74	P0321202A	not competed	112415	29	29	25.4	good	30	6.92	P0321212A	not competed	not competed
H1F0	P07305	n/d	FALSE	1	Lysate mix	20863	3	3	13.9	good	30	6.38	P0321202A	not competed										not competed
H2AFX	P16104	n/d	FALSE	1	Lysate mix										15144	4	4	11.2	good	30	7.04	P0321212A	not competed	not competed
H2AFY	O75367	n/d	FALSE	1	Lysate mix	39617	10	11	40.1	weak	6.5	7.1	P0321202A	5.19	39617	9	9	38.7	good	30	7.01	P0321212A	not competed	5.19
H2AFY2	Q9P0M6	n/d	FALSE	1	Lysate mix										40058	4	4	10.8	good	30	6.21	P0321212A	not competed	not competed
H2AFZ	P0C0S5	n/d	FALSE	1	Lysate mix	13553	2	4	18.8	weak	9.1	7.5	P0321202A	5.04	13553	3	5	24.2	good	30	7.37	P0321212A	not competed	5.04
HACD3	Q9P035	n/d	FALSE	1	Lysate mix										43159	2	2	8	good	30	6.12	P0321212A	not competed	not competed
HADH	Q16836	OXIDOREDUCTASE	FALSE	1	Lysate mix										42139	2	2	5.1	weak	30	5.92	P0321212A	not competed	not competed
HADHA	P40939	OXIDOREDUCTASE	FALSE	1	Lysate mix										82999	17	17	26.5	good	30	6.56	P0321212A	not competed	not competed
HADHB	P55084	n/d	FALSE	1	Lysate mix	51294	11	12	21.3	good	30	6.61	P0321202A	not competed	51294	11	11	22.2	good	30	6.57	P0321212A	not competed	not competed
HASPIN	Q8TF76	KINASE	TRUE	1	Lysate mix	88494	9	9	11.2	good	30	6.59	P0321202A	not competed	88494	8	8	11.5	good	30	6.54	P0321212A	not competed	not competed
HCK	P08631	KINASE	TRUE	1	Lysate mix	59599	11	11	18.6	good	1.3	7.19	P0321202A	5.89	59599	13	14	25.1	good	2	7.31	P0321212A	5.7	5.8
HDAC1	Q13547	HDAC	FALSE	1	Lysate mix	55102	3	3	9.8	weak	30	6.15	P0321202A	not competed										not competed
HDAC10	Q969S8	HDAC	FALSE	1	Lysate mix	71444	3	3	5.5	good	30	5.96	P0321202A	not competed	71444	4	4	5.1	good	30	6.33	P0321212A	not competed	not competed
HDAC2	Q92769	HDAC	FALSE	1	Lysate mix	55364	2	2	4.1	weak	30	6.06	P0321202A	not competed	55364	2	2	7.2	good	30	6.06	P0321212A	not competed	not competed
HDAC6	Q9UBN7	HDAC	FALSE	1	Lysate mix	131418	4	4	3.3	good	30	6.15	P0321202A	not competed	131418	4	4	3.3	weak	30	6	P0321212A	not competed	not competed
HDGF	P51858	n/d	FALSE	1	Lysate mix	26788	6	6	27.1	weak	30	6.23	P0321202A	not competed	26788	4	4	14.6	weak	30	6.23	P0321212A	not competed	not competed
HDGFL2	Q7Z4V5	n/d	FALSE	1	Lysate mix	74316	5	5	7.3	weak	13	6.48	P0321202A	4.89	74316	6	6	11	good	30	6.29	P0321212A	not competed	4.89
HEBP1	Q9NRV9	n/d	FALSE	1	Lysate mix										21097	2	2	9.5	good	30	6.11	P0321212A	not competed	not competed
HINT1	P49773	n/d	FALSE	1	Lysate mix										13802	2	2	12.7	weak	30	6.31	P0321212A	not competed	not competed
HIPK1	Q86Z02	KINASE	TRUE	1	Lysate mix	130841	7	7	6.3	good	1.6	6.78	P0321202A	5.8	130841	4	5	3.1	good	1.7	6.77	P0321212A	5.77	5.78
HIPK2	Q9H2X6	KINASE	TRUE	1	Lysate mix	130964	6	6	10.9	weak	1.8	6.89	P0321202A	5.74	130964	6	6	9.9	good	2	6.6	P0321212A	5.7	5.72
HIPK3	Q9H422	KINASE	TRUE	1	Lysate mix	133742	4	4	3	good	1.8	6.37	P0321202A	5.74	133742	6	6	5.3	weak	1.8	6.38	P0321212A	5.74	5.74
HIRIP3	Q9BW71	n/d	FALSE	1	Lysate mix										61956	3	3	4.3	good	20	6.26	P0321212A	4.7	4.7
HIST1H1B	P16401	n/d	FALSE	1	Lysate mix	22580	2	2	10.2	good	30	5.85	P0321202A	not competed										not competed
HIST1H1C	P16403	n/d	FALSE	1	Lysate mix	21364	2	2	8	good	30	6.95	P0321202A	not competed										not competed
HIST1H1E	P10412	n/d	FALSE	1	Lysate mix										21865	2	2	35.6	weak	30	6.87	P0321212A	not competed	not competed
HIST1H2AG, HIST1H2AI, HIST1H2AK, HIST1H2AL, HIST1H2AM	P0C0S8	n/d	FALSE	1	Lysate mix										14091	2	7	43.1	weak	30	7.93	P0321212A	not competed	not competed
HIST1H3A, HIST1H3B, HIST1H3C, HIST1H3D, HIST1H3E, HIST1H3F, HIST1H3G, HIST1H3H, HIST1H3I, HIST1H3J	P68431	n/d	FALSE	1	Lysate mix										15404	2	3	30.1	good	30	7.35	P0321212A	not competed	not competed
HIST1H4A, HIST1H4B, HIST1H4C, HIST1H4D, HIST1H4E, HIST1H4F, HIST1H4H, HIST1H4I, HIST1H4J, HIST1H4K, HIST1H4L, HIST2H4A, HIST2H4B, HIST4H4	P62805	n/d	FALSE	1	Lysate mix										11367	12	27	60.2	good	30	8.67	P0321212A	not competed	not competed
HLA-A	P05534	n/d	FALSE	1	Lysate mix	40688	3	3		good	30	6.09	P0321202A	not competed										not competed
HLA-C	P30508	n/d	FALSE	1	Lysate mix										40885	3	3		good	30	5.88	P0321212A	not competed	not competed
HM13	Q8TCT9	PROTEASE	FALSE	1	Lysate mix	46825	2	2	4.8	good	30	6.01	P0321202A	not competed										not competed
HMG20A	Q9NP66	n/d	FALSE	1	Lysate mix	40143	3	3	6.3	good	30	6.2	P0321202A	not competed	40143	3	3	6.6	good	30	6.22	P0321212A	not competed	not competed
HMGB1	P09429	n/d	FALSE	1	Lysate mix										24893	3	3	15.3	weak	30	6.57	P0321212A	not competed	not competed
HMGB3	O15347	n/d	FALSE	1	Lysate mix										22980	2	2	12	good	30	6.3	P0321212A	not competed	not competed
HMGN1	P05114	n/d	FALSE	1	Lysate mix										10659	3	3	32	weak	30	6.1	P0321212A	not competed	not competed
HMGN2	P05204	n/d	FALSE	1	Lysate mix										9393	2	2	23.3	weak	30	7.09	P0321212A	not competed	not competed
HNRNPA1	P09651	n/d	FALSE	1	Lysate mix										38746	9	12	33.9	weak	30	6.95	P0321212A	not competed	not competed
HNRNPA3	P51991	n/d	FALSE	1	Lysate mix	39594	8	9	23	good	30	6.6	P0321202A	not competed	39594	8	8	24.1	good	30	6.66	P0321212A	not competed	not competed
HNRNPAB	Q99729	n/d	FALSE	1	Lysate mix										35967	4	4	8.7	weak	30	6.24	P0321212A	not competed	not competed
HNRNPC	P07910	n/d	FALSE	1	Lysate mix										32337	19	21	44.4	good	30	7.48	P0321212A	not competed	not competed
HNRNPD	Q14103	n/d	FALSE	1	Lysate mix										30672	4	4	12.1	weak	30	6.68	P0321212A	not competed	not competed
HNRNPDL	O14979	n/d	FALSE	1	Lysate mix	46437	6	6	12.4	good	30	6.98	P0321202A	not competed	46437	5	5	8.6	weak	30	6.85	P0321212A	not competed	not competed
HNRNPF	P52597	n/d	FALSE	1	Lysate mix	45671	8	8	21.7	good	30	6.59	P0321202A	not competed	45671	6	6	17.8	good	30	6.54	P0321212A	not competed	not competed
HNRNPH1	P31943	n/d	FALSE	1	Lysate mix										49229	8	9	18.9	good	30	6.61	P0321212A	not competed	not competed
HNRNPH3	P31942	n/d	FALSE	1	Lysate mix										36926	2	2	7.2	good	30	6.05	P0321212A	not competed	not competed
HNRNPK	P61978	n/d	FALSE	1	Lysate mix	48562	14	17	32.6	good	30	7.1	P0321202A	not competed	50976	10	12	25.3	good	30	6.93	P0321212A	not competed	not competed
HNRNPM	P52272	n/d	FALSE	1	Lysate mix	77515	12	12	14.4	good	30	6.77	P0321202A	not competed	77515	15	15	21.1	good	30	6.67	P0321212A	not competed	not competed
HNRNPR	O43390	n/d	FALSE	1	Lysate mix	70942	13	15	32.9	good	30	7.23	P0321202A	not competed	70942	13	15	32.4	good	30	7.15	P0321212A	not competed	not competed
HNRNPU	Q00839	n/d	FALSE	1	Lysate mix	90583	28	43	25.5	good	30	7.96	P0321202A	not competed	90583	28	38	28.4	good	30	8.14	P0321212A	not competed	not competed
HNRNPUL1	Q9BUJ2	n/d	FALSE	1	Lysate mix	95737	4	4	3.6	good	30	5.87	P0321202A	not competed	95737	3	3	3.2	good	30	5.57	P0321212A	not competed	not competed
HNRNPUL2	Q1KMD3	n/d	FALSE	1	Lysate mix	85104	6	7	9.4	good	30	6.16	P0321202A	not competed	85104	15	15	18.3	good	30	6.51	P0321212A	not competed	not competed
HP1BP3	Q5SSJ5	n/d	FALSE	1	Lysate mix	61206	4	4	6.3	good	30	5.94	P0321202A	not competed	61206	4	4	7.8	good	30	5.91	P0321212A	not competed	not competed
HPCAL1	P37235	n/d	FALSE	1	Lysate mix	22313	2	2	8.8	good	30	6.12	P0321202A	not competed	22313	2	2	8.8	weak	30	6.1	P0321212A	not competed	not competed
HPGDS	O60760	n/d	FALSE	1	Lysate mix	23344	4	4	18.1	good	30	7	P0321202A	not competed	23344	6	6	28.1	good	30	7.07	P0321212A	not competed	not competed
HSD11B2	P80365	OXIDOREDUCTASE	FALSE	1	Lysate mix										44126	2	2	5.2	good	30	5.55	P0321212A	not competed	not competed
HSD17B1	P14061	OXIDOREDUCTASE	FALSE	1	Lysate mix	34950	4	4	12.2	good	30	6.41	P0321202A	not competed	34950	6	6	18.6	good	30	6.46	P0321212A	not competed	not competed
HSD17B10	Q99714	OXIDOREDUCTASE	FALSE	1	Lysate mix	26923	4	4	16.1	good	30	6.17	P0321202A	not competed	26923	2	3	9.6	good	30	5.8	P0321212A	not competed	not competed
HSD17B11	Q8NBQ5	OXIDOREDUCTASE	FALSE	1	Lysate mix	32935	16	22	54.7	weak	30	7.68	P0321202A	not competed	32935	15	21	49.7	good	30	7.59	P0321212A	not competed	not competed
HSD17B12	Q53GQ0	OXIDOREDUCTASE	FALSE	1	Lysate mix	34324	11	11	32.1	good	30	6.76	P0321202A	not competed	34324	6	7	20.8	good	30	6.93	P0321212A	not competed	not competed
HSD17B2	P37059	OXIDOREDUCTASE	FALSE	1	Lysate mix										42785	4	4	10.6	good	30	5.81	P0321212A	not competed	not competed
HSD17B4	P51659	OXIDOREDUCTASE	FALSE	1	Lysate mix	79685	14	14	18.2	good	30	6.66	P0321202A	not competed	79685	19	19	23.5	good	30	6.84	P0321212A	not competed	not competed
HSD3B1	P14060	OXIDOREDUCTASE	FALSE	1	Lysate mix										42251	2	2	5.9	good	30	5.87	P0321212A	not competed	not competed
HSDL2	Q6YN16	OXIDOREDUCTASE	FALSE	1	Lysate mix	45394	3	3	6.9	good	30	5.81	P0321202A	not competed										not competed
HSP90AA1	P07900	n/d	FALSE	1	Lysate mix										98160	11	11	17.1	weak	30	6.96	P0321212A	not competed	not competed
HSP90AB1	P08238	n/d	FALSE	1	Lysate mix	83263	12	14	28.3	weak	30	7.42	P0321202A	not competed	83263	11	13	23.8	weak	30	7.22	P0321212A	not competed	not competed
HSP90B1	P14625	n/d	FALSE	1	Lysate mix	92468	23	23	23.8	good	30	7.13	P0321202A	not competed										not competed
HSPA1A	P0DMV8	n/d	FALSE	1	Lysate mix	70051	21	29	30.7	good	30	7.73	P0321202A	not competed	70051	24	28	33.2	weak	30	7.73	P0321212A	not competed	not competed
HSPA2	P54652	n/d	FALSE	1	Lysate mix	70020	5	5	6.6	good	30	6.01	P0321202A	not competed	70020	5	5	6.1	good	30	5.99	P0321212A	not competed	not competed
HSPA4	P34932	n/d	FALSE	1	Lysate mix										94330	7	7	9.2	weak	30	5.85	P0321212A	not competed	not competed
HSPA5	P11021	n/d	FALSE	1	Lysate mix	72332	30	35	43.9	good	30	7.56	P0321202A	not competed	72332	29	34	47.2	good	30	7.49	P0321212A	not competed	not competed
HSPA8	P11142	n/d	FALSE	1	Lysate mix	70897	22	38	50.5	good	30	7.83	P0321202A	not competed	70897	22	33	42.3	good	30	7.93	P0321212A	not competed	not competed
HSPA9	P38646	n/d	FALSE	1	Lysate mix	73680	29	36	42.3	weak	30	7.52	P0321202A	not competed	73680	29	39	44.3	weak	30	7.49	P0321212A	not competed	not competed
HSPB1	P04792	n/d	FALSE	1	Lysate mix	22782	7	7	39.5	good	30	6.81	P0321202A	not competed	22782	5	5	34.6	good	30	6.83	P0321212A	not competed	not competed
HSPH1	Q92598	n/d	FALSE	1	Lysate mix										97459	2	2	2.2	weak	30	5.69	P0321212A	not competed	not competed
HTATSF1	O43719	n/d	FALSE	1	Lysate mix	85852	8	8	9	weak	30	6.26	P0321202A	not competed	85852	8	8	8.9	good	30	6.29	P0321212A	not competed	not competed
HYOU1	Q9Y4L1	n/d	FALSE	1	Lysate mix										111334	6	6	7.5	weak	30	6.18	P0321212A	not competed	not competed
ICK	Q9UPZ9	KINASE	TRUE	1	Lysate mix	71426	5	5	7.1	good	0.31	6.32	P0321202A	6.51	71426	6	6	7.6	good	0.4	6.05	P0321212A	6.4	6.46
IDH3A	P50213	OXIDOREDUCTASE	FALSE	1	Lysate mix	39591	3	3	6.8	good	30	5.77	P0321202A	not competed										not competed
IFNLR1	Q8IU57	n/d	FALSE	1	Lysate mix	57652	4	4	6.2	weak	30	5.97	P0321202A	not competed	57652	3	3	3.1	weak	16	5.89	P0321212A	4.8	4.8
IGF1R	P08069	KINASE	TRUE	1	Lysate mix	154791	30	31	24.1	good	30	7.06	P0321202A	not competed	154791	31	33	22.5	good	30	7.19	P0321212A	not competed	not competed
IGF2BP3	O00425	n/d	FALSE	1	Lysate mix										63704	3	3	4.1	weak	30	5.7	P0321212A	not competed	not competed
IGHA1	P01876	n/d	FALSE	1	Lysate mix	37654	3	3	12.7	good	30	6.36	P0321202A	not competed	37654	3	3	12.7	good	30	6.35	P0321212A	not competed	not competed
IGHG2	P01859	n/d	FALSE	1	Lysate mix	35900	2	2	7.4	good	30	7.01	P0321202A	not competed										not competed
IGHG3	P01860	n/d	FALSE	1	Lysate mix	41287	2	2	10.1	good	30	6.27	P0321202A	not competed	41287	2	2	13.3	weak	30	6.43	P0321212A	not competed	not competed
IGHM	P01871	n/d	FALSE	1	Lysate mix	51923	7	7	18.1	good	30	6.5	P0321202A	not competed	51923	7	8	14.8	good	30	6.54	P0321212A	not competed	not competed
IGKC	P01834	n/d	FALSE	1	Lysate mix	11765	3	3	47.7	good	30	6.57	P0321202A	not competed	11765	4	4	62.6	good	30	6.45	P0321212A	not competed	not competed
IGKV2D-40	P01614	n/d	FALSE	1	Lysate mix										13310	2	2	16.5	good	30	6.16	P0321212A	not competed	not competed
IGKV3-20	P01619	n/d	FALSE	1	Lysate mix	12557	2	2	19.8	good	30	5.84	P0321202A	not competed										not competed
IGLC2	P0DOY2	n/d	FALSE	1	Lysate mix	11293	3	3	62.3	good	30	6.66	P0321202A	not competed	11293	2	3	16	good	30	7.31	P0321212A	not competed	not competed
IKBKB	O14920	KINASE	TRUE	1	Lysate mix	86563	3	3	4.4	good	30	5.89	P0321202A	not competed	86563	5	5	4.9	weak	30	6.05	P0321212A	not competed	not competed
IKBKE	Q14164	KINASE	TRUE	1	Lysate mix	80461	9	9	12.7	good	11	6.21	P0321202A	4.96	80461	10	10	15.6	weak	6.5	6.3	P0321212A	5.19	5.08
IKBKG	Q9Y6K9	n/d	FALSE	1	Lysate mix	55786	5	5	13.8	good	30	6.23	P0321202A	not competed	55786	6	6	14.8	good	30	6.41	P0321212A	not competed	not competed
ILF2	Q12905	n/d	FALSE	1	Lysate mix										43062	6	8	16.4	weak	30	6.48	P0321212A	not competed	not competed
ILF3	Q12906	n/d	FALSE	1	Lysate mix	95807	7	7	9.4	good	30	6.71	P0321202A	not competed	95807	10	10	13.2	weak	30	6.57	P0321212A	not competed	not competed
ILK	Q13418	KINASE	TRUE	1	Lysate mix										51419	4	4	10.8	weak	30	6	P0321212A	not competed	not competed
IMMT	Q16891	n/d	FALSE	1	Lysate mix	83677	9	9	11.3	good	30	6.04	P0321202A	not competed	83677	7	7	9.8	good	30	6.06	P0321212A	not competed	not competed
IMPDH2	P12268	OXIDOREDUCTASE	FALSE	1	Lysate mix	55804	4	4	8.8	good	30	5.9	P0321202A	not competed	55804	3	3	7.6	good	30	5.84	P0321212A	not competed	not competed
INCENP	Q9NQS7	n/d	FALSE	1	Lysate mix	105428	14	14	12.1	good	1.1	7.56	P0321202A	5.96	105428	13	15	10.5	good	1.1	7.66	P0321212A	5.96	5.96
INPPL1	O15357	n/d	FALSE	1	Lysate mix										138597	3	3	2	good	30	5.64	P0321212A	not competed	not competed
INSR	P06213	KINASE	TRUE	1	Lysate mix	156331	23	24	17.6	good	30	6.94	P0321202A	not competed	156331	35	39	30	good	30	7.03	P0321212A	not competed	not competed
IPMK	Q8NFU5	n/d	FALSE	1	Lysate mix	47221	9	9	26.7	good	30	6.77	P0321202A	not competed	47221	9	9	24.3	good	30	6.77	P0321212A	not competed	not competed
IPO4	Q8TEX9	n/d	FALSE	1	Lysate mix										118900	2	2	2.4	good	30	5.44	P0321212A	not competed	not competed
IPO5	O00410	n/d	FALSE	1	Lysate mix										125544	2	2	2.6	weak	30	5.75	P0321212A	not competed	not competed
IPO7	O95373	n/d	FALSE	1	Lysate mix	119515	3	3	2.7	weak	30	5.95	P0321202A	not competed	119515	3	3	3.6	good	30	5.51	P0321212A	not competed	not competed
IQGAP1	P46940	n/d	FALSE	1	Lysate mix	189250	4	4	3.2	good	30	5.85	P0321202A	not competed	189250	4	4	3.4	good	30	5.76	P0321212A	not competed	not competed
IRAK1	P51617	KINASE	TRUE	1	Lysate mix	76536	7	7	11.1	good	1.8	6.5	P0321202A	5.74	76536	4	4	9.3	good	2	5.85	P0321212A	5.7	5.72
IRAK4	Q9NWZ3	KINASE	TRUE	1	Lysate mix	51529	24	28	47.8	good	7.2	7.71	P0321202A	5.14	51529	26	38	56.7	good	5.8	7.74	P0321212A	5.24	5.19
IRS4	O14654	n/d	FALSE	1	Lysate mix	133766	3	3	2.1	weak	30	5.86	P0321202A	not competed										not competed
ISOC1	Q96CN7	n/d	FALSE	1	Lysate mix	32236	13	33	48.3	good	30	8.49	P0321202A	not competed	32236	12	34	48	good	30	8.4	P0321212A	not competed	not competed
ISOC2	Q96AB3	n/d	FALSE	1	Lysate mix	24097	5	10	44.4	good	30	7.31	P0321202A	not competed	24097	6	13	44.4	good	30	7.85	P0321212A	not competed	not competed
ITGB1	P05556	n/d	FALSE	1	Lysate mix	88414	3	3	3.5	good	30	5.73	P0321202A	not competed										not competed
IVD	P26440	OXIDOREDUCTASE	FALSE	1	Lysate mix										46319	3	3	6.1	good	30	5.66	P0321212A	not competed	not competed
IWS1	Q96ST2	n/d	FALSE	1	Lysate mix	91954	11	11	12.8	weak	30	6.85	P0321202A	not competed	91954	11	12	14.3	good	30	6.58	P0321212A	not competed	not competed
JAK1	P23458	KINASE	TRUE	1	Lysate mix	133276	60	93	52.4	weak	30	8.17	P0321202A	not competed	133276	60	82	56.8	weak	30	8.16	P0321212A	not competed	not competed
JAK2	O60674	KINASE	TRUE	1	Lysate mix	130672	10	10	8.4	weak	24	6.38	P0321202A	4.62	130672	16	17	12.7	weak	14	6.33	P0321212A	4.85	4.73
JAK3	P52333	KINASE	TRUE	1	Lysate mix	125097	8	8	8.5	good	0.87	6.43	P0321202A	6.06	125097	16	16	13.2	good	1.3	6.53	P0321212A	5.89	5.97
JUP	P14923	n/d	FALSE	1	Lysate mix	81744	5	5	9.8	good	30	5.99	P0321202A	not competed										not competed
KDR	P35968	KINASE	TRUE	1	Lysate mix	151525	4	4	2.5	weak	30	6.04	P0321202A	not competed	151525	6	6	3.7	weak	30	6.15	P0321212A	not competed	not competed
KHDRBS1	Q07666	n/d	FALSE	1	Lysate mix	48227	4	4	7.2	good	30	6.41	P0321202A	not competed	48227	4	4	8.8	weak	30	6.28	P0321212A	not competed	not competed
KHSRP	Q92945	n/d	FALSE	1	Lysate mix	73114	9	9	13.9	good	30	6.47	P0321202A	not competed	73114	9	9	12.2	good	30	6.49	P0321212A	not competed	not competed
KIF5B	P33176	n/d	FALSE	1	Lysate mix										109684	3	3	3.1	weak	30	5.38	P0321212A	not competed	not competed
KIT	P10721	KINASE	TRUE	1	Lysate mix	109863	2	2	3.1	good	30	5.55	P0321202A	not competed										not competed
KMT2A	Q03164	BROMO	FALSE	1	Lysate mix	432047	4	4	0.9	good	19	6.01	P0321202A	4.72										4.72
KPNA2	P52292	n/d	FALSE	1	Lysate mix	57861	2	2	2.8	good	30	5.76	P0321202A	not competed	57861	2	2	2.6	weak	30	5.87	P0321212A	not competed	not competed
KPNB1	Q14974	n/d	FALSE	1	Lysate mix										97169	5	5	5.5	weak	30	6.07	P0321212A	not competed	not competed
KPRP	Q5T749	n/d	FALSE	1	Lysate mix	64135	3	3	3.8	good	30	5.97	P0321202A	not competed	64135	6	6	9.2	weak	30	6.15	P0321212A	not competed	not competed
KRT1	P04264	contaminant	FALSE	1	Lysate mix	66038	30	86	41	good	30	8.57	P0321202A	not competed										not competed
KRT13	P13646	n/d	FALSE	1	Lysate mix										49588	8	8	20.1	weak	30	6.44	P0321212A	not competed	not competed
KRT17	Q04695	contaminant	FALSE	1	Lysate mix	48105	6	6	19.9	weak	30	6.39	P0321202A	not competed										not competed
KRT18	P05783	n/d	FALSE	1	Lysate mix	48057	19	20	36	good	30	7.35	P0321202A	not competed	48057	16	19	31.6	weak	30	7.32	P0321212A	not competed	not competed
KRT19	P08727	n/d	FALSE	1	Lysate mix	44105	10	10	29.2	good	30	6.64	P0321202A	not competed	44105	10	10	26.5	weak	30	6.67	P0321212A	not competed	not competed
KRT4	P19013	n/d	FALSE	1	Lysate mix										57285	11	11	30.6	good	30	6.42	P0321212A	not competed	not competed
KRT5	P13647	contaminant	FALSE	1	Lysate mix										62378	16	26	26.9	good	30	7.51	P0321212A	not competed	not competed
KRT78	Q8N1N4	n/d	FALSE	1	Lysate mix										56865	8	8	16.3	good	30	6.29	P0321212A	not competed	not competed
KRT8	P05787	n/d	FALSE	1	Lysate mix										56608	17	20	27.7	weak	30	7.16	P0321212A	not competed	not competed
KRT80	Q6KB66	n/d	FALSE	1	Lysate mix	50525	6	6	12.6	weak	30	5.95	P0321202A	not competed	50525	6	6	14.4	good	30	5.85	P0321212A	not competed	not competed
KRT81	Q14533	n/d	FALSE	1	Lysate mix	54928	2	2	3.4	good	30	6.08	P0321202A	not competed										not competed
KRT85	P78386	n/d	FALSE	1	Lysate mix	55802	3	3	12.8	weak	30	5.73	P0321202A	not competed										not competed
LAMTOR3	Q9UHA4	n/d	FALSE	1	Lysate mix	13623	2	2	13.7	weak	30	6.03	P0321202A	not competed	13623	2	2	30.6	good	30	5.91	P0321212A	not competed	not competed
LARP1	Q6PKG0	n/d	FALSE	1	Lysate mix	123509	5	5	4.3	good	30	5.92	P0321202A	not competed	123509	9	9	7.5	good	30	5.99	P0321212A	not competed	not competed
LARS	Q9P2J5	n/d	FALSE	1	Lysate mix										134465	2	2	1.6	weak	30	5.38	P0321212A	not competed	not competed
LAS1L	Q9Y4W2	n/d	FALSE	1	Lysate mix	83064	2	2	2.5	good	30	5.68	P0321202A	not competed	83064	2	2	1.9	good	30	6.03	P0321212A	not competed	not competed
LASP1	Q14847	n/d	FALSE	1	Lysate mix	29717	3	3	11.5	good	30	6.02	P0321202A	not competed	36014	3	3	11.9	weak	30	5.96	P0321212A	not competed	not competed
LATS1	O95835	KINASE	TRUE	1	Lysate mix	126868	19	24	22.2	weak	5.6	7.3	P0321202A	5.25	126868	20	22	22	good	4.6	7.36	P0321212A	5.34	5.3
LATS2	Q9NRM7	KINASE	TRUE	1	Lysate mix										120134	3	3	4.3	good	4.9	6.08	P0321212A	5.31	5.31
LCK	P06239	KINASE	TRUE	1	Lysate mix	61189	3	3	7.5	good	1.1	5.88	P0321202A	5.96	61189	2	2	4.5	weak	1.5	6.03	P0321212A	5.82	5.89
LEO1	Q8WVC0	n/d	FALSE	1	Lysate mix	75403	9	9	9.8	good	30	6.73	P0321202A	not competed	75403	7	8	10.2	good	30	6.71	P0321212A	not competed	not competed
LGALS3BP	Q08380	n/d	FALSE	1	Lysate mix	65330	6	6	9.6	good	30	6.28	P0321202A	not competed	65330	6	6	9.7	good	30	6.77	P0321212A	not competed	not competed
LGALS8	O00214	n/d	FALSE	1	Lysate mix	40397	3	3	10.1	weak	30	6.07	P0321202A	not competed										not competed
LIMK1	P53667	KINASE	TRUE	1	Lysate mix	72584	15	15	28.1	good	0.9	6.63	P0321202A	6.05	72584	18	18	27.7	good	0.87	6.77	P0321212A	6.06	6.06
LIMK2	P53671	KINASE	TRUE	1	Lysate mix	72231	9	10	14.6	good	5.2	6.95	P0321202A	5.28	72231	12	13	21	good	3.4	6.98	P0321212A	5.47	5.38
LIMS1	P48059	n/d	FALSE	1	Lysate mix	44390	3	3	7.7	weak	30	5.76	P0321202A	not competed	44390	2	2	5.8	good	30	5.82	P0321212A	not competed	not competed
LMNA	P02545	n/d	FALSE	1	Lysate mix	74139	10	10	15.1	good	30	6.22	P0321202A	not competed	74139	7	7	14.3	good	30	5.99	P0321212A	not competed	not competed
LMNB1	P20700	n/d	FALSE	1	Lysate mix	66408	4	4	6.3	good	30	5.92	P0321202A	not competed	66408	4	4	9.2	weak	30	5.98	P0321212A	not competed	not competed
LMNB2	Q03252	n/d	FALSE	1	Lysate mix	69948	2	2	3.2	good	30	5.34	P0321202A	not competed										not competed
LONP1	P36776	PROTEASE	FALSE	1	Lysate mix	106488	4	4	5	good	30	5.77	P0321202A	not competed	106488	5	5	6.5	good	30	5.75	P0321212A	not competed	not competed
LPCAT1	Q8NF37	n/d	FALSE	1	Lysate mix	59151	3	3	6	weak	2.6	6.18	P0321202A	5.59	59151	4	4	7.1	weak	30	6.27	P0321212A	not competed	5.59
LPCAT3	Q6P1A2	n/d	FALSE	1	Lysate mix										56034	2	2	4.3	good	30	5.96	P0321212A	not competed	not competed
LRRK2	Q5S007	KINASE	TRUE	1	Lysate mix	286100	8	8	3.4	good	3.2	6.03	P0321202A	5.49	286100	12	12	5.6	good	3.8	6.41	P0321212A	5.42	5.46
LSM14A	Q8ND56	n/d	FALSE	1	Lysate mix	50553	5	5	10.8	good	30	6.29	P0321202A	not competed	50553	3	3	3.5	good	30	6.3	P0321212A	not competed	not competed
LTV1	Q96GA3	n/d	FALSE	1	Lysate mix	54854	3	3	6.5	weak	30	5.83	P0321202A	not competed	54854	3	3	7.4	good	30	5.57	P0321212A	not competed	not competed
LUC7L2	Q9Y383	n/d	FALSE	1	Lysate mix	46513	10	10	26.5	good	30	6.84	P0321202A	not competed	46513	5	5	27.8	good	30	6.38	P0321212A	not competed	not competed
LUC7L3	O95232	n/d	FALSE	1	Lysate mix	51466	3	3	4.9	weak	8.2	5.91	P0321202A	5.09										5.09
LUZP1	Q86V48	n/d	FALSE	1	Lysate mix										120273	4	4	3.8	weak	18	5.62	P0321212A	4.74	4.74
LYN	P07948	KINASE	TRUE	1	Lysate mix	58573	25	48	57	good	1.2	8.23	P0321202A	5.92	58573	23	46	48.4	good	1.2	8.25	P0321212A	5.92	5.92
LYRM4	Q9HD34	n/d	FALSE	1	Lysate mix										10758	2	2	15.4	good	30	5.61	P0321212A	not competed	not competed
LYZ	P61626	n/d	FALSE	1	Lysate mix	16537	2	2	14.2	good	30	6.18	P0321202A	not competed										not competed
MAGOHB	Q96A72	n/d	FALSE	1	Lysate mix	17276	2	2	12.8	good	30	6.04	P0321202A	not competed	17276	4	4	29.7	good	30	5.97	P0321212A	not competed	not competed
MAIP1	Q8WWC4	n/d	FALSE	1	Lysate mix	32544	3	3	8.2	good	30	6.13	P0321202A	not competed	32544	2	2	2.7	good	30	5.98	P0321212A	not competed	not competed
MAOA	P21397	OXIDOREDUCTASE	FALSE	1	Lysate mix										59681	2	2	3.4	weak	30	5.59	P0321212A	not competed	not competed
MAP2K1	Q02750	KINASE	TRUE	1	Lysate mix	43439	9	12	37.2	good	2	7.21	P0321202A	5.7	43439	8	10	38.7	good	1.4	7.29	P0321212A	5.85	5.78
MAP2K2	P36507	KINASE	TRUE	1	Lysate mix	44424	4	5	10.8	good	2.2	6.83	P0321202A	5.66	44424	9	11	23.8	good	1.6	7.13	P0321212A	5.8	5.73
MAP2K3	P46734	KINASE	TRUE	1	Lysate mix	39940	5	5	16.1	good	20	6.39	P0321202A	4.7	39940	9	10	25.6	weak	7.7	6.62	P0321212A	5.11	4.9
MAP2K4	P45985	KINASE	TRUE	1	Lysate mix	45584	15	17	37.3	weak	22	7.23	P0321202A	4.66	45584	13	19	28.8	weak	7.8	7.41	P0321212A	5.11	4.88
MAP2K5	Q13163	KINASE	TRUE	1	Lysate mix	50111	15	22	26.8	good	5.4	7.75	P0321202A	5.27	50111	17	22	34.8	good	5.2	7.74	P0321212A	5.28	5.28
MAP2K6	P52564	KINASE	TRUE	1	Lysate mix	37492	12	14	45.5	good	7	7.23	P0321202A	5.15	37492	11	13	50.6	good	5.5	7.23	P0321212A	5.26	5.2
MAP3K1	Q13233	KINASE	TRUE	1	Lysate mix	164468	16	17	8.4	good	30	7.49	P0321202A	not competed	164468	14	17	8.7	good	30	7.25	P0321212A	not competed	not competed
MAP3K10	Q02779	KINASE	TRUE	1	Lysate mix										103693	3	3	3.1	weak	7.3	5.75	P0321212A	5.14	5.14
MAP3K11	Q16584	KINASE	TRUE	1	Lysate mix	92687	8	8	11.8	weak	7.9	6.69	P0321202A	5.1	92687	9	9	11.8	good	3.3	6.72	P0321212A	5.48	5.29
MAP3K13	O43283	KINASE	TRUE	1	Lysate mix	108295	2	2	1.7	weak	7.5	5.82	P0321202A	5.12										5.12
MAP3K15	Q6ZN16	KINASE	TRUE	1	Lysate mix	147435	2	2	1.1	good	30	6.05	P0321202A	not competed	147435	3	3	1.8	weak	30	6.01	P0321212A	not competed	not competed
MAP3K2	Q9Y2U5	KINASE	TRUE	1	Lysate mix	69740	8	8	11.5	good	6.3	6.85	P0321202A	5.2	69740	12	14	15.7	good	4.2	6.95	P0321212A	5.38	5.29
MAP3K20	Q9NYL2	KINASE	TRUE	1	Lysate mix	51582	9	11	12	good	30	7.09	P0321202A	not competed	91154	14	16	16.6	good	30	7.22	P0321212A	not competed	not competed
MAP3K21	Q5TCX8	KINASE	TRUE	1	Lysate mix	113925	12	12	13.7	weak	26	6.66	P0321202A	4.59	113925	14	14	15.6	good	19	6.76	P0321212A	4.72	4.65
MAP3K3	Q99759	KINASE	TRUE	1	Lysate mix	74088	9	9	19.5	good	7.7	6.75	P0321202A	5.11	74088	9	9	25.2	good	9.2	6.62	P0321212A	5.04	5.08
MAP3K4	Q9Y6R4	KINASE	TRUE	1	Lysate mix	177012	45	50	25.8	good	2.9	7.45	P0321202A	5.54	181683	49	53	26.9	good	2.1	7.48	P0321212A	5.68	5.61
MAP3K5	Q99683	KINASE	TRUE	1	Lysate mix	154535	19	19	18.4	good	30	7.1	P0321202A	not competed	154535	28	30	23.2	good	30	6.73	P0321212A	not competed	not competed
MAP3K6	O95382	KINASE	TRUE	1	Lysate mix	142594	12	12	11.8	weak	30	6.33	P0321202A	not competed	142594	9	9	7.1	weak	30	6.25	P0321212A	not competed	not competed
MAP3K7	O43318	KINASE	TRUE	1	Lysate mix	67195	9	9	16	good	30	6.88	P0321202A	not competed	67195	10	10	18.2	good	30	6.85	P0321212A	not competed	not competed
MAP3K9	P80192	KINASE	TRUE	1	Lysate mix	123372	2	2	3.3	good	0.77	6.17	P0321202A	6.11	123372	4	4	4	good	3.5	6.04	P0321212A	5.46	5.78
MAP4	P27816	n/d	FALSE	1	Lysate mix	121004	3	3	2	good	30	6.09	P0321202A	not competed										not competed
MAP4K1	Q92918	KINASE	TRUE	1	Lysate mix										91295	2	2	2.3	good	1.6	5.53	P0321212A	5.8	5.8
MAP4K2	Q12851	KINASE	TRUE	1	Lysate mix	91555	6	6	9.1	good	14	6.71	P0321202A	4.85	91555	9	9	10.9	good	12	6.81	P0321212A	4.92	4.88
MAP4K3	Q8IVH8	KINASE	TRUE	1	Lysate mix	101315	11	12	15.9	good	7.6	7.37	P0321202A	5.12	101315	13	15	18.5	good	8.2	7.4	P0321212A	5.09	5.11
MAP4K4	O95819	KINASE	TRUE	1	Lysate mix	150912	30	36	20.7	good	30	7.89	P0321202A	not competed	150912	29	35	18.6	good	30	7.9	P0321212A	not competed	not competed
MAP4K5	Q9Y4K4	KINASE	TRUE	1	Lysate mix	95039	16	18	22.5	good	1.7	7.45	P0321202A	5.77	95039	18	20	23.8	good	1.7	7.47	P0321212A	5.77	5.77
MAPK1	P28482	KINASE	TRUE	1	Lysate mix	41389	16	91	55.8	weak	30	9.07	P0321202A	not competed	41389	15	108	56.9	weak	30	8.99	P0321212A	not competed	not competed
MAPK11	Q15759	KINASE	TRUE	1	Lysate mix	41357	5	5	14.8	good	30	6.25	P0321202A	not competed	41357	5	5	12.6	weak	30	6.54	P0321212A	not competed	not competed
MAPK14	Q16539	KINASE	TRUE	1	Lysate mix	41493	18	47	54.4	good	30	8.68	P0321202A	not competed	41493	19	50	53.1	good	30	8.57	P0321212A	not competed	not competed
MAPK3	P27361	KINASE	TRUE	1	Lysate mix	43135	10	13	26.6	weak	8.7	7.64	P0321202A	5.06	43135	10	13	29.6	good	15	7.66	P0321212A	4.82	4.94
MAPK6	Q16659	KINASE	TRUE	1	Lysate mix	82680	13	13	18.6	good	30	6.88	P0321202A	not competed	82680	12	13	20	weak	30	6.76	P0321212A	not competed	not competed
MAPK7	Q13164	KINASE	TRUE	1	Lysate mix	88385	14	14	17	good	6	7.15	P0321202A	5.22	88385	11	11	14.3	good	7.7	7.03	P0321212A	5.11	5.16
MAPK8	P45983	KINASE	TRUE	1	Lysate mix	44229	12	30	64.4	good	23	8.55	P0321202A	4.64	44229	12	30	57.6	good	22	8.37	P0321212A	4.66	4.65
MAPK9	P45984	KINASE	TRUE	1	Lysate mix	48311	15	45	45.5	weak	2	8.48	P0321202A	5.7	48311	16	50	44.3	weak	2.9	8.46	P0321212A	5.54	5.62
MAPKAPK5	Q8IW41	KINASE	TRUE	1	Lysate mix	54220	6	6	16.9	good	30	6.63	P0321202A	not competed	54220	7	7	17.1	good	30	6.8	P0321212A	not competed	not competed
MAPRE1	Q15691	n/d	FALSE	1	Lysate mix	29999	4	4	13.1	good	30	6.05	P0321202A	not competed	29999	3	3	9	weak	30	6.1	P0321212A	not competed	not competed
MARK1	Q9P0L2	KINASE	TRUE	1	Lysate mix	89002	11	11	13	good	30	6.95	P0321202A	not competed	89002	11	12	13.7	weak	30	6.91	P0321212A	not competed	not competed
MARK2	Q7KZI7	KINASE	TRUE	1	Lysate mix	87910	25	27	38.3	weak	30	7.96	P0321202A	not competed	87910	29	35	46.1	good	30	8.06	P0321212A	not competed	not competed
MARK3	P27448	KINASE	TRUE	1	Lysate mix	84488	21	26	31.6	weak	30	7.82	P0321202A	not competed	84488	20	25	30.5	good	30	7.78	P0321212A	not competed	not competed
MARK4	Q96L34	KINASE	TRUE	1	Lysate mix	82519	13	15	19.3	good	14	7.37	P0321202A	4.85	82519	13	16	15.7	good	9.7	7.45	P0321212A	5.01	4.93
MARS	P56192	n/d	FALSE	1	Lysate mix	101115	5	5	4.9	good	30	6.03	P0321202A	not competed	101115	3	3	2.4	good	30	5.87	P0321212A	not competed	not competed
MAST3	O60307	KINASE	TRUE	1	Lysate mix	143136	9	9	8.8	good	0.53	6.6	P0321202A	6.28	143136	10	11	10.8	good	0.7	6.8	P0321212A	6.15	6.22
MAST4	O15021	KINASE	TRUE	1	Lysate mix	284374	9	9	3.5	good	0.52	6.46	P0321202A	6.28	284374	8	9	3.2	good	0.35	6.46	P0321212A	6.46	6.37
MASTL	Q96GX5	KINASE	TRUE	1	Lysate mix	97318	2	2	2.6	weak	0.14	5.89	P0321202A	6.85										6.85
MAT2A	P31153	n/d	FALSE	1	Lysate mix										43660	4	4	9.6	good	30	6.13	P0321212A	not competed	not competed
MATR3	P43243	n/d	FALSE	1	Lysate mix										94622	8	8	8.4	weak	30	6.49	P0321212A	not competed	not competed
MCM2	P49736	n/d	FALSE	1	Lysate mix	101895	3	3	3.4	good	30	5.53	P0321202A	not competed										not competed
MCM5	P33992	n/d	FALSE	1	Lysate mix	82285	4	4	7.1	weak	30	5.7	P0321202A	not competed										not competed
MCM7	P33993	n/d	FALSE	1	Lysate mix										81307	3	3	3.2	good	30	5.71	P0321212A	not competed	not competed
MDC1	Q14676	n/d	FALSE	1	Lysate mix										226663	2	2	0.7	weak	30	5.52	P0321212A	not competed	not competed
MELK	Q14680	KINASE	TRUE	1	Lysate mix	74641	23	29	37.8	good	30	7.67	P0321202A	not competed	74641	26	33	41.8	weak	30	7.75	P0321212A	not competed	not competed
MELTF	P08582	PROTEASE	FALSE	1	Lysate mix										80214	2	2	2.7	good	30	5.69	P0321212A	not competed	not competed
MERTK	Q12866	KINASE	TRUE	1	Lysate mix	110248	25	34	26.9	good	15	7.84	P0321202A	4.82	110248	24	34	26.5	good	8.6	7.93	P0321212A	5.07	4.94
MET	P08581	KINASE	TRUE	1	Lysate mix	155540	26	35	21	good	14	8.1	P0321202A	4.85	155540	34	49	27.1	good	10	8.2	P0321212A	5	4.92
METTL7A	Q9H8H3	MT	FALSE	1	Lysate mix	28319	2	2	7.4	good	30	6.3	P0321202A	not competed										not competed
MFAP1	P55081	n/d	FALSE	1	Lysate mix	51958	2	2	3.2	weak	30	5.96	P0321202A	not competed	51958	3	3	4.8	good	30	5.99	P0321212A	not competed	not competed
MIC13	Q5XKP0	n/d	FALSE	1	Lysate mix										13087	2	2	11.9	good	30	6.19	P0321212A	not competed	not competed
MIF	P14174	n/d	FALSE	1	Lysate mix										12476	2	3	17.4	good	30	6.91	P0321212A	not competed	not competed
MINK1	Q8N4C8	KINASE	TRUE	1	Lysate mix	146709	6	6	4.4	good	30	7.18	P0321202A	not competed	146709	11	11	7.4	good	30	7.24	P0321212A	not competed	not competed
MKNK1	Q9BUB5	KINASE	TRUE	1	Lysate mix	51342	2	2	4.9	good	30	6.2	P0321202A	not competed	51342	6	6	17.8	weak	30	6.03	P0321212A	not competed	not competed
MKNK2	Q9HBH9	KINASE	TRUE	1	Lysate mix	51874	4	4	15.9	good	30	6.51	P0321202A	not competed	51874	4	4	14.2	good	30	6.58	P0321212A	not competed	not competed
MLLT1	Q03111	n/d	FALSE	1	Lysate mix										62055	2	2	3.9	weak	24	5.84	P0321212A	4.62	4.62
MNAT1	P51948	n/d	FALSE	1	Lysate mix	35823	4	4	18.8	good	0.46	6.41	P0321202A	6.34	35823	5	5	16.2	good	0.9	6.45	P0321212A	6.05	6.2
MOB1B	Q7L9L4	n/d	FALSE	1	Lysate mix	25499	4	4	19.9	good	6.2	7.09	P0321202A	5.21	25499	4	5	19.9	good	4.4	7.13	P0321212A	5.36	5.28
MOB2	Q70IA6	n/d	FALSE	1	Lysate mix	30174	2	2	5.9	weak	1.5	6.32	P0321202A	5.82	30174	2	2	6.8	weak	2.9	6.38	P0321212A	5.54	5.68
MP68	P56378	n/d	FALSE	1	Lysate mix	6662	2	3	27.6	good	30	6.92	P0321202A	not competed	6662	3	4	39.7	good	30	6.35	P0321212A	not competed	not competed
MPC2	O95563	n/d	FALSE	1	Lysate mix	14279	2	3	11	good	30	6.43	P0321202A	not competed										not competed
MRPL12	P52815	n/d	FALSE	1	Lysate mix										21348	2	3	10.6	good	30	5.92	P0321212A	not competed	not competed
MRPL3	P09001	n/d	FALSE	1	Lysate mix										38632	2	2	6	good	30	5.42	P0321212A	not competed	not competed
MRPL47	Q9HD33	n/d	FALSE	1	Lysate mix	29450	3	3	10.8	good	30	5.74	P0321202A	not competed										not competed
MRPL57	Q9BQC6	n/d	FALSE	1	Lysate mix	12266	3	3	25.5	good	30	6.8	P0321202A	not competed	12266	3	3	25.5	good	30	6.75	P0321212A	not competed	not competed
MRPS11	P82912	n/d	FALSE	1	Lysate mix										20616	2	2	11.3	good	30	6.03	P0321212A	not competed	not competed
MRPS15	P82914	n/d	FALSE	1	Lysate mix	29842	3	3	9.3	good	30	6.1	P0321202A	not competed	29842	5	5	12.8	good	30	6.22	P0321212A	not competed	not competed
MRPS2	Q9Y399	n/d	FALSE	1	Lysate mix	33249	2	2	5.1	good	30	6.11	P0321202A	not competed	33249	2	2	6.4	good	30	5.74	P0321212A	not competed	not competed
MRPS21	P82921	n/d	FALSE	1	Lysate mix	10741	2	2	29.9	good	30	6.27	P0321202A	not competed										not competed
MRPS22	P82650	n/d	FALSE	1	Lysate mix	41280	7	7	17.2	weak	30	6.2	P0321202A	not competed	41280	7	7	18.6	good	30	6.33	P0321212A	not competed	not competed
MRPS23	Q9Y3D9	n/d	FALSE	1	Lysate mix	21770	3	3	14.2	good	30	5.92	P0321202A	not competed	21770	3	3	18.9	good	30	6.02	P0321212A	not competed	not competed
MRPS26	Q9BYN8	n/d	FALSE	1	Lysate mix	24211	3	3	11.7	good	30	6.14	P0321202A	not competed	24211	2	2	8.3	good	30	5.74	P0321212A	not competed	not competed
MRPS27	Q92552	n/d	FALSE	1	Lysate mix	49149	10	10	22.9	good	30	6.19	P0321202A	not competed	49149	7	7	15.9	good	30	6.16	P0321212A	not competed	not competed
MRPS28	Q9Y2Q9	n/d	FALSE	1	Lysate mix	20843	2	2	11.2	good	30	5.76	P0321202A	not competed	20843	2	2	8.6	good	30	5.79	P0321212A	not competed	not competed
MRPS31	Q92665	n/d	FALSE	1	Lysate mix	45318	3	3	6.3	good	30	5.73	P0321202A	not competed	45318	2	2	4.6	good	30	5.79	P0321212A	not competed	not competed
MRPS34	P82930	n/d	FALSE	1	Lysate mix	25650	2	2	6.9	weak	30	5.89	P0321202A	not competed										not competed
MRPS35	P82673	n/d	FALSE	1	Lysate mix										36844	3	3	11.8	good	30	5.81	P0321212A	not competed	not competed
MRPS7	Q9Y2R9	n/d	FALSE	1	Lysate mix	28134	4	4	19	good	30	6.26	P0321202A	not competed	28134	4	4	19	good	30	6.63	P0321212A	not competed	not competed
MRPS9	P82933	n/d	FALSE	1	Lysate mix	45834	4	4	10.6	good	30	6.06	P0321202A	not competed	45834	5	5	11.6	good	30	6.27	P0321212A	not competed	not competed
MRTO4	Q9UKD2	n/d	FALSE	1	Lysate mix										27560	2	2	7.5	good	30	6.06	P0321212A	not competed	not competed
MSH6	P52701	n/d	FALSE	1	Lysate mix	152784	5	5	3	good	30	5.94	P0321202A	not competed	152784	5	5	3.2	good	30	5.64	P0321212A	not competed	not competed
MST1R	Q04912	KINASE	TRUE	1	Lysate mix	152270	2	2	1.6	good	30	5.93	P0321202A	not competed										not competed
MTA2	O94776	n/d	FALSE	1	Lysate mix										75022	2	2	2.5	weak	30	5.86	P0321212A	not competed	not competed
MTHFD1	P11586	OXIDOREDUCTASE	FALSE	1	Lysate mix										101558	2	2	0.9	weak	30	5.83	P0321212A	not competed	not competed
MTREX	P42285	n/d	FALSE	1	Lysate mix	117803	4	4	3.7	good	30	5.88	P0321202A	not competed										not competed
MYBBP1A	Q9BQG0	n/d	FALSE	1	Lysate mix	149365	6	6	5.3	good	30	6.01	P0321202A	not competed	149365	5	5	3.8	good	30	5.92	P0321212A	not competed	not competed
MYH10	P35580	n/d	FALSE	1	Lysate mix	232525	29	29	16.2	good	30	6.78	P0321202A	not competed	232525	32	32	16.5	good	30	6.76	P0321212A	not competed	not competed
MYH9	P35579	n/d	FALSE	1	Lysate mix	226530	53	54	32.3	good	30	7.23	P0321202A	not competed	226530	51	52	32.6	good	30	7.06	P0321212A	not competed	not competed
MYL12B	O14950	n/d	FALSE	1	Lysate mix	19779	4	4	21.5	good	30	6.6	P0321202A	not competed	19779	6	6	40.1	good	30	6.58	P0321212A	not competed	not competed
MYL4	P12829	n/d	FALSE	1	Lysate mix	21564	2	2	9.1	good	30	5.96	P0321202A	not competed										not competed
MYL6	P60660	n/d	FALSE	1	Lysate mix	16961	5	8	42.4	good	30	6.49	P0321202A	not competed	16961	8	9	55	good	30	6.75	P0321212A	not competed	not competed
MYLK	Q15746	KINASE	TRUE	1	Lysate mix	210713	8	8	4.6	weak	30	6.45	P0321202A	not competed	210713	15	16	7.8	good	30	6.68	P0321212A	not competed	not competed
MYLK3	Q32MK0	KINASE	TRUE	1	Lysate mix	88392	5	5	9.3	good	19	6.47	P0321202A	4.72	88392	4	4	6.3	good	22	6.31	P0321212A	4.66	4.69
MYO1B	O43795	n/d	FALSE	1	Lysate mix	131983	11	11	8.5	good	30	6.3	P0321202A	not competed	131983	12	12	8.6	good	30	6.31	P0321212A	not competed	not competed
MYO1C	O00159	n/d	FALSE	1	Lysate mix	121680	2	2	1.5	good	30	5.78	P0321202A	not competed	121680	5	5	4.5	good	30	5.81	P0321212A	not competed	not competed
MYO1D	O94832	n/d	FALSE	1	Lysate mix										116201	2	2	1.8	good	30	5.56	P0321212A	not competed	not competed
NADSYN1	Q6IA69	n/d	FALSE	1	Lysate mix										79284	3	3	2	weak	30	5.81	P0321212A	not competed	not competed
NAGK	Q9UJ70	n/d	FALSE	1	Lysate mix	42037	3	3	10.8	good	30	5.63	P0321202A	not competed	42037	4	4	9.9	good	30	5.83	P0321212A	not competed	not competed
NAP1L1	P55209	n/d	FALSE	1	Lysate mix	45374	3	3	6.1	weak	30	5.91	P0321202A	not competed	45374	3	3	14.6	good	30	6.29	P0321212A	not competed	not competed
NAP1L4	Q99733	n/d	FALSE	1	Lysate mix										44078	2	2	3.7	good	30	6.13	P0321212A	not competed	not competed
NARS	O43776	n/d	FALSE	1	Lysate mix										62942	4	4	5.5	weak	30	5.76	P0321212A	not competed	not competed
NASP	P49321	n/d	FALSE	1	Lysate mix	86267	6	6	6.6	good	30	6.13	P0321202A	not competed	86267	3	3	2.8	weak	30	5.93	P0321212A	not competed	not competed
NCBP2-AS2	Q69YL0	n/d	FALSE	1	Lysate mix										10890	2	2	23.2	good	30	5.75	P0321212A	not competed	not competed
NCL	P19338	n/d	FALSE	1	Lysate mix	76613	41	59	45.9	weak	9.9	8.22	P0321202A	5	76613	47	57	47.3	good	30	8.32	P0321212A	not competed	5
NDUFA4	O00483	n/d	FALSE	1	Lysate mix	9370	2	2	22.2	good	30	6.4	P0321202A	not competed	9370	3	3	32.1	good	30	6.47	P0321212A	not competed	not competed
NDUFA6	P56556	n/d	FALSE	1	Lysate mix										17871	2	2	14.1	good	30	6.04	P0321212A	not competed	not competed
NEK1	Q96PY6	KINASE	TRUE	1	Lysate mix	145812	10	10	7.2	good	13	6.36	P0321202A	4.89	145812	7	7	5.7	good	15	6.22	P0321212A	4.82	4.86
NEK2	P51955	KINASE	TRUE	1	Lysate mix	50909	15	16	29.2	good	1.8	7.27	P0321202A	5.74	50909	17	20	37.8	good	2.3	7.23	P0321212A	5.64	5.69
NEK3	P51956	KINASE	TRUE	1	Lysate mix	57704	9	9	19.6	good	3.9	6.81	P0321202A	5.41	57704	11	11	22.5	good	3.1	6.87	P0321212A	5.51	5.46
NEK6	Q9HC98	KINASE	TRUE	1	Lysate mix	39844	6	6	17.9	good	30	6.9	P0321202A	not competed	39844	6	8	32.6	good	30	7.07	P0321212A	not competed	not competed
NEK7	Q8TDX7	KINASE	TRUE	1	Lysate mix	34551	6	6	30.1	good	30	6.56	P0321202A	not competed	34551	6	6	25.2	weak	30	6.5	P0321212A	not competed	not competed
NEK9	Q8TD19	KINASE	TRUE	1	Lysate mix	107167	35	48	36.6	good	0.05	7.92	P0321202A	7.32	107167	37	54	38.2	good	0.06	8.11	P0321212A	7.26	7.29
NIPBL	Q6KC79	n/d	FALSE	1	Lysate mix										316048	2	2	0.5	good	30	5.54	P0321212A	not competed	not competed
NIPSNAP1	Q9BPW8	n/d	FALSE	1	Lysate mix	33310	3	3	10.6	good	30	6.08	P0321202A	not competed	33310	2	2	5.3	good	30	6.22	P0321212A	not competed	not competed
NIPSNAP2	O75323	n/d	FALSE	1	Lysate mix										33742	2	2	5.6	good	30	6.18	P0321212A	not competed	not competed
NKRF	O15226	n/d	FALSE	1	Lysate mix	79495	2	2	2.8	good	30	5.89	P0321202A	not competed										not competed
NLK	Q9UBE8	KINASE	TRUE	1	Lysate mix	58282	8	8	16.7	good	30	6.95	P0321202A	not competed	58282	13	15	23.9	good	30	6.95	P0321212A	not competed	not competed
NME4	O00746	n/d	FALSE	1	Lysate mix	20658	10	17	46.5	good	30	7.97	P0321202A	not competed	20658	10	20	46.5	good	30	8.02	P0321212A	not competed	not competed
NOL7	Q9UMY1	n/d	FALSE	1	Lysate mix	29426	5	5	16.7	good	30	6.43	P0321202A	not competed	29426	4	4	17.1	good	30	6.23	P0321212A	not competed	not competed
NOLC1	Q14978	n/d	FALSE	1	Lysate mix	74746	16	16	18.5	weak	30	7.02	P0321202A	not competed	74746	16	16	19.3	good	30	6.95	P0321212A	not competed	not competed
NONO	Q15233	n/d	FALSE	1	Lysate mix										54231	9	9	21	weak	30	6.56	P0321212A	not competed	not competed
NOP56	O00567	n/d	FALSE	1	Lysate mix	66049	2	2	3.9	weak	30	5.78	P0321202A	not competed	66049	4	4	7.9	weak	30	5.85	P0321212A	not competed	not competed
NPM1	P06748	n/d	FALSE	1	Lysate mix	32575	11	16	34.4	weak	30	7.77	P0321202A	not competed	32575	12	12	42.9	good	30	7.77	P0321212A	not competed	not competed
NQO1	P15559	OXIDOREDUCTASE	FALSE	1	Lysate mix	30867	12	19	32.1	good	30	8.03	P0321202A	not competed	30867	14	22	39.4	good	30	8.06	P0321212A	not competed	not competed
NQO2	P16083	OXIDOREDUCTASE	FALSE	1	Lysate mix	25918	16	48	75.8	good	30	8.97	P0321202A	not competed	25918	15	47	68	good	30	8.95	P0321212A	not competed	not competed
NSDHL	Q15738	OXIDOREDUCTASE	FALSE	1	Lysate mix	41900	4	4	9.9	good	30	6.18	P0321202A	not competed	41900	4	4	13.4	good	30	5.96	P0321212A	not competed	not competed
NSUN5	Q96P11	MT	FALSE	1	Lysate mix	50410	3	3		good	30	5.56	P0321202A	not competed	50410	3	3		good	30	5.68	P0321212A	not competed	not competed
NT5E	P21589	n/d	FALSE	1	Lysate mix	63367	7	7	10.8	weak	30	6.26	P0321202A	not competed	63367	4	4	7.1	good	30	6.2	P0321212A	not competed	not competed
NTRK1	P04629	KINASE	TRUE	1	Lysate mix	87496	7	8	9.7	good	2	6.8	P0321202A	5.7	87496	8	8	13.2	good	3.4	6.62	P0321212A	5.47	5.58
NUAK1	O60285	KINASE	TRUE	1	Lysate mix	74304	7	7	9.4	good	9.2	6.29	P0321202A	5.04	74304	10	10	15.7	good	12	6.43	P0321212A	4.92	4.98
NUDC	Q9Y266	n/d	FALSE	1	Lysate mix										38242	6	6	20.5	weak	30	6.36	P0321212A	not competed	not competed
NUDT21	O43809	n/d	FALSE	1	Lysate mix	26227	2	2	6.6	good	30	5.67	P0321202A	not competed	26227	3	3	9.3	weak	30	6.06	P0321212A	not competed	not competed
NUMA1	Q14980	n/d	FALSE	1	Lysate mix	238257	2	2	0.9	good	30	5.42	P0321202A	not competed	238257	4	4	2.2	good	30	5.85	P0321212A	not competed	not competed
NUP155	O75694	n/d	FALSE	1	Lysate mix	155197	3	3	2.1	good	30	5.4	P0321202A	not competed										not competed
NUP205	Q92621	n/d	FALSE	1	Lysate mix	227919	2	2	1.3	weak	30	5.66	P0321202A	not competed										not competed
NUP93	Q8N1F7	n/d	FALSE	1	Lysate mix	93487	5	5	5.3	good	30	5.95	P0321202A	not competed	93487	2	2	2.1	good	30	5.69	P0321212A	not competed	not competed
OSBPL3	Q9H4L5	n/d	FALSE	1	Lysate mix	101222	4	4	5.2	good	30	5.96	P0321202A	not competed	101222	8	8	11	weak	30	6.21	P0321212A	not competed	not competed
OSBPL8	Q9BZF1	n/d	FALSE	1	Lysate mix										101194	3	3	2.7	good	30	5.68	P0321212A	not competed	not competed
OSGEP	Q9NPF4	n/d	FALSE	1	Lysate mix										36426	2	2	5.4	good	30	5.92	P0321212A	not competed	not competed
OXSR1	O95747	KINASE	TRUE	1	Lysate mix	58021	7	7	16.7	weak	8.7	6.62	P0321202A	5.06	58021	8	8	23.5	weak	3.8	6.74	P0321212A	5.42	5.24
P00761	P00761	contaminant	FALSE	1	Lysate mix	24409	7	52		good	30	9.26	P0321202A	not competed	24409	7	44		good	30	9.29	P0321212A	not competed	not competed
P0DOX5	P0DOX5	n/d	FALSE	1	Lysate mix	48986	3	3		good	30	6.65	P0321202A	not competed	48986	4	4		good	30	6.76	P0321212A	not competed	not competed
P0DOX8	P0DOX8	n/d	FALSE	1	Lysate mix	22830	3	3		good	30	6.69	P0321202A	not competed	22830	3	3		good	30	6.62	P0321212A	not competed	not competed
P15636	P15636	contaminant	FALSE	1	Lysate mix	68124	13	97		good	30	9.56	P0321202A	not competed	68124	12	73		good	30	9.46	P0321212A	not competed	not competed
P3H3	Q8IVL6	OXIDOREDUCTASE	FALSE	1	Lysate mix	81836	3	3	3.9	good	30	5.87	P0321202A	not competed	81836	3	3	3.7	weak	12	5.8	P0321212A	4.92	4.92
PABPC4	Q13310	n/d	FALSE	1	Lysate mix	72390	2	2	2.2	good	30	5.74	P0321202A	not competed										not competed
PACSIN3	Q9UKS6	n/d	FALSE	1	Lysate mix										48486	3	3	7.5	good	30	5.69	P0321212A	not competed	not competed
PAF1	Q8N7H5	n/d	FALSE	1	Lysate mix	59975	11	11	16.9	weak	30	6.93	P0321202A	not competed	59975	12	12	22.6	good	30	6.92	P0321212A	not competed	not competed
PAG1	Q9NWQ8	n/d	FALSE	1	Lysate mix	46980	4	4	8.6	good	13	6.48	P0321202A	4.89	46980	4	4	11.6	weak	7.5	6.3	P0321212A	5.12	5
PAK4	O96013	KINASE	TRUE	1	Lysate mix	64071	15	28	37.7	good	6.8	8.21	P0321202A	5.17	64071	16	29	36.5	good	4.4	8.25	P0321212A	5.36	5.27
PARP1	P09874	PARP	FALSE	1	Lysate mix	113082	31	31	30.1	good	30	6.73	P0321202A	not competed	113082	25	25	24.2	good	30	6.67	P0321212A	not competed	not competed
PARP16	Q8N5Y8	PARP	FALSE	1	Lysate mix										36469	4	5	15.5	good	30	6.11	P0321212A	not competed	not competed
PCBP1	Q15365	n/d	FALSE	1	Lysate mix	37497	2	2	18.3	good	30	6.45	P0321202A	not competed	37497	3	3	17.7	good	30	6.1	P0321212A	not competed	not competed
PCBP2	Q15366	n/d	FALSE	1	Lysate mix	38651	2	2	6	good	30	6.46	P0321202A	not competed	38651	2	2	8.2	good	30	5.59	P0321212A	not competed	not competed
PCGF3	Q3KNV8	n/d	FALSE	1	Lysate mix	28748	4	4	16.5	good	4.1	6.2	P0321202A	5.39	28748	4	4	17.8	good	4.1	6.32	P0321212A	5.39	5.39
PCGF5	Q86SE9	n/d	FALSE	1	Lysate mix	29714	7	7	27.3	good	7.5	6.5	P0321202A	5.12	29714	7	7	31.2	good	3.8	6.55	P0321212A	5.42	5.27
PCYT1A	P49585	n/d	FALSE	1	Lysate mix	41731	2	2	4.6	weak	30	5.91	P0321202A	not competed										not competed
PDCD5	O14737	n/d	FALSE	1	Lysate mix										14285	4	4	33.6	good	30	6.17	P0321212A	not competed	not competed
PDCD6	O75340	n/d	FALSE	1	Lysate mix										21868	3	3	13.1	good	30	5.98	P0321212A	not competed	not competed
PDCD6IP	Q8WUM4	n/d	FALSE	1	Lysate mix	96771	4	4	5.9	good	30	6.1	P0321202A	not competed	96022	7	7	8.5	good	30	6.07	P0321212A	not competed	not competed
PDE10A	Q9Y233	n/d	FALSE	1	Lysate mix	89389	14	14	16.6	good	30	7	P0321202A	not competed	89389	14	14	16.6	good	30	6.87	P0321212A	not competed	not competed
PDGFRA	P16234	KINASE	TRUE	1	Lysate mix										122668	2	2	1.6	good	30	5.71	P0321212A	not competed	not competed
PDGFRB	P09619	KINASE	TRUE	1	Lysate mix	123967	15	15	15.6	good	30	6.87	P0321202A	not competed	123967	12	12	14	good	30	6.78	P0321212A	not competed	not competed
PDIA4	P13667	n/d	FALSE	1	Lysate mix	72932	15	15	22.6	weak	30	6.69	P0321202A	not competed										not competed
PDIK1L	Q8N165	KINASE	TRUE	1	Lysate mix	38545	4	4	16.1	good	1.5	6.18	P0321202A	5.82	38545	5	5	19.1	good	1.1	6.11	P0321212A	5.96	5.89
PDPK1	O15530	KINASE	TRUE	1	Lysate mix	63151	15	16	25.7	good	30	7.22	P0321202A	not competed	63151	22	23	39	good	30	7.45	P0321212A	not competed	not competed
PDXK	O00764	n/d	FALSE	1	Lysate mix	35102	17	46	47.1	good	30	9.07	P0321202A	not competed	35102	19	50	58.7	good	30	9.02	P0321212A	not competed	not competed
PECR	Q9BY49	OXIDOREDUCTASE	FALSE	1	Lysate mix	32544	2	2	5.3	good	30	6.03	P0321202A	not competed										not competed
PELP1	Q8IZL8	n/d	FALSE	1	Lysate mix										119698	3	3	3.5	good	30	5.81	P0321212A	not competed	not competed
PFKL	P17858	n/d	FALSE	1	Lysate mix										85017	3	3	6.9	good	30	5.79	P0321212A	not competed	not competed
PGAM5	Q96HS1	n/d	FALSE	1	Lysate mix	32004	3	3	10.7	weak	30	5.76	P0321202A	not competed	32004	3	3	10.7	weak	30	5.81	P0321212A	not competed	not competed
PGRMC1	O00264	n/d	FALSE	1	Lysate mix										21671	2	2	19	good	30	5.61	P0321212A	not competed	not competed
PGRMC2	O15173	n/d	FALSE	1	Lysate mix										26170	2	3	6.3	good	30	6.27	P0321212A	not competed	not competed
PHB	P35232	n/d	FALSE	1	Lysate mix	29804	7	7	26.5	good	30	6.26	P0321202A	not competed	29804	4	4	19.1	good	30	6.21	P0321212A	not competed	not competed
PHB2	Q99623	n/d	FALSE	1	Lysate mix	33296	3	3	9.4	good	30	6.14	P0321202A	not competed	33296	8	8	30.8	good	30	6.47	P0321212A	not competed	not competed
PHF14	O94880	n/d	FALSE	1	Lysate mix	100052	3	3	3.6	weak	11	5.87	P0321202A	4.96	100052	6	6	5.6	good	30	6.05	P0321212A	not competed	4.96
PHF5A	Q7RTV0	n/d	FALSE	1	Lysate mix										12405	2	2	7.3	good	30	6.38	P0321212A	not competed	not competed
PHGDH	O43175	OXIDOREDUCTASE	FALSE	1	Lysate mix										56650	11	11	21.4	good	30	6.17	P0321212A	not competed	not competed
PHKA2	P46019	n/d	FALSE	1	Lysate mix										138406	2	2	2.2	weak	30	5.55	P0321212A	not competed	not competed
PHKB	Q93100	n/d	FALSE	1	Lysate mix	124883	2	2	1.3	weak	30	6.23	P0321202A	not competed	124883	5	5	3.2	weak	30	6.04	P0321212A	not competed	not competed
PHKG2	P15735	KINASE	TRUE	1	Lysate mix	46442	2	2	4.7	good	30	5.84	P0321202A	not competed	46442	4	4	12.8	weak	30	6.26	P0321212A	not competed	not competed
PIK3C3	Q8NEB9	KINASE	TRUE	1	Lysate mix										101548	2	2	0.9	good	30	5.3	P0321212A	not competed	not competed
PIKFYVE	Q9Y2I7	KINASE	TRUE	1	Lysate mix	237133	38	38	17	good	30	6.91	P0321202A	not competed	237133	38	39	19.6	good	30	6.95	P0321212A	not competed	not competed
PIM1	P11309	KINASE	TRUE	1	Lysate mix	45412	11	13	36.1	good	30	7.15	P0321202A	not competed	45412	7	9	28.1	good	30	7.16	P0321212A	not competed	not competed
PIM2	Q9P1W9	KINASE	TRUE	1	Lysate mix	34190	6	6	18.3	good	30	6.67	P0321202A	not competed	34190	7	7	24.8	good	30	6.62	P0321212A	not competed	not competed
PIM3	Q86V86	KINASE	TRUE	1	Lysate mix	35891	3	3	8.6	good	30	6.24	P0321202A	not competed	35891	4	4	13.5	good	30	6.24	P0321212A	not competed	not competed
PIP	P12273	n/d	FALSE	1	Lysate mix	16572	3	3	30.1	weak	30	5.87	P0321202A	not competed	16572	3	3	25.3	weak	30	6.05	P0321212A	not competed	not competed
PIP4K2A	P48426	KINASE	TRUE	1	Lysate mix	46224	9	10	30.3	good	30	7.4	P0321202A	not competed	46224	7	11	28.1	good	30	7.34	P0321212A	not competed	not competed
PIP4K2B	P78356	KINASE	TRUE	1	Lysate mix	47377	5	6	12.3	good	30	6.97	P0321202A	not competed	47377	5	6	13.7	good	30	6.92	P0321212A	not competed	not competed
PIP4K2C	Q8TBX8	KINASE	TRUE	1	Lysate mix	47299	19	33	43.2	good	30	7.85	P0321202A	not competed	47299	20	36	45.6	good	30	7.86	P0321212A	not competed	not competed
PKMYT1	Q99640	KINASE	TRUE	1	Lysate mix	54521	10	12	20.6	good	30	7.32	P0321202A	not competed	54521	12	17	26.1	weak	30	7.51	P0321212A	not competed	not competed
PKN1	Q16512	KINASE	TRUE	1	Lysate mix	104672	5	5	5.1	weak	18	6.52	P0321202A	4.74	104672	9	10	8.2	good	30	6.48	P0321212A	not competed	4.74
PKN2	Q16513	KINASE	TRUE	1	Lysate mix	112033	11	12	13.6	good	30	6.85	P0321202A	not competed	112033	12	14	17.3	good	30	7.16	P0321212A	not competed	not competed
PKN3	Q6P5Z2	KINASE	TRUE	1	Lysate mix	99419	8	8	10.3	good	30	6.54	P0321202A	not competed	99419	8	8	10.3	weak	30	6.53	P0321212A	not competed	not competed
PLD1	Q13393	n/d	FALSE	1	Lysate mix										124183	2	2	1.8	good	15	6.46	P0321212A	4.82	4.82
PLD3	Q8IV08	n/d	FALSE	1	Lysate mix	54705	5	5	9.8	good	30	6.05	P0321202A	not competed	54705	4	4	7.3	good	3.9	6.15	P0321212A	5.41	5.41
PLIN3	O60664	n/d	FALSE	1	Lysate mix										47074	3	3	4.6	good	30	5.73	P0321212A	not competed	not competed
PLK1	P53350	KINASE	TRUE	1	Lysate mix	68254	15	16	25	good	30	6.98	P0321202A	not competed	68254	18	19	30.8	weak	30	7.14	P0321212A	not competed	not competed
PLK4	O00444	KINASE	TRUE	1	Lysate mix	108971	9	9	9.2	good	1.4	6.83	P0321202A	5.85	108971	11	12	10.6	weak	1.7	7.05	P0321212A	5.77	5.81
PLS3	P13797	n/d	FALSE	1	Lysate mix										70810	2	2	4.8	good	30	5.64	P0321212A	not competed	not competed
PNN	Q9H307	n/d	FALSE	1	Lysate mix										81613	2	2	2	good	30	5.65	P0321212A	not competed	not competed
POLDIP3	Q9BY77	n/d	FALSE	1	Lysate mix	46089	2	2	3.8	good	30	5.61	P0321202A	not competed										not competed
POLR2A	P24928	n/d	FALSE	1	Lysate mix	217174	26	26	13	good	30	6.68	P0321202A	not competed	217174	31	33	15.6	good	30	6.58	P0321212A	not competed	not competed
POLR2B	P30876	n/d	FALSE	1	Lysate mix	133895	14	14	13.8	weak	30	6.52	P0321202A	not competed	133895	16	17	13.8	good	30	6.65	P0321212A	not competed	not competed
POLR2C	P19387	n/d	FALSE	1	Lysate mix										31441	3	3	12	good	30	6.02	P0321212A	not competed	not competed
POLR2E	P19388	n/d	FALSE	1	Lysate mix	24551	3	3	12.4	good	30	6.16	P0321202A	not competed										not competed
POLR2G	P62487	n/d	FALSE	1	Lysate mix	19294	3	3	19.2	weak	30	5.75	P0321202A	not competed	19294	2	2	12.2	good	30	5.75	P0321212A	not competed	not competed
POLR2H	P52434	n/d	FALSE	1	Lysate mix	17143	3	3	24	good	30	6.13	P0321202A	not competed	17143	3	3	22	good	30	5.77	P0321212A	not competed	not competed
POLR2J	P52435	n/d	FALSE	1	Lysate mix										13293	3	3	17.9	good	30	5.6	P0321212A	not competed	not competed
POLR2L	P62875	n/d	FALSE	1	Lysate mix	7645	2	2	25.4	good	30	5.88	P0321202A	not competed	7645	2	2	29.9	good	30	5.87	P0321212A	not competed	not competed
POR	P16435	OXIDOREDUCTASE	FALSE	1	Lysate mix										76689	6	6	6.2	weak	30	6.14	P0321212A	not competed	not competed
PPHLN1	Q8NEY8	n/d	FALSE	1	Lysate mix										52736	2	2	3.3	good	30	5.53	P0321212A	not competed	not competed
PPM1G	O15355	PHOSPHATASE	FALSE	1	Lysate mix										59271	4	4	8.2	good	30	5.77	P0321212A	not competed	not competed
PPP1CA	P62136	PHOSPHATASE	FALSE	1	Lysate mix	38631	2	2	20.3	weak	30	6.07	P0321202A	not competed										not competed
PPP2CA	P67775	PHOSPHATASE	FALSE	1	Lysate mix	35594	3	3	8.7	good	30	6.19	P0321202A	not competed										not competed
PPP2R1A	P30153	n/d	FALSE	1	Lysate mix	65308	7	7	11.2	good	30	6.19	P0321202A	not competed	65308	6	6	9.3	weak	30	6.16	P0321212A	not competed	not competed
PPP4C	P60510	PHOSPHATASE	FALSE	1	Lysate mix	35080	3	3	18.2	good	30	6.12	P0321202A	not competed	35080	3	3	13	good	30	6.2	P0321212A	not competed	not competed
PPP4R2	Q9NY27	n/d	FALSE	1	Lysate mix	46898	4	4	9.1	good	30	6.38	P0321202A	not competed	46898	5	5	12.7	good	30	6.3	P0321212A	not competed	not competed
PPP4R3A	Q6IN85	n/d	FALSE	1	Lysate mix	95367	4	4	5.8	good	30	6.26	P0321202A	not competed	95367	4	4	4.8	good	30	6.12	P0321212A	not competed	not competed
PPP6C	O00743	PHOSPHATASE	FALSE	1	Lysate mix	38946	2	2	4.9	good	30	6.09	P0321202A	not competed										not competed
PRDX4	Q13162	OXIDOREDUCTASE	FALSE	1	Lysate mix	30540	3	3	12.5	good	30	6.21	P0321202A	not competed	30540	5	5	31.7	good	30	6.25	P0321212A	not competed	not competed
PRKAA1	Q13131	KINASE	TRUE	1	Lysate mix	65522	29	64	61	good	0.1	8.5	P0321202A	7.02	65522	30	64	57.8	good	0.09	8.53	P0321212A	7.04	7.03
PRKAA2	P54646	KINASE	TRUE	1	Lysate mix	62319	16	27	27.7	good	0.09	7.78	P0321202A	7.07	62319	17	27	30.1	good	0.1	7.73	P0321212A	7	7.04
PRKAB1	Q9Y478	n/d	FALSE	1	Lysate mix	30382	11	20	48.9	good	0.06	8.4	P0321202A	7.19	30382	12	24	53.7	good	0.08	8.46	P0321212A	7.11	7.15
PRKAB2	O43741	n/d	FALSE	1	Lysate mix	30302	9	17	46.7	good	0.1	7.93	P0321202A	7	30302	7	10	31.2	good	0.12	8	P0321212A	6.92	6.96
PRKACA	P17612	KINASE	TRUE	1	Lysate mix	40589	3	3	18.2	good	30	5.85	P0321202A	not competed	40589	2	2	15.1	good	30	6.51	P0321212A	not competed	not competed
PRKAG1	P54619	n/d	FALSE	1	Lysate mix	38532	19	33	58.6	good	0.11	8.48	P0321202A	6.96	38532	22	37	67.1	good	0.13	8.51	P0321212A	6.89	6.92
PRKAG2	Q9UGJ0	n/d	FALSE	1	Lysate mix	63065	9	10	14.4	good	0.1	6.81	P0321202A	7	63065	10	10	17.2	good	0.13	6.8	P0321212A	6.89	6.94
PRKAR1A	P10644	n/d	FALSE	1	Lysate mix	42981	2	2	4.2	good	30	6.11	P0321202A	not competed	42981	2	2	3.7	good	30	6.09	P0321212A	not competed	not competed
PRKAR2A	P13861	n/d	FALSE	1	Lysate mix	45518	3	3	6.4	good	30	5.9	P0321202A	not competed	45518	2	2	5.2	good	30	5.99	P0321212A	not competed	not competed
PRKCA	P17252	KINASE	TRUE	1	Lysate mix	76749	18	21	23.1	weak	9.3	7.67	P0321202A	5.03	76749	21	23	33.2	good	6.6	7.79	P0321212A	5.18	5.11
PRKCB	P05771	KINASE	TRUE	1	Lysate mix	77011	8	8	6.9	weak	30	7.49	P0321202A	not competed	77011	10	11	8.8	weak	30	7.52	P0321212A	not competed	not competed
PRKCD	Q05655	KINASE	TRUE	1	Lysate mix	77504	12	13	15.1	good	30	6.8	P0321202A	not competed	77504	18	18	22.6	weak	30	7.19	P0321212A	not competed	not competed
PRKCQ	Q04759	KINASE	TRUE	1	Lysate mix	81864	27	31	34.7	weak	30	7.07	P0321202A	not competed	81864	26	31	35.8	weak	30	7.12	P0321212A	not competed	not competed
PRKD1	Q15139	KINASE	TRUE	1	Lysate mix	101703	8	9	10.4	good	30	6.76	P0321202A	not competed	101703	11	15	14.7	good	30	6.95	P0321212A	not competed	not competed
PRKD2	Q9BZL6	KINASE	TRUE	1	Lysate mix	97742	17	21	33.7	good	30	7.58	P0321202A	not competed	97742	17	23	35.2	good	30	7.6	P0321212A	not competed	not competed
PRKD3	O94806	KINASE	TRUE	1	Lysate mix	100470	12	12	22.9	good	30	7.12	P0321202A	not competed	100470	7	7	17.4	good	30	7	P0321212A	not competed	not competed
PRKDC	P78527	KINASE	TRUE	1	Lysate mix	469083	85	86	18.6	good	30	7.13	P0321202A	not competed	469083	86	88	19.7	weak	30	7.23	P0321212A	not competed	not competed
PRKG1	Q13976	KINASE	TRUE	1	Lysate mix	77803	39	49	54.4	good	30	7.92	P0321202A	not competed	77803	39	50	55	good	30	7.96	P0321212A	not competed	not competed
PRKX	P51817	KINASE	TRUE	1	Lysate mix	40895	8	9	23.5	weak	14	7.06	P0321202A	4.85	40895	10	12	29.1	good	6.9	7.06	P0321212A	5.16	5
PRMT1	Q99873	n/d	FALSE	1	Lysate mix										41515	2	2	7	good	30	5.82	P0321212A	not competed	not competed
PRMT5	O14744	n/d	FALSE	1	Lysate mix	72683	2	2	2.8	weak	30	5.55	P0321202A	not competed										not competed
PRNP	P04156	n/d	FALSE	1	Lysate mix	27661	2	2	7.9	weak	30	5.91	P0321202A	not competed	27661	3	3	11.5	good	30	6.31	P0321212A	not competed	not competed
PRPF19	Q9UMS4	n/d	FALSE	1	Lysate mix	55180	4	4	6.3	good	30	6.31	P0321202A	not competed	55180	5	5	8.7	good	30	6.48	P0321212A	not competed	not competed
PRPF40A	O75400	n/d	FALSE	1	Lysate mix	108804	10	10	9.4	weak	30	6.64	P0321202A	not competed	108804	9	9	9.4	good	30	6.77	P0321212A	not competed	not competed
PRPF4B	Q13523	KINASE	TRUE	1	Lysate mix	116985	12	12	10.1	weak	4.6	6.51	P0321202A	5.34	116985	13	14	10	good	13	6.51	P0321212A	4.89	5.12
PRPF6	O94906	n/d	FALSE	1	Lysate mix	106924	5	5	4.8	good	30	6.05	P0321202A	not competed	106924	9	9	7.9	good	30	6.09	P0321212A	not competed	not competed
PRPF8	Q6P2Q9	n/d	FALSE	1	Lysate mix	273597	22	22	8.7	good	30	6.47	P0321202A	not competed	273597	13	13	5.6	good	30	6.31	P0321212A	not competed	not competed
PRSS3	P35030	PROTEASE	FALSE	1	Lysate mix										32528	2	2	6.9	weak	30	6.29	P0321212A	not competed	not competed
PSMA1	P25786	PROTEASE	FALSE	1	Lysate mix	30239	4	4	20.2	good	30	5.97	P0321202A	not competed	30239	3	3	9.1	weak	30	5.91	P0321212A	not competed	not competed
PSMA2	P25787	PROTEASE	FALSE	1	Lysate mix	25898	2	2	7.3	good	30	6.1	P0321202A	not competed										not competed
PSMA3	P25788	PROTEASE	FALSE	1	Lysate mix										28433	2	2	6.3	weak	30	6.03	P0321212A	not competed	not competed
PSMA4	P25789	PROTEASE	FALSE	1	Lysate mix	29483	6	6	18.8	good	30	6.19	P0321202A	not competed	29483	4	4	11.5	weak	30	6.06	P0321212A	not competed	not competed
PSMA5	P28066	PROTEASE	FALSE	1	Lysate mix	26411	3	3	12.4	good	30	5.86	P0321202A	not competed										not competed
PSMA6	P60900	PROTEASE	FALSE	1	Lysate mix										27399	4	4	13.8	weak	30	6.16	P0321212A	not competed	not competed
PSMA7	O14818	PROTEASE	FALSE	1	Lysate mix	27887	2	2	8.1	good	30	5.92	P0321202A	not competed										not competed
PSMB5	P28074	PROTEASE	FALSE	1	Lysate mix	28480	2	2	5.3	good	30	6.11	P0321202A	not competed	28480	2	2	8.4	weak	30	6.04	P0321212A	not competed	not competed
PSMB6	P28072	PROTEASE	FALSE	1	Lysate mix	25357	2	2	7.9	good	30	5.87	P0321202A	not competed										not competed
PSMB7	Q99436	PROTEASE	FALSE	1	Lysate mix	29965	2	2	7.2	good	30	5.66	P0321202A	not competed										not competed
PSMC2	P35998	n/d	FALSE	1	Lysate mix										48633	3	3	6.2	weak	30	5.57	P0321212A	not competed	not competed
PSMC3	P17980	n/d	FALSE	1	Lysate mix	49203	2	2	2.3	good	30	5.8	P0321202A	not competed	49203	2	2	5.2	good	30	5.66	P0321212A	not competed	not competed
PSMC5	P62195	n/d	FALSE	1	Lysate mix	45626	2	2	6.4	good	30	5.76	P0321202A	not competed										not competed
PSMD11	O00231	n/d	FALSE	1	Lysate mix										47534	2	2	5.5	good	30	5.52	P0321212A	not competed	not competed
PSMD3	O43242	n/d	FALSE	1	Lysate mix	60977	3	3	5.4	good	30	5.75	P0321202A	not competed	60977	3	3	5.4	weak	30	5.53	P0321212A	not competed	not competed
PSMD6	Q15008	n/d	FALSE	1	Lysate mix	51922	3	3	8.5	good	30	5.72	P0321202A	not competed										not competed
PSME1	Q06323	n/d	FALSE	1	Lysate mix	28723	2	2	8.4	good	30	5.9	P0321202A	not competed										not competed
PSME3	P61289	n/d	FALSE	1	Lysate mix										30889	2	2	9.1	good	30	5.58	P0321212A	not competed	not competed
PSPC1	Q8WXF1	n/d	FALSE	1	Lysate mix	58743	2	2	3.8	good	30	5.69	P0321202A	not competed										not competed
PSTPIP2	Q9H939	n/d	FALSE	1	Lysate mix	38858	8	8	25.1	good	30	6.86	P0321202A	not competed	38858	11	12	32.9	good	30	6.86	P0321212A	not competed	not competed
PTCD3	Q96EY7	n/d	FALSE	1	Lysate mix	78549	5	5	6.7	good	30	6.21	P0321202A	not competed	78549	5	5	8	good	30	6.03	P0321212A	not competed	not competed
PTGES3	Q15185	n/d	FALSE	1	Lysate mix										18697	5	5	33.8	weak	30	6.52	P0321212A	not competed	not competed
PTGR1	Q14914	OXIDOREDUCTASE	FALSE	1	Lysate mix	35869	14	24	49.8	good	30	7.95	P0321202A	not competed	35869	16	26	53.8	good	30	7.99	P0321212A	not competed	not competed
PTK2	Q05397	KINASE	TRUE	1	Lysate mix	119232	49	87	49.7	good	30	8.48	P0321202A	not competed	120898	55	102	56.5	good	30	8.4	P0321212A	not competed	not competed
PTK2B	Q14289	KINASE	TRUE	1	Lysate mix	111182	47	62	52.2	good	30	7.65	P0321202A	not competed	111182	44	59	44.7	good	30	7.62	P0321212A	not competed	not competed
PTPN1	P18031	PHOSPHATASE	FALSE	1	Lysate mix	49966	2	2	3	good	30	5.57	P0321202A	not competed	49966	2	2	5.5	good	30	5.74	P0321212A	not competed	not competed
PTRH2	Q9Y3E5	n/d	FALSE	1	Lysate mix										19193	2	2	13.4	weak	30	5.78	P0321212A	not competed	not competed
PUF60	Q9UHX1	n/d	FALSE	1	Lysate mix	59875	7	8	10.4	good	30	6.49	P0321202A	not competed	59875	7	8	10.7	good	30	6.48	P0321212A	not competed	not competed
PXN	P49023	n/d	FALSE	1	Lysate mix										66212	2	2	3.6	good	30	5.74	P0321212A	not competed	not competed
PYCR1	P32322	OXIDOREDUCTASE	FALSE	1	Lysate mix	35980	3	3	13.8	good	30	6.19	P0321202A	not competed										not competed
Q6ZSR9	Q6ZSR9	n/d	FALSE	1	Lysate mix	37976	3	3	9.9	good	30	6.5	P0321202A	not competed	37976	4	4	15.2	good	30	6.38	P0321212A	not competed	not competed
RAB10	P61026	n/d	FALSE	1	Lysate mix										22541	2	2	3.5	good	30	6.04	P0321212A	not competed	not competed
RAB11B	Q15907	n/d	FALSE	1	Lysate mix										24488	4	4	22	weak	30	6.19	P0321212A	not competed	not competed
RAB14	P61106	n/d	FALSE	1	Lysate mix	23897	2	2	9.8	good	30	5.9	P0321202A	not competed	23897	3	3	13.5	good	30	5.88	P0321212A	not competed	not competed
RAB18	Q9NP72	n/d	FALSE	1	Lysate mix										22977	2	2	10.7	good	30	5.51	P0321212A	not competed	not competed
RAB1A	P62820	n/d	FALSE	1	Lysate mix	22677	2	2	20.5	good	30	6.1	P0321202A	not competed	22677	2	2	19.5	good	30	6.43	P0321212A	not competed	not competed
RAB1B	Q9H0U4	n/d	FALSE	1	Lysate mix	22171	2	2	7	good	30	6.55	P0321202A	not competed	22171	2	2	7	good	30	6.45	P0321212A	not competed	not competed
RAB27A	P51159	n/d	FALSE	1	Lysate mix										24868	3	3	12.7	good	30	5.79	P0321212A	not competed	not competed
RAB2A	P61019	n/d	FALSE	1	Lysate mix	23545	4	4	25	good	30	5.66	P0321202A	not competed	23545	2	2	11.8	good	30	5.61	P0321212A	not competed	not competed
RAB35	Q15286	n/d	FALSE	1	Lysate mix	23025	3	3	12.9	good	30	6.11	P0321202A	not competed	23025	3	3	12.9	good	30	5.9	P0321212A	not competed	not competed
RAB5C	P51148	n/d	FALSE	1	Lysate mix	27035	2	2	12	good	30	6.08	P0321202A	not competed	27035	2	2	17.1	weak	30	5.96	P0321212A	not competed	not competed
RAB7A	P51149	n/d	FALSE	1	Lysate mix	23489	7	7	38.2	good	30	6.28	P0321202A	not competed	23489	4	4	18.8	good	30	6	P0321212A	not competed	not competed
RACK1	P63244	n/d	FALSE	1	Lysate mix	35076	11	11	39.1	weak	30	7.04	P0321202A	not competed	35076	13	13	43.5	good	30	6.99	P0321212A	not competed	not competed
RAD23B	P54727	n/d	FALSE	1	Lysate mix	43171	3	3	6.6	good	30	6.15	P0321202A	not competed	43171	4	4	8.6	good	30	6.07	P0321212A	not competed	not competed
RALY	Q9UKM9	n/d	FALSE	1	Lysate mix										32463	7	7	22.5	good	30	6.56	P0321212A	not competed	not competed
RANGAP1	P46060	n/d	FALSE	1	Lysate mix	63541	4	4	7.2	weak	30	5.82	P0321202A	not competed										not competed
RARS	P54136	n/d	FALSE	1	Lysate mix										75378	2	2	2.9	good	30	5.59	P0321212A	not competed	not competed
RASSF2	P50749	n/d	FALSE	1	Lysate mix	37790	2	2	5.2	good	0.76	6.1	P0321202A	6.12	37790	2	2	5.8	weak	1.3	5.6	P0321212A	5.89	6
RASSF4	Q9H2L5	n/d	FALSE	1	Lysate mix										37255	2	2	5.3	good	1.3	5.71	P0321212A	5.89	5.89
RB1	P06400	n/d	FALSE	1	Lysate mix										106158	3	3	2.8	good	16	5.59	P0321212A	4.8	4.8
RBBP5	Q15291	n/d	FALSE	1	Lysate mix	59152	2	2	4.3	good	30	5.59	P0321202A	not competed										not competed
RBBP6	Q7Z6E9	n/d	FALSE	1	Lysate mix										201562	4	4	1.5	good	30	5.71	P0321212A	not competed	not competed
RBBP7	Q16576	n/d	FALSE	1	Lysate mix	52314	3	3	13.4	good	30	6.29	P0321202A	not competed	52314	2	2	4.2	weak	30	6.08	P0321212A	not competed	not competed
RBM10	P98175	n/d	FALSE	1	Lysate mix	110365	2	2	1.9	good	30	5.79	P0321202A	not competed										not competed
RBM14	Q96PK6	n/d	FALSE	1	Lysate mix	69491	2	2	2.1	good	30	5.86	P0321202A	not competed										not competed
RBM17	Q96I25	n/d	FALSE	1	Lysate mix	44961	3	3	4	weak	30	6.29	P0321202A	not competed	44961	4	4	9	good	30	6.2	P0321212A	not competed	not competed
RBM25	P49756	n/d	FALSE	1	Lysate mix	100184	6	6	7.2	weak	30	6.33	P0321202A	not competed	100184	10	10	12.1	good	30	6.43	P0321212A	not competed	not competed
RBM39	Q14498	n/d	FALSE	1	Lysate mix	59379	5	5	11.7	weak	30	6.26	P0321202A	not competed	59379	7	7	17	good	30	6.16	P0321212A	not competed	not competed
RBM8A	Q9Y5S9	n/d	FALSE	1	Lysate mix										19889	2	2	9.2	good	30	6.2	P0321212A	not competed	not competed
RBMX	P38159	n/d	FALSE	1	Lysate mix	42331	9	9	20.7	good	30	6.51	P0321202A	not competed	42331	12	12	24.3	good	30	6.58	P0321212A	not competed	not competed
RCC2	Q9P258	n/d	FALSE	1	Lysate mix										56084	11	11	23	good	30	6.57	P0321212A	not competed	not competed
RCN1	Q15293	n/d	FALSE	1	Lysate mix										38890	3	3	9.1	weak	30	5.82	P0321212A	not competed	not competed
RCN2	Q14257	n/d	FALSE	1	Lysate mix										39139	2	2	6.3	good	30	6.21	P0321212A	not competed	not competed
REEP5	Q00765	n/d	FALSE	1	Lysate mix	21493	2	2	9.5	good	30	6.25	P0321202A	not competed	21493	2	2	8.5	weak	30	6.04	P0321212A	not competed	not competed
RHOA	P61586	n/d	FALSE	1	Lysate mix										21768	2	2	12.4	weak	30	5.63	P0321212A	not competed	not competed
RING1	Q06587	n/d	FALSE	1	Lysate mix	42429	7	8	27.8	good	4.4	6.64	P0321202A	5.36	42429	4	4	25.9	weak	2.5	6.53	P0321212A	5.6	5.48
RIOK2	Q9BVS4	KINASE	TRUE	1	Lysate mix	63282	25	39	52.5	good	30	7.96	P0321202A	not competed	63282	26	39	42.9	good	30	7.97	P0321212A	not competed	not competed
RIPK2	O43353	KINASE	TRUE	1	Lysate mix	61194	24	38	49.3	good	30	8.09	P0321202A	not competed	61194	22	31	45.6	good	30	8.11	P0321212A	not competed	not competed
RNF2	Q99496	n/d	FALSE	1	Lysate mix	37655	4	4	13.7	weak	2.4	6.17	P0321202A	5.62	37655	4	4	12.2	good	8.8	6.27	P0321212A	5.06	5.34
RNH1	P13489	n/d	FALSE	1	Lysate mix	49973	2	2	5.4	good	30	5.64	P0321202A	not competed										not competed
RNPS1	Q15287	n/d	FALSE	1	Lysate mix										34208	2	2	5.9	good	30	5.91	P0321212A	not competed	not competed
ROCK1	Q13464	KINASE	TRUE	1	Lysate mix	158173	4	4	2.8	good	30	5.95	P0321202A	not competed	158173	7	7	5.5	good	30	6.07	P0321212A	not competed	not competed
ROCK2	O75116	KINASE	TRUE	1	Lysate mix	160898	21	21	17.8	good	30	6.55	P0321202A	not competed	160898	21	21	16.8	good	30	6.5	P0321212A	not competed	not competed
RPL10	P27635	n/d	FALSE	1	Lysate mix	24604	5	6	28.5	good	30	6.47	P0321202A	not competed	24604	8	9	25.7	good	30	6.68	P0321212A	not competed	not competed
RPL10A	P62906	n/d	FALSE	1	Lysate mix	24831	5	5	26.3	weak	30	6.76	P0321202A	not competed	24831	5	5	26.3	good	30	6.85	P0321212A	not competed	not competed
RPL11	P62913	n/d	FALSE	1	Lysate mix	20252	2	2	16.9	good	30	6.46	P0321202A	not competed	20252	3	3	20.8	good	30	6.45	P0321212A	not competed	not competed
RPL12	P30050	n/d	FALSE	1	Lysate mix	17818	5	5	44.2	good	30	6.55	P0321202A	not competed	17818	7	7	55.8	good	30	6.65	P0321212A	not competed	not competed
RPL13	P26373	n/d	FALSE	1	Lysate mix	24261	3	3	14.2	good	30	6.27	P0321202A	not competed	24261	3	3	14.7	good	30	5.78	P0321212A	not competed	not competed
RPL13A	P40429	n/d	FALSE	1	Lysate mix	23577	5	5	20.2	weak	7.3	6.38	P0321202A	5.14	23577	5	5	21.2	good	30	6.19	P0321212A	not competed	5.14
RPL14	P50914	n/d	FALSE	1	Lysate mix	23432	4	4	18.1	good	30	6.41	P0321202A	not competed	23432	4	4	16.3	good	30	6.46	P0321212A	not competed	not competed
RPL17	P18621	n/d	FALSE	1	Lysate mix	26372	3	3	19	weak	9.5	6.8	P0321202A	5.02	26372	4	4	22.8	good	30	6.87	P0321212A	not competed	5.02
RPL18A	Q02543	n/d	FALSE	1	Lysate mix	20762	4	4	25.6	weak	30	6.31	P0321202A	not competed	20762	4	4	21.6	good	30	6.44	P0321212A	not competed	not competed
RPL21	P46778	n/d	FALSE	1	Lysate mix										18565	4	4	28.7	good	30	6.44	P0321212A	not competed	not competed
RPL23A	P62750	n/d	FALSE	1	Lysate mix	17695	5	5	23.7	weak	30	6.71	P0321202A	not competed	17695	3	3	16	good	30	6.43	P0321212A	not competed	not competed
RPL24	P83731	n/d	FALSE	1	Lysate mix	17779	5	5	31.8	good	30	6.84	P0321202A	not competed	17779	5	5	20.4	good	30	6.77	P0321212A	not competed	not competed
RPL26	P61254	n/d	FALSE	1	Lysate mix	17258	3	3	14.5	weak	6.7	6.17	P0321202A	5.17	17258	2	3	10.3	good	19	6.01	P0321212A	4.72	4.94
RPL27	P61353	n/d	FALSE	1	Lysate mix	15798	2	2	17.6	weak	30	6.28	P0321202A	not competed	15798	4	4	34.6	good	30	6.5	P0321212A	not competed	not competed
RPL27A	P46776	n/d	FALSE	1	Lysate mix	16561	4	4	27.7	good	30	6.69	P0321202A	not competed	16561	3	3	24.3	good	30	6.57	P0321212A	not competed	not competed
RPL28	P46779	n/d	FALSE	1	Lysate mix	19148	2	2	13.1	weak	30	6	P0321202A	not competed	19148	3	3	19	good	30	5.98	P0321212A	not competed	not competed
RPL3	P39023	n/d	FALSE	1	Lysate mix	46108	8	8	17.6	good	30	6.67	P0321202A	not competed	46108	9	9	21.6	good	30	6.59	P0321212A	not competed	not competed
RPL30	P62888	n/d	FALSE	1	Lysate mix	12784	4	5	39.1	weak	30	6.7	P0321202A	not competed	12784	4	5	30.4	good	30	6.61	P0321212A	not competed	not competed
RPL34	P49207	n/d	FALSE	1	Lysate mix										13293	2	2	12	weak	30	6.07	P0321212A	not competed	not competed
RPL35	P42766	n/d	FALSE	1	Lysate mix	14551	2	2	14.6	good	30	6.64	P0321202A	not competed	14551	2	2	14.6	good	30	6.55	P0321212A	not competed	not competed
RPL35A	P18077	n/d	FALSE	1	Lysate mix										12538	3	3	23.6	good	30	6.61	P0321212A	not competed	not competed
RPL37A	P61513	n/d	FALSE	1	Lysate mix	10275	3	3	35.9	weak	6	6.16	P0321202A	5.22										5.22
RPL38	P63173	n/d	FALSE	1	Lysate mix	8218	2	3	28.6	good	30	6.41	P0321202A	not competed										not competed
RPL4	P36578	n/d	FALSE	1	Lysate mix	47697	6	6	12.2	weak	30	6.26	P0321202A	not competed	47697	8	8	16.2	good	30	6.54	P0321212A	not competed	not competed
RPL5	P46777	n/d	FALSE	1	Lysate mix	34362	7	7	22.6	weak	11	6.76	P0321202A	4.96	34362	6	6	16.5	good	30	6.69	P0321212A	not competed	4.96
RPL6	Q02878	n/d	FALSE	1	Lysate mix										32728	4	4	11.8	good	30	5.92	P0321212A	not competed	not competed
RPL7	P18124	n/d	FALSE	1	Lysate mix	29225	5	5	15.7	weak	6.8	6.28	P0321202A	5.17	29225	6	6	12.9	good	30	6.36	P0321212A	not competed	5.17
RPL7A	P62424	n/d	FALSE	1	Lysate mix	29995	4	4	11.3	weak	4.5	5.84	P0321202A	5.35	29995	4	4	14.7	good	30	5.99	P0321212A	not competed	5.35
RPL8	P62917	n/d	FALSE	1	Lysate mix	28024	2	2	13.2	good	30	6.53	P0321202A	not competed	28024	5	5	20.2	good	30	6.59	P0321212A	not competed	not competed
RPL9, RPL9P7, RPL9P8, RPL9P9	P32969	n/d	FALSE	1	Lysate mix	21863	3	3	15.6	weak	30	6.41	P0321202A	not competed	21863	2	2	12.5	good	30	6.26	P0321212A	not competed	not competed
RPLP0	P05388	n/d	FALSE	1	Lysate mix	34273	9	9	27.4	weak	30	6.62	P0321202A	not competed	34273	8	9	23	good	30	6.76	P0321212A	not competed	not competed
RPLP2	P05387	n/d	FALSE	1	Lysate mix	11665	3	3	33.9	weak	30	6.56	P0321202A	not competed	11665	3	4	37.4	good	30	6.44	P0321212A	not competed	not competed
RPN1	P04843	n/d	FALSE	1	Lysate mix	68569	12	12	17	good	30	6.63	P0321202A	not competed	68569	16	16	27.3	good	30	6.51	P0321212A	not competed	not competed
RPN2	P04844	n/d	FALSE	1	Lysate mix	69283	2	2	5.7	good	30	5.65	P0321202A	not competed	69283	3	3	6.7	good	30	5.88	P0321212A	not competed	not competed
RPS10	P46783	n/d	FALSE	1	Lysate mix	18898	6	8	33.3	good	30	7.21	P0321202A	not competed	18898	7	11	35.8	good	30	7.35	P0321212A	not competed	not competed
RPS11	P62280	n/d	FALSE	1	Lysate mix	18431	7	7	38	good	30	6.91	P0321202A	not competed	18431	7	7	38	good	30	6.9	P0321212A	not competed	not competed
RPS12	P25398	n/d	FALSE	1	Lysate mix	14515	5	5	40.2	weak	30	6.96	P0321202A	not competed	14515	5	6	40.2	good	30	7.23	P0321212A	not competed	not competed
RPS13	P62277	n/d	FALSE	1	Lysate mix	17222	13	19	58.9	good	30	8.23	P0321202A	not competed	17222	11	17	57.6	good	30	8.18	P0321212A	not competed	not competed
RPS14	P62263	n/d	FALSE	1	Lysate mix	16273	2	3	15.2	weak	30	6.76	P0321202A	not competed	16273	3	3	22.5	good	30	6.61	P0321212A	not competed	not competed
RPS15	P62841	n/d	FALSE	1	Lysate mix										17040	2	2	13.1	good	30	6.86	P0321212A	not competed	not competed
RPS15A	P62244	n/d	FALSE	1	Lysate mix	14839	5	5	33.1	weak	30	6.84	P0321202A	not competed	14839	4	4	27.7	good	30	6.74	P0321212A	not competed	not competed
RPS16	P62249	n/d	FALSE	1	Lysate mix										16445	6	7	35.6	good	30	7.2	P0321212A	not competed	not competed
RPS17	P08708	n/d	FALSE	1	Lysate mix	15550	5	6	23.7	weak	30	6.85	P0321202A	not competed	15550	2	3	15.6	good	30	6.49	P0321212A	not competed	not competed
RPS18	P62269	n/d	FALSE	1	Lysate mix	17718	5	5	28.3	weak	30	6.86	P0321202A	not competed	17718	10	11	48.7	good	30	7.11	P0321212A	not competed	not competed
RPS19	P39019	n/d	FALSE	1	Lysate mix	16060	9	10	47.6	weak	30	7.45	P0321202A	not competed	16060	9	11	47.6	good	30	7.39	P0321212A	not competed	not competed
RPS2	P15880	n/d	FALSE	1	Lysate mix	31324	5	5	14.3	weak	7.4	6.58	P0321202A	5.13	31324	6	6	18.4	good	30	6.47	P0321212A	not competed	5.13
RPS20	P60866	n/d	FALSE	1	Lysate mix	16005	6	7	33.6	good	30	7.26	P0321202A	not competed	16005	6	7	33.6	good	30	7.17	P0321212A	not competed	not competed
RPS21	P63220	n/d	FALSE	1	Lysate mix	9111	4	5	48.2	good	30	6.87	P0321202A	not competed	9111	2	2	20.5	good	30	6.68	P0321212A	not competed	not competed
RPS23	P62266	n/d	FALSE	1	Lysate mix										15807	5	5	29.4	weak	30	6.98	P0321212A	not competed	not competed
RPS24	P62847	n/d	FALSE	1	Lysate mix										32430	4	4	31.6	good	30	6.54	P0321212A	not competed	not competed
RPS25	P62851	n/d	FALSE	1	Lysate mix										13742	3	3	28	good	30	7	P0321212A	not competed	not competed
RPS26	P62854	n/d	FALSE	1	Lysate mix	13015	2	2	18.3	good	30	6.77	P0321202A	not competed	13015	2	2	18.3	good	30	6.64	P0321212A	not competed	not competed
RPS27	P42677	n/d	FALSE	1	Lysate mix										9461	3	3	38.1	good	30	6.41	P0321212A	not competed	not competed
RPS27A	P62979	n/d	FALSE	1	Lysate mix	17965	7	17	49.4	good	30	7.64	P0321202A	not competed	17965	8	16	36.5	good	30	7.73	P0321212A	not competed	not competed
RPS28	P62857	n/d	FALSE	1	Lysate mix	7841	2	3	30.4	weak	30	6.93	P0321202A	not competed	7841	3	4	46.4	good	30	6.57	P0321212A	not competed	not competed
RPS3	P23396	n/d	FALSE	1	Lysate mix	28486	12	12	53.5	weak	30	7.21	P0321202A	not competed	28486	14	16	58	good	30	7.14	P0321212A	not competed	not competed
RPS3A	P61247	n/d	FALSE	1	Lysate mix	29945	12	12	43.9	weak	30	7.11	P0321202A	not competed	29945	15	16	51.9	good	30	7.16	P0321212A	not competed	not competed
RPS4X	P62701	n/d	FALSE	1	Lysate mix	29597	5	5	44.5	good	30	7	P0321202A	not competed	29597	8	8	57.4	good	30	7.22	P0321212A	not competed	not competed
RPS5	P46782	n/d	FALSE	1	Lysate mix	22876	6	6	30.4	weak	30	7.32	P0321202A	not competed	22876	4	4	28.4	good	30	6.79	P0321212A	not competed	not competed
RPS6	P62753	n/d	FALSE	1	Lysate mix	28680	4	4	15.3	weak	20	6.31	P0321202A	4.7	28680	5	5	16.9	good	30	6.56	P0321212A	not competed	4.7
RPS6KA1	Q15418	KINASE	TRUE	1	Lysate mix	82722	33	70	45.2	weak	4.3	8.41	P0321202A	5.37	82722	35	82	44.8	good	4.3	8.52	P0321212A	5.37	5.37
RPS6KA3	P51812	KINASE	TRUE	1	Lysate mix	83735	34	88	62.8	weak	5.4	8.71	P0321202A	5.27	83735	35	91	64.2	good	5.1	8.68	P0321212A	5.29	5.28
RPS6KA4	O75676	KINASE	TRUE	1	Lysate mix	85605	21	22	35.5	weak	5.6	7.24	P0321202A	5.25	85605	25	28	37.8	good	3.7	7.31	P0321212A	5.43	5.34
RPS6KA5	O75582	KINASE	TRUE	1	Lysate mix	89864	20	21	23.3	good	5.3	7.09	P0321202A	5.28	89864	16	17	20.4	good	3.8	7.15	P0321212A	5.42	5.35
RPS6KA6	Q9UK32	KINASE	TRUE	1	Lysate mix	84092	7	7		good	15	6.24	P0321202A	4.82	84092	9	9		good	12	6.38	P0321212A	4.92	4.87
RPS7	P62081	n/d	FALSE	1	Lysate mix										22127	2	2	8.8	weak	30	6.48	P0321212A	not competed	not competed
RPS8	P62241	n/d	FALSE	1	Lysate mix	24205	5	5	23.6	weak	9.5	6.54	P0321202A	5.02	24205	9	9	41.8	good	30	6.66	P0321212A	not competed	5.02
RPS9	P46781	n/d	FALSE	1	Lysate mix	22591	5	5	20.1	weak	30	6.17	P0321202A	not competed	22591	5	5	24.2	good	30	6.15	P0321212A	not competed	not competed
RPSA	P08865	n/d	FALSE	1	Lysate mix	32854	6	6	19.3	good	30	7.05	P0321202A	not competed	32854	6	6	34.6	good	30	6.59	P0321212A	not competed	not competed
RRP7A	Q9Y3A4	n/d	FALSE	1	Lysate mix	32334	2	2	6.4	good	30	6.05	P0321202A	not competed										not competed
RSF1	Q96T23	n/d	FALSE	1	Lysate mix										163819	4	4	2.4	good	30	6.18	P0321212A	not competed	not competed
RSL1D1	O76021	n/d	FALSE	1	Lysate mix	54972	2	2	3.3	good	30	5.9	P0321202A	not competed										not competed
RSU1	Q15404	n/d	FALSE	1	Lysate mix										31540	2	2	6.9	good	30	6	P0321212A	not competed	not competed
RTF1	Q92541	n/d	FALSE	1	Lysate mix	80313	2	2	2.7	weak	21	5.57	P0321202A	4.68										4.68
RTRAF	Q9Y224	n/d	FALSE	1	Lysate mix	28068	2	2	9.4	good	30	5.81	P0321202A	not competed	28068	4	4	15.6	weak	30	5.88	P0321212A	not competed	not competed
RUVBL1	Q9Y265	n/d	FALSE	1	Lysate mix	50227	6	6	18.2	good	30	6.31	P0321202A	not competed	50227	8	8	21.1	good	30	6.19	P0321212A	not competed	not competed
RUVBL2	Q9Y230	n/d	FALSE	1	Lysate mix	51156	8	8	20.5	good	30	6.24	P0321202A	not competed	51156	11	12	26.1	good	30	6.24	P0321212A	not competed	not competed
S100A11	P31949	n/d	FALSE	1	Lysate mix	11740	2	2	17.1	good	30	6.33	P0321202A	not competed	11740	3	3	15.2	good	30	6.46	P0321212A	not competed	not competed
S100A14	Q9HCY8	n/d	FALSE	1	Lysate mix	11662	2	2	21.2	weak	30	5.81	P0321202A	not competed										not competed
S100A7	P31151	n/d	FALSE	1	Lysate mix	11471	3	4	35.6	weak	30	6.18	P0321202A	not competed	11471	4	4	47.5	weak	30	5.99	P0321212A	not competed	not competed
S100P	P25815	n/d	FALSE	1	Lysate mix	10400	2	2	29.5	good	30	6.5	P0321202A	not competed	10400	2	2	29.5	good	30	6.41	P0321212A	not competed	not competed
SAFB	Q15424	n/d	FALSE	1	Lysate mix										102854	2	2	3.9	good	30	5.95	P0321212A	not competed	not competed
SAFB2	Q14151	n/d	FALSE	1	Lysate mix	107472	2	2	2.1	good	30	5.88	P0321202A	not competed										not competed
SAP18	O00422	n/d	FALSE	1	Lysate mix	17561	5	5	31.4	good	30	6.4	P0321202A	not competed	17561	3	3	15	good	30	6.27	P0321212A	not competed	not competed
SAP30BP	Q9UHR5	n/d	FALSE	1	Lysate mix	33870	3	3	8.4	weak	30	6.12	P0321202A	not competed	33870	3	3	7.1	good	30	6.16	P0321212A	not competed	not competed
SART3	Q15020	n/d	FALSE	1	Lysate mix	109933	11	11	11.8	good	30	6.57	P0321202A	not competed	109933	20	20	20.7	good	30	6.61	P0321212A	not competed	not competed
SBSN	Q6UWP8	n/d	FALSE	1	Lysate mix										60540	2	2	3.6	good	30	6.19	P0321212A	not competed	not competed
SCAF4	O95104	n/d	FALSE	1	Lysate mix	125867	2	2	1.5	good	30	5.74	P0321202A	not competed										not competed
SDC1	P18827	n/d	FALSE	1	Lysate mix										32461	2	2	8.4	good	30	5.83	P0321212A	not competed	not competed
SDC2	P34741	n/d	FALSE	1	Lysate mix	22160	7	8	30.8	weak	30	7.15	P0321202A	not competed	22160	3	4	11.4	good	30	6.91	P0321212A	not competed	not competed
SDHA	P31040	OXIDOREDUCTASE	FALSE	1	Lysate mix										72691	6	6	7.8	good	30	6.1	P0321212A	not competed	not competed
SEC13	P55735	n/d	FALSE	1	Lysate mix	34011	4	4	12.1	good	30	6.11	P0321202A	not competed	40746	3	3	8.7	good	30	6.12	P0321212A	not competed	not competed
SEC16A	O15027	n/d	FALSE	1	Lysate mix										235750	2	2	0.4	weak	30	5.69	P0321212A	not competed	not competed
SEC22B	O75396	n/d	FALSE	1	Lysate mix	24593	3	3	13.5	good	30	5.96	P0321202A	not competed										not competed
SEC61A1	P61619	n/d	FALSE	1	Lysate mix	52264	4	4	7.8	good	30	6.47	P0321202A	not competed	52264	4	4	6.7	good	30	6.5	P0321212A	not competed	not competed
SEC63	Q9UGP8	n/d	FALSE	1	Lysate mix	87996	2	2	3	weak	30	6.13	P0321202A	not competed										not competed
SERBP1	Q8NC51	n/d	FALSE	1	Lysate mix	44965	3	3	7.8	good	30	6.1	P0321202A	not competed	44965	2	2	5.1	weak	30	5.84	P0321212A	not competed	not competed
SERPINA1	P34955	contaminant	FALSE	1	Lysate mix										46103	10	10	32.8	good	30	6.42	P0321212A	not competed	not competed
SERPINA1	P34955	contaminant	FALSE	1	Lysate mix										46103	10	10		good	30	6.42	P0321212A	not competed	not competed
SERPINB12	Q96P63	n/d	FALSE	1	Lysate mix	48445	2	2	4.7	good	30	5.88	P0321202A	not competed										not competed
SERPINB2	P05120	n/d	FALSE	1	Lysate mix	46596	6	6	14.5	good	30	6.27	P0321202A	not competed	46596	3	3	6.7	good	30	6.06	P0321212A	not competed	not competed
SERPINC1	P01008	potential contaminant	FALSE	1	Lysate mix										52602	2	2	3.9	good	30	5.43	P0321212A	not competed	not competed
SERPINH1	P50454	n/d	FALSE	1	Lysate mix										46440	5	6	17.9	good	30	6.47	P0321212A	not competed	not competed
SET	Q01105	n/d	FALSE	1	Lysate mix										32103	7	7	21.7	good	30	6.95	P0321212A	not competed	not competed
SF3A1	Q15459	n/d	FALSE	1	Lysate mix	88885	6	6	7.4	good	30	6.12	P0321202A	not competed	88885	7	7	11.2	good	30	5.92	P0321212A	not competed	not competed
SF3A2	Q15428	n/d	FALSE	1	Lysate mix										49255	3	3	6.7	good	30	5.88	P0321212A	not competed	not competed
SF3A3	Q12874	n/d	FALSE	1	Lysate mix	58848	6	6	9	good	30	6.11	P0321202A	not competed	58848	3	3	4.4	good	30	5.96	P0321212A	not competed	not competed
SF3B1	O75533	n/d	FALSE	1	Lysate mix	145829	7	7	5.1	good	30	6.28	P0321202A	not competed	145829	14	14	11.4	good	30	6.23	P0321212A	not competed	not competed
SF3B2	Q13435	n/d	FALSE	1	Lysate mix	100226	10	10	10.6	good	30	6.52	P0321202A	not competed	100226	12	12	12.1	good	30	6.49	P0321212A	not competed	not competed
SF3B3	Q15393	n/d	FALSE	1	Lysate mix	135576	18	18	14.1	good	30	6.53	P0321202A	not competed	135576	10	10	9.9	good	30	6.28	P0321212A	not competed	not competed
SF3B4	Q15427	n/d	FALSE	1	Lysate mix	44385	2	2	4.7	good	30	6.09	P0321202A	not competed										not competed
SGK2	Q9HBY8	KINASE	TRUE	1	Lysate mix	47604	4	4	11.7	good	1.3	6.06	P0321202A	5.89	47604	4	4	12	weak	3	6.08	P0321212A	5.52	5.7
SGK3	Q96BR1	KINASE	TRUE	1	Lysate mix	57107	3	3	7.3	good	2	6.24	P0321202A	5.7	57107	6	6	15.3	good	2.3	6.33	P0321212A	5.64	5.67
SHMT2	P34897	n/d	FALSE	1	Lysate mix										55992	7	7	16.5	weak	30	6.17	P0321212A	not competed	not competed
SIGMAR1	Q99720	n/d	FALSE	1	Lysate mix	25127	2	2	6.3	good	30	6.15	P0321202A	not competed										not competed
SIK1	P57059	KINASE	TRUE	1	Lysate mix										84901	2	2	2.6	good	30	5.83	P0321212A	not competed	not competed
SIK2	Q9H0K1	KINASE	TRUE	1	Lysate mix	103914	24	28	27.2	good	30	7.47	P0321202A	not competed	103914	20	27	22.1	good	30	7.44	P0321212A	not competed	not competed
SIK3	Q9Y2K2	KINASE	TRUE	1	Lysate mix	139978	19	26	14.5	good	30	7.51	P0321202A	not competed	139978	20	27	16.3	good	30	7.48	P0321212A	not competed	not competed
SIN3A	Q96ST3	n/d	FALSE	1	Lysate mix										145173	2	2	2	good	30	5.7	P0321212A	not competed	not competed
SKP1	P63208	n/d	FALSE	1	Lysate mix	18658	2	2	8.6	good	30	6.36	P0321202A	not competed										not competed
SLC1A5	Q15758	n/d	FALSE	1	Lysate mix	56598	3	3	6.1	good	30	5.95	P0321202A	not competed	56598	2	2	4.3	good	30	5.86	P0321212A	not competed	not competed
SLC25A10	Q9UBX3	n/d	FALSE	1	Lysate mix	32145	4	4	15.3	good	30	6.07	P0321202A	not competed	32145	2	2	6.6	weak	30	5.96	P0321212A	not competed	not competed
SLC25A22	Q9H936	n/d	FALSE	1	Lysate mix										34470	3	3	9	weak	30	5.66	P0321212A	not competed	not competed
SLC25A24	Q6NUK1	n/d	FALSE	1	Lysate mix	53354	5	5	11.9	good	30	6.02	P0321202A	not competed	53354	4	4	6.9	good	30	6.12	P0321212A	not competed	not competed
SLC25A3	Q00325	n/d	FALSE	1	Lysate mix	40094	7	8	20.7	good	30	6.95	P0321202A	not competed	40094	7	9	22.1	good	30	6.99	P0321212A	not competed	not competed
SLC25A4	P12235	n/d	FALSE	1	Lysate mix	33064	4	4	11.7	good	30	6.5	P0321202A	not competed	33064	3	3	9.7	good	30	6.21	P0321212A	not competed	not competed
SLC25A5	P05141	n/d	FALSE	1	Lysate mix	32852	4	5	26.5	good	30	6.92	P0321202A	not competed	32852	2	4	28.9	good	30	6.91	P0321212A	not competed	not competed
SLC2A1	P11166	n/d	FALSE	1	Lysate mix	54083	4	5	8.3	good	30	6.83	P0321202A	not competed	54083	4	4	5.7	good	30	6.86	P0321212A	not competed	not competed
SLC39A7	Q92504	n/d	FALSE	1	Lysate mix										50117	3	3	6	good	30	5.93	P0321212A	not competed	not competed
SLC3A2	P08195	n/d	FALSE	1	Lysate mix										71122	5	5	9	good	30	6.25	P0321212A	not competed	not competed
SLC7A5	Q01650	n/d	FALSE	1	Lysate mix	55010	2	2	6.5	good	30	5.95	P0321202A	not competed	55010	2	2	6.5	weak	30	5.98	P0321212A	not competed	not competed
SLK	Q9H2G2	KINASE	TRUE	1	Lysate mix	138994	54	69	41.8	good	30	8.04	P0321202A	not competed	138994	53	67	40.5	weak	30	8.22	P0321212A	not competed	not competed
SMARCA4	P51532	BROMO	FALSE	1	Lysate mix	184643	3	3	1.9	weak	30	5.72	P0321202A	not competed	184643	6	6	3.3	good	30	6.02	P0321212A	not competed	not competed
SMARCA5	O60264	n/d	FALSE	1	Lysate mix	121904	12	12	17.5	weak	30	6.45	P0321202A	not competed	121904	14	15	19.1	good	30	6.41	P0321212A	not competed	not competed
SMARCC1	Q92922	n/d	FALSE	1	Lysate mix	122866	4	4	3.2	weak	30	6.18	P0321202A	not competed	122866	4	4	4.3	good	30	5.81	P0321212A	not competed	not competed
SMARCC2	Q8TAQ2	n/d	FALSE	1	Lysate mix	132878	7	7	6.9	good	30	6.21	P0321202A	not competed	132878	6	6	8.1	good	30	6.14	P0321212A	not competed	not competed
SMU1	Q2TAY7	n/d	FALSE	1	Lysate mix	57543	3	3	5.1	good	30	5.93	P0321202A	not competed	57543	2	2	3.5	good	30	5.86	P0321212A	not competed	not competed
SNCA	P37840	n/d	FALSE	1	Lysate mix										14460	2	2	12.9	good	30	5.7	P0321212A	not competed	not competed
SNRNP200	O75643	n/d	FALSE	1	Lysate mix	244505	37	38	16.7	weak	30	6.39	P0321202A	not competed	244505	33	33	14.3	good	30	6.35	P0321212A	not competed	not competed
SNRNP40	Q96DI7	n/d	FALSE	1	Lysate mix	44516	4	4	11.5	good	30	6.15	P0321202A	not competed	39310	3	3	13.4	good	30	5.78	P0321212A	not competed	not competed
SNRNP70	P08621	n/d	FALSE	1	Lysate mix	51556	4	4	7.6	weak	16	6.13	P0321202A	4.8										4.8
SNRPA	P09012	n/d	FALSE	1	Lysate mix	31279	4	4	17.7	good	30	6.41	P0321202A	not competed	31279	4	4	14.2	good	30	6.46	P0321212A	not competed	not competed
SNRPB	P14678	n/d	FALSE	1	Lysate mix	30032	5	6	18.8	good	30	6.91	P0321202A	not competed	30032	5	6	15	good	30	6.99	P0321212A	not competed	not competed
SNRPD1	P62314	n/d	FALSE	1	Lysate mix										13281	2	2	20.2	good	30	6.57	P0321212A	not competed	not competed
SNRPD2	P62316	n/d	FALSE	1	Lysate mix	13527	4	6	34.7	good	30	6.69	P0321202A	not competed	13527	5	6	43.2	good	30	6.8	P0321212A	not competed	not competed
SNRPD3	P62318	n/d	FALSE	1	Lysate mix	13916	3	3	19.8	good	30	6.56	P0321202A	not competed	13916	2	2	15.1	good	30	6.69	P0321212A	not competed	not competed
SNRPG	P62308	n/d	FALSE	1	Lysate mix	8496	2	2	26.3	good	30	6.39	P0321202A	not competed	8496	2	2	10.5	weak	30	6.75	P0321212A	not competed	not competed
SNU13	P55769	n/d	FALSE	1	Lysate mix	14173	2	2	14.1	good	30	6.16	P0321202A	not competed										not competed
SNW1	Q13573	n/d	FALSE	1	Lysate mix	61494	3	3	3.7	weak	30	5.62	P0321202A	not competed	61494	4	4	6.3	weak	30	5.74	P0321212A	not competed	not competed
SNX3	O60493	n/d	FALSE	1	Lysate mix	18762	2	2	4.3	good	30	5.43	P0321202A	not competed										not competed
SON	P18583	n/d	FALSE	1	Lysate mix	268090	4	4	2.1	good	30	6.06	P0321202A	not competed	268090	5	5	2.4	good	30	6.35	P0321212A	not competed	not competed
SORT1	Q99523	n/d	FALSE	1	Lysate mix										92067	2	2	2	good	30	5.77	P0321212A	not competed	not competed
SPR	P35270	OXIDOREDUCTASE	FALSE	1	Lysate mix	28048	5	5	22.6	weak	2.3	6.4	P0321202A	5.64	28048	4	4	16.5	weak	1.8	6.17	P0321212A	5.74	5.69
SPRR1B	P22528	n/d	FALSE	1	Lysate mix										9887	2	2	18	good	30	6.53	P0321212A	not competed	not competed
SPTAN1	Q13813	n/d	FALSE	1	Lysate mix	285091	17	17	6.6	good	30	6.43	P0321202A	not competed	285091	13	13	6	weak	30	6.11	P0321212A	not competed	not competed
SPTBN1	Q01082	n/d	FALSE	1	Lysate mix	274606	20	20	6.6	good	30	6.35	P0321202A	not competed	274606	17	18	6.5	good	30	6.18	P0321212A	not competed	not competed
SPTLC1	O15269	n/d	FALSE	1	Lysate mix	52743	2	2	3.6	good	30	5.84	P0321202A	not competed	52743	2	2	3.6	good	30	5.83	P0321212A	not competed	not competed
SRC	P12931	KINASE	TRUE	1	Lysate mix	60588	16	23	37.1	good	0.61	8.36	P0321202A	6.21	60588	15	25	31.2	good	0.84	8.33	P0321212A	6.08	6.14
SRI	P30626	n/d	FALSE	1	Lysate mix	21676	2	2	11.1	good	30	5.8	P0321202A	not competed										not competed
SRP68	Q9UHB9	n/d	FALSE	1	Lysate mix	70729	3	3	3.8	good	30	5.88	P0321202A	not competed	70729	2	2	2.6	weak	30	5.86	P0321212A	not competed	not competed
SRP72	O76094	n/d	FALSE	1	Lysate mix	74605	2	2	2.7	good	30	5.5	P0321202A	not competed										not competed
SRPRB	Q9Y5M8	potential contaminant	FALSE	1	Lysate mix										29702	2	2	9.2	good	30	5.5	P0321212A	not competed	not competed
SRRM1	Q8IYB3	n/d	FALSE	1	Lysate mix										102125	2	2	1.1	good	30	6.06	P0321212A	not competed	not competed
SRRM2	Q9UQ35	n/d	FALSE	1	Lysate mix	299612	3	3	0.8	weak	30	5.9	P0321202A	not competed										not competed
SRRT	Q9BXP5	n/d	FALSE	1	Lysate mix	100665	12	12	11.6	weak	30	6.3	P0321202A	not competed	100665	7	7	8.4	good	30	6.11	P0321212A	not competed	not competed
SRSF1	Q07955	n/d	FALSE	1	Lysate mix	27744	8	13	33.1	good	30	7.49	P0321202A	not competed	27744	10	14	39.9	good	30	7.29	P0321212A	not competed	not competed
SRSF10	O75494	n/d	FALSE	1	Lysate mix	31300	3	3	9.2	weak	1.8	6.62	P0321202A	5.74	31300	4	4	16	good	30	6.7	P0321212A	not competed	5.74
SRSF11	Q05519	n/d	FALSE	1	Lysate mix	53542	2	2	5.6	weak	24	6.02	P0321202A	4.62										4.62
SRSF2	Q01130	n/d	FALSE	1	Lysate mix	25476	8	9	33.9	weak	30	7.58	P0321202A	not competed	25476	6	6	33.9	good	30	7.49	P0321212A	not competed	not competed
SRSF3	P84103	n/d	FALSE	1	Lysate mix	19329	6	8	35.4	weak	30	7.64	P0321202A	not competed	19329	6	8	31.1	good	30	7.52	P0321212A	not competed	not competed
SRSF4	Q08170	n/d	FALSE	1	Lysate mix	56678	5	5	9.1	weak	30	6.73	P0321202A	not competed	56678	7	7	11.9	good	30	6.75	P0321212A	not competed	not competed
SRSF5	Q13243	n/d	FALSE	1	Lysate mix	31263	4	4	14.3	weak	30	6.87	P0321202A	not competed	31263	4	4	17.6	good	30	6.13	P0321212A	not competed	not competed
SRSF6	Q13247	n/d	FALSE	1	Lysate mix	39586	7	7	28.2	weak	30	7.15	P0321202A	not competed	39586	5	5	22.4	good	30	7.04	P0321212A	not competed	not competed
SRSF7	Q16629	n/d	FALSE	1	Lysate mix	27366	7	7	26.1	good	30	7.19	P0321202A	not competed	27366	4	4	14.7	good	30	6.89	P0321212A	not competed	not competed
SRSF9	Q13242	n/d	FALSE	1	Lysate mix	25542	3	3	11.3	weak	30	5.86	P0321202A	not competed	25542	2	2	8.1	good	30	5.95	P0321212A	not competed	not competed
SSR3	Q9UNL2	n/d	FALSE	1	Lysate mix	22610	2	2	11.4	good	30	6.05	P0321202A	not competed										not competed
SSR4	P51571	n/d	FALSE	1	Lysate mix	18998	3	4	24.3	good	30	5.69	P0321202A	not competed										not competed
SSRP1	Q08945	n/d	FALSE	1	Lysate mix	81074	12	12	15.8	weak	7.1	7.15	P0321202A	5.15	81074	12	12	16.4	good	30	7.02	P0321212A	not competed	5.15
ST13	P50502	n/d	FALSE	1	Lysate mix	41331	6	6	16.5	weak	30	6.33	P0321202A	not competed	41331	6	6	14.4	weak	30	6.44	P0321212A	not competed	not competed
STK10	O94804	KINASE	TRUE	1	Lysate mix	112134	31	35	33.9	good	30	7.38	P0321202A	not competed	112134	26	29	26.7	good	30	7.48	P0321212A	not competed	not competed
STK11	Q15831	KINASE	TRUE	1	Lysate mix	48635	4	4	11.1	weak	12	6	P0321202A	4.92	48635	4	4	12.2	good	1.3	5.83	P0321212A	5.89	5.4
STK16	O75716	KINASE	TRUE	1	Lysate mix	34656	12	12	35.1	good	3.5	6.99	P0321202A	5.46	34656	9	9	23	good	3.5	6.91	P0321212A	5.46	5.46
STK17A	Q9UEE5	KINASE	TRUE	1	Lysate mix	46558	6	7	17.9	good	30	7.07	P0321202A	not competed	46558	4	4	11.8	good	30	7.07	P0321212A	not competed	not competed
STK17B	O94768	KINASE	TRUE	1	Lysate mix	42344	4	4	12.9	good	30	6.87	P0321202A	not competed	42344	6	6	20.4	good	30	6.89	P0321212A	not competed	not competed
STK3	Q13188	KINASE	TRUE	1	Lysate mix	59461	2	2	4.3	weak	0.92	5.87	P0321202A	6.04	59461	5	5	10.8	good	1.4	6.22	P0321212A	5.85	5.94
STK33	Q9BYT3	KINASE	TRUE	1	Lysate mix	57830	25	28	50.2	good	2.1	7.51	P0321202A	5.68	57830	20	24	43.4	weak	2.2	7.2	P0321212A	5.66	5.67
STK35	Q8TDR2	kinase	TRUE	1	Lysate mix	58051	14	14	25.3	weak	0.27	6.77	P0321202A	6.57	58051	13	14	24.9	good	0.25	6.89	P0321212A	6.6	6.58
STK38	Q15208	KINASE	TRUE	1	Lysate mix	54190	4	4	18.3	weak	1.1	6.35	P0321202A	5.96	54190	5	5	20	good	2	6.5	P0321212A	5.7	5.83
STK39	Q9UEW8	KINASE	TRUE	1	Lysate mix	59473	4	4	5.7	good	2.6	6.78	P0321202A	5.59	59473	7	7	12.5	weak	1.9	7.01	P0321212A	5.72	5.65
STK4	Q13043	KINASE	TRUE	1	Lysate mix	55630	15	19	42.3	good	0.69	7.51	P0321202A	6.16	55630	13	18	38.6	good	1.1	7.52	P0321212A	5.96	6.06
STOM	P27105	n/d	FALSE	1	Lysate mix	31730	2	2	9.7	good	30	5.72	P0321202A	not competed	31730	2	3	9	good	30	5.72	P0321212A	not competed	not competed
STOML2	Q9UJZ1	n/d	FALSE	1	Lysate mix	38534	5	5	16.6	good	30	6.17	P0321202A	not competed	38534	3	3	10.7	good	30	6.03	P0321212A	not competed	not competed
STRADA	Q7RTN6	KINASE	TRUE	1	Lysate mix	48368	3	3	7.7	good	4.3	5.87	P0321202A	5.37	48368	2	2	5.8	good	6.2	5.85	P0321212A	5.21	5.29
STRAP	Q9Y3F4	n/d	FALSE	1	Lysate mix	39777	4	4	12.6	good	30	5.82	P0321202A	not competed	39777	2	2	7.4	good	30	5.78	P0321212A	not competed	not competed
STT3A	P46977	n/d	FALSE	1	Lysate mix	80529	2	2	2.3	good	30	5.92	P0321202A	not competed	80529	4	4	5.5	good	30	5.82	P0321212A	not competed	not competed
SUB1	P53999	n/d	FALSE	1	Lysate mix	14395	8	11	55.9	weak	30	7.49	P0321202A	not competed	14395	8	10	55.9	good	30	7.44	P0321212A	not competed	not competed
SUGP2	Q8IX01	n/d	FALSE	1	Lysate mix										120206	4	4	3	good	30	5.73	P0321212A	not competed	not competed
SUPT16H	Q9Y5B9	PROTEASE	FALSE	1	Lysate mix	119912	25	27	23.4	weak	30	6.97	P0321202A	not competed	119912	28	30	26.7	good	30	6.89	P0321212A	not competed	not competed
SUPT5H	O00267	n/d	FALSE	1	Lysate mix	120998	9	9	7.5	weak	30	6.46	P0321202A	not competed	120998	9	9	8.8	good	30	6.36	P0321212A	not competed	not competed
SUPT6H	Q7KZ85	n/d	FALSE	1	Lysate mix	199070	23	23	14	weak	16	6.59	P0321202A	4.8	199070	23	23	12.2	good	30	6.55	P0321212A	not competed	4.8
SURF4	O15260	n/d	FALSE	1	Lysate mix										30394	2	2	6.7	weak	30	6.28	P0321212A	not competed	not competed
SYK	P43405	KINASE	TRUE	1	Lysate mix	72065	21	27	31	good	0.6	7.1	P0321202A	6.22	72065	21	25	32.4	good	0.62	7.27	P0321212A	6.21	6.22
SYNCRIP	O60506	n/d	FALSE	1	Lysate mix										69602	6	6	12.4	good	30	6.36	P0321212A	not competed	not competed
TAB1	Q15750	n/d	FALSE	1	Lysate mix	54643	3	3	7.1	good	30	5.95	P0321202A	not competed	54643	3	3	7.3	good	30	5.99	P0321212A	not competed	not competed
TAF1A	Q15573	n/d	FALSE	1	Lysate mix										52675	2	2	4.9	weak	5.8	5.35	P0321212A	5.24	5.24
TAGLN	Q01995	n/d	FALSE	1	Lysate mix	22611	2	2	8	good	30	6.2	P0321202A	not competed										not competed
TAGLN2	P37802	n/d	FALSE	1	Lysate mix										24454	3	3	16.1	weak	30	6	P0321212A	not competed	not competed
TANK	Q92844	n/d	FALSE	1	Lysate mix	47815	19	22	38.1	weak	6.9	7.49	P0321202A	5.16	47815	16	17	33.9	good	5.1	7.61	P0321212A	5.29	5.22
TAOK1	Q7L7X3	KINASE	TRUE	1	Lysate mix	116069	6	7	10.9	weak	30	7.09	P0321202A	not competed	116069	7	8	11.5	good	30	7.12	P0321212A	not competed	not competed
TAOK2	Q9UL54	KINASE	TRUE	1	Lysate mix	138250	7	7	6.6	good	30	7.17	P0321202A	not competed	138250	9	9	6.2	good	30	7.31	P0321212A	not competed	not competed
TAOK3	Q9H2K8	KINASE	TRUE	1	Lysate mix	105405	4	4	5.7	good	30	7.06	P0321202A	not competed	105405	6	6	6.6	weak	30	7.13	P0321212A	not competed	not competed
TARDBP	Q13148	n/d	FALSE	1	Lysate mix										44739	4	4	8.7	weak	30	6.17	P0321212A	not competed	not competed
TARS	P26639	n/d	FALSE	1	Lysate mix										86860	2	2	2.1	good	30	5.98	P0321212A	not competed	not competed
TBK1	Q9UHD2	KINASE	TRUE	1	Lysate mix	83641	42	83	66.7	weak	4.8	8.29	P0321202A	5.32	83641	43	80	60.2	good	4.5	8.28	P0321212A	5.35	5.34
TBKBP1	A7MCY6	n/d	FALSE	1	Lysate mix	67701	9	9	16.4	good	6.6	6.91	P0321202A	5.18	67701	15	16	30.1	good	4.3	7.11	P0321212A	5.37	5.28
TBP	P20226	n/d	FALSE	1	Lysate mix	37698	2	2	5	good	30	5.81	P0321202A	not competed	37698	2	2	5	weak	30	5.74	P0321212A	not competed	not competed
TCOF1	Q13428	n/d	FALSE	1	Lysate mix	155927	22	22	14.5	weak	30	6.83	P0321202A	not competed	155927	19	19	12	good	30	6.62	P0321212A	not competed	not competed
TCP1	P17987	n/d	FALSE	1	Lysate mix	60343	8	8	13.5	good	30	6.36	P0321202A	not competed	60343	6	6	13.5	weak	30	6.08	P0321212A	not competed	not competed
TEC	P42680	KINASE	TRUE	1	Lysate mix	73580	42	61	63.4	weak	30	7.71	P0321202A	not competed	73580	34	50	51.3	weak	30	7.82	P0321212A	not competed	not competed
TECR	Q9NZ01	OXIDOREDUCTASE	FALSE	1	Lysate mix	36034	6	7	14.6	good	30	6.86	P0321202A	not competed	36034	4	4	12	weak	30	6.55	P0321212A	not competed	not competed
TEK	Q02763	KINASE	TRUE	1	Lysate mix	125829	8	8	10.1	good	30	6.62	P0321202A	not competed	125829	5	5	6	good	30	6.65	P0321212A	not competed	not competed
TESK1	Q15569	KINASE	TRUE	1	Lysate mix	67684	6	7	10.5	weak	30	6.46	P0321202A	not competed	67684	7	7	11.8	good	30	6.62	P0321212A	not competed	not competed
TESK2	Q96S53	KINASE	TRUE	1	Lysate mix	63639	7	7	12.4	good	30	6.29	P0321202A	not competed	63639	7	7	11.7	good	30	6.4	P0321212A	not competed	not competed
TFG	Q92734	n/d	FALSE	1	Lysate mix	43447	2	2	3.8	good	30	6.37	P0321202A	not competed	43447	3	3	6.2	good	30	6.02	P0321212A	not competed	not competed
TFRC	P02786	PROTEASE	FALSE	1	Lysate mix	84870	11	11	12.4	good	30	6.51	P0321202A	not competed	84870	8	8	11.1	good	30	6.26	P0321212A	not competed	not competed
TGFBR1	P36897	KINASE	TRUE	1	Lysate mix	56348	13	16	34.6	good	3.8	7.65	P0321202A	5.42	56348	17	21	40.6	good	4	7.85	P0321212A	5.4	5.41
TGFBR2	P37173	KINASE	TRUE	1	Lysate mix	64567	23	28	42.5	weak	30	7.37	P0321202A	not competed	64567	25	30	39.2	good	30	7.46	P0321212A	not competed	not competed
TGM2	P21980	n/d	FALSE	1	Lysate mix	77328	2	2	2.2	good	30	5.77	P0321202A	not competed										not competed
TGM3	Q08188	n/d	FALSE	1	Lysate mix	76631	4	4	6.1	good	30	5.95	P0321202A	not competed	76631	6	7	7.5	good	30	6.08	P0321212A	not competed	not competed
THRAP3	Q9Y2W1	n/d	FALSE	1	Lysate mix	108664	11	11	13.8	weak	30	6.76	P0321202A	not competed	108664	9	9	11.2	good	30	6.5	P0321212A	not competed	not competed
TIAL1	Q01085	n/d	FALSE	1	Lysate mix										43448	2	2	3.7	weak	30	6.01	P0321212A	not competed	not competed
TIMM50	Q3ZCQ8	n/d	FALSE	1	Lysate mix										50464	4	4	11.9	good	30	6.3	P0321212A	not competed	not competed
TIMMDC1	Q9NPL8	n/d	FALSE	1	Lysate mix										32177	2	2	5.6	weak	30	5.93	P0321212A	not competed	not competed
TLN1	Q9Y490	n/d	FALSE	1	Lysate mix										269764	7	7	3.1	good	30	5.74	P0321212A	not competed	not competed
TMED10	P49755	n/d	FALSE	1	Lysate mix	24976	3	3	12.8	good	30	6.32	P0321202A	not competed	24976	2	2	7.3	weak	30	6.24	P0321212A	not competed	not competed
TMEM109	Q9BVC6	n/d	FALSE	1	Lysate mix										26210	2	2	8.6	good	30	5.54	P0321212A	not competed	not competed
TMEM33	P57088	n/d	FALSE	1	Lysate mix	27978	5	5	21.9	good	30	6.28	P0321202A	not competed	27978	3	3	12.6	good	30	5.94	P0321212A	not competed	not competed
TMEM43	Q9BTV4	n/d	FALSE	1	Lysate mix	44875	2	2	4	good	30	5.88	P0321202A	not competed										not competed
TNIK	Q9UKE5	KINASE	TRUE	1	Lysate mix	154941	27	38	22.1	good	30	7.68	P0321202A	not competed	154006	26	36	21.2	good	24	7.76	P0321212A	4.62	4.62
TNK1	Q13470	KINASE	TRUE	1	Lysate mix	72467	22	24	32.1	good	0.05	7.23	P0321202A	7.34	72467	14	15	24	good	0.08	7.19	P0321212A	7.08	7.21
TNK2	Q07912	KINASE	TRUE	1	Lysate mix	119348	16	18	16.7	good	30	6.94	P0321202A	not competed	119348	19	22	17.4	weak	30	7.06	P0321212A	not competed	not competed
TNPO1	Q92973	n/d	FALSE	1	Lysate mix										102354	4	4	4	weak	30	5.85	P0321212A	not competed	not competed
TOMM5	Q8N4H5	n/d	FALSE	1	Lysate mix	6035	4	4	43.1	good	30	6.55	P0321202A	not competed	6035	2	2	13.7	good	30	6.66	P0321212A	not competed	not competed
TOP1	P11387	n/d	FALSE	1	Lysate mix	90725	8	8	8.9	good	30	6.51	P0321202A	not competed	90725	16	16	19.3	good	30	6.57	P0321212A	not competed	not competed
TOP2A	P11388	n/d	FALSE	1	Lysate mix	182679	20	20	15.5	weak	30	6.42	P0321202A	not competed	182679	20	20	19.3	good	30	6.59	P0321212A	not competed	not competed
TOP2B	Q02880	n/d	FALSE	1	Lysate mix	183265	7	7	5.2	weak	30	5.89	P0321202A	not competed	183265	13	13	7.1	good	30	6.21	P0321212A	not competed	not competed
TP53RK	Q96S44	KINASE	TRUE	1	Lysate mix	28160	4	4	13.8	good	30	6.46	P0321202A	not competed	28160	4	4	13	good	30	6.75	P0321212A	not competed	not competed
TPM1	P09493	n/d	FALSE	1	Lysate mix	32876	3	4		good	30	5.56	P0321202A	not competed	32876	4	4		good	30	5.84	P0321212A	not competed	not competed
TPM3	P06753	n/d	FALSE	1	Lysate mix										29032	4	5	3.5	good	30	6.41	P0321212A	not competed	not competed
TPM4	P67936	n/d	FALSE	1	Lysate mix										28521	6	6	33.9	weak	30	6.36	P0321212A	not competed	not competed
TPRKB	Q9Y3C4	n/d	FALSE	1	Lysate mix	23854	2	2	12	good	30	6.01	P0321202A	not competed	23854	3	3	19.4	good	30	6.1	P0321212A	not competed	not competed
TRA2A	Q13595	n/d	FALSE	1	Lysate mix	32688	2	3	6.4	weak	30	6.67	P0321202A	not competed	32688	3	3	10.3	good	30	6.33	P0321212A	not competed	not competed
TRA2B	P62995	n/d	FALSE	1	Lysate mix	33665	3	3	14.6	weak	10	6.58	P0321202A	5	33665	4	4	15.3	good	30	6.49	P0321212A	not competed	5
TRAF2	Q12933	n/d	FALSE	1	Lysate mix	61383	4	4	9.2	weak	30	5.81	P0321202A	not competed	61383	6	6	12.2	weak	30	5.99	P0321212A	not competed	not competed
TRAP1	Q12931	n/d	FALSE	1	Lysate mix										80109	5	5	7.4	weak	30	5.78	P0321212A	not competed	not competed
TRIM28	Q13263	BROMO	FALSE	1	Lysate mix	88549	11	11	13.4	good	30	6.69	P0321202A	not competed	88549	9	9	10.2	good	30	6.5	P0321212A	not competed	not competed
TRIP13	Q15645	n/d	FALSE	1	Lysate mix	48550	2	2	4.4	good	30	5.92	P0321202A	not competed										not competed
TROAP	Q12815	n/d	FALSE	1	Lysate mix	83856	2	2	2.4	good	30	5.74	P0321202A	not competed	83856	2	2	2.4	weak	30	5.84	P0321212A	not competed	not competed
TROVE2	P10155	n/d	FALSE	1	Lysate mix	60670	2	2	1.7	good	30	5.83	P0321202A	not competed										not competed
TSG101	Q99816	n/d	FALSE	1	Lysate mix										43944	2	2	4.4	good	30	5.82	P0321212A	not competed	not competed
TSR1	Q2NL82	n/d	FALSE	1	Lysate mix	91809	3	3	4.6	good	30	5.51	P0321202A	not competed										not competed
TST	Q16762	n/d	FALSE	1	Lysate mix										33429	2	2	8.4	good	30	5.47	P0321212A	not competed	not competed
TTC14	Q96N46	n/d	FALSE	1	Lysate mix	88318	9	9	10.6	weak	1.3	6.25	P0321202A	5.89	88318	6	6	9	good	1.1	6.08	P0321212A	5.96	5.92
TTK	P33981	KINASE	TRUE	1	Lysate mix	97071	15	17	20.9	weak	30	7.21	P0321202A	not competed	97071	15	17	19.7	weak	30	7.54	P0321212A	not competed	not competed
TUBB	P07437	n/d	FALSE	1	Lysate mix	49670	3	4	49.5	good	30	6.6	P0321202A	not competed	49670	3	3	47.7	good	30	6.51	P0321212A	not competed	not competed
TUFM	P49411	n/d	FALSE	1	Lysate mix	49541	6	6	13.7	good	30	6.57	P0321202A	not competed	49541	9	9	25	good	30	6.57	P0321212A	not competed	not competed
TXNRD1	Q16881	OXIDOREDUCTASE	FALSE	1	Lysate mix										65416	2	2	2.3	weak	30	5.38	P0321212A	not competed	not competed
TYK2	P29597	KINASE	TRUE	1	Lysate mix	133648	40	46	37.5	good	30	7.48	P0321202A	not competed	133648	36	44	33.3	good	30	7.47	P0321212A	not competed	not competed
U2AF1L5	P0DN76	n/d	FALSE	1	Lysate mix	27872	6	6		good	30	6.85	P0321202A	not competed	27872	5	6		good	30	6.78	P0321212A	not competed	not competed
U2AF2	P26368	n/d	FALSE	1	Lysate mix	53500	6	6	10.3	good	30	6.99	P0321202A	not competed	53500	7	8	14.3	good	30	6.84	P0321212A	not competed	not competed
U2SURP	O15042	n/d	FALSE	1	Lysate mix	118291	7	7	5.2	weak	30	6.29	P0321202A	not competed	118291	7	7	6.9	good	30	6.19	P0321212A	not competed	not competed
UBA1	P22314	n/d	FALSE	1	Lysate mix										117848	3	3	3.5	good	30	5.67	P0321212A	not competed	not competed
UBA2	Q9UBT2	n/d	FALSE	1	Lysate mix										71223	2	2	2.7	weak	30	6	P0321212A	not competed	not competed
UBE2G2	P60604	n/d	FALSE	1	Lysate mix										18566	2	2	14.5	good	30	6.33	P0321212A	not competed	not competed
UBTF	P17480	n/d	FALSE	1	Lysate mix	89405	16	16	18.2	weak	30	6.63	P0321202A	not competed	89405	16	16	18.8	good	30	6.81	P0321212A	not competed	not competed
UGDH	O60701	OXIDOREDUCTASE	FALSE	1	Lysate mix										55023	2	2	4.5	weak	30	5.81	P0321212A	not competed	not competed
UGGT1	Q9NYU2	n/d	FALSE	1	Lysate mix	177187	3	3	2.1	good	30	5.72	P0321202A	not competed	177187	5	5	2.8	weak	30	5.79	P0321212A	not competed	not competed
ULK1	O75385	KINASE	TRUE	1	Lysate mix	112630	5	5	5.6	good	16	6.32	P0321202A	4.8	112630	6	6	6.3	good	9.9	6.59	P0321212A	5	4.9
ULK3	Q6PHR2	KINASE	TRUE	1	Lysate mix	53444	20	35	55.1	good	0.47	7.78	P0321202A	6.33	53444	21	38	48.3	good	0.63	7.81	P0321212A	6.2	6.27
UQCRQ	O14949	n/d	FALSE	1	Lysate mix	9906	2	2	12.2	good	30	5.85	P0321202A	not competed										not competed
USO1	O60763	n/d	FALSE	1	Lysate mix	109193	2	2	1.6	good	30	5.83	P0321202A	not competed										not competed
VAC14	Q08AM6	n/d	FALSE	1	Lysate mix	87972	13	14	15.9	good	30	6.67	P0321202A	not competed	87972	11	11	17.1	good	30	7.04	P0321212A	not competed	not competed
VAPA	Q9P0L0	n/d	FALSE	1	Lysate mix										32613	2	2	7.6	weak	30	5.72	P0321212A	not competed	not competed
VARS	P26640	n/d	FALSE	1	Lysate mix	140474	2	2	1.5	good	30	5.56	P0321202A	not competed	140474	3	3	2.4	weak	30	5.57	P0321212A	not competed	not competed
VCL	P18206	n/d	FALSE	1	Lysate mix										123798	7	7	5.8	weak	30	5.94	P0321212A	not competed	not competed
VCP	P55072	n/d	FALSE	1	Lysate mix	89321	11	11	13	good	30	6.54	P0321202A	not competed	89321	9	9	14.6	weak	30	6.45	P0321212A	not competed	not competed
VDAC1	P21796	n/d	FALSE	1	Lysate mix	30772	2	2	5.7	good	30	6.48	P0321202A	not competed	30772	5	5	20.5	good	30	5.9	P0321212A	not competed	not competed
VDAC2	P45880	n/d	FALSE	1	Lysate mix	33371	5	5	18	good	30	6.43	P0321202A	not competed	33371	4	4	10.9	good	30	6.14	P0321212A	not competed	not competed
VIL1	P09327	n/d	FALSE	1	Lysate mix	92694	13	13	14.8	good	30	6.38	P0321202A	not competed	92694	11	11	14	good	30	6.46	P0321212A	not competed	not competed
VIM	P08670	n/d	FALSE	1	Lysate mix	53651	14	14	24.5	good	30	7.02	P0321202A	not competed	53651	16	16	31.8	weak	30	6.92	P0321212A	not competed	not competed
VPS4A	Q9UN37	n/d	FALSE	1	Lysate mix	48897	3	3	6.4	good	30	5.76	P0321202A	not competed										not competed
WDR18	Q9BV38	n/d	FALSE	1	Lysate mix										47405	4	4	7.2	good	30	5.94	P0321212A	not competed	not competed
WDR44	Q5JSH3	n/d	FALSE	1	Lysate mix	101365	14	14	18.1	good	30	6.59	P0321202A	not competed	101365	16	16	19.1	weak	12	6.58	P0321212A	4.92	4.92
WDR61	Q9GZS3	n/d	FALSE	1	Lysate mix	33580	6	6	25.6	weak	30	6.38	P0321202A	not competed	33580	9	9	41.3	good	30	6.47	P0321212A	not competed	not competed
WEE1	P30291	KINASE	TRUE	1	Lysate mix	71597	32	47	48.3	good	30	7.86	P0321202A	not competed	71597	28	43	38.1	good	30	7.89	P0321212A	not competed	not competed
XPC	Q01831	n/d	FALSE	1	Lysate mix	105951	2	2	0.7	good	30	5.71	P0321202A	not competed										not competed
XPO1	O14980	n/d	FALSE	1	Lysate mix	123384	8	8	5.5	good	30	6.28	P0321202A	not competed	123384	6	6	6.6	good	30	6.25	P0321212A	not competed	not competed
XPO5	Q9HAV4	n/d	FALSE	1	Lysate mix	136310	4	4	2.6	good	30	6.07	P0321202A	not competed	136310	5	5	4.4	good	30	5.91	P0321212A	not competed	not competed
XPOT	O43592	n/d	FALSE	1	Lysate mix										109963	2	2	2.3	good	30	5.66	P0321212A	not competed	not competed
YARS	P54577	n/d	FALSE	1	Lysate mix										59143	7	7	14.4	weak	30	5.83	P0321212A	not competed	not competed
YES1	P07947	kinase	TRUE	1	Lysate mix	60801	14	34	50.3	good	0.35	8.42	P0321202A	6.46	60801	15	33	49.4	good	0.39	8.44	P0321212A	6.41	6.44
YTHDC1	Q96MU7	n/d	FALSE	1	Lysate mix	84699	2	2	2.5	weak	30	5.64	P0321202A	not competed										not competed
YWHAB	P31946	n/d	FALSE	1	Lysate mix	28082	5	5	32.9	good	30	6.82	P0321202A	not competed	28082	2	3	12.2	good	30	6	P0321212A	not competed	not competed
YWHAE	P62258	n/d	FALSE	1	Lysate mix	29174	10	17	49.4	good	30	7.31	P0321202A	not competed	29174	9	12	36.5	weak	30	7.28	P0321212A	not competed	not competed
YWHAG	P61981	n/d	FALSE	1	Lysate mix	28302	11	12	62.8	good	30	7.27	P0321202A	not competed	28302	9	9	51	good	30	7.25	P0321212A	not competed	not competed
YWHAH	Q04917	n/d	FALSE	1	Lysate mix	28218	6	7	24.8	good	30	6.59	P0321202A	not competed	28218	5	5	19.1	good	30	6.62	P0321212A	not competed	not competed
YWHAQ	P27348	n/d	FALSE	1	Lysate mix										27764	3	3	9.8	good	30	6.48	P0321212A	not competed	not competed
YWHAZ	P63104	n/d	FALSE	1	Lysate mix	27745	7	8	37.6	good	30	6.75	P0321202A	not competed	27745	9	9	43.7	good	30	7.09	P0321212A	not competed	not competed
ZC3H15	Q8WU90	n/d	FALSE	1	Lysate mix	48602	3	3	5.6	good	30	5.79	P0321202A	not competed										not competed
ZC3H18	Q86VM9	n/d	FALSE	1	Lysate mix	106377	5	5	5.4	weak	30	6.2	P0321202A	not competed	106377	8	8	7.8	good	30	6.16	P0321212A	not competed	not competed
ZMYND8	Q9ULU4	BROMO	FALSE	1	Lysate mix	138028	7	7	5.1	good	11	6.27	P0321202A	4.96	134901	6	6	4.6	good	12	6.19	P0321212A	4.92	4.94
ZRANB2	O95218	n/d	FALSE	1	Lysate mix	37404	4	4	11.5	weak	30	6.42	P0321202A	not competed	37404	3	3	8.5	good	30	6.23	P0321212A	not competed	not competed

## Sheet: Lysate mix_2
gene_name	swissprot_identifier	focus_group	kinase	compound	cell_material	molecular_weight_n1	qupm_n1	qusm_n1	sequence_coverage_n1	qcval_n1	ic50final_n1	ms1intensity_n1	internal_identifier_n1	pIC50_n1	molecular_weight_n2	qupm_n2	qusm_n2	sequence_coverage_n2	qcval_n2	ic50final_n2	ms1intensity_n2	internal_identifier_n2	pIC50_n2	pIC50_mean
A2M	P01023	potential contaminant	FALSE	2	Lysate mix										163289	6	6	2.8	good	30	6.07	P0321172A	not competed	not competed
A2M	P01023	potential contaminant, contaminant	FALSE	2	Lysate mix	163289	3	3	2.4	good	30	5.76	P0321162A	not competed										not competed
AAK1	Q2M2I8	KINASE	TRUE	2	Lysate mix	103884	27	45	32.7	good	30	8.36	P0321162A	not competed	103884	23	40	24.3	good	30	8.28	P0321172A	not competed	not competed
ABCB10	Q9NRK6	n/d	FALSE	2	Lysate mix	79147	2	2	2.3	good	30	5.48	P0321162A	not competed										not competed
ABCD3	P28288	n/d	FALSE	2	Lysate mix	75475	2	2	3.6	good	30	5.62	P0321162A	not competed	75475	2	2	3.6	good	30	5.54	P0321172A	not competed	not competed
ABCE1	P61221	n/d	FALSE	2	Lysate mix	67314	7	7	11.4	good	30	6.33	P0321162A	not competed	67314	5	5	9	good	30	6.06	P0321172A	not competed	not competed
ABCF1	Q8NE71	n/d	FALSE	2	Lysate mix	95925	7	7	9.3	good	30	5.83	P0321162A	not competed										not competed
ABL1	P00519	KINASE	TRUE	2	Lysate mix	124953	40	53	44.8	good	27	7.99	P0321162A	4.57	124953	34	51	36.8	good	17	7.84	P0321172A	4.77	4.67
ABL2	P42684	KINASE	TRUE	2	Lysate mix	128341	25	29	23.1	good	4.9	7.52	P0321162A	5.31	128341	16	20	14.7	good	3.4	7.5	P0321172A	5.47	5.39
ACAD10	Q6JQN1	OXIDOREDUCTASE	FALSE	2	Lysate mix	118833	19	19	20.4	good	30	7.09	P0321162A	not competed	118833	19	19	20.3	weak	30	7.07	P0321172A	not competed	not competed
ACAD11	Q709F0	OXIDOREDUCTASE	FALSE	2	Lysate mix	87282	40	72	49.6	good	30	8.2	P0321162A	not competed	87282	37	61	45.3	good	30	7.99	P0321172A	not competed	not competed
ACADVL	P49748	OXIDOREDUCTASE	FALSE	2	Lysate mix	72926	5	5	7.8	good	30	5.92	P0321162A	not competed	72926	5	5	7.8	good	30	5.61	P0321172A	not competed	not competed
ACIN1	Q9UKV3	n/d	FALSE	2	Lysate mix	151860	4	4	2.9	good	30	6.11	P0321162A	not competed	151860	5	5	3.7	good	30	5.94	P0321172A	not competed	not competed
ACLY	P53396	n/d	FALSE	2	Lysate mix	120838	67	174	57.7	good	30	8.64	P0321162A	not competed	120838	69	190	59.9	good	30	8.56	P0321172A	not competed	not competed
ACOX1	Q15067	OXIDOREDUCTASE	FALSE	2	Lysate mix	74667	2	2	2.4	good	30	6.19	P0321162A	not competed	74667	4	4	5.5	weak	30	5.86	P0321172A	not competed	not competed
ACOX3	O15254	OXIDOREDUCTASE	FALSE	2	Lysate mix	77628	2	2	2.7	good	30		P0321162A	not competed										not competed
ACSL3	O95573	n/d	FALSE	2	Lysate mix	80419	4	4	6.9	good	30	6.01	P0321162A	not competed	80419	6	6	9.9	good	30	5.91	P0321172A	not competed	not competed
ACTC1	P68032	n/d	FALSE	2	Lysate mix	42019	5	6	20.7	good	30	6.87	P0321162A	not competed	42019	4	6	15.1	good	30	6.66	P0321172A	not competed	not competed
ACTG1	P63261	n/d	FALSE	2	Lysate mix	41792	4	6	44.3	good	30	7.76	P0321162A	not competed	41792	18	32	42.1	good	30	7.77	P0321172A	not competed	not competed
ACTL6A	O96019	n/d	FALSE	2	Lysate mix	47460	4	4	10.5	good	30	5.98	P0321162A	not competed										not competed
ACTN4	O43707	n/d	FALSE	2	Lysate mix										104853	6	6	14.7	good	30	5.98	P0321172A	not competed	not competed
ACTR2	P61160	n/d	FALSE	2	Lysate mix	45376	3	3	5.8	good	30	6.06	P0321162A	not competed	45376	2	2	4.3	good	30	6.02	P0321172A	not competed	not competed
ACTR3	P61158	n/d	FALSE	2	Lysate mix	47371	3	3	7.4	weak	30	5.72	P0321162A	not competed										not competed
ACVR1	Q04771	KINASE	TRUE	2	Lysate mix	57152	9	14	21.6	good	9	7.7	P0321162A	5.05	57152	7	10	14.7	good	6	7.41	P0321172A	5.22	5.14
ACVR1B	P36896	KINASE, PROTEASE	FALSE	2	Lysate mix	61438	9	9	16.8	weak	30	7.25	P0321162A	not competed	61438	8	8	18	good	30	7.13	P0321172A	not competed	not competed
ACVR2A	P27037	KINASE	TRUE	2	Lysate mix	57847	12	13	30	good	30	7.34	P0321162A	not competed	57847	10	10	20.9	good	30	7.07	P0321172A	not competed	not competed
ACVR2B	Q13705	KINASE	TRUE	2	Lysate mix	57723	9	9	20.1	good	30	6.92	P0321162A	not competed	57723	14	14	33	good	30	6.87	P0321172A	not competed	not competed
ADCK1	Q86TW2	KINASE	TRUE	2	Lysate mix	60577	6	6	13.6	good	30	6.47	P0321162A	not competed	60577	9	9	20.4	weak	30	6.4	P0321172A	not competed	not competed
AFF1	P51825	n/d	FALSE	2	Lysate mix	132382	5	5	3.6	good	0.43	6.66	P0321162A	6.37	132382	7	8	3.8	good	0.4	6.84	P0321172A	6.4	6.38
AFF4	Q9UHB7	n/d	FALSE	2	Lysate mix	127458	10	13	8.1	good	0.59	6.8	P0321162A	6.23	127458	10	11	7.8	good	0.34	6.49	P0321172A	6.47	6.35
AFG3L2	Q9Y4W6	PROTEASE	FALSE	2	Lysate mix	88583	3	3	3.6	good	30	5.75	P0321162A	not competed										not competed
AGK	Q53H12	n/d	FALSE	2	Lysate mix										47137	3	3	8.3	good	30	5.54	P0321172A	not competed	not competed
AGRN	O00468	n/d	FALSE	2	Lysate mix										217230	3	3	1.5	good	30	5.58	P0321172A	not competed	not competed
AHCY	P23526	n/d	FALSE	2	Lysate mix										47716	2	2	5.3	good	30	5.59	P0321172A	not competed	not competed
AHCYL1	O43865	n/d	FALSE	2	Lysate mix	58951	4	4	7.2	good	30	6.17	P0321162A	not competed	58951	4	4	6.4	good	30	5.94	P0321172A	not competed	not competed
AHNAK	Q09666	n/d	FALSE	2	Lysate mix	629094	3	3	0.3	good	30	6.2	P0321162A	not competed	629094	4	4	0.5	good	30	5.89	P0321172A	not competed	not competed
AHSG	P12763	contaminant	FALSE	2	Lysate mix										38418	4	4		good	30	6.08	P0321172A	not competed	not competed
AIFM1	O95831	OXIDOREDUCTASE	FALSE	2	Lysate mix	66900	3	3	4.6	good	30	5.91	P0321162A	not competed	66900	2	2	3.4	good	30	6.22	P0321172A	not competed	not competed
AK2	P54819	n/d	FALSE	2	Lysate mix	26477	3	3	10	good	30	6.2	P0321162A	not competed	26477	5	5	25.9	good	30	6.01	P0321172A	not competed	not competed
AKR1C3	P42330	OXIDOREDUCTASE	FALSE	2	Lysate mix										36853	2	2	6.2	good	30	5.54	P0321172A	not competed	not competed
ALDH1A1	P00352	OXIDOREDUCTASE	FALSE	2	Lysate mix	54861	24	83	60.5	good	30	9.1	P0321162A	not competed	54861	24	91	53.9	good	30	8.94	P0321172A	not competed	not competed
ALDH1A2	O94788	OXIDOREDUCTASE	FALSE	2	Lysate mix	56723	11	12	22	good	30	7.45	P0321162A	not competed	56723	9	9	19.9	good	30	7.43	P0321172A	not competed	not competed
ALDH1A3	P47895	OXIDOREDUCTASE	FALSE	2	Lysate mix										56108	2	2	5.3	weak	30	5.56	P0321172A	not competed	not competed
ALDH1B1	P30837	OXIDOREDUCTASE	FALSE	2	Lysate mix	57206	19	52	37.9	good	30	8.61	P0321162A	not competed	57206	22	56	48.9	good	30	8.49	P0321172A	not competed	not competed
ALDH2	P05091	OXIDOREDUCTASE	FALSE	2	Lysate mix	56381	17	32	43.5	good	30	8.08	P0321162A	not competed	56381	18	30	46.4	good	30	7.95	P0321172A	not competed	not competed
ALDH3A2	P51648	OXIDOREDUCTASE	FALSE	2	Lysate mix	57669	4	4	7.2	good	30	5.94	P0321162A	not competed	57669	2	2	4.1	weak	30	5.51	P0321172A	not competed	not competed
ALDH4A1	P30038	OXIDOREDUCTASE	FALSE	2	Lysate mix										61719	2	2	2.8	good	30	5.65	P0321172A	not competed	not competed
ALPP	P05187	n/d	FALSE	2	Lysate mix	57953	4	4	9.7	good	30	6.08	P0321162A	not competed	57953	5	5	15.1	good	30	6.01	P0321172A	not competed	not competed
ALYREF	Q86V81	n/d	FALSE	2	Lysate mix	26888	6	9	30	good	30	7.05	P0321162A	not competed	26888	7	9	31.1	good	30	7.27	P0321172A	not competed	not competed
ANAPC4	Q9UJX5	n/d	FALSE	2	Lysate mix	92214	2	2	1.6	weak	0.6	5.94	P0321162A	6.22										6.22
ANAPC5	Q9UJX4	n/d	FALSE	2	Lysate mix										72525	2	2	1.2	weak	30	5.52	P0321172A	not competed	not competed
ANAPC7	Q9UJX3	n/d	FALSE	2	Lysate mix	66855	4	4	5.8	weak	2.1	5.96	P0321162A	5.68										5.68
ANKHD1	Q8IWZ3	n/d	FALSE	2	Lysate mix	277172	2	2	0.3	good	30	6.48	P0321162A	not competed										not competed
ANKRD54	Q6NXT1	n/d	FALSE	2	Lysate mix	32505	3	3	6.7	weak	20	6.35	P0321162A	4.7										4.7
ANP32B	Q92688	n/d	FALSE	2	Lysate mix	28787	4	4	22.7	good	30	6.79	P0321162A	not competed										not competed
ANXA1	P04083	n/d	FALSE	2	Lysate mix	38714	9	9	24.3	weak	12	6.99	P0321162A	4.92	38714	13	13	38.4	good	7	6.87	P0321172A	5.15	5.04
ANXA2	P07355	n/d	FALSE	2	Lysate mix	38604	5	6	15	good	30	5.98	P0321162A	not competed										not competed
ANXA4	P09525	n/d	FALSE	2	Lysate mix	35882	2	2	6	good	30	5.83	P0321162A	not competed	35882	4	4	12.2	good	30	5.59	P0321172A	not competed	not competed
ANXA7	P20073	n/d	FALSE	2	Lysate mix	52739	2	2	4.1	good	30	5.8	P0321162A	not competed										not competed
AP2A1	O95782	n/d	FALSE	2	Lysate mix	107545	18	18	29.6	good	30	7.03	P0321162A	not competed	107545	19	21	28	good	30	6.64	P0321172A	not competed	not competed
AP2A2	O94973	n/d	FALSE	2	Lysate mix	104088	4	4	5.2	good	30	6	P0321162A	not competed	104088	6	6	9.1	good	30	5.9	P0321172A	not competed	not competed
AP2B1	P63010	n/d	FALSE	2	Lysate mix	105691	12	12	25.6	good	30	6.91	P0321162A	not competed	105691	9	9	24.7	good	30	6.76	P0321172A	not competed	not competed
AP2M1	Q96CW1	n/d	FALSE	2	Lysate mix	49654	11	11	23	good	30	6.86	P0321162A	not competed	49654	19	20	40.9	good	30	6.8	P0321172A	not competed	not competed
AP2S1	P53680	n/d	FALSE	2	Lysate mix	17017	4	4	23.2	good	30	6.9	P0321162A	not competed	17017	5	6	30.3	good	30	6.83	P0321172A	not competed	not competed
AP3B1	O00203	n/d	FALSE	2	Lysate mix	121319	5	5	3.7	good	30	6.06	P0321162A	not competed	121319	5	5	4.9	good	30	5.48	P0321172A	not competed	not competed
APLP2	Q06481	n/d	FALSE	2	Lysate mix	87214	6	6	6.7	weak	30	6.29	P0321162A	not competed	87214	5	5	5.8	good	30	6.33	P0321172A	not competed	not competed
APOA1	P02647	potential contaminant	FALSE	2	Lysate mix										30777	3	3	11.2	weak	30	5.84	P0321172A	not competed	not competed
APOA2	P02652	n/d	FALSE	2	Lysate mix										11175	2	2	17	good	30	5.88	P0321172A	not competed	not competed
APOB	P04114	contaminant	FALSE	2	Lysate mix	515598	24	24	1	good	30	6.58	P0321162A	not competed	515598	25	25	1.3	good	30	6.61	P0321172A	not competed	not competed
APOBEC3C	Q9NRW3	n/d	FALSE	2	Lysate mix										22826	2	3	10	good	30	6.38	P0321172A	not competed	not competed
APRT	P07741	n/d	FALSE	2	Lysate mix	19608	3	3	12.2	good	30	5.94	P0321162A	not competed										not competed
ARGLU1	Q9NWB6	n/d	FALSE	2	Lysate mix										33216	5	5	13.9	good	30	6.18	P0321172A	not competed	not competed
ARHGEF11	O15085	n/d	FALSE	2	Lysate mix										172242	2	2	1.2	good	4.2	5.67	P0321172A	5.38	5.38
ARL1	P40616	n/d	FALSE	2	Lysate mix	20417	2	2	12.7	good	30	6.14	P0321162A	not competed										not competed
ARPC2	O15144	n/d	FALSE	2	Lysate mix										34333	2	2	5.7	good	30	5.73	P0321172A	not competed	not competed
ARPC4	P59998	n/d	FALSE	2	Lysate mix										71718	3	3	17.3	good	30	5.55	P0321172A	not competed	not competed
ATAD3A	Q9NVI7	n/d	FALSE	2	Lysate mix	66217	7	7	9.1	good	30	6.27	P0321162A	not competed	71368	6	6	7.9	good	30	6.34	P0321172A	not competed	not competed
ATP1A1	P05023	n/d	FALSE	2	Lysate mix	112999	9	9	9.6	good	30	6.29	P0321162A	not competed	112999	6	6	6.8	good	30	5.98	P0321172A	not competed	not competed
ATP2A2	P16615	n/d	FALSE	2	Lysate mix	114756	4	4	3.6	good	30	6.17	P0321162A	not competed	114756	8	8	7.6	good	30	6.32	P0321172A	not competed	not competed
ATP5F1A	P25705	n/d	FALSE	2	Lysate mix	59750	16	17	30.4	good	30	6.8	P0321162A	not competed	59750	16	16	32.2	good	30	6.67	P0321172A	not competed	not competed
ATP5F1B	P06576	n/d	FALSE	2	Lysate mix	56559	7	7	21	good	30	6.54	P0321162A	not competed	56559	12	12	30.8	good	30	6.42	P0321172A	not competed	not competed
ATP5F1C	P36542	n/d	FALSE	2	Lysate mix	32996	4	4	16.4	good	30	6.25	P0321162A	not competed	32996	4	4	12.8	good	30	6.17	P0321172A	not competed	not competed
ATP5F1E	P56381	n/d	FALSE	2	Lysate mix										5780	2	2	29.4	good	30	6.23	P0321172A	not competed	not competed
ATP5PB	P24539	n/d	FALSE	2	Lysate mix										28908	2	2	9	good	30	6.04	P0321172A	not competed	not competed
ATP5PO	P48047	n/d	FALSE	2	Lysate mix	23277	4	4	22.1	good	30	6.26	P0321162A	not competed	23277	3	3	12.2	good	30	6.09	P0321172A	not competed	not competed
ATP6V0D1	P61421	n/d	FALSE	2	Lysate mix										40329	3	3	7.7	good	30	5.57	P0321172A	not competed	not competed
ATP6V1A	P38606	n/d	FALSE	2	Lysate mix	68303	2	2	3.2	good	30	5.75	P0321162A	not competed										not competed
AUP1	Q9Y679	n/d	FALSE	2	Lysate mix										53028	14	14	33.2	good	30	6.98	P0321172A	not competed	not competed
AURKA	O14965	KINASE	TRUE	2	Lysate mix	45809	19	29	56.6	good	0.1	8.34	P0321162A	7	45809	24	34	60	good	0.07	8.11	P0321172A	7.12	7.06
AURKB	Q96GD4	KINASE	TRUE	2	Lysate mix	39466	20	33	60.2	good	0.72	8.08	P0321162A	6.14	39466	20	36	65.4	good	0.49	8.02	P0321172A	6.31	6.22
AURKC	Q9UQB9	KINASE	TRUE	2	Lysate mix	35591	2	2	7.8	weak	1.7	5.59	P0321162A	5.77	35591	3	3	9.4	weak	1.4	5.7	P0321172A	5.85	5.81
AXIN2	Q9Y2T1	n/d	FALSE	2	Lysate mix										93557	2	2	2.6	weak	10	5.94	P0321172A	5	5
AXL	P30530	KINASE	TRUE	2	Lysate mix										98335	2	2	3.1	good	30	5.76	P0321172A	not competed	not competed
AZI2	Q9H6S1	n/d	FALSE	2	Lysate mix	44934	17	17	43.4	good	8	7.3	P0321162A	5.1	44934	12	15	31.1	good	4.6	7.26	P0321172A	5.34	5.22
BAG2	O95816	n/d	FALSE	2	Lysate mix	23772	3	3	14.2	good	30	6	P0321162A	not competed	23772	3	3	14.2	good	30	5.71	P0321172A	not competed	not competed
BANF1	O75531	n/d	FALSE	2	Lysate mix	10058	4	7	44.9	good	30	7.19	P0321162A	not competed	10058	5	8	53.9	good	30	7.33	P0321172A	not competed	not competed
BASP1	P80723	n/d	FALSE	2	Lysate mix	22693	2	2	6.2	good	30	6.24	P0321162A	not competed	22693	4	4	14.1	good	30	6.08	P0321172A	not competed	not competed
BAZ1B	Q9UIG0	BROMO	FALSE	2	Lysate mix										170901	2	2	1.6	weak	30	6.34	P0321172A	not competed	not competed
BCAP31	P51572	n/d	FALSE	2	Lysate mix										34752	3	3	11.4	weak	30	5.81	P0321172A	not competed	not competed
BCLAF1	Q9NYF8	n/d	FALSE	2	Lysate mix	106121	10	10	12	good	30	6.46	P0321162A	not competed	106121	9	9	11.3	good	30	6.33	P0321172A	not competed	not competed
BCR	P11274	KINASE	TRUE	2	Lysate mix	142818	28	38	25	good	30	7.66	P0321162A	not competed	142818	27	34	23.3	weak	30	7.54	P0321172A	not competed	not competed
BLMH	Q13867	PROTEASE	FALSE	2	Lysate mix	52562	2	2	4.8	weak	30	5.68	P0321162A	not competed										not competed
BMP2K	Q9NSY1	KINASE	TRUE	2	Lysate mix	129170	32	50	24.5	good	30	8.37	P0321162A	not competed	129170	33	44	29.8	good	30	8.18	P0321172A	not competed	not competed
BMPR1A	P36894	KINASE	TRUE	2	Lysate mix	60197	11	13	30.5	good	11	7.05	P0321162A	4.96	60197	13	15	29.5	good	9.5	6.97	P0321172A	5.02	4.99
BMPR1B	O00238	KINASE	TRUE	2	Lysate mix	60581	4	4	7	good	20	6.29	P0321162A	4.7	60581	4	4	7.8	good	14	6.36	P0321172A	4.85	4.78
BMPR2	Q13873	KINASE	TRUE	2	Lysate mix	115200	3	3	2	good	30	6.44	P0321162A	not competed	115200	4	4	4.4	good	30	6.3	P0321172A	not competed	not competed
BMX	P51813	KINASE	TRUE	2	Lysate mix	78010	2	2	2.4	good	30	6.29	P0321162A	not competed	78010	3	3	5.3	good	30	5.61	P0321172A	not competed	not competed
BRAF	P15056	KINASE	TRUE	2	Lysate mix	84436	12	14	23.8	good	30	7.06	P0321162A	not competed	84436	13	14	23.8	weak	30	7.16	P0321172A	not competed	not competed
BRSK2	Q8IWQ3	KINASE	TRUE	2	Lysate mix	81632	3	3	8.6	weak	12	5.97	P0321162A	4.92	81632	4	4	12	good	17	6.27	P0321172A	4.77	4.84
BSG	P35613	n/d	FALSE	2	Lysate mix	42200	4	4	10.9	good	30	6.33	P0321162A	not competed	42200	3	3	8.6	good	30	6.04	P0321172A	not competed	not competed
BST2	Q10589	n/d	FALSE	2	Lysate mix	19769	3	3	13.3	good	30	6.13	P0321162A	not competed										not competed
BTF3	P20290	n/d	FALSE	2	Lysate mix										22168	2	2	6.8	good	30	6.08	P0321172A	not competed	not competed
BTF3L4	Q96K17	n/d	FALSE	2	Lysate mix	17270	2	2	15.8	good	30	6.11	P0321162A	not competed	17270	2	2	11.4	good	30	5.96	P0321172A	not competed	not competed
BTK	Q06187	KINASE	TRUE	2	Lysate mix	76280	42	76	63.3	weak	30	8.38	P0321162A	not competed	79937	43	88	68.9	weak	24	8.24	P0321172A	4.62	4.62
BUB1	O43683	KINASE	TRUE	2	Lysate mix	122374	20	21	24.1	good	30	7.52	P0321162A	not competed	122374	20	21	20.6	good	30	7.46	P0321172A	not competed	not competed
BUB3	O43684	n/d	FALSE	2	Lysate mix	37154	6	6	15.5	good	30	6.28	P0321162A	not competed	37154	4	4	14.6	good	30	5.75	P0321172A	not competed	not competed
BYSL	Q13895	n/d	FALSE	2	Lysate mix	49601	3	3	5	good	30	6.07	P0321162A	not competed	49601	3	3	5.3	good	30	6	P0321172A	not competed	not competed
C18orf25	Q96B23	n/d	FALSE	2	Lysate mix	36977	6	8	16.3	weak	19	7.04	P0321162A	4.72	36977	3	5	10.4	good	16	6.42	P0321172A	4.8	4.76
C1orf174	Q8IYL3	n/d	FALSE	2	Lysate mix	25977	2	2	6.2	good	0.22	6.47	P0321162A	6.66	25977	2	2	6.2	weak	0.21	6.17	P0321172A	6.68	6.67
C1QBP	Q07021	n/d	FALSE	2	Lysate mix	31362	2	2	11	good	30	6.09	P0321162A	not competed										not competed
C2CD5	Q86YS7	n/d	FALSE	2	Lysate mix	116026	24	26	24.1	good	18	7.22	P0321162A	4.74	116026	29	31	27.4	weak	8.4	7.18	P0321172A	5.08	4.91
C3	P01024	potential contaminant	FALSE	2	Lysate mix	187146	8	8	4.3	good	30	5.98	P0321162A	not competed	187146	4	4	3.1	good	30	5.68	P0321172A	not competed	not competed
C4B, C4B_2	P0C0L5	potential contaminant	FALSE	2	Lysate mix	192749	2	2	1	weak	30	5.67	P0321162A	not competed	192749	2	2	1	good	30	5.61	P0321172A	not competed	not competed
CAB39	Q9Y376	n/d	FALSE	2	Lysate mix	39869	5	5	10.9	good	0.46	6.34	P0321162A	6.34	39869	5	5	12.6	good	0.18	6.07	P0321172A	6.74	6.54
CABLES1	Q8TDN4	n/d	FALSE	2	Lysate mix	67598	4	4	7.9	weak	6	6.61	P0321162A	5.22										5.22
CAD	P27708	n/d	FALSE	2	Lysate mix	242981	3	3	1.2	good	30	5.75	P0321162A	not competed	242981	8	8	3.8	weak	30	5.83	P0321172A	not competed	not competed
CALCOCO2	Q13137	n/d	FALSE	2	Lysate mix	55188	11	11	24.7	good	18	6.25	P0321162A	4.74	55188	12	12	26.2	good	15	6.21	P0321172A	4.82	4.78
CALM1	P0DP23	n/d	FALSE	2	Lysate mix	16837	2	2	10.7	weak	3.8	6.98	P0321162A	5.42	16837	3	3	17.4	weak	3	6.7	P0321172A	5.52	5.47
CALR	P27797	n/d	FALSE	2	Lysate mix	48141	12	15	26.1	good	30	7.46	P0321162A	not competed	48141	11	12	20.4	weak	30	7.26	P0321172A	not competed	not competed
CAMK2B	Q13554	KINASE	TRUE	2	Lysate mix	72677	6	7	12.9	good	30	6.75	P0321162A	not competed	72677	9	10	13.7	good	30	6.85	P0321172A	not competed	not competed
CAMK2D	Q13557	KINASE	TRUE	2	Lysate mix	59151	16	39	51.3	good	30	8.47	P0321162A	not competed	57900	20	53	56.5	good	30	8.59	P0321172A	not competed	not competed
CAMK2G	Q13555	KINASE	TRUE	2	Lysate mix	60201	16	21	32.4	good	30	8.06	P0321162A	not competed	62164	16	27	27.4	good	30	7.85	P0321172A	not competed	not competed
CAMKK1	Q8N5S9	KINASE	TRUE	2	Lysate mix	57523	3	3	5.3	weak	0.07	6	P0321162A	7.18	55735	5	5	12.3	weak	0.13	5.85	P0321172A	6.89	7.04
CAMKK2	Q96RR4	KINASE	TRUE	2	Lysate mix	64745	17	24	31.8	good	1.6	7.72	P0321162A	5.8	64745	21	24	35.9	good	1.1	7.56	P0321172A	5.96	5.88
CAND1	Q86VP6	n/d	FALSE	2	Lysate mix	136374	3	3	1.7	good	30	5.93	P0321162A	not competed										not competed
CANX	P27824	n/d	FALSE	2	Lysate mix	71502	11	11	16	good	30	6.96	P0321162A	not competed	71502	12	12	17.9	good	30	6.93	P0321172A	not competed	not competed
CAPN6	Q9Y6Q1	PROTEASE	FALSE	2	Lysate mix										74576	3	3	3.9	good	30	5.49	P0321172A	not competed	not competed
CAPRIN1	Q14444	n/d	FALSE	2	Lysate mix	78365	2	2	2.1	good	30	6.04	P0321162A	not competed	78365	2	2	2.1	good	30	6.1	P0321172A	not competed	not competed
CAPZA1	P52907	n/d	FALSE	2	Lysate mix	32922	2	2	9.1	good	30	5.89	P0321162A	not competed										not competed
CAVIN1	Q6NZI2	n/d	FALSE	2	Lysate mix	43476	3	3	6.7	good	30	6.1	P0321162A	not competed										not competed
CBX3	Q13185	n/d	FALSE	2	Lysate mix	20811	5	6	17.5	good	30	6.32	P0321162A	not competed	20811	5	5	32.2	good	30	6.19	P0321172A	not competed	not competed
CBX5	P45973	n/d	FALSE	2	Lysate mix	22225	3	3	17.8	weak	30	6.18	P0321162A	not competed	22225	3	3	17.8	good	30	6.19	P0321172A	not competed	not competed
CCNA2	P20248	n/d	FALSE	2	Lysate mix	48550	7	8	24.1	good	9.6	6.47	P0321162A	5.02	48550	9	12	20.6	good	2.4	6.85	P0321172A	5.62	5.32
CCNB1	P14635	n/d	FALSE	2	Lysate mix	48337	11	12	22.6	good	3	7.27	P0321162A	5.52	48337	14	16	30.5	weak	1.3	7.37	P0321172A	5.89	5.7
CCNB2	O95067	n/d	FALSE	2	Lysate mix	45281	10	10	25.6	good	4.8	6.63	P0321162A	5.32	45281	10	10	25.6	weak	1.2	6.49	P0321172A	5.92	5.62
CCNC	P24863	n/d	FALSE	2	Lysate mix	33242	3	3	9.9	good	30	5.92	P0321162A	not competed										not competed
CCNE1	P24864	n/d	FALSE	2	Lysate mix	47077	2	2	5.4	weak	17	5.79	P0321162A	4.77										4.77
CCNH	P51946	n/d	FALSE	2	Lysate mix	37643	8	9	27.2	good	1	6.92	P0321162A	6	37643	13	14	39	good	0.41	6.99	P0321172A	6.39	6.2
CCNJ	Q5T5M9	n/d	FALSE	2	Lysate mix										43836	2	2	5.9	weak	5.5	5.88	P0321172A	5.26	5.26
CCNK	O75909	n/d	FALSE	2	Lysate mix	64239	12	14	23.1	weak	15	7.48	P0321162A	4.82	64239	15	19	27.6	good	7.2	7.36	P0321172A	5.14	4.98
CCNT1	O60563	n/d	FALSE	2	Lysate mix	80684	19	29	31	good	0.91	7.95	P0321162A	6.04	80684	20	25	29.3	good	0.31	7.79	P0321172A	6.51	6.28
CCNT2	O60583	n/d	FALSE	2	Lysate mix	81028	12	14	16.3	weak	0.46	7.63	P0321162A	6.34	81028	13	13	18.4	good	0.31	7.56	P0321172A	6.51	6.42
CCT2	P78371	n/d	FALSE	2	Lysate mix	57488	10	10	18.3	good	30	6.54	P0321162A	not competed	57488	4	4	7.3	good	30	6.12	P0321172A	not competed	not competed
CCT3	P49368	n/d	FALSE	2	Lysate mix	60533	8	8	14.5	good	30	6.28	P0321162A	not competed	60533	5	5	10.6	good	30	5.82	P0321172A	not competed	not competed
CCT4	P50991	n/d	FALSE	2	Lysate mix										57924	4	4	8	good	30	6	P0321172A	not competed	not competed
CCT5	P48643	n/d	FALSE	2	Lysate mix	59670	4	4	7.8	good	30	5.79	P0321162A	not competed	59670	4	4	8.5	good	30	5.6	P0321172A	not competed	not competed
CCT6A	P40227	n/d	FALSE	2	Lysate mix										58024	4	4	5.1	good	30	5.82	P0321172A	not competed	not competed
CCT7	Q99832	n/d	FALSE	2	Lysate mix										59366	4	4	6.8	good	30	6.08	P0321172A	not competed	not competed
CCT8	P50990	n/d	FALSE	2	Lysate mix	59620	11	11	24.3	good	30	6.31	P0321162A	not competed	59620	10	10	20.1	good	30	6.12	P0321172A	not competed	not competed
CD46	P15529	n/d	FALSE	2	Lysate mix	44237	3	3	3.3	good	30	6.07	P0321162A	not competed										not competed
CD55	P08174	n/d	FALSE	2	Lysate mix	59037	6	6	12.3	good	30	6.24	P0321162A	not competed	59037	7	7	14.2	good	30	6.24	P0321172A	not competed	not competed
CD59	P13987	n/d	FALSE	2	Lysate mix	14177	2	2	17.2	weak	30	6.59	P0321162A	not competed	14177	3	4	25	good	30	6.49	P0321172A	not competed	not competed
CDC16	Q13042	n/d	FALSE	2	Lysate mix	71655	2	2	2.3	weak	1.3	5.81	P0321162A	5.89										5.89
CDC23	Q9UJX2	n/d	FALSE	2	Lysate mix	68833	3	3	6.5	weak	0.81	5.87	P0321162A	6.09	68833	3	3	5.5	weak	0.79	5.5	P0321172A	6.1	6.1
CDC27	P30260	n/d	FALSE	2	Lysate mix	92611	5	5	5.8	weak	0.76	6.12	P0321162A	6.12	92611	4	4	4.2	weak	0.26	5.84	P0321172A	6.59	6.36
CDC37	Q16543	n/d	FALSE	2	Lysate mix	44468	3	3	6.1	good	30	5.98	P0321162A	not competed	44468	3	3	9.3	good	30	5.66	P0321172A	not competed	not competed
CDC42	P60953	n/d	FALSE	2	Lysate mix										21258	2	2	11	good	30	5.9	P0321172A	not competed	not competed
CDC42BPA	Q5VT25	KINASE	TRUE	2	Lysate mix	202810	8	8	4.7	good	30	6.1	P0321162A	not competed	202810	8	8	4.9	weak	30	6.05	P0321172A	not competed	not competed
CDC42BPB	Q9Y5S2	KINASE	TRUE	2	Lysate mix	194313	38	44	26.6	good	30	7.2	P0321162A	not competed	194313	36	42	24.4	good	30	7.17	P0321172A	not competed	not competed
CDC42BPG	Q6DT37	KINASE	TRUE	2	Lysate mix	172457	2	2	0.5	good	30	6	P0321162A	not competed										not competed
CDC5L	Q99459	n/d	FALSE	2	Lysate mix	92250	5	5	6.4	good	30	6.16	P0321162A	not competed	92250	4	4	4.9	good	30	6.04	P0321172A	not competed	not competed
CDC73	Q6P1J9	n/d	FALSE	2	Lysate mix	60576	17	18	30.5	good	30	6.76	P0321162A	not competed	60576	19	20	34.1	good	30	6.66	P0321172A	not competed	not competed
CDK1	P06493	KINASE	TRUE	2	Lysate mix	34095	14	18	51.2	weak	3.6	7.53	P0321162A	5.44	34095	16	21	57.2	weak	1.1	7.42	P0321172A	5.96	5.7
CDK10	Q15131	KINASE	TRUE	2	Lysate mix	41038	6	6	18.6	weak	2.5	6.06	P0321162A	5.6	41038	4	4	11.9	weak	0.91	5.95	P0321172A	6.04	5.82
CDK11B	P21127	KINASE	TRUE	2	Lysate mix	92706	4	4	4.7	good	30	5.88	P0321162A	not competed	92706	3	3	3.9	good	30	5.61	P0321172A	not competed	not competed
CDK12	Q9NYV4	KINASE	TRUE	2	Lysate mix	164153	27	32	18.5	good	9.5	7.4	P0321162A	5.02	164153	34	39	23.4	weak	2.2	7.3	P0321172A	5.66	5.34
CDK13	Q14004	KINASE	TRUE	2	Lysate mix	164921	12	12	8.5	good	30	6.78	P0321162A	not competed	164921	16	17	10.1	weak	11	6.85	P0321172A	4.96	4.96
CDK16	Q00536	KINASE	TRUE	2	Lysate mix	63457	8	8	21.6	good	3.2	6.66	P0321162A	5.49	63457	6	7	23	good	0.5	6.24	P0321172A	6.3	5.89
CDK17	Q00537	KINASE	TRUE	2	Lysate mix	59582	11	11	30.4	good	3.4	6.81	P0321162A	5.47	59582	6	6	13.4	good	1.2	6.53	P0321172A	5.92	5.7
CDK18	Q07002	KINASE	TRUE	2	Lysate mix	57576	4	4	9.3	weak	27	6.15	P0321162A	4.57	57576	4	4	9.1	weak	1.5	6.17	P0321172A	5.82	5.2
CDK2	P24941	KINASE	TRUE	2	Lysate mix	33929	17	35	51.7	good	0.26	8.2	P0321162A	6.59	33929	20	37	67.1	good	0.16	8.22	P0321172A	6.8	6.7
CDK5	Q00535	KINASE	TRUE	2	Lysate mix	33304	21	30	69.9	good	0.54	7.95	P0321162A	6.27	33304	18	29	49.3	good	0.2	8.12	P0321172A	6.7	6.48
CDK6	Q00534	KINASE	TRUE	2	Lysate mix	36938	5	5	18.7	good	5.3	6.29	P0321162A	5.28	36938	4	4	15.6	good	1.3	6.06	P0321172A	5.89	5.58
CDK7	P50613	KINASE	TRUE	2	Lysate mix	39038	9	10	24	good	0.71	6.86	P0321162A	6.15	39038	8	8	19.4	good	0.28	6.7	P0321172A	6.55	6.35
CDK8	P49336	KINASE	TRUE	2	Lysate mix	53283	2	2	3.9	good	30	5.98	P0321162A	not competed										not competed
CDK9	P50750	KINASE	TRUE	2	Lysate mix	53365	17	28	48.1	good	0.9	8.15	P0321162A	6.05	53365	18	30	47	good	0.53	8.05	P0321172A	6.28	6.16
CDKL5	O76039	KINASE	TRUE	2	Lysate mix	115536	7	8	9.6	good	0.42	6.4	P0321162A	6.38	115536	6	6	5.8	good	0.36	6.29	P0321172A	6.44	6.41
CEBPZOS	A8MTT3	n/d	FALSE	2	Lysate mix										9336	3	3	30	good	30	6.28	P0321172A	not competed	not competed
CENPB	P07199	n/d	FALSE	2	Lysate mix	65171	3	3	5.8	weak	30	5.77	P0321162A	not competed										not competed
CEP192	Q8TEP8	n/d	FALSE	2	Lysate mix	213144	9	10	4.1	good	0.03	6.88	P0321162A	7.49	213144	10	10	3.9	good	0.06	6.49	P0321172A	7.25	7.37
CHCHD3	Q9NX63	n/d	FALSE	2	Lysate mix	26152	5	5	18.5	good	30	6.26	P0321162A	not competed	26152	2	2	8.4	weak	30	5.64	P0321172A	not competed	not competed
CHD4	Q14839	n/d	FALSE	2	Lysate mix	220845	3	3	1.4	good	30	5.78	P0321162A	not competed	220845	4	4	1.7	good	30	5.7	P0321172A	not competed	not competed
CHEK1	O14757	KINASE	TRUE	2	Lysate mix	54433	17	19	27.5	good	30	7.49	P0321162A	not competed	54433	15	19	26.3	good	30	7.41	P0321172A	not competed	not competed
CHEK2	O96017	KINASE	TRUE	2	Lysate mix	65418	7	7	14	weak	18	6.81	P0321162A	4.74	65418	11	11	20.8	good	8.1	6.77	P0321172A	5.09	4.92
CHERP	Q8IWX8	n/d	FALSE	2	Lysate mix	103701	7	7	7.5	good	30	6.44	P0321162A	not competed	103701	6	6	6.6	good	30	6	P0321172A	not competed	not competed
CHMP1A	Q9HD42	n/d	FALSE	2	Lysate mix	21703	2	2	7.1	good	30	6.55	P0321162A	not competed	21703	4	4	13.8	good	30	6.61	P0321172A	not competed	not competed
CHMP1B	Q7LBR1	n/d	FALSE	2	Lysate mix	22109	2	2	7.5	weak	30	5.84	P0321162A	not competed										not competed
CHMP2A	O43633	n/d	FALSE	2	Lysate mix	25104	3	3	11.3	good	30	6.17	P0321162A	not competed	25104	3	3	11.3	good	30	6.03	P0321172A	not competed	not competed
CHMP2B	Q9UQN3	n/d	FALSE	2	Lysate mix	23906	4	4	15.5	good	30	5.94	P0321162A	not competed	23906	2	2	6.6	good	30	5.76	P0321172A	not competed	not competed
CHMP4B	Q9H444	n/d	FALSE	2	Lysate mix	24950	6	6	33.9	good	30	6.68	P0321162A	not competed	24950	7	7	30.8	good	30	6.56	P0321172A	not competed	not competed
CHTOP	Q9Y3Y2	n/d	FALSE	2	Lysate mix	26524	3	3	15.7	good	30	6.18	P0321162A	not competed	21918	2	2	7.7	good	30	5.89	P0321172A	not competed	not competed
CHUK	O15111	KINASE	TRUE	2	Lysate mix	84639	10	10	14	good	30	6.33	P0321162A	not competed	84639	9	9	13.7	weak	30	6.22	P0321172A	not competed	not competed
CIT	O14578	KINASE	TRUE	2	Lysate mix	236604	45	45	20.3	good	30	6.8	P0321162A	not competed	236604	36	37	17.3	good	30	6.73	P0321172A	not competed	not competed
CKAP4	Q07065	n/d	FALSE	2	Lysate mix	66022	3	3	4.2	weak	30	5.89	P0321162A	not competed	66022	4	4	5	good	30	5.8	P0321172A	not competed	not competed
CLK1	P49759	KINASE	TRUE	2	Lysate mix	61756	8	8	17.1	good	3.1	7.04	P0321162A	5.51	61756	11	13	22.3	good	1.5	6.91	P0321172A	5.82	5.66
CLK3	P49761	KINASE	TRUE	2	Lysate mix										73514	2	2	3.3	good	7	5.1	P0321172A	5.15	5.15
CLK4	Q9HAZ1	KINASE	TRUE	2	Lysate mix	57491	2	2	3.7	weak	14	5.89	P0321162A	4.85	57491	5	5	14.1	good	2.9	5.81	P0321172A	5.54	5.2
CLTC	Q00610	n/d	FALSE	2	Lysate mix	191612	10	10	5.6	good	30	6.25	P0321162A	not competed	191612	13	13	7.9	good	30	6.92	P0321172A	not competed	not competed
CMBL	Q96DG6	n/d	FALSE	2	Lysate mix										28048	2	2	2.9	good	30	5.89	P0321172A	not competed	not competed
CNP	P09543	n/d	FALSE	2	Lysate mix	47578	2	2	5.7	good	30	5.98	P0321162A	not competed										not competed
COPA	P53621	n/d	FALSE	2	Lysate mix										139322	2	2	2.3	good	30	5.35	P0321172A	not competed	not competed
COPB1	P53618	n/d	FALSE	2	Lysate mix	107141	6	6	5.7	good	30	6.01	P0321162A	not competed	107141	7	7	8.8	good	30	5.99	P0321172A	not competed	not competed
COPB2	P35606	n/d	FALSE	2	Lysate mix	102486	2	2	1.9	good	30	5.67	P0321162A	not competed										not competed
COPS2	P61201	n/d	FALSE	2	Lysate mix										52404	2	2	3.8	good	30	5.8	P0321172A	not competed	not competed
COQ8A	Q8NI60	KINASE	TRUE	2	Lysate mix	71949	20	40	31.4	good	30	8.04	P0321162A	not competed	71949	20	37	27.8	good	30	7.83	P0321172A	not competed	not competed
COX6C	P09669	n/d	FALSE	2	Lysate mix	8781	5	6	37.3	good	30	6.85	P0321162A	not competed	8781	4	4	36	good	30	6.63	P0321172A	not competed	not competed
CPOX	P36551	OXIDOREDUCTASE	FALSE	2	Lysate mix	50151	4	4	11.7	weak	30	5.92	P0321162A	not competed	50151	4	4	11.2	weak	30	6	P0321172A	not competed	not competed
CPVL	Q9H3G5	PROTEASE	FALSE	2	Lysate mix	54163	2	2	4.4	good	30	7.3	P0321162A	not competed										not competed
CRKL	P46109	n/d	FALSE	2	Lysate mix										33777	2	2	7.9	good	30	5.72	P0321172A	not competed	not competed
CSE1L	P55060	n/d	FALSE	2	Lysate mix	110415	4	4	3.4	good	30	6.09	P0321162A	not competed	110415	4	4	4.6	good	30	5.74	P0321172A	not competed	not competed
CSF1R	P07333	KINASE	TRUE	2	Lysate mix	107982	2	2	2.1	good	30	6.25	P0321162A	not competed	107982	2	2	2.1	good	30	6.05	P0321172A	not competed	not competed
CSH2	P0DML3	n/d	FALSE	2	Lysate mix	24994	4	4	17.1	good	30	6.4	P0321162A	not competed	24994	4	4	20.7	good	30	6.43	P0321172A	not competed	not competed
CSK	P41240	KINASE	TRUE	2	Lysate mix	50704	29	86	69.3	good	30	8.57	P0321162A	not competed	50704	27	71	70.7	weak	30	8.46	P0321172A	not competed	not competed
CSN1S1	P02662	contaminant	FALSE	2	Lysate mix										24529	2	2		good	30	6.72	P0321172A	not competed	not competed
CSNK1A1	P48729	KINASE	TRUE	2	Lysate mix	41937	16	27	51.6	good	30	7.79	P0321162A	not competed	38914	14	25	46.9	weak	30	7.66	P0321172A	not competed	not competed
CSNK1D	P48730	KINASE	TRUE	2	Lysate mix	47330	6	10	19	good	30	7.29	P0321162A	not competed	47330	6	9	52.3	good	30	7.04	P0321172A	not competed	not competed
CSNK1E	P49674	KINASE	TRUE	2	Lysate mix	47315	7	9	46.4	good	30	7.1	P0321162A	not competed	47315	5	8	14.4	good	30	6.82	P0321172A	not competed	not competed
CSNK1G3	Q9Y6M4	KINASE	TRUE	2	Lysate mix	52377	5	5	11.6	good	30	6.13	P0321162A	not competed										not competed
CSNK2A1	P68400	KINASE	TRUE	2	Lysate mix	45143	19	42	50.6	good	16	8.51	P0321162A	4.8	45143	21	54	55.5	weak	5.7	8.41	P0321172A	5.24	5.02
CSNK2A2	P19784	KINASE	TRUE	2	Lysate mix	41213	22	44	71.4	good	18	8.7	P0321162A	4.74	41213	21	53	65.7	weak	6.8	8.5	P0321172A	5.17	4.96
CSNK2B	P67870	n/d	FALSE	2	Lysate mix	24942	8	51	47.9	good	18	8.66	P0321162A	4.74	24942	8	48	45.1	good	10	8.51	P0321172A	5	4.87
CSRP1	P21291	n/d	FALSE	2	Lysate mix	20567	2	2	8.3	good	30	6.12	P0321162A	not competed										not competed
CSTA	P01040	contaminant	FALSE	2	Lysate mix										11006	4	4	28.6	good	30	5.99	P0321172A	not competed	not competed
CTCF	P49711	n/d	FALSE	2	Lysate mix	82785	4	5	6.1	good	30	6.41	P0321162A	not competed	82785	6	7	9.6	weak	30	6.39	P0321172A	not competed	not competed
CTDSPL2	Q05D32	PHOSPHATASE	FALSE	2	Lysate mix	52998	2	2	3.2	weak	12	5.91	P0321162A	4.92										4.92
CTNNB1	P35222	n/d	FALSE	2	Lysate mix										85496	3	3	3.3	good	30	5.69	P0321172A	not competed	not competed
CTNND1	O60716	n/d	FALSE	2	Lysate mix	108169	2	2	1.4	good	30	5.51	P0321162A	not competed										not competed
CTPS1	P17812	n/d	FALSE	2	Lysate mix	66690	3	3	4.9	good	30	5.72	P0321162A	not competed	66690	3	3	5.1	good	30	5.36	P0321172A	not competed	not competed
CTR9	Q6PD62	n/d	FALSE	2	Lysate mix	133501	28	28	24.2	good	30	6.75	P0321162A	not competed	133501	26	26	20.8	good	30	6.72	P0321172A	not competed	not competed
CTSB	P07858	PROTEASE	FALSE	2	Lysate mix	37821	4	4	10.9	good	30	6.29	P0321162A	not competed	37821	4	4	13	good	30	6.27	P0321172A	not competed	not competed
CTSD	P07339	PROTEASE	FALSE	2	Lysate mix										44552	4	4	12.4	good	30	6.03	P0321172A	not competed	not competed
CYB5R3	P00387	OXIDOREDUCTASE	FALSE	2	Lysate mix	38226	6	6	28.6	good	30	6.89	P0321162A	not competed	38226	6	6	27.9	good	30	6.68	P0321172A	not competed	not competed
CYC1	P08574	n/d	FALSE	2	Lysate mix										35422	2	2	4.3	good	30	5.57	P0321172A	not competed	not competed
CYP11A1	P05108	OXIDOREDUCTASE	FALSE	2	Lysate mix	60102	6	6	11.9	good	30	6.33	P0321162A	not competed	60102	5	5	10.4	good	30	6.29	P0321172A	not competed	not competed
CYP19A1	P11511	OXIDOREDUCTASE	FALSE	2	Lysate mix	57882	2	2	4.6	weak	30	5.46	P0321162A	not competed										not competed
DAP3	P51398	n/d	FALSE	2	Lysate mix	45566	3	3	5.8	weak	30	6.24	P0321162A	not competed	45566	2	2	3.5	good	30	6.01	P0321172A	not competed	not competed
DAPK1	P53355	KINASE	TRUE	2	Lysate mix	161236	9	9	6.9	good	30	6.32	P0321162A	not competed	161236	6	6	5.4	weak	30	6.01	P0321172A	not competed	not competed
DAPK3	O43293	KINASE	TRUE	2	Lysate mix	52535	7	7	15	good	30	6.71	P0321162A	not competed	52535	6	6	12.1	weak	30	6.51	P0321172A	not competed	not competed
DARS	P14868	n/d	FALSE	2	Lysate mix	57136	4	4	8	good	30	5.87	P0321162A	not competed	57136	5	5	7	good	30	5.7	P0321172A	not competed	not competed
DCAF7	P61962	n/d	FALSE	2	Lysate mix	38926	8	11	22.8	good	30	7.59	P0321162A	not competed	38926	10	16	34.2	weak	6.8	7.53	P0321172A	5.17	5.17
DCD	P81605	contaminant	FALSE	2	Lysate mix										11284	9	10	53.6	weak	30	7.72	P0321172A	not competed	not competed
DCK	P27707	n/d	FALSE	2	Lysate mix	30518	13	14	43.1	good	30	7.47	P0321162A	not competed	30518	10	11	35.8	good	30	7.28	P0321172A	not competed	not competed
DCN	P07585	n/d	FALSE	2	Lysate mix	39746	5	5	15	good	30	6.76	P0321162A	not competed	39746	6	6	18.1	good	30	6.61	P0321172A	not competed	not competed
DCTPP1	Q9H773	n/d	FALSE	2	Lysate mix	18681	13	33	66.5	good	30	8.9	P0321162A	not competed	18681	10	31	52.9	good	30	8.82	P0321172A	not competed	not competed
DDB1	Q16531	n/d	FALSE	2	Lysate mix	126966	12	12	9.6	good	30	6.4	P0321162A	not competed	126966	12	13	9.9	good	30	6	P0321172A	not competed	not competed
DDOST	P39656	n/d	FALSE	2	Lysate mix	50800	3	3	5.5	good	30	6.04	P0321162A	not competed										not competed
DDR1	Q08345	KINASE	TRUE	2	Lysate mix	101795	18	21	22	good	30	7.75	P0321162A	not competed	101795	18	21	20.4	good	30	7.53	P0321172A	not competed	not competed
DDR2	Q16832	KINASE	TRUE	2	Lysate mix	96735	4	4	7	good	30	6.26	P0321162A	not competed	96735	5	5	8.2	good	30	6.11	P0321172A	not competed	not competed
DDX1	Q92499	n/d	FALSE	2	Lysate mix	82431	2	2	2.3	good	30	5.49	P0321162A	not competed										not competed
DDX17	Q92841	n/d	FALSE	2	Lysate mix	80272	6	7	7.4	good	30	6.13	P0321162A	not competed	72556	5	5	7.7	good	30	5.89	P0321172A	not competed	not competed
DDX21	Q9NR30	n/d	FALSE	2	Lysate mix	87343	7	7	10.6	good	30	6.08	P0321162A	not competed	87343	4	4	4.5	good	30	6	P0321172A	not competed	not competed
DDX24	Q9GZR7	n/d	FALSE	2	Lysate mix	96331	5	5	4.9	weak	30	6.15	P0321162A	not competed	96331	3	3	3.3	weak	13	5.63	P0321172A	4.89	4.89
DDX3X	O00571	n/d	FALSE	2	Lysate mix	73243	2	2	2.7	good	30	5.96	P0321162A	not competed	73243	4	4	6.3	good	30	5.98	P0321172A	not competed	not competed
DDX41	Q9UJV9	n/d	FALSE	2	Lysate mix	69837	5	5	6.4	good	30	5.93	P0321162A	not competed	69837	5	5	10.1	weak	30	5.9	P0321172A	not competed	not competed
DDX46	Q7L014	n/d	FALSE	2	Lysate mix	117361	3	3	2.7	weak	30	6.03	P0321162A	not competed	117361	2	2	1.9	good	30	5.93	P0321172A	not competed	not competed
DDX5	P17844	n/d	FALSE	2	Lysate mix	69147	4	4	15.8	good	30	6.1	P0321162A	not competed	69147	5	5	16.4	good	30	6.22	P0321172A	not competed	not competed
DDX54	Q8TDD1	n/d	FALSE	2	Lysate mix	98665	4	4	5.7	weak	23	5.8	P0321162A	4.64	98665	6	6	7	good	23	5.8	P0321172A	4.64	4.64
DECR2	Q9NUI1	OXIDOREDUCTASE	FALSE	2	Lysate mix	30777	2	2	5.8	good	30	5.94	P0321162A	not competed										not competed
DEK	P35659	n/d	FALSE	2	Lysate mix	42674	12	12	26.7	weak	30	7.15	P0321162A	not competed	42674	8	8	21.3	good	30	6.72	P0321172A	not competed	not competed
DHCR24	Q15392	OXIDOREDUCTASE	FALSE	2	Lysate mix	60101	4	5	8.3	good	30	6.22	P0321162A	not competed	60101	3	3	5.8	good	30	5.86	P0321172A	not competed	not competed
DHCR7	Q9UBM7	OXIDOREDUCTASE	FALSE	2	Lysate mix	54489	4	4	7.6	good	30	6.32	P0321162A	not competed	54489	3	3	5.7	good	30	5.87	P0321172A	not competed	not competed
DHRS2	Q13268	OXIDOREDUCTASE	FALSE	2	Lysate mix	31495	10	12	30	good	30	7.31	P0321162A	not competed	29926	9	10	23.9	good	30	7.22	P0321172A	not competed	not competed
DHRS3	O75911	OXIDOREDUCTASE	FALSE	2	Lysate mix										33548	3	3	12.3	good	30	6.1	P0321172A	not competed	not competed
DHRS4	Q9BTZ2	OXIDOREDUCTASE	FALSE	2	Lysate mix	29537	3	3	9.7	weak	30	6.12	P0321162A	not competed										not competed
DHX15	O43143	n/d	FALSE	2	Lysate mix	90932	9	9	11.8	good	30	6.45	P0321162A	not competed	90932	8	8	10.2	good	30	6.23	P0321172A	not competed	not competed
DHX30	Q7L2E3	n/d	FALSE	2	Lysate mix	136114	4	4	3	good	30	5.62	P0321162A	not competed	136114	4	4	3.1	good	30	5.52	P0321172A	not competed	not competed
DHX9	Q08211	n/d	FALSE	2	Lysate mix	140957	11	11	9.1	good	30	5.98	P0321162A	not competed	140957	9	9	7.2	good	30	6.06	P0321172A	not competed	not competed
DKC1	O60832	n/d	FALSE	2	Lysate mix	57673	12	12	20.8	good	30	6.53	P0321162A	not competed	57673	10	10	15	good	30	6.31	P0321172A	not competed	not competed
DLAT	P10515	n/d	FALSE	2	Lysate mix	68996	3	3	3.7	good	30	5.68	P0321162A	not competed										not competed
DLST	P36957	n/d	FALSE	2	Lysate mix	48755	2	2	3.3	good	30	5.77	P0321162A	not competed										not competed
DNAJA1	P31689	n/d	FALSE	2	Lysate mix	44868	6	6	16.4	good	30	6.35	P0321162A	not competed	44868	5	5	11.8	good	30	6.24	P0321172A	not competed	not competed
DNAJA2	O60884	n/d	FALSE	2	Lysate mix	45745	3	3	5.8	good	30	6.14	P0321162A	not competed	45745	2	2	3.6	good	30	6.08	P0321172A	not competed	not competed
DNAJA3	Q96EY1	n/d	FALSE	2	Lysate mix	52488	2	2	2.9	good	30	6.13	P0321162A	not competed										not competed
DNAJB11	Q9UBS4	n/d	FALSE	2	Lysate mix										40513	2	2	4.7	good	30	5.69	P0321172A	not competed	not competed
DPEP1	P16444	PROTEASE	FALSE	2	Lysate mix	45673	2	2	4.6	good	30	5.82	P0321162A	not competed										not competed
DPM1	O60762	n/d	FALSE	2	Lysate mix	29634	6	6	21.9	good	30	6.34	P0321162A	not competed	29634	3	3	9.2	good	30	6.15	P0321172A	not competed	not competed
DSG1	Q02413	contaminant	FALSE	2	Lysate mix	113746	10	12	11.9	weak	30	6.61	P0321162A	not competed										not competed
DSP	P15924	contaminant	FALSE	2	Lysate mix	331770	36	37	10.9	good	30	6.61	P0321162A	not competed										not competed
DTYMK	P23919	n/d	FALSE	2	Lysate mix	23819	2	2	9	good	30	5.52	P0321162A	not competed										not competed
DYNC1H1	Q14204	n/d	FALSE	2	Lysate mix	532401	7	7	1.1	good	30	5.92	P0321162A	not competed	532401	9	9	2	good	30	5.96	P0321172A	not competed	not competed
DYNLL1	P63167	n/d	FALSE	2	Lysate mix	10366	3	3	47.2	good	0.02	6.59	P0321162A	7.66	10366	3	3	47.2	weak	0.04	6.57	P0321172A	7.39	7.53
DYRK1A	Q13627	KINASE	TRUE	2	Lysate mix	85583	14	18	27.1	good	30	7.37	P0321162A	not competed	85583	17	20	27	weak	13	7.25	P0321172A	4.89	4.89
DYRK1B	Q9Y463	KINASE	TRUE	2	Lysate mix										69197	3	3	5.9	good	30	5.85	P0321172A	not competed	not competed
DYRK2	Q92630	KINASE	TRUE	2	Lysate mix	66651	8	8	14.3	weak	30	6.53	P0321162A	not competed	66651	7	7	14.1	good	21	6.26	P0321172A	4.68	4.68
ECH1	Q13011	n/d	FALSE	2	Lysate mix	35816	8	8	27.4	good	30	6.65	P0321162A	not competed	35816	8	8	22.9	good	30	6.49	P0321172A	not competed	not competed
ECHS1	P30084	n/d	FALSE	2	Lysate mix	31387	2	2	2.1	good	30	6.14	P0321162A	not competed										not competed
EEF1A1	P68104	n/d	FALSE	2	Lysate mix										50140	14	16	30.3	good	30	7.31	P0321172A	not competed	not competed
EFCAB14	O75071	n/d	FALSE	2	Lysate mix										55031	4	4	6.1	good	23	6.27	P0321172A	4.64	4.64
EFTUD2	Q15029	n/d	FALSE	2	Lysate mix	109434	13	13	14.1	good	30	6.41	P0321162A	not competed	109434	11	11	12.3	good	30	6.19	P0321172A	not competed	not competed
EGFR	P00533	KINASE	TRUE	2	Lysate mix	134276	41	59	35.4	weak	6.8	8.08	P0321162A	5.17	134276	45	57	39.4	good	2.3	7.87	P0321172A	5.64	5.4
EHD2	Q9NZN4	n/d	FALSE	2	Lysate mix										61161	2	2	4.4	weak	30	5.32	P0321172A	not competed	not competed
EHMT1	Q9H9B1	n/d	FALSE	2	Lysate mix										141465	2	2	1.3	good	30	5.97	P0321172A	not competed	not competed
EHMT2	Q96KQ7	n/d	FALSE	2	Lysate mix	132369	4	4	3	good	30	5.96	P0321162A	not competed	132369	5	5	4	good	30	5.89	P0321172A	not competed	not competed
EIF2AK1	Q9BQI3	KINASE	TRUE	2	Lysate mix	71106	6	6	9.5	weak	30	6.41	P0321162A	not competed	71106	5	5	9	weak	20	6.27	P0321172A	4.7	4.7
EIF2AK3	Q9NZJ5	KINASE	TRUE	2	Lysate mix	125215	2	2	1.9	good	30	5.74	P0321162A	not competed	125215	6	6	5	weak	30	5.79	P0321172A	not competed	not competed
EIF2AK4	Q9P2K8	KINASE	TRUE	2	Lysate mix	186908	35	37	20.5	good	5.2	7.02	P0321162A	5.28	186908	41	41	26	weak	2.6	6.94	P0321172A	5.59	5.44
EIF2S1	P05198	n/d	FALSE	2	Lysate mix	36112	2	2	4.8	good	30	5.9	P0321162A	not competed										not competed
EIF2S2	P20042	n/d	FALSE	2	Lysate mix	38388	3	3	8.1	good	30	5.91	P0321162A	not competed										not competed
EIF2S3	P41091	n/d	FALSE	2	Lysate mix	51109	3	3	6.6	good	30	5.93	P0321162A	not competed										not competed
EIF3A	Q14152	n/d	FALSE	2	Lysate mix	166567	10	10	6.2	good	30	6.34	P0321162A	not competed	166567	12	12	7.9	good	30	6.3	P0321172A	not competed	not competed
EIF3B	P55884	n/d	FALSE	2	Lysate mix	99028	14	14	16.5	good	30	6.38	P0321162A	not competed	99028	11	11	14.3	good	30	6.23	P0321172A	not competed	not competed
EIF3C	Q99613	n/d	FALSE	2	Lysate mix	105343	11	12	12.4	good	30	6.56	P0321162A	not competed	105343	10	10	10.4	good	30	6.55	P0321172A	not competed	not competed
EIF3D	O15371	n/d	FALSE	2	Lysate mix	63972	4	4	6.4	good	30	6.25	P0321162A	not competed	63972	3	3	5.8	good	30	6.04	P0321172A	not competed	not competed
EIF3E	P60228	n/d	FALSE	2	Lysate mix	52220	7	7	14.2	good	30	6.35	P0321162A	not competed	52220	5	5	13	good	30	5.88	P0321172A	not competed	not competed
EIF3F	O00303	PROTEASE	FALSE	2	Lysate mix	37563	6	6	22.1	good	30	6.42	P0321162A	not competed	37563	5	5	17.1	good	30	6.19	P0321172A	not competed	not competed
EIF3G	O75821	n/d	FALSE	2	Lysate mix	35611	5	5	12.5	good	30	6.22	P0321162A	not competed	35611	3	3	6.9	good	30	6.07	P0321172A	not competed	not competed
EIF3H	O15372	n/d	FALSE	2	Lysate mix	39930	8	8	23.9	good	30	6.47	P0321162A	not competed	39930	7	7	22.7	good	30	6.16	P0321172A	not competed	not competed
EIF3I	Q13347	n/d	FALSE	2	Lysate mix	36501	7	7	22.2	good	30	6.41	P0321162A	not competed	36501	9	9	30.2	good	30	6.28	P0321172A	not competed	not competed
EIF3J	O75822	n/d	FALSE	2	Lysate mix	29062	22	46	69	weak	19	8.69	P0321162A	4.72	29062	22	44	59.3	good	6.7	8.55	P0321172A	5.17	4.94
EIF3K	Q9UBQ5	n/d	FALSE	2	Lysate mix	25059	2	2	9.6	good	30	6.35	P0321162A	not competed	25059	2	2	9.6	good	30	6.22	P0321172A	not competed	not competed
EIF3L	Q9Y262	n/d	FALSE	2	Lysate mix	66726	9	9	16.7	good	30	6.27	P0321162A	not competed	66726	8	8	16.1	good	30	6.12	P0321172A	not competed	not competed
EIF3M	Q7L2H7	n/d	FALSE	2	Lysate mix										42502	4	4	12.3	good	30	5.86	P0321172A	not competed	not competed
EIF4A3	P38919	n/d	FALSE	2	Lysate mix	46871	4	4	10	good	30	5.88	P0321162A	not competed	46871	2	2	4.4	good	30	5.76	P0321172A	not competed	not competed
EIF5B	O60841	n/d	FALSE	2	Lysate mix	138825	7	7	5.8	weak	30	6.1	P0321162A	not competed	138825	3	3	2.4	good	30	5.61	P0321172A	not competed	not competed
ELAVL1	Q15717	n/d	FALSE	2	Lysate mix	38996	4	4	13.5	good	30	6.07	P0321162A	not competed										not competed
ELOB	Q15370	n/d	FALSE	2	Lysate mix										17911	2	2	16.9	good	30	5.58	P0321172A	not competed	not competed
EML4	Q9HC35	n/d	FALSE	2	Lysate mix	108915	14	14	13.5	good	0.13	6.56	P0321162A	6.89	108915	9	9	10	weak	0.07	6.25	P0321172A	7.16	7.03
EPHA1	P21709	KINASE	TRUE	2	Lysate mix	108126	22	23	25.3	good	25	7.33	P0321162A	4.6	108126	20	22	21.8	good	19	7.25	P0321172A	4.72	4.66
EPHA2	P29317	KINASE	TRUE	2	Lysate mix	108265	34	45	33.7	good	30	7.77	P0321162A	not competed	108265	34	42	37.2	good	30	7.63	P0321172A	not competed	not competed
EPHA3	P29320	KINASE	TRUE	2	Lysate mix	110129	20	21	22.8	good	30	6.82	P0321162A	not competed	110129	18	19	18.8	good	30	6.83	P0321172A	not competed	not competed
EPHA4	P54764	KINASE	TRUE	2	Lysate mix	109859	24	27	29.8	good	30	7.3	P0321162A	not competed	109859	20	23	23.4	good	30	7.36	P0321172A	not competed	not competed
EPHA5	P54756	KINASE	TRUE	2	Lysate mix	114802	5	5	5.3	good	30	6.2	P0321162A	not competed	114802	7	7	8.1	good	30	6.03	P0321172A	not competed	not competed
EPHA7	Q15375	KINASE	TRUE	2	Lysate mix	112095	28	30	30.3	good	30	7.4	P0321162A	not competed	112095	29	32	31.3	good	30	7.32	P0321172A	not competed	not competed
EPHB1	P54762	KINASE	TRUE	2	Lysate mix	109884	9	9	8.6	good	30	6.7	P0321162A	not competed	109884	8	8	9.5	good	30	6.38	P0321172A	not competed	not competed
EPHB2	P29323	KINASE	TRUE	2	Lysate mix	117491	19	21	21.9	good	30	7.22	P0321162A	not competed	117491	18	19	20.7	good	30	7.1	P0321172A	not competed	not competed
EPHB3	P54753	KINASE	TRUE	2	Lysate mix	110329	5	5	6.5	good	30	6.01	P0321162A	not competed	110329	4	4	4.1	good	30	5.91	P0321172A	not competed	not competed
EPHB4	P54760	KINASE	TRUE	2	Lysate mix	108269	36	57	48.2	good	30	8.27	P0321162A	not competed	108269	34	55	48.4	good	30	8.13	P0321172A	not competed	not competed
EPHB6	O15197	KINASE	TRUE	2	Lysate mix										110699	2	2	2.1	good	30	5.7	P0321172A	not competed	not competed
EPRS	P07814	n/d	FALSE	2	Lysate mix	170589	7	7	4	good	30	5.95	P0321162A	not competed	170589	2	2	1.6	good	30	5.56	P0321172A	not competed	not competed
ERBB4	Q15303	KINASE	TRUE	2	Lysate mix	146807	4	4	2.6	weak	30	6.05	P0321162A	not competed	146807	6	6	4.1	good	14	6.03	P0321172A	4.85	4.85
ERCC2	P18074	n/d	FALSE	2	Lysate mix	86908	9	9	10.9	weak	1.2	6.15	P0321162A	5.92	86908	9	9	13.2	weak	0.41	6.1	P0321172A	6.39	6.15
ERGIC1	Q969X5	n/d	FALSE	2	Lysate mix	32592	4	4	12.8	good	30	6.19	P0321162A	not competed	32592	5	5	22.1	good	30	6.06	P0321172A	not competed	not competed
ERH	P84090	n/d	FALSE	2	Lysate mix	12259	5	5	46.2	good	30	7.15	P0321162A	not competed	12259	4	5	34.6	good	30	6.96	P0321172A	not competed	not competed
ERN1	O75460	KINASE	TRUE	2	Lysate mix	109734	18	19	17	good	30	6.93	P0321162A	not competed	109734	21	21	20.8	good	30	6.85	P0321172A	not competed	not competed
ESYT1	Q9BSJ8	n/d	FALSE	2	Lysate mix	124001	2	2	2.7	good	30	5.48	P0321162A	not competed										not competed
ETFA	P13804	n/d	FALSE	2	Lysate mix										35079	3	3	12.6	good	30	6.17	P0321172A	not competed	not competed
EWSR1	Q01844	n/d	FALSE	2	Lysate mix	68965	7	11	12	good	30	7.43	P0321162A	not competed	68965	4	7	3.8	good	30	7.23	P0321172A	not competed	not competed
EZR	P15311	n/d	FALSE	2	Lysate mix	69412	3	3	11.3	good	30	5.99	P0321162A	not competed	69412	4	4	11.6	good	30	5.88	P0321172A	not competed	not competed
FABP5	Q01469	contaminant	FALSE	2	Lysate mix	15164	7	8	42.2	good	30	6.49	P0321162A	not competed	15164	4	4	21.5	good	30	6.07	P0321172A	not competed	not competed
FAF2	Q96CS3	n/d	FALSE	2	Lysate mix	52623	5	6	12.4	weak	30	6.82	P0321162A	not competed	52623	5	5	11.7	good	30	6.49	P0321172A	not competed	not competed
FAM117A	Q9C073	n/d	FALSE	2	Lysate mix										48318	2	2	4.9	weak	30	5.59	P0321172A	not competed	not competed
FAM120A	Q9NZB2	n/d	FALSE	2	Lysate mix										125270	2	2	2.2	good	30	5.48	P0321172A	not competed	not competed
FAM222B	Q8WU58	n/d	FALSE	2	Lysate mix	59651	6	6	11.7	good	30	6.51	P0321162A	not competed	59651	6	6	10.7	good	30	6.2	P0321172A	not competed	not competed
FAM83A	Q86UY5	n/d	FALSE	2	Lysate mix	47457	8	8	17.7	good	30	6.62	P0321162A	not competed	47457	8	8	19.6	good	30	6.96	P0321172A	not competed	not competed
FAM83B	Q5T0W9	n/d	FALSE	2	Lysate mix	114798	3	3	2.4	good	30	6.38	P0321162A	not competed	114798	6	6	6.2	good	30	6.48	P0321172A	not competed	not competed
FAM83D	Q9H4H8	n/d	FALSE	2	Lysate mix	64424	5	5	8.2	good	30	6.2	P0321162A	not competed	64424	2	2	3.6	good	30	5.94	P0321172A	not competed	not competed
FAM83G	A6ND36	n/d	FALSE	2	Lysate mix	90834	7	7	6.4	good	30	6.74	P0321162A	not competed	90834	10	10	8.9	good	30	6.55	P0321172A	not competed	not competed
FANCI	Q9NVI1	n/d	FALSE	2	Lysate mix										149322	2	2	1.3	good	30	5.32	P0321172A	not competed	not competed
FARP1	Q9Y4F1	n/d	FALSE	2	Lysate mix	122112	2	2	1.8	good	30	5.67	P0321162A	not competed	122112	4	4	3.8	good	30	5.65	P0321172A	not competed	not competed
FASN	P49327	OXIDOREDUCTASE	FALSE	2	Lysate mix	273423	5	5	2.2	good	30	5.99	P0321162A	not competed	273423	13	13	5.2	good	30	6.51	P0321172A	not competed	not competed
FASTKD5	Q7L8L6	n/d	FALSE	2	Lysate mix	86573	2	2	2	good	30	6.47	P0321162A	not competed	86573	2	2	2.2	good	30	5.99	P0321172A	not competed	not competed
FBL	P22087	MT	FALSE	2	Lysate mix	33784	9	9	25.2	good	30	6.96	P0321162A	not competed	33784	6	6	20.2	good	30	6.57	P0321172A	not competed	not competed
FBRS	Q9HAH7	n/d	FALSE	2	Lysate mix	51838	4	4	6.1	weak	30	6.1	P0321162A	not competed										not competed
FBRSL1	Q9HCM7	n/d	FALSE	2	Lysate mix										110905	2	2	1.5	good	30	6.09	P0321172A	not competed	not competed
FECH	P22830	n/d	FALSE	2	Lysate mix	48624	20	36	44.7	good	30	8.07	P0321162A	not competed	48624	25	35	60.3	good	30	7.96	P0321172A	not competed	not competed
FEN1	P39748	n/d	FALSE	2	Lysate mix	42592	2	2	5.3	good	30	5.83	P0321162A	not competed										not competed
FER	P16591	KINASE	TRUE	2	Lysate mix	94637	43	68	48.5	good	1.3	8.32	P0321162A	5.89	94637	44	81	52.8	good	1.1	8.23	P0321172A	5.96	5.92
FES	P07332	KINASE	TRUE	2	Lysate mix	93495	18	18	23.7	good	5.9	6.82	P0321162A	5.23	93495	18	20	23.2	weak	5.6	6.65	P0321172A	5.25	5.24
FGA	P02671	potential contaminant	FALSE	2	Lysate mix	94972	3	3	3.3	good	30	5.97	P0321162A	not competed	94972	4	4	5.2	good	30	5.68	P0321172A	not competed	not competed
FGB	P02675	contaminant	FALSE	2	Lysate mix	55928	2	2	4.1	good	30	5.9	P0321162A	not competed										not competed
FGFR1	P11362	KINASE	TRUE	2	Lysate mix	91867	8	9	14.2	good	20	7.14	P0321162A	4.7	91867	10	10	14.4	good	12	7.13	P0321172A	4.92	4.81
FGFR2	P21802	KINASE	TRUE	2	Lysate mix	92024	12	15	18.6	good	18	7.19	P0321162A	4.74	92152	12	15	20.2	good	7	7.06	P0321172A	5.15	4.94
FGFR3	P22607	KINASE	TRUE	2	Lysate mix	88156	4	4	4.7	weak	30	6.83	P0321162A	not competed	88156	8	8	9.6	good	30	6.6	P0321172A	not competed	not competed
FGFR4	P22455	KINASE	TRUE	2	Lysate mix	87953	6	7	8	good	30	6.79	P0321162A	not competed	87953	6	6	8.6	weak	30	6.9	P0321172A	not competed	not competed
FGG	P02679	n/d	FALSE	2	Lysate mix	51511	5	5	10.2	good	30	6.1	P0321162A	not competed	51511	4	4	7.7	good	30	5.69	P0321172A	not competed	not competed
FGR	P09769	KINASE	TRUE	2	Lysate mix	59478	5	5	10.6	good	0.53	6.5	P0321162A	6.28	59478	6	6	11.7	good	0.76	6.39	P0321172A	6.12	6.2
FH	P07954	n/d	FALSE	2	Lysate mix										54636	3	3	4.7	weak	30	5.68	P0321172A	not competed	not competed
FIBP	O43427	n/d	FALSE	2	Lysate mix	41878	18	18	44.5	good	16	7.25	P0321162A	4.8	41878	16	17	40.7	weak	6.5	7.01	P0321172A	5.19	5
FIG4	Q92562	n/d	FALSE	2	Lysate mix	103634	6	6	6	good	30	6.29	P0321162A	not competed	103634	8	8	10.1	good	30	6.21	P0321172A	not competed	not competed
FLNA	P21333	n/d	FALSE	2	Lysate mix										280736	11	11	4.8	good	30	6.31	P0321172A	not competed	not competed
FLOT1	O75955	n/d	FALSE	2	Lysate mix	47355	10	11	26.2	good	30	6.45	P0321162A	not competed	47355	12	12	32.1	good	30	6.45	P0321172A	not competed	not competed
FLOT2	Q14254	n/d	FALSE	2	Lysate mix	47064	9	9	23.6	good	30	6.52	P0321162A	not competed	47064	7	7	15.4	good	30	6.32	P0321172A	not competed	not competed
FLT4	P35916	KINASE	TRUE	2	Lysate mix	152756	19	20	16.2	good	30	6.57	P0321162A	not competed	152756	15	15	13	good	30	6.38	P0321172A	not competed	not competed
FN3K	Q9H479	n/d	FALSE	2	Lysate mix	35171	14	26	44.7	good	30	8.35	P0321162A	not competed	35171	14	29	44.7	weak	30	8.22	P0321172A	not competed	not competed
FN3KRP	Q9HA64	n/d	FALSE	2	Lysate mix	34412	18	78	51.1	good	30	8.89	P0321162A	not competed	34412	17	67	49.5	good	30	8.83	P0321172A	not competed	not competed
FRK	P42685	KINASE	TRUE	2	Lysate mix	58253	27	33	55.4	good	0.58	7.85	P0321162A	6.24	58253	24	25	47.5	good	0.51	7.66	P0321172A	6.29	6.27
FTH1	P02794	OXIDOREDUCTASE	FALSE	2	Lysate mix										21225	2	2	9.8	good	30	5.66	P0321172A	not competed	not competed
FUBP1	Q96AE4	n/d	FALSE	2	Lysate mix	68604	3	3	5.1	good	30	5.96	P0321162A	not competed										not competed
FUS	P35637	n/d	FALSE	2	Lysate mix	53425	3	3	9.5	good	30	6.52	P0321162A	not competed	53425	5	5	9.5	good	30	6.59	P0321172A	not competed	not competed
FYN	P06241	KINASE	TRUE	2	Lysate mix	60761	18	25	31.5	good	1.4	7.73	P0321162A	5.85	60761	15	19	28.3	good	1.1	7.67	P0321172A	5.96	5.9
GAK	O14976	KINASE	TRUE	2	Lysate mix	143189	54	95	40.9	good	30	8.28	P0321162A	not competed	143189	53	95	38.7	good	30	8.23	P0321172A	not competed	not competed
GANAB	Q14697	n/d	FALSE	2	Lysate mix	109437	8	8	7.8	good	30	6.27	P0321162A	not competed										not competed
GAPVD1	Q14C86	n/d	FALSE	2	Lysate mix	166166	30	32	22.4	good	30	6.89	P0321162A	not competed	166166	31	31	22.1	good	30	6.8	P0321172A	not competed	not competed
GAR1	Q9NY12	n/d	FALSE	2	Lysate mix	22348	7	9	35	weak	30	7.39	P0321162A	not competed	20834	8	8	31.3	good	30	7.3	P0321172A	not competed	not competed
GARS	P41250	n/d	FALSE	2	Lysate mix	83165	2	2	2	weak	30	5.91	P0321162A	not competed										not competed
GATD3B	A0A0B4J2D5	n/d	FALSE	2	Lysate mix										28142	3	3	13.1	good	30	6.11	P0321172A	not competed	not competed
GCDH	Q92947	OXIDOREDUCTASE	FALSE	2	Lysate mix	48127	10	12	20.8	good	30	7.09	P0321162A	not competed	48127	9	9	21.9	good	30	7.07	P0321172A	not competed	not competed
GCN1	Q92616	n/d	FALSE	2	Lysate mix	292755	9	9	3.1	good	30	6.19	P0321162A	not competed	292755	8	8	3.5	good	30	5.66	P0321172A	not competed	not competed
GGH	Q92820	PROTEASE	FALSE	2	Lysate mix	35964	2	2	6.6	good	30	6.3	P0321162A	not competed										not competed
GLB1	P16278	n/d	FALSE	2	Lysate mix										76074	3	3	4.6	good	30	5.38	P0321172A	not competed	not competed
GLO1	Q04760	n/d	FALSE	2	Lysate mix	20777	2	2	13	good	30	6.03	P0321162A	not competed										not competed
GLS	O94925	n/d	FALSE	2	Lysate mix										73460	2	2	3.4	weak	30	5.49	P0321172A	not competed	not competed
GLUD1	P00367	OXIDOREDUCTASE	FALSE	2	Lysate mix										61397	16	16	28.5	good	30	6.75	P0321172A	not competed	not competed
GLUL	P15104	n/d	FALSE	2	Lysate mix	42064	9	9	23.3	good	30	7.17	P0321162A	not competed	42064	7	7	21.2	good	30	6.87	P0321172A	not competed	not competed
GNA11	P29992	n/d	FALSE	2	Lysate mix	42123	7	7	36.2	weak	2.3	6.91	P0321162A	5.64	42123	9	9	44.8	good	3.7	6.76	P0321172A	5.43	5.54
GNAI2	P04899	n/d	FALSE	2	Lysate mix										41548	4	4	13.2	good	30	5.75	P0321172A	not competed	not competed
GNAQ	P50148	n/d	FALSE	2	Lysate mix	42142	3	3	10.3	weak	5.2	6	P0321162A	5.28	42142	3	3	9.7	good	6	5.87	P0321172A	5.22	5.25
GNB2	P62879	n/d	FALSE	2	Lysate mix	37331	3	3	9.4	good	30	6.01	P0321162A	not competed										not competed
GOLGA2	Q08379	n/d	FALSE	2	Lysate mix	113085	2	2	2.5	weak	30	5.57	P0321162A	not competed	113085	2	2	1.6	good	30	5.81	P0321172A	not competed	not competed
GPC1	P35052	n/d	FALSE	2	Lysate mix	61680	5	5	9	good	30	5.8	P0321162A	not competed	61680	3	3	4.7	weak	30	5.61	P0321172A	not competed	not competed
GPC3	P51654	n/d	FALSE	2	Lysate mix	68413	9	12	14.7	good	30	7.72	P0321162A	not competed	68413	7	11	12.4	good	30	7.59	P0321172A	not competed	not competed
GPC6	Q9Y625	n/d	FALSE	2	Lysate mix	62735	7	7	12.3	good	30	6.55	P0321162A	not competed	62735	4	4	5.6	good	30	6.22	P0321172A	not competed	not competed
GPI	P06744	n/d	FALSE	2	Lysate mix										64324	3	3	5.6	good	30	5.66	P0321172A	not competed	not competed
GRAMD1A	Q96CP6	n/d	FALSE	2	Lysate mix	80679	8	8	10.4	good	30	6.43	P0321162A	not competed	80679	10	10	18.1	good	30	6.36	P0321172A	not competed	not competed
GRB2	P62993	n/d	FALSE	2	Lysate mix										25206	2	2	8.3	good	30	5.66	P0321172A	not competed	not competed
GRK2	P25098	KINASE	TRUE	2	Lysate mix	79573	29	51	61.2	good	30	8.24	P0321162A	not competed	79573	27	48	56.5	weak	20	8.09	P0321172A	4.7	4.7
GRK3	P35626	KINASE	TRUE	2	Lysate mix	79709	16	18	22.2	good	30	7.29	P0321162A	not competed	79709	19	22	29.7	weak	25	6.97	P0321172A	4.6	4.6
GSK3A	P49840	KINASE	TRUE	2	Lysate mix	50980	11	16	34.4	good	30	8.51	P0321162A	not competed	50980	9	14	24.2	good	30	8.42	P0321172A	not competed	not competed
GSK3B	P49841	KINASE	TRUE	2	Lysate mix	48033	18	30	63.6	good	30	8.29	P0321162A	not competed	48033	24	34	75.2	good	30	8.08	P0321172A	not competed	not competed
GSKIP	Q9P0R6	n/d	FALSE	2	Lysate mix	15648	2	2	15.1	good	30	6.56	P0321162A	not competed	15648	3	3	24.5	good	30	6.27	P0321172A	not competed	not competed
GSN	P06396	potential contaminant	FALSE	2	Lysate mix	85696	2	2	2.4	good	30	6	P0321162A	not competed	85696	2	2	3.5	good	30	5.95	P0321172A	not competed	not competed
GSPT1	P15170	n/d	FALSE	2	Lysate mix	68699	2	2	4.2	good	30	5.81	P0321162A	not competed	68699	2	2	3.6	good	30	5.59	P0321172A	not competed	not competed
GSR	P00390	OXIDOREDUCTASE	FALSE	2	Lysate mix										56256	2	2	5	good	30	5.49	P0321172A	not competed	not competed
GSTP1	P09211	n/d	FALSE	2	Lysate mix	23356	6	7	30	good	30	6.85	P0321162A	not competed	23356	8	8	44.3	weak	30	6.55	P0321172A	not competed	not competed
GTF2F1	P35269	n/d	FALSE	2	Lysate mix	58240	2	2	3.3	good	30	6.34	P0321162A	not competed										not competed
GTF2F2	P13984	n/d	FALSE	2	Lysate mix	28380	2	2	6.8	good	30	5.72	P0321162A	not competed										not competed
GTF2I	P78347	n/d	FALSE	2	Lysate mix	112415	18	18	18	good	30	6.74	P0321162A	not competed	112415	24	24	21.8	weak	30	6.74	P0321172A	not competed	not competed
H2AFX	P16104	n/d	FALSE	2	Lysate mix	15144	3	3	10.5	good	30	7.78	P0321162A	not competed	15144	3	3	10.5	good	30	7.36	P0321172A	not competed	not competed
H2AFY	O75367	n/d	FALSE	2	Lysate mix	39617	7	9	22.6	good	30	6.87	P0321162A	not competed	39617	11	12	36.3	good	30	6.76	P0321172A	not competed	not competed
H2AFY2	Q9P0M6	n/d	FALSE	2	Lysate mix										40058	2	2	5.4	good	30	5.94	P0321172A	not competed	not competed
H2AFZ	P0C0S5	n/d	FALSE	2	Lysate mix	13553	2	4	24.2	good	30	7.85	P0321162A	not competed	13553	3	5	24.2	good	30	7.16	P0321172A	not competed	not competed
HADHA	P40939	OXIDOREDUCTASE	FALSE	2	Lysate mix	82999	17	18	24.1	good	30	6.6	P0321162A	not competed	82999	19	19	26.2	good	30	6.4	P0321172A	not competed	not competed
HADHB	P55084	n/d	FALSE	2	Lysate mix	51294	10	10	19.8	good	30	6.6	P0321162A	not competed	51294	12	12	23.8	good	30	6.4	P0321172A	not competed	not competed
HASPIN	Q8TF76	KINASE	TRUE	2	Lysate mix	88494	7	7	7.6	good	30	6.6	P0321162A	not competed	88494	6	6	8.1	weak	30	6.46	P0321172A	not competed	not competed
HCK	P08631	KINASE	TRUE	2	Lysate mix	59599	13	13	27.8	good	1.5	7.31	P0321162A	5.82	59599	14	16	26.6	good	1.3	7.2	P0321172A	5.89	5.86
HDAC1	Q13547	HDAC	FALSE	2	Lysate mix	55102	3	3	6.4	good	30	6.2	P0321162A	not competed	55102	2	2	9.3	good	30	6.05	P0321172A	not competed	not competed
HDAC10	Q969S8	HDAC	FALSE	2	Lysate mix	71444	2	2	2.7	weak	30	6.26	P0321162A	not competed	71444	6	6	7.9	good	30	6.22	P0321172A	not competed	not competed
HDAC6	Q9UBN7	HDAC	FALSE	2	Lysate mix	131418	6	6	4.9	good	30	6.25	P0321162A	not competed	131418	3	3	2.4	weak	30	5.99	P0321172A	not competed	not competed
HDGFL2	Q7Z4V5	n/d	FALSE	2	Lysate mix	74316	4	4	6.3	weak	30	6.49	P0321162A	not competed	74316	6	6	9.2	good	30	6.33	P0321172A	not competed	not competed
HEBP1	Q9NRV9	n/d	FALSE	2	Lysate mix										21097	3	3	12.7	weak	30	6.15	P0321172A	not competed	not competed
HEXIM1	O94992	n/d	FALSE	2	Lysate mix	40623	4	4	9.5	weak	9.8	5.9	P0321162A	5.01										5.01
HINT1	P49773	n/d	FALSE	2	Lysate mix	13802	2	2	12.7	good	30	6.32	P0321162A	not competed										not competed
HIPK1	Q86Z02	KINASE	TRUE	2	Lysate mix	130841	5	5	5.2	good	1.2	6.75	P0321162A	5.92	130841	6	6	5.4	good	0.86	6.55	P0321172A	6.07	6
HIPK2	Q9H2X6	KINASE	TRUE	2	Lysate mix	130964	4	4	8.6	good	1.3	6.73	P0321162A	5.89	130964	8	8	9.8	good	1.1	6.68	P0321172A	5.96	5.92
HIPK3	Q9H422	KINASE	TRUE	2	Lysate mix	133742	7	7	4.9	good	1.8	6.39	P0321162A	5.74	133742	4	4	3.5	good	1.7	6.37	P0321172A	5.77	5.76
HIRIP3	Q9BW71	n/d	FALSE	2	Lysate mix	61956	3	3	4.5	good	19	6.24	P0321162A	4.72										4.72
HIST1H1B	P16401	n/d	FALSE	2	Lysate mix	22580	4	4	17.7	good	30	6.08	P0321162A	not competed										not competed
HIST1H1C	P16403	n/d	FALSE	2	Lysate mix	21364	3	3	40.8	good	30	6.77	P0321162A	not competed										not competed
HIST1H1E	P10412	n/d	FALSE	2	Lysate mix										21865	2	2	35.2	good	30	6.53	P0321172A	not competed	not competed
HIST1H2AG, HIST1H2AI, HIST1H2AK, HIST1H2AL, HIST1H2AM	P0C0S8	n/d	FALSE	2	Lysate mix										14091	2	8	43.1	good	30	8.26	P0321172A	not competed	not competed
HIST1H3A, HIST1H3B, HIST1H3C, HIST1H3D, HIST1H3E, HIST1H3F, HIST1H3G, HIST1H3H, HIST1H3I, HIST1H3J	P68431	n/d	FALSE	2	Lysate mix										15404	2	3	36.8	good	30	7.26	P0321172A	not competed	not competed
HIST2H2AB	Q8IUE6	n/d	FALSE	2	Lysate mix	13995	2	2	12.3	weak	30	6.93	P0321162A	not competed										not competed
HIST3H2BB	Q8N257	n/d	FALSE	2	Lysate mix	13908	2	2	15.1	weak	30	7.57	P0321162A	not competed	13908	2	2	11.1	weak	30	7.46	P0321172A	not competed	not competed
HLA-A	P04439	n/d	FALSE	2	Lysate mix	40840	2	2	4.1	good	30	6.09	P0321162A	not competed										not competed
HMG20A	Q9NP66	n/d	FALSE	2	Lysate mix										40143	4	5	6.9	good	30	5.92	P0321172A	not competed	not competed
HMGA1	P17096	n/d	FALSE	2	Lysate mix										11676	4	4	29	good	30	6.79	P0321172A	not competed	not competed
HMGA2	P52926	n/d	FALSE	2	Lysate mix	11832	3	3	18.3	good	30	6.27	P0321162A	not competed										not competed
HMGB1	P09429	n/d	FALSE	2	Lysate mix										24893	3	4	14.9	weak	30	6.34	P0321172A	not competed	not competed
HMGB2	P26583	n/d	FALSE	2	Lysate mix	24033	8	8	42.1	good	30	7.13	P0321162A	not competed	24033	3	4	22	good	30	6.25	P0321172A	not competed	not competed
HMGB3	O15347	n/d	FALSE	2	Lysate mix										22980	2	2	8.5	weak	30	6.28	P0321172A	not competed	not competed
HMGN1	P05114	n/d	FALSE	2	Lysate mix	10659	4	4	32	good	30	6.48	P0321162A	not competed	10659	2	2	19	good	30	5.97	P0321172A	not competed	not competed
HMGN2	P05204	n/d	FALSE	2	Lysate mix	9393	2	2	13.3	weak	30	6.8	P0321162A	not competed										not competed
HNRNPA1	P09651	n/d	FALSE	2	Lysate mix	38746	9	13	30.4	good	30	6.95	P0321162A	not competed	38746	10	10	38.2	good	30	6.69	P0321172A	not competed	not competed
HNRNPA2B1	P22626	n/d	FALSE	2	Lysate mix	37429	8	8	26.1	good	30	6.79	P0321162A	not competed	37429	6	6	17.8	good	30	6.52	P0321172A	not competed	not competed
HNRNPA3	P51991	n/d	FALSE	2	Lysate mix	39594	11	11	27.8	good	30	6.65	P0321162A	not competed	39594	7	7	22	good	30	6.58	P0321172A	not competed	not competed
HNRNPC	P07910	n/d	FALSE	2	Lysate mix	33670	18	22	37.3	good	30	7.66	P0321162A	not competed	32337	16	19	41.8	good	30	7.54	P0321172A	not competed	not competed
HNRNPD	Q14103	n/d	FALSE	2	Lysate mix										30672	4	4	13.2	good	30	6.49	P0321172A	not competed	not competed
HNRNPDL	O14979	n/d	FALSE	2	Lysate mix	46437	5	5	10.5	good	30	6.86	P0321162A	not competed	46437	4	4	6.9	good	30	6.7	P0321172A	not competed	not competed
HNRNPF	P52597	n/d	FALSE	2	Lysate mix	45671	9	9	28.9	good	30	6.69	P0321162A	not competed	45671	7	7	16.4	good	30	6.3	P0321172A	not competed	not competed
HNRNPH1	P31943	n/d	FALSE	2	Lysate mix	49229	6	6	17.1	good	30	6.62	P0321162A	not competed	49229	6	6	17.6	good	30	6.45	P0321172A	not competed	not competed
HNRNPH3	P31942	n/d	FALSE	2	Lysate mix										36926	2	2	6.4	good	30	6.01	P0321172A	not competed	not competed
HNRNPK	P61978	n/d	FALSE	2	Lysate mix	48562	12	15	23.3	good	30	7.07	P0321162A	not competed	50976	12	16	27.2	good	30	6.85	P0321172A	not competed	not competed
HNRNPM	P52272	n/d	FALSE	2	Lysate mix	77515	10	10	12.3	good	30	7.45	P0321162A	not competed	77515	16	16	21.9	good	30	6.65	P0321172A	not competed	not competed
HNRNPR	O43390	n/d	FALSE	2	Lysate mix	70942	12	12	34.6	good	30	7.26	P0321162A	not competed	70942	14	16	37.6	good	30	7.16	P0321172A	not competed	not competed
HNRNPU	Q00839	n/d	FALSE	2	Lysate mix	90583	29	45	27.9	good	30	8.13	P0321162A	not competed	90583	29	41	30.3	good	30	8.13	P0321172A	not competed	not competed
HNRNPUL1	Q9BUJ2	n/d	FALSE	2	Lysate mix	95737	3	3	3	good	30	5.57	P0321162A	not competed	95737	2	2	1.8	good	30	5.51	P0321172A	not competed	not competed
HNRNPUL2	Q1KMD3	n/d	FALSE	2	Lysate mix	85104	12	12	14.5	good	30	6.64	P0321162A	not competed	85104	13	13	16.2	good	30	6.35	P0321172A	not competed	not competed
HP1BP3	Q5SSJ5	n/d	FALSE	2	Lysate mix	61206	2	2	4	good	30	5.78	P0321162A	not competed										not competed
HPCAL1	P37235	n/d	FALSE	2	Lysate mix										22313	2	2	8.8	weak	16	5.97	P0321172A	4.8	4.8
HPGDS	O60760	n/d	FALSE	2	Lysate mix	23344	4	4	22.6	good	30	7.07	P0321162A	not competed	23344	5	5	24.6	weak	30	6.7	P0321172A	not competed	not competed
HSD11B2	P80365	OXIDOREDUCTASE	FALSE	2	Lysate mix										44126	3	3	6.9	good	30	5.61	P0321172A	not competed	not competed
HSD17B1	P14061	OXIDOREDUCTASE	FALSE	2	Lysate mix	34950	5	5	12.2	good	30	6.42	P0321162A	not competed	34950	4	4	12.2	good	30	6.21	P0321172A	not competed	not competed
HSD17B10	Q99714	OXIDOREDUCTASE	FALSE	2	Lysate mix	26923	2	2	6.1	good	30	6.08	P0321162A	not competed	26923	2	2	8	good	30	5.7	P0321172A	not competed	not competed
HSD17B11	Q8NBQ5	OXIDOREDUCTASE	FALSE	2	Lysate mix	32935	13	17	46.3	weak	30	7.58	P0321162A	not competed	32935	15	19	49	good	30	7.47	P0321172A	not competed	not competed
HSD17B12	Q53GQ0	OXIDOREDUCTASE	FALSE	2	Lysate mix	34324	7	7	24	good	30	6.8	P0321162A	not competed	34324	10	10	30.8	good	30	6.81	P0321172A	not competed	not competed
HSD17B2	P37059	OXIDOREDUCTASE	FALSE	2	Lysate mix										42785	2	2	4.4	good	30	5.66	P0321172A	not competed	not competed
HSD17B4	P51659	OXIDOREDUCTASE	FALSE	2	Lysate mix	79685	17	17	21.2	good	30	6.71	P0321162A	not competed	79685	12	12	16.6	good	30	6.65	P0321172A	not competed	not competed
HSD3B1	P14060	OXIDOREDUCTASE	FALSE	2	Lysate mix										42251	2	2	5.6	good	30	5.61	P0321172A	not competed	not competed
HSDL2	Q6YN16	OXIDOREDUCTASE	FALSE	2	Lysate mix										45394	2	2	5.3	good	30	5.61	P0321172A	not competed	not competed
HSP90AA1	P07900	n/d	FALSE	2	Lysate mix										98160	11	12	13.7	good	30	7.13	P0321172A	not competed	not competed
HSP90AB1	P08238	n/d	FALSE	2	Lysate mix										83263	13	13	34.1	good	30	7.27	P0321172A	not competed	not competed
HSPA1A	P0DMV8	n/d	FALSE	2	Lysate mix	70051	23	32	35.3	good	30	7.74	P0321162A	not competed	70051	23	29	31	good	30	7.76	P0321172A	not competed	not competed
HSPA2	P54652	n/d	FALSE	2	Lysate mix	70020	2	2	1.1	good	30	6	P0321162A	not competed	70020	5	5	7	good	30	5.81	P0321172A	not competed	not competed
HSPA5	P11021	n/d	FALSE	2	Lysate mix	72332	29	35	45.1	good	30	7.49	P0321162A	not competed	72332	32	38	46.3	good	30	7.36	P0321172A	not competed	not competed
HSPA8	P11142	n/d	FALSE	2	Lysate mix	70897	19	31	44.4	good	30	7.88	P0321162A	not competed	70897	21	32	44.4	good	30	7.77	P0321172A	not competed	not competed
HSPA9	P38646	n/d	FALSE	2	Lysate mix	73680	30	36	46.1	weak	30	7.49	P0321162A	not competed	73680	28	35	42.7	weak	30	7.33	P0321172A	not competed	not competed
HSPB1	P04792	n/d	FALSE	2	Lysate mix	22782	6	6	31.7	good	30	6.75	P0321162A	not competed	22782	3	3	17.1	good	30	6.53	P0321172A	not competed	not competed
HSPH1	Q92598	n/d	FALSE	2	Lysate mix										97459	2	2	2.4	good	30	5.56	P0321172A	not competed	not competed
HTATSF1	O43719	n/d	FALSE	2	Lysate mix	85852	9	9	9.9	good	30	6.34	P0321162A	not competed	85852	8	8	8.7	good	30	6.29	P0321172A	not competed	not competed
ICK	Q9UPZ9	KINASE	TRUE	2	Lysate mix	71426	3	3	5.1	good	0.24	6.04	P0321162A	6.62	71426	6	6	10	good	0.37	6.08	P0321172A	6.43	6.53
IDH2	P48735	OXIDOREDUCTASE	FALSE	2	Lysate mix										50909	2	2	5.1	good	30	5.9	P0321172A	not competed	not competed
IFNLR1	Q8IU57	n/d	FALSE	2	Lysate mix	57652	2	2	3.5	weak	30	5.86	P0321162A	not competed										not competed
IFT80	Q9P2H3	n/d	FALSE	2	Lysate mix										123319	2	2		weak	30	5.78	P0321172A	not competed	not competed
IGF1R	P08069	KINASE	TRUE	2	Lysate mix	154791	29	34	24.8	good	30	7.28	P0321162A	not competed	154791	28	29	20	good	30	7.2	P0321172A	not competed	not competed
IGF2BP1	Q9NZI8	n/d	FALSE	2	Lysate mix										63480	2	2	7.1	good	30	5.51	P0321172A	not competed	not competed
IGF2BP3	O00425	n/d	FALSE	2	Lysate mix										63704	2	2	2.4	good	30	5.48	P0321172A	not competed	not competed
IGHA1	P01876	n/d	FALSE	2	Lysate mix	37654	4	4	14.2	good	30	6.45	P0321162A	not competed	37654	4	4	19	good	30	6.15	P0321172A	not competed	not competed
IGHG2	P01859	n/d	FALSE	2	Lysate mix	35900	2	2	7.4	good	30	7.05	P0321162A	not competed	35900	2	2	7.4	good	30	6.88	P0321172A	not competed	not competed
IGHG3	P01860	n/d	FALSE	2	Lysate mix	41287	2	2	10.1	good	30	6.38	P0321162A	not competed	41287	3	3	26.8	good	30	6.22	P0321172A	not competed	not competed
IGHM	P01871	n/d	FALSE	2	Lysate mix	51923	7	7	17.4	good	30	6.47	P0321162A	not competed	51923	8	8	17.9	good	30	6.49	P0321172A	not competed	not competed
IGHV1-2	P23083	n/d	FALSE	2	Lysate mix										13085	2	2	15.4	good	30	6.11	P0321172A	not competed	not competed
IGKC	P01834	n/d	FALSE	2	Lysate mix	11765	2	2	39.3	good	30	6.53	P0321162A	not competed	11765	2	2	29	good	30	6.45	P0321172A	not competed	not competed
IGKV2D-40	P01614	n/d	FALSE	2	Lysate mix	13310	2	2	16.5	good	30	5.7	P0321162A	not competed										not competed
IGLC2	P0DOY2	n/d	FALSE	2	Lysate mix	11293	3	3	48.1	good	30	6.65	P0321162A	not competed	11293	2	3	16	good	30	7.13	P0321172A	not competed	not competed
IKBKB	O14920	KINASE	TRUE	2	Lysate mix	86563	3	3	4.5	good	30	5.93	P0321162A	not competed	86563	4	4	5.3	weak	30	5.9	P0321172A	not competed	not competed
IKBKE	Q14164	KINASE	TRUE	2	Lysate mix	80461	6	6	9.2	good	6.7	6.36	P0321162A	5.17	80461	6	6	10.6	weak	4.7	6.18	P0321172A	5.33	5.25
IKBKG	Q9Y6K9	n/d	FALSE	2	Lysate mix	55786	8	8	19.1	good	30	6.33	P0321162A	not competed	55786	8	8	21.5	good	30	6.37	P0321172A	not competed	not competed
ILF2	Q12905	n/d	FALSE	2	Lysate mix	43062	4	4	10	good	30	6.53	P0321162A	not competed	43062	5	6	13.8	good	30	6.3	P0321172A	not competed	not competed
ILF3	Q12906	n/d	FALSE	2	Lysate mix	95807	13	13	15.9	good	30	6.66	P0321162A	not competed	95807	9	9	9.2	good	30	6.52	P0321172A	not competed	not competed
IMMT	Q16891	n/d	FALSE	2	Lysate mix	83677	3	3	4	weak	30	5.74	P0321162A	not competed	83677	6	6	7.8	good	30	5.91	P0321172A	not competed	not competed
INCENP	Q9NQS7	n/d	FALSE	2	Lysate mix	105428	16	20	12.5	good	0.78	7.69	P0321162A	6.11	105428	14	16	13.8	good	0.47	7.46	P0321172A	6.33	6.22
INPPL1	O15357	n/d	FALSE	2	Lysate mix	138597	2	2	1.4	good	30	5.95	P0321162A	not competed	138597	2	2	1.5	good	30	5.11	P0321172A	not competed	not competed
INSR	P06213	KINASE	TRUE	2	Lysate mix	156331	24	26	18.5	good	30	7	P0321162A	not competed	156331	34	35	25.9	good	30	7.22	P0321172A	not competed	not competed
IPMK	Q8NFU5	n/d	FALSE	2	Lysate mix	47221	11	11	31	good	30	6.68	P0321162A	not competed	47221	8	8	19.7	good	30	6.69	P0321172A	not competed	not competed
IPO5	O00410	n/d	FALSE	2	Lysate mix	125544	2	2	2.3	good	30	5.88	P0321162A	not competed										not competed
IPO7	O95373	n/d	FALSE	2	Lysate mix	119515	2	2	1.9	good	30	5.68	P0321162A	not competed	119515	2	2	2.2	good	30	5.47	P0321172A	not competed	not competed
IQGAP1	P46940	n/d	FALSE	2	Lysate mix	189250	7	7	4.7	good	30	5.95	P0321162A	not competed										not competed
IQGAP2	Q13576	n/d	FALSE	2	Lysate mix	180576	2	2	1	good	30	6.17	P0321162A	not competed	180576	2	2	1.3	good	30	5.59	P0321172A	not competed	not competed
IRAK1	P51617	KINASE	TRUE	2	Lysate mix	76536	2	2	3.4	good	1.1	6.1	P0321162A	5.96	76536	7	7	10.3	good	1.1	6.31	P0321172A	5.96	5.96
IRAK3	Q9Y616	KINASE	TRUE	2	Lysate mix	67766	2	2	3.2	weak	30	5.59	P0321162A	not competed										not competed
IRAK4	Q9NWZ3	KINASE	TRUE	2	Lysate mix	51529	27	42	54.8	good	12	7.7	P0321162A	4.92	51529	25	35	52.8	good	6.2	7.8	P0321172A	5.21	5.06
IRS4	O14654	n/d	FALSE	2	Lysate mix	133766	3	3	2.1	good	30	5.99	P0321162A	not competed	133766	2	2	1.4	weak	30	5.9	P0321172A	not competed	not competed
ISOC1	Q96CN7	n/d	FALSE	2	Lysate mix	32236	14	32	50.3	good	30	8.55	P0321162A	not competed	32236	14	39	50.3	weak	30	8.32	P0321172A	not competed	not competed
ISOC2	Q96AB3	n/d	FALSE	2	Lysate mix	24097	7	14	46.8	good	30	7.87	P0321162A	not competed	24097	6	13	44.4	good	30	7.73	P0321172A	not competed	not competed
ITGB1	P05556	n/d	FALSE	2	Lysate mix										91619	2	2	2.3	good	30	5.79	P0321172A	not competed	not competed
IWS1	Q96ST2	n/d	FALSE	2	Lysate mix	91954	9	10	10.4	good	30	6.86	P0321162A	not competed	91954	10	10	12	good	30	6.61	P0321172A	not competed	not competed
JAK1	P23458	KINASE	TRUE	2	Lysate mix	133276	58	102	52.7	good	30	8.16	P0321162A	not competed	133276	56	88	50.4	weak	30	8.08	P0321172A	not competed	not competed
JAK2	O60674	KINASE	TRUE	2	Lysate mix	130672	13	13	9.9	good	16	6.43	P0321162A	4.8	130672	13	13	10.2	good	9.7	6.27	P0321172A	5.01	4.9
JAK3	P52333	KINASE	TRUE	2	Lysate mix	125097	14	14	12.4	good	0.94	6.52	P0321162A	6.03	125097	14	14	12.1	good	0.73	6.59	P0321172A	6.14	6.08
KDR	P35968	KINASE	TRUE	2	Lysate mix	151525	3	3	2	weak	30	5.99	P0321162A	not competed										not competed
KHDRBS1	Q07666	n/d	FALSE	2	Lysate mix	48227	4	4	6.3	good	30	6.2	P0321162A	not competed	48227	2	2	3.6	good	30	6.15	P0321172A	not competed	not competed
KHSRP	Q92945	n/d	FALSE	2	Lysate mix	73114	8	8	14.3	good	30	6.26	P0321162A	not competed	73114	6	6	11	good	30	6.19	P0321172A	not competed	not competed
KIT	P10721	KINASE	TRUE	2	Lysate mix	109863	2	2	2.6	good	30	5.99	P0321162A	not competed	109863	3	3	2.6	good	30	5.93	P0321172A	not competed	not competed
KMT2A	Q03164	BROMO	FALSE	2	Lysate mix	432047	4	4	1.4	weak	23	5.71	P0321162A	4.64	432047	4	4	0.9	good	30	5.92	P0321172A	not competed	4.64
KPNA1	P52294	n/d	FALSE	2	Lysate mix	60221	2	2	4.8	good	30	5.61	P0321162A	not competed										not competed
KPNA2	P52292	n/d	FALSE	2	Lysate mix	57861	3	3	4	good	30	5.8	P0321162A	not competed										not competed
KPNB1	Q14974	n/d	FALSE	2	Lysate mix										97169	4	4	4.6	good	30	5.84	P0321172A	not competed	not competed
KRT13	P13646	n/d	FALSE	2	Lysate mix										49588	6	6	13.1	weak	30	5.93	P0321172A	not competed	not competed
KRT18	P05783	n/d	FALSE	2	Lysate mix	48057	17	21	33.3	good	30	7.24	P0321162A	not competed	48057	15	17	30.2	good	30	7.08	P0321172A	not competed	not competed
KRT19	P08727	n/d	FALSE	2	Lysate mix	44105	10	11	30.5	good	30	6.68	P0321162A	not competed	44105	9	9	27	good	30	6.48	P0321172A	not competed	not competed
KRT31	Q15323	n/d	FALSE	2	Lysate mix	47237	3	3	7.7	weak	30	5.68	P0321162A	not competed										not competed
KRT36	O76013	n/d	FALSE	2	Lysate mix										52247	6	6	15.2	weak	30	6.02	P0321172A	not competed	not competed
KRT4	P19013	n/d	FALSE	2	Lysate mix										57285	3	3	9.4	weak	30	5.73	P0321172A	not competed	not competed
KRT5	P13647	contaminant	FALSE	2	Lysate mix	62378	17	25	34.4	weak	30	7.41	P0321162A	not competed										not competed
KRT8	P05787	n/d	FALSE	2	Lysate mix	56608	19	23	42.2	good	30	7.17	P0321162A	not competed	56608	17	21	38.5	good	30	6.94	P0321172A	not competed	not competed
KRT80	Q6KB66	n/d	FALSE	2	Lysate mix	50525	2	2	4.4	weak	30	5.71	P0321162A	not competed										not competed
KRT81	Q14533	n/d	FALSE	2	Lysate mix										54928	2	2	3.6	good	30	5.97	P0321172A	not competed	not competed
KRT84	Q9NSB2	n/d	FALSE	2	Lysate mix										64842	12	12	23.3	weak	30	6.46	P0321172A	not competed	not competed
KRT85	P78386	n/d	FALSE	2	Lysate mix										55802	2	2	12.4	weak	30	6	P0321172A	not competed	not competed
LAMTOR3	Q9UHA4	n/d	FALSE	2	Lysate mix	13623	2	2	13.7	good	30	6.06	P0321162A	not competed										not competed
LARP1	Q6PKG0	n/d	FALSE	2	Lysate mix	123509	5	5	3.9	good	30	6.03	P0321162A	not competed	123509	8	8	7.1	good	30	5.87	P0321172A	not competed	not competed
LAS1L	Q9Y4W2	n/d	FALSE	2	Lysate mix										83064	2	2	2.5	good	30	5.84	P0321172A	not competed	not competed
LASP1	Q14847	n/d	FALSE	2	Lysate mix	29717	5	5	18.8	good	30	6.11	P0321162A	not competed										not competed
LATS1	O95835	KINASE	TRUE	2	Lysate mix	126868	23	30	26.3	good	3.5	7.52	P0321162A	5.46	126868	22	26	24.8	good	2.2	7.25	P0321172A	5.66	5.56
LATS2	Q9NRM7	KINASE	TRUE	2	Lysate mix	120134	2	2	2.4	good	1.2	6.04	P0321162A	5.92	120134	3	3	3.9	weak	1.7	5.88	P0321172A	5.77	5.84
LCK	P06239	KINASE	TRUE	2	Lysate mix	61189	2	2	4.9	weak	0.6	5.85	P0321162A	6.22	61189	2	2	4.5	weak	1.2	5.96	P0321172A	5.92	6.07
LEO1	Q8WVC0	n/d	FALSE	2	Lysate mix	75403	6	6	8.7	good	30	6.62	P0321162A	not competed	75403	8	8	12.9	good	30	6.63	P0321172A	not competed	not competed
LGALS3BP	Q08380	n/d	FALSE	2	Lysate mix	65330	5	5	10.6	good	30	6.29	P0321162A	not competed	65330	7	7	11.8	good	30	6.3	P0321172A	not competed	not competed
LGALS8	O00214	n/d	FALSE	2	Lysate mix										40397	2	2	7.3	good	30	5.98	P0321172A	not competed	not competed
LIMK1	P53667	KINASE	TRUE	2	Lysate mix	72584	13	13	22.1	good	0.51	6.77	P0321162A	6.29	72584	18	18	28	good	0.45	6.67	P0321172A	6.35	6.32
LIMK2	P53671	KINASE	TRUE	2	Lysate mix	72231	10	10	15.7	good	3.4	7.06	P0321162A	5.47	72231	13	14	19.1	good	2.6	6.92	P0321172A	5.59	5.53
LMNA	P02545	n/d	FALSE	2	Lysate mix	74139	9	9	14.9	good	30	6.13	P0321162A	not competed	74139	5	5	7.8	good	30	5.82	P0321172A	not competed	not competed
LMNB1	P20700	n/d	FALSE	2	Lysate mix	66408	3	4	6	good	30	5.86	P0321162A	not competed										not competed
LPCAT1	Q8NF37	n/d	FALSE	2	Lysate mix	59151	2	2	3.9	good	30	6.31	P0321162A	not competed	59151	3	3	5.2	good	30	6.11	P0321172A	not competed	not competed
LRPPRC	P42704	n/d	FALSE	2	Lysate mix										157903	6	6	5.2	good	30	5.55	P0321172A	not competed	not competed
LRRC59	Q96AG4	n/d	FALSE	2	Lysate mix										34930	5	6	13.4	good	30	6.24	P0321172A	not competed	not competed
LRRK2	Q5S007	KINASE	TRUE	2	Lysate mix	286100	10	10	4.4	weak	2	6.23	P0321162A	5.7	286100	10	10	5.1	good	2.6	6.14	P0321172A	5.59	5.64
LSM14A	Q8ND56	n/d	FALSE	2	Lysate mix	50553	4	4	9.3	good	30	6.21	P0321162A	not competed	50553	3	3	7.1	good	30	5.78	P0321172A	not competed	not competed
LTV1	Q96GA3	n/d	FALSE	2	Lysate mix										54854	2	2	4.6	good	30	5.22	P0321172A	not competed	not competed
LUC7L2	Q9Y383	n/d	FALSE	2	Lysate mix	46513	8	8	22.4	good	30	6.91	P0321162A	not competed	46513	6	6	17.9	good	30	6.75	P0321172A	not competed	not competed
LUZP1	Q86V48	n/d	FALSE	2	Lysate mix	120273	4	4	4.5	good	30	5.71	P0321162A	not competed	120273	2	2	1.9	weak	30	5.49	P0321172A	not competed	not competed
LYN	P07948	KINASE	TRUE	2	Lysate mix	58573	24	42	51.8	good	0.95	8.22	P0321162A	6.02	58573	24	46	48.4	good	0.91	8.06	P0321172A	6.04	6.03
LYRM4	Q9HD34	n/d	FALSE	2	Lysate mix										10758	2	2	15.4	good	30	5.47	P0321172A	not competed	not competed
MAGOHB	Q96A72	n/d	FALSE	2	Lysate mix										17276	3	3	23	good	30	5.81	P0321172A	not competed	not competed
MAIP1	Q8WWC4	n/d	FALSE	2	Lysate mix	32544	3	3	10.7	good	30	5.86	P0321162A	not competed	32544	2	2	4.5	weak	30	5.93	P0321172A	not competed	not competed
MAP2K1	Q02750	KINASE	TRUE	2	Lysate mix	43439	10	10	26.2	weak	2.6	7.34	P0321162A	5.59										5.59
MAP2K2	P36507	KINASE	TRUE	2	Lysate mix	44424	10	11	36.2	good	1.9	7.02	P0321162A	5.72	44424	9	10	34	weak	1.9	6.94	P0321172A	5.72	5.72
MAP2K3	P46734	KINASE	TRUE	2	Lysate mix	39940	8	8	20.7	good	18	6.59	P0321162A	4.74	39940	7	8	22.5	weak	10	6.5	P0321172A	5	4.87
MAP2K4	P45985	KINASE	TRUE	2	Lysate mix	45584	15	18	35.6	good	15	7.37	P0321162A	4.82										4.82
MAP2K5	Q13163	KINASE	TRUE	2	Lysate mix	50111	13	19	26.3	weak	3.6	7.72	P0321162A	5.44	50111	14	22	33.5	good	4.1	7.71	P0321172A	5.39	5.42
MAP2K6	P52564	KINASE	TRUE	2	Lysate mix	37492	14	17	52.7	weak	8.1	7.29	P0321162A	5.09	37492	13	17	55.7	weak	4.7	7.03	P0321172A	5.33	5.21
MAP3K1	Q13233	KINASE	TRUE	2	Lysate mix	164468	18	20	11.6	good	30	7.36	P0321162A	not competed	164468	19	22	12.4	good	30	7.24	P0321172A	not competed	not competed
MAP3K10	Q02779	KINASE	TRUE	2	Lysate mix	103693	2	2	1.8	good	30	5.76	P0321162A	not competed	103693	3	3	3.1	weak	15	5.64	P0321172A	4.82	4.82
MAP3K11	Q16584	KINASE	TRUE	2	Lysate mix	92687	10	10	13	weak	3.1	6.91	P0321162A	5.51	92687	9	11	12.8	good	1.7	6.61	P0321172A	5.77	5.64
MAP3K12	Q12852	KINASE	TRUE	2	Lysate mix										96320	2	2	2.3	weak	17	5.82	P0321172A	4.77	4.77
MAP3K15	Q6ZN16	KINASE	TRUE	2	Lysate mix	147435	5	5	3.4	good	30	6.1	P0321162A	not competed	147435	6	6	4.2	weak	30	6.08	P0321172A	not competed	not competed
MAP3K2	Q9Y2U5	KINASE	TRUE	2	Lysate mix	69740	9	9	13.2	weak	4.4	6.85	P0321162A	5.36	69740	12	12	21.6	weak	2.6	6.83	P0321172A	5.59	5.47
MAP3K20	Q9NYL2	KINASE	TRUE	2	Lysate mix	51582	6	6	8.9	good	30	7.2	P0321162A	not competed	51582	11	12	14.2	good	30	7.12	P0321172A	not competed	not competed
MAP3K21	Q5TCX8	KINASE	TRUE	2	Lysate mix	113925	17	17	17.8	weak	27	6.84	P0321162A	4.57	113925	16	17	16.5	good	9.1	6.75	P0321172A	5.04	4.8
MAP3K3	Q99759	KINASE	TRUE	2	Lysate mix	74088	13	13	27.3	good	9.2	6.84	P0321162A	5.04	74088	9	9	17.3	good	5.2	6.5	P0321172A	5.28	5.16
MAP3K4	Q9Y6R4	KINASE	TRUE	2	Lysate mix	181683	42	46	24.9	good	1.9	7.48	P0321162A	5.72	181683	44	47	25.9	good	1.7	7.44	P0321172A	5.77	5.74
MAP3K5	Q99683	KINASE	TRUE	2	Lysate mix	154535	21	21	19.1	good	30	6.65	P0321162A	not competed	154535	23	23	18.9	weak	30	6.69	P0321172A	not competed	not competed
MAP3K6	O95382	KINASE	TRUE	2	Lysate mix	142594	9	9	9.2	good	30	6.23	P0321162A	not competed	142594	8	8	7.1	weak	30	6.21	P0321172A	not competed	not competed
MAP3K7	O43318	KINASE	TRUE	2	Lysate mix	67195	9	10	17.2	good	30	7.02	P0321162A	not competed	67195	9	10	12.2	weak	30	6.84	P0321172A	not competed	not competed
MAP3K9	P80192	KINASE	TRUE	2	Lysate mix										123372	4	4	3.6	good	0.63	5.94	P0321172A	6.2	6.2
MAP4K1	Q92918	KINASE	TRUE	2	Lysate mix	91295	2	2	2.2	good	1.3	5.86	P0321162A	5.89	91295	3	3	3.4	good	1.2	5.44	P0321172A	5.92	5.9
MAP4K2	Q12851	KINASE	TRUE	2	Lysate mix	91555	5	5	8.4	good	6.8	6.7	P0321162A	5.17	91555	8	8	12.7	good	2.9	6.74	P0321172A	5.54	5.36
MAP4K3	Q8IVH8	KINASE	TRUE	2	Lysate mix	101315	9	10	10.7	good	4.6	7.36	P0321162A	5.34	101315	8	10	9.6	good	3	7.26	P0321172A	5.52	5.43
MAP4K4	O95819	KINASE	TRUE	2	Lysate mix	150912	31	39	20.6	good	30	8.12	P0321162A	not competed	150912	21	28	16	weak	24	7.9	P0321172A	4.62	4.62
MAP4K5	Q9Y4K4	KINASE	TRUE	2	Lysate mix	95039	14	16	19.3	weak	0.69	7.41	P0321162A	6.16	95039	14	16	17.6	good	0.55	7.28	P0321172A	6.26	6.21
MAPK1	P28482	KINASE	TRUE	2	Lysate mix	41389	17	102	60.8	good	30	9.08	P0321162A	not competed	41389	17	106	64.7	good	30	8.92	P0321172A	not competed	not competed
MAPK11	Q15759	KINASE	TRUE	2	Lysate mix	41357	3	3	8	good	30	6.32	P0321162A	not competed	41357	4	4	8.8	good	30	6.27	P0321172A	not competed	not competed
MAPK14	Q16539	KINASE	TRUE	2	Lysate mix	41493	19	54	56.1	good	30	8.62	P0321162A	not competed	41493	22	56	50.3	good	30	8.45	P0321172A	not competed	not competed
MAPK3	P27361	KINASE	TRUE	2	Lysate mix	43135	11	17	31.7	weak	30	7.74	P0321162A	not competed	43135	10	13	31.7	weak	14	7.52	P0321172A	4.85	4.85
MAPK6	Q16659	KINASE	TRUE	2	Lysate mix	82680	16	16	23.6	good	30	6.79	P0321162A	not competed	82680	14	15	24.4	good	30	6.62	P0321172A	not competed	not competed
MAPK7	Q13164	KINASE	TRUE	2	Lysate mix	88385	13	14	16.2	weak	12	7.22	P0321162A	4.92	88385	13	13	16.3	good	4.4	6.81	P0321172A	5.36	5.14
MAPK8	P45983	KINASE	TRUE	2	Lysate mix	48088	10	28	37.9	good	23	8.57	P0321162A	4.64	44229	17	45	51.5	good	16	8.5	P0321172A	4.8	4.72
MAPK9	P45984	KINASE	TRUE	2	Lysate mix	48311	16	41	55.2	good	1.8	8.5	P0321162A	5.74	48139	14	43	29	weak	2	8.46	P0321172A	5.7	5.72
MAPKAPK5	Q8IW41	KINASE	TRUE	2	Lysate mix	54220	6	6	14.2	good	30	6.54	P0321162A	not competed	54220	6	6	14.6	good	30	6.65	P0321172A	not competed	not competed
MAPRE1	Q15691	n/d	FALSE	2	Lysate mix	29999	6	6	16.8	good	30	6.28	P0321162A	not competed										not competed
MARK1	Q9P0L2	KINASE	TRUE	2	Lysate mix	89002	11	12	13	weak	30	6.98	P0321162A	not competed	89002	14	16	16.5	good	30	6.83	P0321172A	not competed	not competed
MARK2	Q7KZI7	KINASE	TRUE	2	Lysate mix	87910	25	30	40.9	weak	30	8.01	P0321162A	not competed	87910	26	32	42.9	weak	30	7.89	P0321172A	not competed	not competed
MARK3	P27448	KINASE	TRUE	2	Lysate mix	84488	23	27	34.5	weak	30	7.8	P0321162A	not competed	84488	24	26	37.1	weak	30	7.74	P0321172A	not competed	not competed
MARK4	Q96L34	KINASE	TRUE	2	Lysate mix	82519	13	14	15.7	good	22	7.29	P0321162A	4.66	82519	12	15	16.5	good	11	7.11	P0321172A	4.96	4.81
MARS	P56192	n/d	FALSE	2	Lysate mix	101115	3	3	3.2	good	30	5.76	P0321162A	not competed	101115	2	2	2	good	30	5.7	P0321172A	not competed	not competed
MAST3	O60307	KINASE	TRUE	2	Lysate mix	143136	9	9	8.6	good	0.34	6.92	P0321162A	6.47	143136	10	10	11.9	good	0.22	6.58	P0321172A	6.66	6.56
MAST4	O15021	KINASE	TRUE	2	Lysate mix	284374	6	6	2.3	good	0.16	6.33	P0321162A	6.8	284374	4	4	2.4	good	0.06	6	P0321172A	7.2	7
MASTL	Q96GX5	KINASE	TRUE	2	Lysate mix	97318	2	2	1.5	good	0.15	6.14	P0321162A	6.82	97318	2	2	1.5	good	0.22	6.07	P0321172A	6.66	6.74
MATR3	P43243	n/d	FALSE	2	Lysate mix	94622	14	15	17.4	good	30	6.67	P0321162A	not competed	94622	15	15	18.5	good	30	6.71	P0321172A	not competed	not competed
MCM3	P25205	n/d	FALSE	2	Lysate mix	95907	2	2	1.9	good	30	5.95	P0321162A	not competed	95907	5	5	5.8	weak	30	5.86	P0321172A	not competed	not competed
MCM7	P33993	n/d	FALSE	2	Lysate mix	81307	2	2	2.9	good	30	5.59	P0321162A	not competed	81307	2	2	3.5	weak	30	5.49	P0321172A	not competed	not competed
MELK	Q14680	KINASE	TRUE	2	Lysate mix	74641	23	27	37.9	good	30	7.68	P0321162A	not competed	74641	22	27	32.1	good	30	7.64	P0321172A	not competed	not competed
MERTK	Q12866	KINASE	TRUE	2	Lysate mix	110248	25	35	23.9	good	19	7.8	P0321162A	4.72	110248	25	35	29.4	good	11	7.81	P0321172A	4.96	4.84
MET	P08581	KINASE	TRUE	2	Lysate mix	157710	25	36	20.7	weak	30	8.15	P0321162A	not competed	155540	29	42	22.8	weak	22	8.05	P0321172A	4.66	4.66
METTL7A	Q9H8H3	MT	FALSE	2	Lysate mix	28319	2	2	7.4	good	30	6.2	P0321162A	not competed	28319	2	2	8.6	good	30	6.16	P0321172A	not competed	not competed
MFAP1	P55081	n/d	FALSE	2	Lysate mix	51958	3	3	3.4	weak	30	6.07	P0321162A	not competed	51958	6	6	10	good	30	6.25	P0321172A	not competed	not competed
MINK1	Q8N4C8	KINASE	TRUE	2	Lysate mix	149820	8	8	5.5	good	30	7.08	P0321162A	not competed	146709	14	15	10.7	weak	30	7.17	P0321172A	not competed	not competed
MKNK1	Q9BUB5	KINASE	TRUE	2	Lysate mix	51342	4	4	9.9	good	30	6.13	P0321162A	not competed										not competed
MKNK2	Q9HBH9	KINASE	TRUE	2	Lysate mix	51874	5	5	15.3	good	30	6.71	P0321162A	not competed	51874	7	8	21.9	good	30	6.65	P0321172A	not competed	not competed
MNAT1	P51948	n/d	FALSE	2	Lysate mix	35823	4	4	15.5	good	0.86	6.51	P0321162A	6.07	35823	2	2	6.1	good	0.31	6.22	P0321172A	6.51	6.29
MOB1B	Q7L9L4	n/d	FALSE	2	Lysate mix	25499	4	4	19.9	good	3.7	7.19	P0321162A	5.43	25499	4	5	19.9	good	1.3	6.85	P0321172A	5.89	5.66
MOB2	Q70IA6	n/d	FALSE	2	Lysate mix	30174	2	2	6.8	weak	2.4	6.47	P0321162A	5.62	30174	3	3	11.4	weak	0.59	6.31	P0321172A	6.23	5.93
MP68	P56378	n/d	FALSE	2	Lysate mix	6662	2	4	27.6	weak	30	6.73	P0321162A	not competed	6662	3	3	39.7	good	30	6.18	P0321172A	not competed	not competed
MPC2	O95563	n/d	FALSE	2	Lysate mix	14279	2	2	11	weak	30	6.05	P0321162A	not competed	14279	2	3	9.4	good	30	5.56	P0321172A	not competed	not competed
MRPL12	P52815	n/d	FALSE	2	Lysate mix										21348	2	2	10.6	good	30	5.7	P0321172A	not competed	not competed
MRPL3	P09001	n/d	FALSE	2	Lysate mix	38632	2	2	6	good	30	5.7	P0321162A	not competed										not competed
MRPL57	Q9BQC6	n/d	FALSE	2	Lysate mix	12266	3	3	25.5	good	30	6.67	P0321162A	not competed	12266	3	3	25.5	good	30	6.64	P0321172A	not competed	not competed
MRPS10	P82664	n/d	FALSE	2	Lysate mix										22999	2	2	10.9	good	30	5.65	P0321172A	not competed	not competed
MRPS15	P82914	n/d	FALSE	2	Lysate mix	29842	6	6	17.5	good	30	5.96	P0321162A	not competed	29842	5	5	14.8	good	30	6.26	P0321172A	not competed	not competed
MRPS2	Q9Y399	n/d	FALSE	2	Lysate mix	33249	3	3	7.1	good	30	6.04	P0321162A	not competed										not competed
MRPS22	P82650	n/d	FALSE	2	Lysate mix	41280	7	7	21.1	good	30	6.24	P0321162A	not competed	41280	4	4	10.6	good	30	5.97	P0321172A	not competed	not competed
MRPS23	Q9Y3D9	n/d	FALSE	2	Lysate mix										21770	3	3	20	good	30	5.71	P0321172A	not competed	not competed
MRPS26	Q9BYN8	n/d	FALSE	2	Lysate mix	24211	4	4	13.7	good	30	6.49	P0321162A	not competed	24211	3	3	13.7	good	30	5.79	P0321172A	not competed	not competed
MRPS27	Q92552	n/d	FALSE	2	Lysate mix	49149	7	7	14	good	30	6.19	P0321162A	not competed	49149	8	8	19.3	good	30	6.07	P0321172A	not competed	not competed
MRPS28	Q9Y2Q9	n/d	FALSE	2	Lysate mix										20843	3	3	14.4	good	30	5.67	P0321172A	not competed	not competed
MRPS31	Q92665	n/d	FALSE	2	Lysate mix										45318	2	2	4.8	weak	30	5.61	P0321172A	not competed	not competed
MRPS34	P82930	n/d	FALSE	2	Lysate mix	25650	2	2	6.9	good	30	5.8	P0321162A	not competed										not competed
MRPS35	P82673	n/d	FALSE	2	Lysate mix	36844	2	2	3.7	good	30	6.05	P0321162A	not competed	36844	3	3	7.7	good	30	5.74	P0321172A	not competed	not competed
MRPS7	Q9Y2R9	n/d	FALSE	2	Lysate mix	28134	6	7	24	good	30	6.68	P0321162A	not competed	28134	4	4	16.9	good	30	6.56	P0321172A	not competed	not competed
MRPS9	P82933	n/d	FALSE	2	Lysate mix	45834	5	5	11.6	good	30	6.29	P0321162A	not competed	45834	5	5	14.6	good	30	6.12	P0321172A	not competed	not competed
MRTO4	Q9UKD2	n/d	FALSE	2	Lysate mix	27560	2	2	10	weak	30	6.02	P0321162A	not competed										not competed
MSH6	P52701	n/d	FALSE	2	Lysate mix	152784	5	5	2.9	good	30	5.99	P0321162A	not competed	152784	4	4	2.4	good	30	5.48	P0321172A	not competed	not competed
MTA2	O94776	n/d	FALSE	2	Lysate mix										75022	3	3	3.1	good	30	5.46	P0321172A	not competed	not competed
MTREX	P42285	n/d	FALSE	2	Lysate mix	117803	3	3	2.2	good	30	5.61	P0321162A	not competed										not competed
MYBBP1A	Q9BQG0	n/d	FALSE	2	Lysate mix	149365	4	4	3.8	good	30	6.03	P0321162A	not competed	148853	3	3	2	good	30	5.71	P0321172A	not competed	not competed
MYH10	P35580	n/d	FALSE	2	Lysate mix	232525	41	41	19.4	good	30	6.72	P0321162A	not competed	232525	41	42	21.1	good	30	6.66	P0321172A	not competed	not competed
MYH9	P35579	n/d	FALSE	2	Lysate mix	226530	57	58	34.4	good	30	7.26	P0321162A	not competed	226530	50	51	31.4	good	30	7.12	P0321172A	not competed	not competed
MYL12B	O14950	n/d	FALSE	2	Lysate mix	19779	7	7	34.9	good	30	6.67	P0321162A	not competed	19779	4	4	28.5	good	30	6.41	P0321172A	not competed	not competed
MYL4	P12829	n/d	FALSE	2	Lysate mix	21564	3	3	15.2	good	30	5.94	P0321162A	not competed										not competed
MYL6	P60660	n/d	FALSE	2	Lysate mix	16961	5	6	41.7	good	30	6.63	P0321162A	not competed	16961	8	8	55	good	30	6.61	P0321172A	not competed	not competed
MYLK	Q15746	KINASE	TRUE	2	Lysate mix	210713	16	16	9.4	good	30	6.6	P0321162A	not competed	210713	11	11	6.5	weak	30	6.44	P0321172A	not competed	not competed
MYLK3	Q32MK0	KINASE	TRUE	2	Lysate mix	88392	4	4	6	good	30	6.47	P0321162A	not competed	88392	5	5	8.9	weak	30	6.36	P0321172A	not competed	not competed
MYO1B	O43795	n/d	FALSE	2	Lysate mix	131983	12	12	10	good	30	6.36	P0321162A	not competed	131983	7	7	5.5	good	30	6.14	P0321172A	not competed	not competed
MYO1C	O00159	n/d	FALSE	2	Lysate mix	121680	3	3	1.4	good	30	5.95	P0321162A	not competed	121680	4	4	2.8	good	30	5.81	P0321172A	not competed	not competed
NACA	E9PAV3	n/d	FALSE	2	Lysate mix	205419	3	3	1.9	good	30	6.13	P0321162A	not competed	205419	2	2	1.4	good	30	5.91	P0321172A	not competed	not competed
NAGK	Q9UJ70	n/d	FALSE	2	Lysate mix	42037	2	2	5.8	good	30	5.71	P0321162A	not competed	42037	3	3	6.7	good	30	5.73	P0321172A	not competed	not competed
NAP1L1	P55209	n/d	FALSE	2	Lysate mix	45374	4	4	16.4	weak	30	6.4	P0321162A	not competed	37344	2	2	7.4	good	30	5.86	P0321172A	not competed	not competed
NAP1L4	Q99733	n/d	FALSE	2	Lysate mix										44078	3	3	9.3	good	30	5.97	P0321172A	not competed	not competed
NCBP2-AS2	Q69YL0	n/d	FALSE	2	Lysate mix										10890	2	2	17.2	good	30	6.01	P0321172A	not competed	not competed
NCL	P19338	n/d	FALSE	2	Lysate mix	76613	42	60	43.7	good	30	8.26	P0321162A	not competed	76613	45	63	46.9	good	30	8.14	P0321172A	not competed	not competed
NDUFA4	O00483	n/d	FALSE	2	Lysate mix	9370	3	3	30.9	good	30	6.37	P0321162A	not competed										not competed
NDUFA6	P56556	n/d	FALSE	2	Lysate mix										17871	2	2	10.9	good	30	5.91	P0321172A	not competed	not competed
NEK1	Q96PY6	KINASE	TRUE	2	Lysate mix	145812	10	10	7.7	good	30	6.52	P0321162A	not competed	145812	9	9	6.4	weak	16	6.41	P0321172A	4.8	4.8
NEK2	P51955	KINASE	TRUE	2	Lysate mix	51763	15	17	36.6	good	1.4	7.13	P0321162A	5.85	51763	14	16	35.1	good	1.3	7.07	P0321172A	5.89	5.87
NEK3	P51956	KINASE	TRUE	2	Lysate mix	57704	9	9	21.9	good	3	6.82	P0321162A	5.52	57704	7	7	17.4	good	1.3	6.61	P0321172A	5.89	5.7
NEK6	Q9HC98	KINASE	TRUE	2	Lysate mix	39844	8	9	27.5	good	30	7.17	P0321162A	not competed	39844	4	4	24.9	good	30	6.81	P0321172A	not competed	not competed
NEK7	Q8TDX7	KINASE	TRUE	2	Lysate mix	34551	4	4	13.2	good	30	6.71	P0321162A	not competed	34551	4	4	16.6	weak	30	6.19	P0321172A	not competed	not competed
NEK9	Q8TD19	KINASE	TRUE	2	Lysate mix	107167	36	50	36.8	good	0.04	8.07	P0321162A	7.4	107167	39	55	40.1	good	0.03	8.27	P0321172A	7.57	7.48
NHP2	Q9NX24	n/d	FALSE	2	Lysate mix										17201	2	2	13.1	good	30	6.1	P0321172A	not competed	not competed
NIPBL	Q6KC79	n/d	FALSE	2	Lysate mix										316048	3	3	1.2	good	30	5.44	P0321172A	not competed	not competed
NIPSNAP1	Q9BPW8	n/d	FALSE	2	Lysate mix	33310	4	4	7.4	good	30	6.49	P0321162A	not competed	33310	4	4	12.3	good	30	6.38	P0321172A	not competed	not competed
NLK	Q9UBE8	KINASE	TRUE	2	Lysate mix	58282	10	10	19.9	good	30	6.97	P0321162A	not competed	58282	11	11	16.3	good	30	6.92	P0321172A	not competed	not competed
NME4	O00746	n/d	FALSE	2	Lysate mix	20658	9	18	50.8	good	30	8.02	P0321162A	not competed	20658	12	20	47.1	good	30	7.94	P0321172A	not competed	not competed
NOL7	Q9UMY1	n/d	FALSE	2	Lysate mix	29426	3	3	10.1	good	30	6.06	P0321162A	not competed	29426	2	2	7.8	good	30	6.26	P0321172A	not competed	not competed
NOLC1	Q14978	n/d	FALSE	2	Lysate mix	74746	17	17	21.6	good	30	6.96	P0321162A	not competed	74746	13	13	17.7	good	30	6.98	P0321172A	not competed	not competed
NONO	Q15233	n/d	FALSE	2	Lysate mix	54231	10	10	14	good	30	6.45	P0321162A	not competed	54231	3	3	7.2	weak	30	6.17	P0321172A	not competed	not competed
NOP56	O00567	n/d	FALSE	2	Lysate mix	66049	3	3	4.9	good	30	5.81	P0321162A	not competed	66049	2	2	3.9	good	30	5.75	P0321172A	not competed	not competed
NPM1	P06748	n/d	FALSE	2	Lysate mix	32575	11	17	32.7	good	30	7.89	P0321162A	not competed	32575	12	16	40.1	good	30	7.91	P0321172A	not competed	not competed
NPM3	O75607	n/d	FALSE	2	Lysate mix	19343	2	2	14.6	weak	30	6.08	P0321162A	not competed										not competed
NQO1	P15559	OXIDOREDUCTASE	FALSE	2	Lysate mix	30867	11	23	35.8	good	30	8.11	P0321162A	not competed	30867	13	24	44.2	good	30	7.95	P0321172A	not competed	not competed
NQO2	P16083	OXIDOREDUCTASE	FALSE	2	Lysate mix	25918	16	49	77.5	good	30	8.98	P0321162A	not competed	25918	15	41	68	good	30	8.73	P0321172A	not competed	not competed
NSDHL	Q15738	OXIDOREDUCTASE	FALSE	2	Lysate mix	41900	2	2	4.6	good	30	6.15	P0321162A	not competed	41900	2	2	4.3	good	30	5.72	P0321172A	not competed	not competed
NSUN5	Q96P11	MT	FALSE	2	Lysate mix	50410	2	2		good	30	5.67	P0321162A	not competed	50410	3	3		good	30	5.72	P0321172A	not competed	not competed
NT5E	P21589	n/d	FALSE	2	Lysate mix	63367	5	5	8.7	good	30	6.09	P0321162A	not competed	63367	4	4	6.4	good	30	6.02	P0321172A	not competed	not competed
NTRK1	P04629	KINASE	TRUE	2	Lysate mix	87496	12	13	15.2	weak	7.6	7.21	P0321162A	5.12	87496	7	7	9.9	good	2.2	6.48	P0321172A	5.66	5.39
NUAK1	O60285	KINASE	TRUE	2	Lysate mix	74304	9	9	11.8	good	17	6.49	P0321162A	4.77	74304	8	8	12.7	good	13	6.38	P0321172A	4.89	4.83
NUCKS1	Q9H1E3	n/d	FALSE	2	Lysate mix										27296	2	2	6.6	good	30	6.46	P0321172A	not competed	not competed
NUDC	Q9Y266	n/d	FALSE	2	Lysate mix										38242	3	3	9.7	good	30	5.69	P0321172A	not competed	not competed
NUDT21	O43809	n/d	FALSE	2	Lysate mix	26227	2	2	6.6	good	30	6.14	P0321162A	not competed										not competed
NUMA1	Q14980	n/d	FALSE	2	Lysate mix										238257	2	2	1	good	30	5.69	P0321172A	not competed	not competed
NUP205	Q92621	n/d	FALSE	2	Lysate mix	227919	2	2	1.2	good	30	6.2	P0321162A	not competed	227919	3	3	1.6	weak	16	5.34	P0321172A	4.8	4.8
NUP93	Q8N1F7	n/d	FALSE	2	Lysate mix	93487	3	3	2.9	good	30	5.82	P0321162A	not competed	93487	4	4	3.9	good	30	5.69	P0321172A	not competed	not competed
OSBPL3	Q9H4L5	n/d	FALSE	2	Lysate mix	101222	6	6	10.3	good	30	6.11	P0321162A	not competed	101222	7	7	10.6	weak	30	6.22	P0321172A	not competed	not competed
OSGEP	Q9NPF4	n/d	FALSE	2	Lysate mix										36426	2	2	5.4	weak	30	5.85	P0321172A	not competed	not competed
OXSR1	O95747	KINASE	TRUE	2	Lysate mix	58021	8	8	18.6	good	4.2	6.76	P0321162A	5.38	58021	8	8	24.5	weak	2	6.68	P0321172A	5.7	5.54
P00761	P00761	contaminant	FALSE	2	Lysate mix	24409	9	44		good	30	9.15	P0321162A	not competed	24409	7	40		good	30	8.88	P0321172A	not competed	not competed
P0DOX5	P0DOX5	n/d	FALSE	2	Lysate mix	48986	3	4		good	30	6.45	P0321162A	not competed										not competed
P0DOX8	P0DOX8	n/d	FALSE	2	Lysate mix	22830	2	2		good	30	6.6	P0321162A	not competed										not competed
P15636	P15636	contaminant	FALSE	2	Lysate mix	68124	12	106		good	30	9.57	P0321162A	not competed	68124	12	68		good	30	9.43	P0321172A	not competed	not competed
P3H3	Q8IVL6	OXIDOREDUCTASE	FALSE	2	Lysate mix	81836	3	3	3.9	weak	30	5.93	P0321162A	not competed	81836	3	3	3.5	good	30	5.77	P0321172A	not competed	not competed
P4HA1	P13674	OXIDOREDUCTASE	FALSE	2	Lysate mix	61049	2	2	3	good	30	5.9	P0321162A	not competed	61049	2	2	3	good	30	5.79	P0321172A	not competed	not competed
PABPC1	P11940	n/d	FALSE	2	Lysate mix	70670	4	5	5.3	good	30	6.23	P0321162A	not competed	70670	4	4	7.5	good	30	5.58	P0321172A	not competed	not competed
PABPC4	Q13310	n/d	FALSE	2	Lysate mix										72390	2	2	3.1	good	30	5.15	P0321172A	not competed	not competed
PACSIN3	Q9UKS6	n/d	FALSE	2	Lysate mix	48486	2	2	2.1	good	30	5.64	P0321162A	not competed	48486	2	2	4.7	good	30	5.44	P0321172A	not competed	not competed
PAF1	Q8N7H5	n/d	FALSE	2	Lysate mix	59975	16	17	31.8	good	30	6.93	P0321162A	not competed	59975	14	14	24.9	good	30	6.79	P0321172A	not competed	not competed
PAG1	Q9NWQ8	n/d	FALSE	2	Lysate mix	46980	2	2	4.6	weak	7	6.35	P0321162A	5.15	46980	4	4	9.3	weak	5.9	6.22	P0321172A	5.23	5.19
PAICS	P22234	n/d	FALSE	2	Lysate mix	47958	4	4	8	good	30	6.09	P0321162A	not competed										not competed
PAK4	O96013	KINASE	TRUE	2	Lysate mix	64071	18	32	42.3	good	4.7	8.23	P0321162A	5.33	64071	16	31	39.1	good	1.5	8.13	P0321172A	5.82	5.58
PARP1	P09874	PARP	FALSE	2	Lysate mix	113082	26	26	24.4	good	30	6.71	P0321162A	not competed	113082	23	23	20.1	good	30	6.56	P0321172A	not competed	not competed
PARP16	Q8N5Y8	PARP	FALSE	2	Lysate mix	36469	7	8	21.7	good	30	7.17	P0321162A	not competed	36469	7	8	23	good	30	6.82	P0321172A	not competed	not competed
PCBP1	Q15365	n/d	FALSE	2	Lysate mix	37497	4	4	23.9	good	30	6.49	P0321162A	not competed	37497	2	2	19.1	weak	30	5.98	P0321172A	not competed	not competed
PCGF3	Q3KNV8	n/d	FALSE	2	Lysate mix	28748	4	4	19.4	weak	30	6.25	P0321162A	not competed	28748	5	5	21.9	good	14	6.26	P0321172A	4.85	4.85
PCGF5	Q86SE9	n/d	FALSE	2	Lysate mix	29714	7	8	30.1	good	20	6.86	P0321162A	4.7	29714	10	10	42.6	weak	9.6	6.56	P0321172A	5.02	4.86
PCNA	P12004	n/d	FALSE	2	Lysate mix										28768	2	2	6.1	good	30	5.63	P0321172A	not competed	not competed
PDAP1	Q13442	n/d	FALSE	2	Lysate mix										20630	2	2	9.4	weak	30	5.97	P0321172A	not competed	not competed
PDCD6IP	Q8WUM4	n/d	FALSE	2	Lysate mix	96771	4	4	3.6	good	30	6.02	P0321162A	not competed	96771	4	4	3.9	good	30	5.83	P0321172A	not competed	not competed
PDE10A	Q9Y233	n/d	FALSE	2	Lysate mix	89389	13	13	16.3	good	30	6.91	P0321162A	not competed	89389	16	16	20.5	good	30	6.84	P0321172A	not competed	not competed
PDGFRA	P16234	KINASE	TRUE	2	Lysate mix										122668	2	2	1.6	good	30	5.64	P0321172A	not competed	not competed
PDGFRB	P09619	KINASE	TRUE	2	Lysate mix	123967	15	15	15.6	good	30	6.84	P0321162A	not competed	123967	16	16	19.1	good	30	6.72	P0321172A	not competed	not competed
PDIA4	P13667	n/d	FALSE	2	Lysate mix	72932	15	15	20	good	30	6.65	P0321162A	not competed										not competed
PDIK1L	Q8N165	KINASE	TRUE	2	Lysate mix	38545	5	5	19.6	good	0.76	6.06	P0321162A	6.12	38545	2	2	5	weak	6.7	5.89	P0321172A	5.17	5.64
PDPK1	O15530	KINASE	TRUE	2	Lysate mix	63151	15	18	24.1	good	30	7.33	P0321162A	not competed	63151	19	20	31.7	weak	30	7.26	P0321172A	not competed	not competed
PDXK	O00764	n/d	FALSE	2	Lysate mix	35102	18	48	56.7	good	30	9.13	P0321162A	not competed	35102	18	59	59.6	good	30	8.95	P0321172A	not competed	not competed
PECR	Q9BY49	OXIDOREDUCTASE	FALSE	2	Lysate mix	32544	2	2	5.3	good	30	5.91	P0321162A	not competed										not competed
PFKL	P17858	n/d	FALSE	2	Lysate mix	90202	3	3	5.8	good	30	5.77	P0321162A	not competed										not competed
PFKP	Q01813	n/d	FALSE	2	Lysate mix										85595	2	2	4.2	good	30	5.95	P0321172A	not competed	not competed
PGRMC1	O00264	n/d	FALSE	2	Lysate mix										21671	2	2	15.9	good	30	5.45	P0321172A	not competed	not competed
PGRMC2	O15173	n/d	FALSE	2	Lysate mix	26170	2	2	9	weak	30	6.1	P0321162A	not competed	26170	2	3	6.3	good	30	6.1	P0321172A	not competed	not competed
PHB	P35232	n/d	FALSE	2	Lysate mix	29804	6	7	21.7	good	30	6.31	P0321162A	not competed	29804	7	7	27.2	good	30	6.18	P0321172A	not competed	not competed
PHB2	Q99623	n/d	FALSE	2	Lysate mix	33296	8	8	24.4	good	30	6.9	P0321162A	not competed	33296	8	9	29.8	good	30	6.39	P0321172A	not competed	not competed
PHF14	O94880	n/d	FALSE	2	Lysate mix	100052	2	2	1.9	weak	30	6.16	P0321162A	not competed	100052	3	3	2.4	good	30	5.89	P0321172A	not competed	not competed
PHF6	Q8IWS0	n/d	FALSE	2	Lysate mix	41290	3	3	6.3	good	30	5.88	P0321162A	not competed										not competed
PHGDH	O43175	OXIDOREDUCTASE	FALSE	2	Lysate mix	56650	6	6	16.5	good	30	6.12	P0321162A	not competed	56650	8	8	16.3	good	30	5.99	P0321172A	not competed	not competed
PHKA2	P46019	n/d	FALSE	2	Lysate mix	138406	2	2	2.3	good	30	5.96	P0321162A	not competed	138406	2	2	2.3	weak	30	5.7	P0321172A	not competed	not competed
PHKB	Q93100	n/d	FALSE	2	Lysate mix	124883	5	5	3.9	good	30	6.3	P0321162A	not competed	124883	4	4	3.2	good	30	5.98	P0321172A	not competed	not competed
PHKG2	P15735	KINASE	TRUE	2	Lysate mix	46442	3	3	9.9	good	30	5.91	P0321162A	not competed	46442	4	4	12.3	good	30	6.2	P0321172A	not competed	not competed
PIKFYVE	Q9Y2I7	KINASE	TRUE	2	Lysate mix	237133	40	41	18.4	good	30	6.99	P0321162A	not competed	237133	42	42	20.8	good	30	6.96	P0321172A	not competed	not competed
PIM1	P11309	KINASE	TRUE	2	Lysate mix	45412	9	11	32.3	good	30	7.15	P0321162A	not competed	45412	9	11	32.6	good	30	6.99	P0321172A	not competed	not competed
PIM2	Q9P1W9	KINASE	TRUE	2	Lysate mix	34190	8	8	22.2	good	30	6.71	P0321162A	not competed	34190	7	7	23.8	weak	30	6.46	P0321172A	not competed	not competed
PIM3	Q86V86	KINASE	TRUE	2	Lysate mix	35891	2	2	4.9	good	30	6.29	P0321162A	not competed	35891	3	3	8.6	good	30	6.43	P0321172A	not competed	not competed
PIP	P12273	n/d	FALSE	2	Lysate mix										16572	3	3	17.1	good	30	5.85	P0321172A	not competed	not competed
PIP4K2A	P48426	KINASE	TRUE	2	Lysate mix	46224	8	11	30.5	good	30	7.43	P0321162A	not competed	46224	6	8	28.3	good	30	7.24	P0321172A	not competed	not competed
PIP4K2B	P78356	KINASE	TRUE	2	Lysate mix	47377	5	5	13.5	good	30	6.58	P0321162A	not competed	47377	3	3	7	weak	30	6.72	P0321172A	not competed	not competed
PIP4K2C	Q8TBX8	KINASE	TRUE	2	Lysate mix	47299	18	34	41.3	good	30	8	P0321162A	not competed	47299	19	33	50.6	good	30	7.9	P0321172A	not competed	not competed
PKMYT1	Q99640	KINASE	TRUE	2	Lysate mix	54521	12	14	23	good	30	7.37	P0321162A	not competed	54521	11	14	20.8	good	30	7.23	P0321172A	not competed	not competed
PKN1	Q16512	KINASE	TRUE	2	Lysate mix	104672	7	7	6.3	good	30	6.36	P0321162A	not competed	104672	8	8	7.2	weak	30	6.48	P0321172A	not competed	not competed
PKN2	Q16513	KINASE	TRUE	2	Lysate mix	112033	14	18	15.2	good	30	7.24	P0321162A	not competed	112033	15	17	16.2	good	30	7.18	P0321172A	not competed	not competed
PKN3	Q6P5Z2	KINASE	TRUE	2	Lysate mix	99419	13	14	15.6	good	30	6.56	P0321162A	not competed	99419	5	5	7.3	good	30	6.27	P0321172A	not competed	not competed
PLD3	Q8IV08	n/d	FALSE	2	Lysate mix	54705	3	3	5.1	weak	0.55	5.95	P0321162A	6.26	54705	4	4	6.5	weak	11	6.08	P0321172A	4.96	5.61
PLEC	Q15149	n/d	FALSE	2	Lysate mix	531784	2	2	0.6	good	30	5.98	P0321162A	not competed										not competed
PLK1	P53350	KINASE	TRUE	2	Lysate mix	68254	11	11	18.4	good	30	7.1	P0321162A	not competed	68254	16	16	27.4	weak	30	7.03	P0321172A	not competed	not competed
PLK4	O00444	KINASE	TRUE	2	Lysate mix	108971	10	10	9.9	good	1	6.85	P0321162A	6	108971	9	10	7.7	good	0.94	6.87	P0321172A	6.03	6.02
PLRG1	O43660	n/d	FALSE	2	Lysate mix										57193	2	2	3.1	weak	30	5.52	P0321172A	not competed	not competed
PNN	Q9H307	n/d	FALSE	2	Lysate mix	81613	2	2	2.5	good	30	5.5	P0321162A	not competed										not competed
POLR1C	O15160	n/d	FALSE	2	Lysate mix	39249	2	2	6.9	good	30	5.61	P0321162A	not competed										not competed
POLR2A	P24928	n/d	FALSE	2	Lysate mix	217174	25	25	11.5	good	30	6.6	P0321162A	not competed	217174	30	30	13	good	30	6.52	P0321172A	not competed	not competed
POLR2B	P30876	n/d	FALSE	2	Lysate mix	133895	13	13	11.8	good	30	6.41	P0321162A	not competed	133895	14	15	11.8	good	30	6.34	P0321172A	not competed	not competed
POLR2C	P19387	n/d	FALSE	2	Lysate mix	31441	2	2	6.5	good	30	6.12	P0321162A	not competed	31441	2	2	6.5	good	30	6.1	P0321172A	not competed	not competed
POLR2E	P19388	n/d	FALSE	2	Lysate mix										24551	2	2	8.1	good	30	6	P0321172A	not competed	not competed
POLR2H	P52434	n/d	FALSE	2	Lysate mix	17143	3	3	24	weak	30	6.02	P0321162A	not competed										not competed
POLR2L	P62875	n/d	FALSE	2	Lysate mix	7645	3	3	38.8	weak	30	5.88	P0321162A	not competed										not competed
POR	P16435	OXIDOREDUCTASE	FALSE	2	Lysate mix										76689	2	2	3	weak	30	5.23	P0321172A	not competed	not competed
PPM1G	O15355	PHOSPHATASE	FALSE	2	Lysate mix	59271	3	3	5.3	weak	30	6.15	P0321162A	not competed										not competed
PPP1CA	P62136	PHOSPHATASE	FALSE	2	Lysate mix	38631	2	2	16.4	good	30	6.03	P0321162A	not competed	38631	2	2	23	weak	30	5.78	P0321172A	not competed	not competed
PPP2CA	P67775	PHOSPHATASE	FALSE	2	Lysate mix										35594	2	2	5.2	good	30	6	P0321172A	not competed	not competed
PPP2R1A	P30153	n/d	FALSE	2	Lysate mix	65308	2	2	3.2	good	30	6.15	P0321162A	not competed	65308	2	2	2.4	good	30	5.88	P0321172A	not competed	not competed
PPP4C	P60510	PHOSPHATASE	FALSE	2	Lysate mix	35080	2	2	10.4	good	30	6.3	P0321162A	not competed	35080	5	5	28.3	good	30	6.37	P0321172A	not competed	not competed
PPP4R2	Q9NY27	n/d	FALSE	2	Lysate mix	46898	3	3	6.2	weak	30	6.11	P0321162A	not competed	46898	4	4	11.5	good	30	6.3	P0321172A	not competed	not competed
PPP4R3A	Q6IN85	n/d	FALSE	2	Lysate mix	95367	5	5	5.5	good	30	6.24	P0321162A	not competed	95367	3	3	4.3	good	30	6.04	P0321172A	not competed	not competed
PPP6C	O00743	PHOSPHATASE	FALSE	2	Lysate mix	38946	2	2	4.6	weak	30	6.35	P0321162A	not competed	38946	2	2	6.6	weak	30	5.81	P0321172A	not competed	not competed
PRDX3	P30048	OXIDOREDUCTASE	FALSE	2	Lysate mix										27692	3	3	15.6	good	30	6.18	P0321172A	not competed	not competed
PRDX4	Q13162	OXIDOREDUCTASE	FALSE	2	Lysate mix	30540	3	3	13.7	good	30	6.19	P0321162A	not competed	30540	4	4	17.7	good	30	6.12	P0321172A	not competed	not competed
PRKAA1	Q13131	KINASE	TRUE	2	Lysate mix	65522	29	66	63.1	good	0.07	8.55	P0321162A	7.14	65522	29	56	60.1	good	0.06	8.35	P0321172A	7.25	7.2
PRKAA2	P54646	KINASE	TRUE	2	Lysate mix	62319	16	26	31.3	good	0.06	7.8	P0321162A	7.22	62319	16	25	31.2	good	0.04	7.73	P0321172A	7.41	7.31
PRKAB1	Q9Y478	n/d	FALSE	2	Lysate mix	30382	12	24	51.1	good	0.04	8.47	P0321162A	7.37	30382	14	27	52.2	good	0.05	8.4	P0321172A	7.3	7.34
PRKAB2	O43741	n/d	FALSE	2	Lysate mix	30302	8	14	36	good	0.07	7.96	P0321162A	7.15	30302	10	15	52.6	good	0.06	7.81	P0321172A	7.19	7.17
PRKACA	P17612	KINASE	TRUE	2	Lysate mix	40589	4	4	13.7	good	30	6.21	P0321162A	not competed	40589	3	3	17.1	good	30	6.15	P0321172A	not competed	not competed
PRKAG1	P54619	n/d	FALSE	2	Lysate mix	38532	20	36	64.4	good	0.06	8.51	P0321162A	7.21	38532	16	28	59.2	good	0.04	8.19	P0321172A	7.38	7.3
PRKAG2	Q9UGJ0	n/d	FALSE	2	Lysate mix	63065	8	10	19	good	0.08	6.75	P0321162A	7.11	63065	11	13	19.5	good	0.05	6.65	P0321172A	7.27	7.19
PRKAR2A	P13861	n/d	FALSE	2	Lysate mix	45518	3	3	7.9	good	30	6.06	P0321162A	not competed	45518	2	2	5.9	good	30	5.43	P0321172A	not competed	not competed
PRKCA	P17252	KINASE	TRUE	2	Lysate mix	76749	19	26	24.7	weak	30	7.75	P0321162A	not competed										not competed
PRKCB	P05771	KINASE	TRUE	2	Lysate mix	77011	7	7	6.9	good	30	7.42	P0321162A	not competed	77011	11	11	9.7	good	30	7.39	P0321172A	not competed	not competed
PRKCD	Q05655	KINASE	TRUE	2	Lysate mix	77504	13	15	18.5	good	30	6.81	P0321162A	not competed	77504	16	16	20.1	weak	30	6.82	P0321172A	not competed	not competed
PRKCQ	Q04759	KINASE	TRUE	2	Lysate mix	81864	28	36	38.5	good	30	7.18	P0321162A	not competed	81864	26	33	34.3	weak	30	6.97	P0321172A	not competed	not competed
PRKD1	Q15139	KINASE	TRUE	2	Lysate mix	101703	8	11	10.4	good	30	7.14	P0321162A	not competed	101703	10	14	13.6	good	30	6.86	P0321172A	not competed	not competed
PRKD2	Q9BZL6	KINASE	TRUE	2	Lysate mix	97742	16	23	30.8	good	30	7.72	P0321162A	not competed	97742	19	25	35.6	good	30	7.55	P0321172A	not competed	not competed
PRKD3	O94806	KINASE	TRUE	2	Lysate mix	100470	11	11	18.1	good	30	7.1	P0321162A	not competed	100470	11	12	18.2	good	30	6.86	P0321172A	not competed	not competed
PRKDC	P78527	KINASE	TRUE	2	Lysate mix	469083	84	85	18.8	good	30	7.14	P0321162A	not competed	469083	84	87	19.7	good	30	6.76	P0321172A	not competed	not competed
PRKG1	Q13976	KINASE	TRUE	2	Lysate mix	77803	38	51	51.9	good	30	7.97	P0321162A	not competed	77803	40	54	51.9	weak	30	7.87	P0321172A	not competed	not competed
PRKX	P51817	KINASE	TRUE	2	Lysate mix	40895	6	7	16.8	good	11	6.99	P0321162A	4.96	40895	8	9	21.5	weak	2.8	6.87	P0321172A	5.55	5.26
PRMT1	Q99873	n/d	FALSE	2	Lysate mix	41515	2	2	5.1	good	30	5.98	P0321162A	not competed	41515	2	2	5.1	good	30	5.82	P0321172A	not competed	not competed
PRNP	P04156	n/d	FALSE	2	Lysate mix										27661	3	3	11.5	good	30	6.17	P0321172A	not competed	not competed
PRPF19	Q9UMS4	n/d	FALSE	2	Lysate mix	55180	6	6	11.3	good	30	6.4	P0321162A	not competed	55180	7	7	13.7	good	30	6.32	P0321172A	not competed	not competed
PRPF40A	O75400	n/d	FALSE	2	Lysate mix	108804	7	8	7.2	weak	30	6.59	P0321162A	not competed	108804	11	11	9.9	good	30	6.75	P0321172A	not competed	not competed
PRPF4B	Q13523	KINASE	TRUE	2	Lysate mix	116985	9	9	7.7	weak	30	6.61	P0321162A	not competed	116985	11	11	9.3	good	30	6.3	P0321172A	not competed	not competed
PRPF6	O94906	n/d	FALSE	2	Lysate mix	106924	7	7	7.5	good	30	5.99	P0321162A	not competed	106924	5	5	4.4	good	30	5.88	P0321172A	not competed	not competed
PRPF8	Q6P2Q9	n/d	FALSE	2	Lysate mix	273597	17	17	6.6	good	30	6.44	P0321162A	not competed	273597	18	18	6.6	good	30	6.37	P0321172A	not competed	not competed
PSIP1	O75475	n/d	FALSE	2	Lysate mix	60103	3	3	2.8	good	30	6.18	P0321162A	not competed										not competed
PSMA3	P25788	PROTEASE	FALSE	2	Lysate mix										28433	3	3	12.2	good	30	5.68	P0321172A	not competed	not competed
PSMA4	P25789	PROTEASE	FALSE	2	Lysate mix	29483	4	4	12.3	good	30	6.06	P0321162A	not competed	29483	4	4	11.9	good	30	5.7	P0321172A	not competed	not competed
PSMA5	P28066	PROTEASE	FALSE	2	Lysate mix	26411	2	2	12	good	30	5.73	P0321162A	not competed										not competed
PSMA6	P60900	PROTEASE	FALSE	2	Lysate mix										27399	2	2	8.1	good	30	6.04	P0321172A	not competed	not competed
PSMC3	P17980	n/d	FALSE	2	Lysate mix	49203	2	2	4.8	good	30	5.84	P0321162A	not competed										not competed
PSMC5	P62195	n/d	FALSE	2	Lysate mix	45626	2	2	4.7	good	30	5.68	P0321162A	not competed	45626	2	2	6.4	good	30	5.5	P0321172A	not competed	not competed
PSMD13	Q9UNM6	n/d	FALSE	2	Lysate mix	42945	4	4	9.3	good	30	5.53	P0321162A	not competed	42945	2	2	4.3	good	30	5.18	P0321172A	not competed	not competed
PSMD3	O43242	n/d	FALSE	2	Lysate mix	60977	2	2	3.7	good	30	5.52	P0321162A	not competed										not competed
PSMD7	P51665	PROTEASE	FALSE	2	Lysate mix										37025	2	2	8.3	good	30	5.61	P0321172A	not competed	not competed
PSTPIP2	Q9H939	n/d	FALSE	2	Lysate mix	38858	12	14	30.8	weak	30	6.88	P0321162A	not competed	38858	13	14	38.3	good	30	6.73	P0321172A	not competed	not competed
PTCD3	Q96EY7	n/d	FALSE	2	Lysate mix	78549	3	3	4.1	good	30	5.98	P0321162A	not competed	78549	6	6	8.6	good	30	5.99	P0321172A	not competed	not competed
PTGR1	Q14914	OXIDOREDUCTASE	FALSE	2	Lysate mix	35869	17	31	55.6	good	30	8.11	P0321162A	not competed	35869	16	24	48.6	good	30	8.03	P0321172A	not competed	not competed
PTK2	Q05397	KINASE	TRUE	2	Lysate mix	119232	53	96	52.2	good	30	8.49	P0321162A	not competed	120898	54	100	48.6	good	30	8.37	P0321172A	not competed	not competed
PTK2B	Q14289	KINASE	TRUE	2	Lysate mix	115873	51	63	51.9	good	30	7.69	P0321162A	not competed	115873	58	71	60.3	weak	30	7.55	P0321172A	not competed	not competed
PTRH2	Q9Y3E5	n/d	FALSE	2	Lysate mix	19193	2	2	16.2	good	30	5.97	P0321162A	not competed										not competed
PUF60	Q9UHX1	n/d	FALSE	2	Lysate mix	59875	9	9	14.5	good	30	6.45	P0321162A	not competed	59875	6	6	9.8	good	30	6.33	P0321172A	not competed	not competed
PYCR1	P32322	OXIDOREDUCTASE	FALSE	2	Lysate mix	35980	4	4	12.2	good	30	6.23	P0321162A	not competed	35980	5	5	19.4	good	30	6.08	P0321172A	not competed	not competed
PYCR2	Q96C36	OXIDOREDUCTASE	FALSE	2	Lysate mix										33637	2	2	6.2	good	30	5.55	P0321172A	not competed	not competed
Q6ZSR9	Q6ZSR9	n/d	FALSE	2	Lysate mix	37976	3	3	10.7	good	30	6.4	P0321162A	not competed	37976	4	4	16.6	good	30	6.27	P0321172A	not competed	not competed
RAB10	P61026	n/d	FALSE	2	Lysate mix	22541	2	2	6.5	good	30	6.03	P0321162A	not competed	22541	2	2	3.5	good	30	5.88	P0321172A	not competed	not competed
RAB11B	Q15907	n/d	FALSE	2	Lysate mix	24488	3	3	12.8	good	30	6.12	P0321162A	not competed	24488	3	3	12.4	good	30	5.99	P0321172A	not competed	not competed
RAB14	P61106	n/d	FALSE	2	Lysate mix	23897	2	2	9.8	good	30	5.72	P0321162A	not competed	23897	4	4	20.5	good	30	5.69	P0321172A	not competed	not competed
RAB2A	P61019	n/d	FALSE	2	Lysate mix	23545	2	2	11.8	good	30	5.69	P0321162A	not competed	23545	2	2	12.3	good	30	5.63	P0321172A	not competed	not competed
RAB35	Q15286	n/d	FALSE	2	Lysate mix										23025	3	3	9.5	good	30	5.85	P0321172A	not competed	not competed
RAB5C	P51148	n/d	FALSE	2	Lysate mix										27035	2	2	11.6	good	30	5.72	P0321172A	not competed	not competed
RAB7A	P51149	n/d	FALSE	2	Lysate mix	23489	2	2	8.2	good	30	6.16	P0321162A	not competed	23489	4	4	20.3	good	30	5.63	P0321172A	not competed	not competed
RACK1	P63244	n/d	FALSE	2	Lysate mix	35076	14	15	43.2	good	30	6.94	P0321162A	not competed	35076	15	15	52.7	good	30	6.9	P0321172A	not competed	not competed
RAD23B	P54727	n/d	FALSE	2	Lysate mix										43171	2	2	4.6	good	30	5.73	P0321172A	not competed	not competed
RALY	Q9UKM9	n/d	FALSE	2	Lysate mix	30364	5	5	15.7	good	30	6.65	P0321162A	not competed	32463	7	7	17.3	good	30	6.52	P0321172A	not competed	not competed
RANGAP1	P46060	n/d	FALSE	2	Lysate mix	63541	4	4	6.5	good	30	5.77	P0321162A	not competed	63541	3	3	4.9	good	30	5.71	P0321172A	not competed	not competed
RAP1A	P62834	n/d	FALSE	2	Lysate mix										20987	3	3	9.8	good	30	5.83	P0321172A	not competed	not competed
RARS	P54136	n/d	FALSE	2	Lysate mix	75378	2	2	3	weak	30	5.93	P0321162A	not competed										not competed
RASSF2	P50749	n/d	FALSE	2	Lysate mix	37790	3	3	8.6	weak	0.73	6.03	P0321162A	6.14										6.14
RASSF4	Q9H2L5	n/d	FALSE	2	Lysate mix	36748	2	2	5	good	0.34	5.9	P0321162A	6.47										6.47
RB1	P06400	n/d	FALSE	2	Lysate mix	106158	2	2	1.6	weak	1.9	5.56	P0321162A	5.72										5.72
RBBP6	Q7Z6E9	n/d	FALSE	2	Lysate mix										201562	2	2	0.8	good	30	5.72	P0321172A	not competed	not competed
RBBP7	Q16576	n/d	FALSE	2	Lysate mix	52314	2	2	11.5	good	30	6.28	P0321162A	not competed										not competed
RBM10	P98175	n/d	FALSE	2	Lysate mix	110365	2	2	1.9	good	30	5.87	P0321162A	not competed	110365	2	2	2.8	weak	30	5.39	P0321172A	not competed	not competed
RBM14	Q96PK6	n/d	FALSE	2	Lysate mix	69491	2	2	2.4	good	30	5.75	P0321162A	not competed	69491	3	3	3.4	good	30	5.6	P0321172A	not competed	not competed
RBM17	Q96I25	n/d	FALSE	2	Lysate mix	44961	4	4	10	good	30	6.11	P0321162A	not competed	44961	4	4	9	good	30	6.07	P0321172A	not competed	not competed
RBM25	P49756	n/d	FALSE	2	Lysate mix	100184	4	4	2.5	good	30	6.16	P0321162A	not competed	100184	4	4	6.5	good	30	5.88	P0321172A	not competed	not competed
RBM28	Q9NW13	n/d	FALSE	2	Lysate mix	85737	3	3	3	good	30	5.77	P0321162A	not competed										not competed
RBM39	Q14498	n/d	FALSE	2	Lysate mix	59379	8	8	14	good	30	6.46	P0321162A	not competed	59379	7	7	11.7	good	30	6	P0321172A	not competed	not competed
RBM8A	Q9Y5S9	n/d	FALSE	2	Lysate mix	19889	3	3	16.1	good	30	6.19	P0321162A	not competed										not competed
RBMX	P38159	n/d	FALSE	2	Lysate mix	42331	11	12	26.3	good	30	6.49	P0321162A	not competed	42331	8	8	19.2	good	30	6.44	P0321172A	not competed	not competed
RCC2	Q9P258	n/d	FALSE	2	Lysate mix	56084	11	11	21.1	good	30	6.74	P0321162A	not competed	56084	9	9	17.4	good	30	6.57	P0321172A	not competed	not competed
RCN1	Q15293	n/d	FALSE	2	Lysate mix	38890	2	2	5.7	good	30	5.97	P0321162A	not competed										not competed
RING1	Q06587	n/d	FALSE	2	Lysate mix	42429	7	7	29.8	good	20	6.74	P0321162A	4.7	42429	4	4	15.8	good	21	6.17	P0321172A	4.68	4.69
RIOK2	Q9BVS4	KINASE	TRUE	2	Lysate mix	63282	25	44	45.8	good	30	7.92	P0321162A	not competed	63282	24	44	43.8	good	30	8	P0321172A	not competed	not competed
RIPK2	O43353	KINASE	TRUE	2	Lysate mix	61194	25	38	52	good	30	8.18	P0321162A	not competed	61194	23	36	51.7	good	30	8.07	P0321172A	not competed	not competed
RNF169	Q8NCN4	n/d	FALSE	2	Lysate mix	77193	2	2	2.1	weak	30	6.12	P0321162A	not competed	77193	2	2	2.4	weak	15	5.9	P0321172A	4.82	4.82
RNF2	Q99496	n/d	FALSE	2	Lysate mix										37655	5	5	22	good	20	6.19	P0321172A	4.7	4.7
ROCK1	Q13464	KINASE	TRUE	2	Lysate mix	158173	6	6	4.4	good	30	6.18	P0321162A	not competed	158173	11	11	7.9	good	30	6.17	P0321172A	not competed	not competed
ROCK2	O75116	KINASE	TRUE	2	Lysate mix	160898	27	27	20.3	good	30	6.64	P0321162A	not competed	160898	27	28	20.8	good	30	6.5	P0321172A	not competed	not competed
RPL10	P27635	n/d	FALSE	2	Lysate mix	24604	7	8	28.5	good	30	6.79	P0321162A	not competed	24604	5	5	21.5	good	30	6.66	P0321172A	not competed	not competed
RPL10A	P62906	n/d	FALSE	2	Lysate mix	24831	6	6	30	good	30	6.8	P0321162A	not competed	24831	5	5	28.1	good	30	6.68	P0321172A	not competed	not competed
RPL11	P62913	n/d	FALSE	2	Lysate mix	20252	3	3	18	good	30	6.23	P0321162A	not competed	20252	3	3	18	good	30	6.34	P0321172A	not competed	not competed
RPL12	P30050	n/d	FALSE	2	Lysate mix	17818	9	9	60.6	good	30	6.91	P0321162A	not competed	17818	7	7	60.6	good	30	6.57	P0321172A	not competed	not competed
RPL13	P26373	n/d	FALSE	2	Lysate mix	24261	2	2	8.5	good	30	6.02	P0321162A	not competed	24261	2	2	9	good	30	6	P0321172A	not competed	not competed
RPL13A	P40429	n/d	FALSE	2	Lysate mix	23577	4	4	14.3	good	30	6.22	P0321162A	not competed	23577	4	4	18.2	good	30	5.85	P0321172A	not competed	not competed
RPL14	P50914	n/d	FALSE	2	Lysate mix	23432	5	5	21.9	good	30	6.55	P0321162A	not competed	23432	5	5	19.1	good	30	6.35	P0321172A	not competed	not competed
RPL17	P18621	n/d	FALSE	2	Lysate mix	26372	4	4	26.6	good	30	6.82	P0321162A	not competed	26372	4	4	26.6	good	30	6.71	P0321172A	not competed	not competed
RPL18A	Q02543	n/d	FALSE	2	Lysate mix	20762	4	4	29	good	30	6.31	P0321162A	not competed	20762	3	3	18.2	good	30	5.87	P0321172A	not competed	not competed
RPL22	P35268	n/d	FALSE	2	Lysate mix	14787	2	2	14.8	good	30	6.34	P0321162A	not competed	14787	3	3	19.5	good	30	6.21	P0321172A	not competed	not competed
RPL23	P62829	n/d	FALSE	2	Lysate mix										14865	3	3	17.9	good	30	5.93	P0321172A	not competed	not competed
RPL23A	P62750	n/d	FALSE	2	Lysate mix	17695	7	7	28.8	good	30	6.5	P0321162A	not competed	17695	5	5	23.1	good	30	6.57	P0321172A	not competed	not competed
RPL24	P83731	n/d	FALSE	2	Lysate mix	17779	5	5	26.8	good	30	6.72	P0321162A	not competed	17779	7	7	32.5	good	30	6.79	P0321172A	not competed	not competed
RPL26	P61254	n/d	FALSE	2	Lysate mix	17258	3	3	15.9	weak	30	6.15	P0321162A	not competed										not competed
RPL27	P61353	n/d	FALSE	2	Lysate mix										15798	3	3	27.9	good	30	6.25	P0321172A	not competed	not competed
RPL27A	P46776	n/d	FALSE	2	Lysate mix	16561	3	4	22.3	good	30	6.54	P0321162A	not competed										not competed
RPL28	P46779	n/d	FALSE	2	Lysate mix										19148	2	2	16.1	good	30	5.71	P0321172A	not competed	not competed
RPL3	P39023	n/d	FALSE	2	Lysate mix	46108	5	5	12.4	good	30	6.43	P0321162A	not competed	46108	4	4	7.2	good	30	6.34	P0321172A	not competed	not competed
RPL30	P62888	n/d	FALSE	2	Lysate mix	12784	4	4	35.7	good	30	6.62	P0321162A	not competed	12784	5	6	57.4	good	30	6.29	P0321172A	not competed	not competed
RPL34	P49207	n/d	FALSE	2	Lysate mix	13293	2	2	12	good	30	6.13	P0321162A	not competed										not competed
RPL35A	P18077	n/d	FALSE	2	Lysate mix	12538	4	4	36.4	weak	30	6.34	P0321162A	not competed	12538	4	4	31.8	good	30	6.42	P0321172A	not competed	not competed
RPL36A	P83881	n/d	FALSE	2	Lysate mix										12441	2	2	16	good	30	6.13	P0321172A	not competed	not competed
RPL37A	P61513	n/d	FALSE	2	Lysate mix	10275	4	4	44.6	weak	30	6.4	P0321162A	not competed										not competed
RPL4	P36578	n/d	FALSE	2	Lysate mix	47697	6	6	10.8	good	30	6.16	P0321162A	not competed										not competed
RPL5	P46777	n/d	FALSE	2	Lysate mix	34362	5	5	19.2	good	30	6.72	P0321162A	not competed	34362	8	8	21.5	good	30	6.66	P0321172A	not competed	not competed
RPL6	Q02878	n/d	FALSE	2	Lysate mix	32728	2	2	5.2	good	30	6.13	P0321162A	not competed	32728	2	2	6.2	good	30	5.42	P0321172A	not competed	not competed
RPL7	P18124	n/d	FALSE	2	Lysate mix	29225	6	6	24.2	good	30	6.49	P0321162A	not competed	29225	5	5	19.4	good	30	6.19	P0321172A	not competed	not competed
RPL7A	P62424	n/d	FALSE	2	Lysate mix										29995	2	2	6	weak	30	5.57	P0321172A	not competed	not competed
RPL8	P62917	n/d	FALSE	2	Lysate mix	28024	4	4	16.7	good	30	6.44	P0321162A	not competed	28024	2	2	10.9	good	30	6.33	P0321172A	not competed	not competed
RPL9, RPL9P7, RPL9P8, RPL9P9	P32969	n/d	FALSE	2	Lysate mix	21863	3	3	15.6	weak	30	6.35	P0321162A	not competed	21863	2	2	18.8	good	30	5.78	P0321172A	not competed	not competed
RPLP0	P05388	n/d	FALSE	2	Lysate mix	34273	9	9	25.6	good	30	6.98	P0321162A	not competed	34273	5	5	15.1	good	30	6.6	P0321172A	not competed	not competed
RPLP1	P05386	n/d	FALSE	2	Lysate mix	11514	2	2	19.3	weak	30	6.16	P0321162A	not competed										not competed
RPLP2	P05387	n/d	FALSE	2	Lysate mix	11665	5	5	47.8	good	30	6.85	P0321162A	not competed	11665	3	3	34.8	good	30	5.88	P0321172A	not competed	not competed
RPN1	P04843	n/d	FALSE	2	Lysate mix	68569	14	14	22.9	good	30	6.52	P0321162A	not competed	68569	14	14	23.7	good	30	6.36	P0321172A	not competed	not competed
RPN2	P04844	n/d	FALSE	2	Lysate mix										69283	2	2	3.5	good	30	5.34	P0321172A	not competed	not competed
RPS10	P46783	n/d	FALSE	2	Lysate mix	18898	9	13	46.7	good	30	7.39	P0321162A	not competed	18898	9	10	51.5	good	30	6.92	P0321172A	not competed	not competed
RPS11	P62280	n/d	FALSE	2	Lysate mix	18431	6	7	26.6	good	30	6.86	P0321162A	not competed	18431	8	8	44.3	good	30	6.69	P0321172A	not competed	not competed
RPS12	P25398	n/d	FALSE	2	Lysate mix	14515	7	7	40.9	good	30	7.2	P0321162A	not competed	14515	5	5	40.2	good	30	7.05	P0321172A	not competed	not competed
RPS13	P62277	n/d	FALSE	2	Lysate mix	17222	11	16	53.6	good	30	8.13	P0321162A	not competed	17222	12	19	58.3	good	30	8.14	P0321172A	not competed	not competed
RPS14	P62263	n/d	FALSE	2	Lysate mix	16273	2	2	15.2	good	30	6.76	P0321162A	not competed	16273	3	3	22.5	good	30	6.42	P0321172A	not competed	not competed
RPS15A	P62244	n/d	FALSE	2	Lysate mix	14839	5	5	48.5	good	30	6.66	P0321162A	not competed	14839	5	5	40	good	30	6.5	P0321172A	not competed	not competed
RPS16	P62249	n/d	FALSE	2	Lysate mix	16445	6	8	34.9	good	30	7.29	P0321162A	not competed	16445	9	10	50.7	good	30	7.15	P0321172A	not competed	not competed
RPS17	P08708	n/d	FALSE	2	Lysate mix	15550	4	5	23	weak	30	6.86	P0321162A	not competed	15550	5	6	23.7	good	30	6.76	P0321172A	not competed	not competed
RPS18	P62269	n/d	FALSE	2	Lysate mix	17718	6	6	36.8	good	30	6.95	P0321162A	not competed	17718	6	6	25	good	30	6.96	P0321172A	not competed	not competed
RPS19	P39019	n/d	FALSE	2	Lysate mix	16060	9	11	50.3	good	30	7.44	P0321162A	not competed	16060	12	14	63.4	good	30	7.23	P0321172A	not competed	not competed
RPS2	P15880	n/d	FALSE	2	Lysate mix	31324	4	4	14.3	good	30	6.4	P0321162A	not competed										not competed
RPS20	P60866	n/d	FALSE	2	Lysate mix	16005	4	4	26.1	good	30	7.18	P0321162A	not competed	16005	5	5	32.8	good	30	7.02	P0321172A	not competed	not competed
RPS21	P63220	n/d	FALSE	2	Lysate mix	9111	3	3	31.3	weak	30	6.83	P0321162A	not competed	9111	4	4	55.4	good	30	6.6	P0321172A	not competed	not competed
RPS23	P62266	n/d	FALSE	2	Lysate mix	15807	4	4	28.7	weak	30	7.02	P0321162A	not competed	15807	4	4	28.7	weak	30	6.87	P0321172A	not competed	not competed
RPS24	P62847	n/d	FALSE	2	Lysate mix	32430	2	2	17.3	good	30	6.09	P0321162A	not competed	32430	3	3	14.3	good	30	6.23	P0321172A	not competed	not competed
RPS25	P62851	n/d	FALSE	2	Lysate mix	13742	4	5	28.8	weak	30	7.2	P0321162A	not competed	13742	4	4	23.2	good	30	7.01	P0321172A	not competed	not competed
RPS26	P62854	n/d	FALSE	2	Lysate mix	13015	2	2	18.3	good	30	6.72	P0321162A	not competed										not competed
RPS27	P42677	n/d	FALSE	2	Lysate mix										9461	3	3	38.1	good	30	6.24	P0321172A	not competed	not competed
RPS27A	P62979	n/d	FALSE	2	Lysate mix	17965	7	16	37.2	good	30	7.56	P0321162A	not competed	17965	9	16	49.4	good	30	7.41	P0321172A	not competed	not competed
RPS27L	Q71UM5	n/d	FALSE	2	Lysate mix	9477	3	4	38.1	good	30	6.16	P0321162A	not competed										not competed
RPS28	P62857	n/d	FALSE	2	Lysate mix	7841	3	4	46.4	weak	30	6.69	P0321162A	not competed	7841	2	2	29	good	30	6.05	P0321172A	not competed	not competed
RPS29	P62273	n/d	FALSE	2	Lysate mix	8087	2	2	23.2	good	30	6.81	P0321162A	not competed	8087	2	2	10.7	good	30	6.63	P0321172A	not competed	not competed
RPS3	P23396	n/d	FALSE	2	Lysate mix	28486	16	16	68.3	good	30	7.09	P0321162A	not competed	28486	15	17	61.7	good	30	6.97	P0321172A	not competed	not competed
RPS3A	P61247	n/d	FALSE	2	Lysate mix	29945	10	10	40.9	good	30	7	P0321162A	not competed	29945	14	14	48.5	good	30	6.77	P0321172A	not competed	not competed
RPS4X	P62701	n/d	FALSE	2	Lysate mix	29597	8	8	42.6	good	30	7.2	P0321162A	not competed	29597	11	11	55.1	good	30	6.96	P0321172A	not competed	not competed
RPS5	P46782	n/d	FALSE	2	Lysate mix	22876	4	4	21.6	good	30	7.19	P0321162A	not competed	22876	3	4	24.5	good	30	6.56	P0321172A	not competed	not competed
RPS6	P62753	n/d	FALSE	2	Lysate mix	28680	3	3	11.2	good	30	6.05	P0321162A	not competed	28680	2	2	5.2	good	30	6.23	P0321172A	not competed	not competed
RPS6KA1	Q15418	KINASE	TRUE	2	Lysate mix	82722	37	76	65.7	weak	4.9	8.4	P0321162A	5.31	82722	41	96	64.5	good	2.1	8.38	P0321172A	5.68	5.49
RPS6KA3	P51812	KINASE	TRUE	2	Lysate mix	83735	32	83	49.3	weak	5.3	8.82	P0321162A	5.28	83735	32	85	43.5	good	2.6	8.66	P0321172A	5.59	5.44
RPS6KA4	O75676	KINASE	TRUE	2	Lysate mix	85605	20	21	32.9	good	4.2	7.22	P0321162A	5.38	85605	26	26	38.5	good	1.8	7.27	P0321172A	5.74	5.56
RPS6KA5	O75582	KINASE	TRUE	2	Lysate mix	89864	20	21	24.6	good	4.1	7.16	P0321162A	5.39	89864	14	15	18.2	weak	1.6	7	P0321172A	5.8	5.6
RPS6KA6	Q9UK32	KINASE	TRUE	2	Lysate mix	84092	3	3		good	8.1	6.22	P0321162A	5.09	84092	6	6		good	16	6.17	P0321172A	4.8	4.94
RPS7	P62081	n/d	FALSE	2	Lysate mix	22127	3	3	12.9	good	30	6.55	P0321162A	not competed										not competed
RPS8	P62241	n/d	FALSE	2	Lysate mix	24205	7	7	35.6	good	30	6.55	P0321162A	not competed	24205	4	4	26	good	30	6.31	P0321172A	not competed	not competed
RPS9	P46781	n/d	FALSE	2	Lysate mix	22591	7	7	37.1	good	30	6.25	P0321162A	not competed	22591	4	4	24.2	good	30	5.92	P0321172A	not competed	not competed
RPSA	P08865	n/d	FALSE	2	Lysate mix	32854	7	7	21.4	good	30	7.05	P0321162A	not competed	32854	9	9	33.9	good	30	6.77	P0321172A	not competed	not competed
RRBP1	Q9P2E9	n/d	FALSE	2	Lysate mix	152470	26	26	17.2	good	30	6.87	P0321162A	not competed	152470	19	19	13	good	30	6.93	P0321172A	not competed	not competed
RRP7A	Q9Y3A4	n/d	FALSE	2	Lysate mix	32334	2	2	6.4	good	30	6.16	P0321162A	not competed										not competed
RSF1	Q96T23	n/d	FALSE	2	Lysate mix										163819	6	6	3.9	good	30	6.04	P0321172A	not competed	not competed
RTCB	Q9Y3I0	n/d	FALSE	2	Lysate mix										55210	2	2	4.8	good	30	5.8	P0321172A	not competed	not competed
RTF1	Q92541	n/d	FALSE	2	Lysate mix	80313	3	3	3.5	good	30	5.66	P0321162A	not competed	80313	2	2	3.2	good	30	5.14	P0321172A	not competed	not competed
RTN4	Q9NQC3	n/d	FALSE	2	Lysate mix										129930	2	2	2.3	good	30	6.05	P0321172A	not competed	not competed
RTRAF	Q9Y224	n/d	FALSE	2	Lysate mix	28068	3	3	12.7	good	30	5.65	P0321162A	not competed	28068	2	2	6.1	good	30	5.83	P0321172A	not competed	not competed
RUVBL1	Q9Y265	n/d	FALSE	2	Lysate mix	50227	9	9	28.3	good	30	6.31	P0321162A	not competed	50227	6	6	17.5	good	30	6.11	P0321172A	not competed	not competed
RUVBL2	Q9Y230	n/d	FALSE	2	Lysate mix	51156	9	9	18.1	good	30	6.36	P0321162A	not competed	51156	8	8	16.6	good	30	6.06	P0321172A	not competed	not competed
S100A11	P31949	n/d	FALSE	2	Lysate mix	11740	2	2	19	weak	30	6.21	P0321162A	not competed	11740	2	2	15.2	good	30	6.43	P0321172A	not competed	not competed
S100A7	P31151	n/d	FALSE	2	Lysate mix	11471	3	4	35.6	weak	30	6.23	P0321162A	not competed	11471	2	3	23.8	weak	30	6.18	P0321172A	not competed	not competed
S100A9	P06702	contaminant	FALSE	2	Lysate mix	13242	2	2	19.3	weak	30	6.54	P0321162A	not competed										not competed
S100P	P25815	n/d	FALSE	2	Lysate mix										10400	2	2	29.5	good	30	6.25	P0321172A	not competed	not competed
SAP18	O00422	n/d	FALSE	2	Lysate mix	17561	3	3	13.1	good	30	6.38	P0321162A	not competed	17561	5	5	34.6	good	30	6.27	P0321172A	not competed	not competed
SAP30BP	Q9UHR5	n/d	FALSE	2	Lysate mix										33870	3	3	7.1	good	30	5.99	P0321172A	not competed	not competed
SAR1A	Q9NR31	n/d	FALSE	2	Lysate mix	22367	2	2	10.1	good	30	5.54	P0321162A	not competed										not competed
SART3	Q15020	n/d	FALSE	2	Lysate mix	109933	17	17	17	good	30	6.74	P0321162A	not competed	109933	19	20	19.3	good	30	6.67	P0321172A	not competed	not competed
SCARB1	Q8WTV0	n/d	FALSE	2	Lysate mix	60877	2	2	3.3	good	30	5.86	P0321162A	not competed										not competed
SCCPDH	Q8NBX0	OXIDOREDUCTASE	FALSE	2	Lysate mix										47151	2	3	6.1	good	30	5.4	P0321172A	not competed	not competed
SDC1	P18827	n/d	FALSE	2	Lysate mix										32461	2	2	8.4	good	30	5.66	P0321172A	not competed	not competed
SDC2	P34741	n/d	FALSE	2	Lysate mix	22160	4	5	14.4	good	30	7.01	P0321162A	not competed	22160	4	4	22.4	good	30	7.06	P0321172A	not competed	not competed
SDC4	P31431	n/d	FALSE	2	Lysate mix	21641	2	2	11.6	good	30	6.07	P0321162A	not competed										not competed
SDHA	P31040	OXIDOREDUCTASE	FALSE	2	Lysate mix	72691	3	3	4.2	good	30	5.97	P0321162A	not competed	72691	2	2	2.1	weak	30	5.73	P0321172A	not competed	not competed
SEC13	P55735	n/d	FALSE	2	Lysate mix	40746	2	2	6.8	good	30	5.8	P0321162A	not competed										not competed
SEC16A	O15027	n/d	FALSE	2	Lysate mix										235750	3	3	1.4	good	30	5.54	P0321172A	not competed	not competed
SEC22B	O75396	n/d	FALSE	2	Lysate mix										24593	2	2	10.2	good	30	5.58	P0321172A	not competed	not competed
SEC61A1	P61619	n/d	FALSE	2	Lysate mix	52264	5	5	10.1	good	30	6.52	P0321162A	not competed	52264	7	7	14.3	good	30	6.33	P0321172A	not competed	not competed
SEC63	Q9UGP8	n/d	FALSE	2	Lysate mix	87996	3	3	3.4	good	30	6.05	P0321162A	not competed										not competed
SEPT2	Q15019	n/d	FALSE	2	Lysate mix	45460	3	3	7.8	good	30	5.73	P0321162A	not competed										not competed
SERPINA1	P34955	contaminant	FALSE	2	Lysate mix	46103	9	9	17.9	good	30	6.38	P0321162A	not competed	46103	7	7	19.4	good	30	6.15	P0321172A	not competed	not competed
SERPINA1	P34955	contaminant	FALSE	2	Lysate mix	46103	9	9	17.9	good	30	6.38	P0321162A	not competed	46103	7	7		good	30	6.15	P0321172A	not competed	not competed
SERPINA1	P34955	contaminant	FALSE	2	Lysate mix	46103	9	9		good	30	6.38	P0321162A	not competed	46103	7	7	19.4	good	30	6.15	P0321172A	not competed	not competed
SERPINA1	P34955	contaminant	FALSE	2	Lysate mix	46103	9	9		good	30	6.38	P0321162A	not competed	46103	7	7		good	30	6.15	P0321172A	not competed	not competed
SERPINB3	P29508	contaminant	FALSE	2	Lysate mix	44564	3	3	6.4	weak	30	5.77	P0321162A	not competed										not competed
SERPINH1	P50454	n/d	FALSE	2	Lysate mix	46440	7	7	20.3	good	30	6.35	P0321162A	not competed	46440	6	6	18.4	good	30	6.2	P0321172A	not competed	not competed
SET	Q01105	n/d	FALSE	2	Lysate mix	32103	5	6	14.1	weak	30	6.91	P0321162A	not competed	32103	7	7	15.5	good	30	7.03	P0321172A	not competed	not competed
SF3A1	Q15459	n/d	FALSE	2	Lysate mix	88885	2	2	3	good	30	5.89	P0321162A	not competed	88885	3	3	3.4	good	30	5.64	P0321172A	not competed	not competed
SF3A2	Q15428	n/d	FALSE	2	Lysate mix	49255	2	2	4.1	good	30	6.27	P0321162A	not competed	49255	2	2	4.1	good	30	6.12	P0321172A	not competed	not competed
SF3A3	Q12874	n/d	FALSE	2	Lysate mix	58848	3	3	5.6	good	30	5.96	P0321162A	not competed	58848	2	2	3	good	30	6.05	P0321172A	not competed	not competed
SF3B1	O75533	n/d	FALSE	2	Lysate mix	145829	10	10	7.9	good	30	6.36	P0321162A	not competed	145829	9	9	7.6	good	30	6.15	P0321172A	not competed	not competed
SF3B2	Q13435	n/d	FALSE	2	Lysate mix	100226	11	11	10.3	good	30	6.54	P0321162A	not competed	100226	14	14	13.9	good	30	6.34	P0321172A	not competed	not competed
SF3B3	Q15393	n/d	FALSE	2	Lysate mix	135576	17	17	13.3	good	30	6.54	P0321162A	not competed	135576	11	11	10.6	good	30	6.15	P0321172A	not competed	not competed
SF3B4	Q15427	n/d	FALSE	2	Lysate mix	44385	2	2	5.2	good	30	5.92	P0321162A	not competed	44385	3	3	6.6	good	30	5.97	P0321172A	not competed	not competed
SFPQ	P23246	n/d	FALSE	2	Lysate mix	76148	9	9	11	good	30	6.52	P0321162A	not competed	76148	6	6	9.3	good	30	6.26	P0321172A	not competed	not competed
SGK2	Q9HBY8	KINASE	TRUE	2	Lysate mix	47604	2	2	6.3	good	0.33	5.96	P0321162A	6.48	47604	3	3	9.5	good	0.28	5.94	P0321172A	6.55	6.52
SGK3	Q96BR1	KINASE	TRUE	2	Lysate mix	57107	2	2	6.5	good	1.6	6.21	P0321162A	5.8	57107	6	6	14.7	weak	0.74	6.21	P0321172A	6.13	5.96
SHMT2	P34897	n/d	FALSE	2	Lysate mix										55992	3	3	8.3	good	30	5.95	P0321172A	not competed	not competed
SIGMAR1	Q99720	n/d	FALSE	2	Lysate mix	25127	2	2	6.3	good	30	6.04	P0321162A	not competed										not competed
SIK1	P57059	KINASE	TRUE	2	Lysate mix	84901	2	2	2.2	good	30	6.01	P0321162A	not competed	84901	2	2	2.6	good	30	5.41	P0321172A	not competed	not competed
SIK2	Q9H0K1	KINASE	TRUE	2	Lysate mix	103914	24	34	28.4	good	30	7.57	P0321162A	not competed	103914	26	31	30.6	good	30	7.31	P0321172A	not competed	not competed
SIK3	Q9Y2K2	KINASE	TRUE	2	Lysate mix	139978	19	26	14.2	good	30	7.34	P0321162A	not competed	139978	23	30	17.7	good	30	7.42	P0321172A	not competed	not competed
SKP1	P63208	n/d	FALSE	2	Lysate mix	18658	4	5	24.5	good	30	6.17	P0321162A	not competed										not competed
SLC1A5	Q15758	n/d	FALSE	2	Lysate mix	56598	3	3	6.1	good	30	5.9	P0321162A	not competed	56598	3	3	5.7	good	30	5.82	P0321172A	not competed	not competed
SLC25A10	Q9UBX3	n/d	FALSE	2	Lysate mix	32145	3	3	10.1	good	30	6.07	P0321162A	not competed	32145	4	4	12.2	good	30	6.05	P0321172A	not competed	not competed
SLC25A11	Q02978	n/d	FALSE	2	Lysate mix	34061	2	2	8	good	30	5.91	P0321162A	not competed										not competed
SLC25A24	Q6NUK1	n/d	FALSE	2	Lysate mix										53354	4	4	5	good	30	6.01	P0321172A	not competed	not competed
SLC25A3	Q00325	n/d	FALSE	2	Lysate mix	40094	7	8	16.9	good	30	6.96	P0321162A	not competed	40094	7	7	19.9	good	30	6.79	P0321172A	not competed	not competed
SLC25A4	P12235	n/d	FALSE	2	Lysate mix	33064	5	5	16.1	good	30	6.56	P0321162A	not competed	33064	4	4	17.8	good	30	6.19	P0321172A	not competed	not competed
SLC25A5	P05141	n/d	FALSE	2	Lysate mix	32852	6	6	36.2	good	30	6.98	P0321162A	not competed	32852	3	5	35.6	good	30	6.68	P0321172A	not competed	not competed
SLC2A1	P11166	n/d	FALSE	2	Lysate mix	54083	5	5	9.1	good	30	6.66	P0321162A	not competed	54083	5	5	8.3	good	30	6.8	P0321172A	not competed	not competed
SLC39A14	Q15043	n/d	FALSE	2	Lysate mix	54212	2	2	3.9	good	30	5.91	P0321162A	not competed										not competed
SLC39A7	Q92504	n/d	FALSE	2	Lysate mix										50117	2	2	4.3	weak	30	5.99	P0321172A	not competed	not competed
SLC3A2	P08195	n/d	FALSE	2	Lysate mix										71122	4	4	7.8	good	30	5.76	P0321172A	not competed	not competed
SLC7A5	Q01650	n/d	FALSE	2	Lysate mix	55010	2	2	5.5	good	30	5.95	P0321162A	not competed	55010	2	2	6.5	weak	30	5.81	P0321172A	not competed	not competed
SLK	Q9H2G2	KINASE	TRUE	2	Lysate mix	138994	54	66	43.6	good	30	8.11	P0321162A	not competed	138994	54	69	42	weak	30	8.13	P0321172A	not competed	not competed
SMARCA1	P28370	n/d	FALSE	2	Lysate mix										122603	2	2	1.4	good	30	5.5	P0321172A	not competed	not competed
SMARCA4	P51532	BROMO	FALSE	2	Lysate mix	184643	7	7	4.5	good	30	5.89	P0321162A	not competed	184643	4	4	3.1	good	30	5.85	P0321172A	not competed	not competed
SMARCA5	O60264	n/d	FALSE	2	Lysate mix	121904	12	12	17.2	good	30	6.48	P0321162A	not competed	121904	13	13	16.5	good	30	6.42	P0321172A	not competed	not competed
SMARCC1	Q92922	n/d	FALSE	2	Lysate mix	122866	5	5	4.4	good	30	6.3	P0321162A	not competed	122866	3	3	3	good	30	5.8	P0321172A	not competed	not competed
SMARCC2	Q8TAQ2	n/d	FALSE	2	Lysate mix	132878	4	4	7.7	good	30	6.02	P0321162A	not competed	132878	9	9	8.3	good	30	6.09	P0321172A	not competed	not competed
SMARCE1	Q969G3	n/d	FALSE	2	Lysate mix	46649	2	2	4.9	good	30	6.13	P0321162A	not competed	46649	3	3	8	good	30	5.16	P0321172A	not competed	not competed
SMU1	Q2TAY7	n/d	FALSE	2	Lysate mix	57543	2	2	3.7	good	30	6.02	P0321162A	not competed										not competed
SNRNP200	O75643	n/d	FALSE	2	Lysate mix	244505	28	28	11.8	good	30	6.41	P0321162A	not competed	244505	29	29	12.7	good	30	6.4	P0321172A	not competed	not competed
SNRNP40	Q96DI7	n/d	FALSE	2	Lysate mix	44516	2	2	5	good	30	6.21	P0321162A	not competed	39310	2	2	6.2	good	30	5.69	P0321172A	not competed	not competed
SNRNP70	P08621	n/d	FALSE	2	Lysate mix	51556	2	2	4.1	good	30	6.1	P0321162A	not competed	51556	2	2	3.7	good	30	5.86	P0321172A	not competed	not competed
SNRPA	P09012	n/d	FALSE	2	Lysate mix	31279	3	3	9.2	good	30	6.18	P0321162A	not competed	31279	4	4	15.6	good	30	6.05	P0321172A	not competed	not competed
SNRPB	P14678	n/d	FALSE	2	Lysate mix	30032	5	5	17.9	good	30	6.83	P0321162A	not competed	30032	6	6	21.2	good	30	6.65	P0321172A	not competed	not competed
SNRPB2	P08579	n/d	FALSE	2	Lysate mix	25486	4	4	16	good	30	6.14	P0321162A	not competed										not competed
SNRPC	P09234	n/d	FALSE	2	Lysate mix	17394	3	3	27.7	good	30	6.02	P0321162A	not competed	17394	2	2	16.4	good	30	6.08	P0321172A	not competed	not competed
SNRPD1	P62314	n/d	FALSE	2	Lysate mix										13281	2	2	20.2	good	30	5.92	P0321172A	not competed	not competed
SNRPD2	P62316	n/d	FALSE	2	Lysate mix	13527	3	4	34.7	good	30	6.66	P0321162A	not competed	13527	5	5	32.2	good	30	6.76	P0321172A	not competed	not competed
SNRPD3	P62318	n/d	FALSE	2	Lysate mix	13916	4	5	35.7	good	30	6.55	P0321162A	not competed	13916	2	2	15.1	good	30	6.49	P0321172A	not competed	not competed
SNRPG	P62308	n/d	FALSE	2	Lysate mix										8496	2	2	10.5	good	30	6.55	P0321172A	not competed	not competed
SNRPGP15	A8MWD9	n/d	FALSE	2	Lysate mix	8544	2	2	10.5	good	30	6.61	P0321162A	not competed										not competed
SNU13	P55769	n/d	FALSE	2	Lysate mix										14173	2	2	14.1	good	30	6.13	P0321172A	not competed	not competed
SNW1	Q13573	n/d	FALSE	2	Lysate mix	61494	4	4	5.4	weak	22	5.81	P0321162A	4.66	61494	4	4	6.3	weak	30	6.06	P0321172A	not competed	4.66
SNX24	Q9Y343	n/d	FALSE	2	Lysate mix	19818	2	2	9.5	good	30	5.95	P0321162A	not competed										not competed
SOAT1	P35610	n/d	FALSE	2	Lysate mix	64734	3	3	5.3	good	30	5.96	P0321162A	not competed										not competed
SON	P18583	n/d	FALSE	2	Lysate mix	268090	5	5	1.9	good	30	6.67	P0321162A	not competed	268090	8	8	3.3	good	30	6.32	P0321172A	not competed	not competed
SPR	P35270	OXIDOREDUCTASE	FALSE	2	Lysate mix	28048	3	3	13	weak	6	6.33	P0321162A	5.22										5.22
SPTAN1	Q13813	n/d	FALSE	2	Lysate mix	284536	20	20	8.5	good	30	6.22	P0321162A	not competed	285091	10	10	5.2	good	30	5.96	P0321172A	not competed	not competed
SPTBN1	Q01082	n/d	FALSE	2	Lysate mix	274606	19	20	6.9	good	30	6.45	P0321162A	not competed	274606	14	15	6	good	30	6.1	P0321172A	not competed	not competed
SPTLC1	O15269	n/d	FALSE	2	Lysate mix	52743	3	3	5.3	good	30	5.88	P0321162A	not competed										not competed
SRC	P12931	KINASE	TRUE	2	Lysate mix	60588	15	25	32.3	good	0.57	8.35	P0321162A	6.24	60588	16	24	37.5	good	0.59	8.1	P0321172A	6.23	6.24
SREK1	Q8WXA9	n/d	FALSE	2	Lysate mix	71649	2	2	2	good	30	5.85	P0321162A	not competed										not competed
SRP14	P37108	n/d	FALSE	2	Lysate mix	14570	3	3	18.4	good	30	6.32	P0321162A	not competed										not competed
SRP68	Q9UHB9	n/d	FALSE	2	Lysate mix	70729	3	3	2.6	good	30	5.84	P0321162A	not competed										not competed
SRPRB	Q9Y5M8	potential contaminant	FALSE	2	Lysate mix	29702	2	2	9.2	good	30	5.56	P0321162A	not competed	29702	2	2	9.2	good	30	5.37	P0321172A	not competed	not competed
SRRM1	Q8IYB3	n/d	FALSE	2	Lysate mix										102334	4	4	5.4	good	30	5.79	P0321172A	not competed	not competed
SRRM2	Q9UQ35	n/d	FALSE	2	Lysate mix	299612	2	2	0.7	weak	30	6.19	P0321162A	not competed	299612	3	3	1.1	good	30	6.03	P0321172A	not competed	not competed
SRRT	Q9BXP5	n/d	FALSE	2	Lysate mix	100665	9	9	9.7	good	30	6.25	P0321162A	not competed	100665	7	7	6.4	good	30	6.04	P0321172A	not competed	not competed
SRSF1	Q07955	n/d	FALSE	2	Lysate mix	27744	9	13	28.6	good	30	7.57	P0321162A	not competed	27744	8	12	30.6	good	30	7.29	P0321172A	not competed	not competed
SRSF10	O75494	n/d	FALSE	2	Lysate mix	31300	5	5	18.3	good	30	6.51	P0321162A	not competed	31300	6	6	20.6	good	30	6.65	P0321172A	not competed	not competed
SRSF11	Q05519	n/d	FALSE	2	Lysate mix	53542	2	2	4.1	weak	30	6.12	P0321162A	not competed										not competed
SRSF2	Q01130	n/d	FALSE	2	Lysate mix	25476	7	9	33.5	good	30	7.56	P0321162A	not competed	25476	7	7	33.5	good	30	7.38	P0321172A	not competed	not competed
SRSF3	P84103	n/d	FALSE	2	Lysate mix	19329	6	9	40.2	good	30	7.59	P0321162A	not competed	19329	9	12	47.6	good	30	7.62	P0321172A	not competed	not competed
SRSF4	Q08170	n/d	FALSE	2	Lysate mix	56678	7	7	17.8	good	30	6.76	P0321162A	not competed	56678	5	5	15.4	good	30	6.62	P0321172A	not competed	not competed
SRSF5	Q13243	n/d	FALSE	2	Lysate mix	31263	5	5	16.5	good	30	6.75	P0321162A	not competed	31263	7	7	24.6	good	30	6.73	P0321172A	not competed	not competed
SRSF6	Q13247	n/d	FALSE	2	Lysate mix	39586	8	9	20.1	good	30	7.15	P0321162A	not competed	39586	5	6	12.5	good	30	7.02	P0321172A	not competed	not competed
SRSF7	Q16629	n/d	FALSE	2	Lysate mix	27366	6	6	23.5	good	30	7.17	P0321162A	not competed	27366	7	7	26.1	good	30	7.05	P0321172A	not competed	not competed
SRSF9	Q13242	n/d	FALSE	2	Lysate mix	25542	2	2	7.2	good	30	6.2	P0321162A	not competed	25542	4	4	14.9	good	30	6	P0321172A	not competed	not competed
SSR3	Q9UNL2	n/d	FALSE	2	Lysate mix	22610	2	2	11.4	weak	30	6.01	P0321162A	not competed										not competed
SSRP1	Q08945	n/d	FALSE	2	Lysate mix	81074	19	19	28.1	good	30	7.15	P0321162A	not competed	81074	14	14	19.9	good	30	6.83	P0321172A	not competed	not competed
STK10	O94804	KINASE	TRUE	2	Lysate mix	112134	28	34	27.2	good	30	7.55	P0321162A	not competed	112134	25	30	27.2	weak	30	7.3	P0321172A	not competed	not competed
STK11	Q15831	KINASE	TRUE	2	Lysate mix	48635	2	2	3.9	weak	1.2	5.97	P0321162A	5.92	48635	5	5	14.8	weak	0.12	5.98	P0321172A	6.92	6.42
STK16	O75716	KINASE	TRUE	2	Lysate mix	34656	11	12	36.1	good	7.5	7.23	P0321162A	5.12	34656	12	12	35.7	good	3	7.01	P0321172A	5.52	5.32
STK17A	Q9UEE5	KINASE	TRUE	2	Lysate mix	46558	4	4	9.9	good	30	7.13	P0321162A	not competed	46558	7	7	19.8	good	30	7.03	P0321172A	not competed	not competed
STK17B	O94768	KINASE	TRUE	2	Lysate mix	42344	5	6	16.4	good	30	6.88	P0321162A	not competed	42344	6	7	19.1	good	30	6.9	P0321172A	not competed	not competed
STK26	Q9P289	KINASE	TRUE	2	Lysate mix	46528	2	2	5	weak	30	5.81	P0321162A	not competed	46528	3	3	5.8	weak	30	5.59	P0321172A	not competed	not competed
STK3	Q13188	KINASE	TRUE	2	Lysate mix	59461	2	2	4.3	good	1.1	5.86	P0321162A	5.96	59461	2	2	3.9	good	0.27	5.81	P0321172A	6.57	6.27
STK33	Q9BYT3	KINASE	TRUE	2	Lysate mix	57830	21	24	42.8	good	1.5	7.2	P0321162A	5.82	57830	22	23	46.7	good	1.5	7.43	P0321172A	5.82	5.82
STK35	Q8TDR2	kinase	TRUE	2	Lysate mix	58051	12	13	22.7	weak	0.19	6.76	P0321162A	6.72	58051	13	13	19.5	good	0.06	6.85	P0321172A	7.21	6.96
STK38	Q15208	KINASE	TRUE	2	Lysate mix	54190	4	4	12.7	weak	0.88	6.46	P0321162A	6.06	54190	9	9	25.6	good	0.45	6.43	P0321172A	6.35	6.2
STK39	Q9UEW8	KINASE	TRUE	2	Lysate mix	59473	7	8	13.4	weak	1.8	6.86	P0321162A	5.74	59473	5	5	8.1	weak	0.79	6.79	P0321172A	6.1	5.92
STK4	Q13043	KINASE	TRUE	2	Lysate mix	55630	14	17	32.2	good	0.16	7.47	P0321162A	6.8	55630	14	17	44.4	good	0.16	7.42	P0321172A	6.8	6.8
STOM	P27105	n/d	FALSE	2	Lysate mix	31730	2	2	9.7	good	30	5.68	P0321162A	not competed										not competed
STOML2	Q9UJZ1	n/d	FALSE	2	Lysate mix	38534	5	5	16.6	good	30	6.17	P0321162A	not competed	38534	2	2	7.6	good	30	5.76	P0321172A	not competed	not competed
STRADA	Q7RTN6	KINASE	TRUE	2	Lysate mix	48368	4	4	10.7	weak	2	5.87	P0321162A	5.7										5.7
SUB1	P53999	n/d	FALSE	2	Lysate mix	14395	6	8	33.9	good	30	7.51	P0321162A	not competed	14395	7	10	52.8	good	30	7.37	P0321172A	not competed	not competed
SUGP2	Q8IX01	n/d	FALSE	2	Lysate mix	120206	2	2	1.4	good	30	5.87	P0321162A	not competed	120206	3	3	2.5	good	30	5.64	P0321172A	not competed	not competed
SUPT16H	Q9Y5B9	PROTEASE	FALSE	2	Lysate mix	119912	23	25	21.5	good	30	6.96	P0321162A	not competed	119912	31	33	26.3	good	30	6.8	P0321172A	not competed	not competed
SUPT5H	O00267	n/d	FALSE	2	Lysate mix	120998	9	9	6.7	good	30	6.34	P0321162A	not competed	120998	8	8	7.1	good	30	6.31	P0321172A	not competed	not competed
SUPT6H	Q7KZ85	n/d	FALSE	2	Lysate mix	199070	18	18	9.9	good	30	6.57	P0321162A	not competed	199070	21	21	10.8	good	30	6.35	P0321172A	not competed	not competed
SURF4	O15260	n/d	FALSE	2	Lysate mix	30394	2	3	10.4	good	30	6.12	P0321162A	not competed	30394	2	2	10.4	good	30	5.84	P0321172A	not competed	not competed
SYK	P43405	KINASE	TRUE	2	Lysate mix	72065	16	20	30.4	good	0.58	7.21	P0321162A	6.24	72065	21	27	30.7	good	0.48	7.17	P0321172A	6.32	6.28
SYNCRIP	O60506	n/d	FALSE	2	Lysate mix	69602	4	4	7.1	good	30	6.5	P0321162A	not competed	69602	6	6	11.2	good	30	6.3	P0321172A	not competed	not competed
TAB1	Q15750	n/d	FALSE	2	Lysate mix	54643	5	5	11.1	good	30	6.2	P0321162A	not competed	54643	8	8	19	good	30	6.28	P0321172A	not competed	not competed
TAGLN2	P37802	n/d	FALSE	2	Lysate mix										24454	2	2	11.6	weak	30	5.81	P0321172A	not competed	not competed
TANK	Q92844	n/d	FALSE	2	Lysate mix	47815	15	18	38.1	good	7.9	7.66	P0321162A	5.1	47815	19	21	40	good	4.2	7.59	P0321172A	5.38	5.24
TAOK1	Q7L7X3	KINASE	TRUE	2	Lysate mix	116069	7	7	7.3	good	30	7.1	P0321162A	not competed	116069	7	7	7.3	good	30	6.97	P0321172A	not competed	not competed
TAOK2	Q9UL54	KINASE	TRUE	2	Lysate mix	119279	10	11	9.6	good	30	7.3	P0321162A	not competed	138250	9	9	9.6	good	30	7.17	P0321172A	not competed	not competed
TAOK3	Q9H2K8	KINASE	TRUE	2	Lysate mix	105405	4	4	4.2	good	30	7.09	P0321162A	not competed	105405	5	5	6.6	weak	30	7.17	P0321172A	not competed	not competed
TARDBP	Q13148	n/d	FALSE	2	Lysate mix	44739	3	3	5.8	good	30	6.13	P0321162A	not competed	44739	3	3	6.8	good	30	5.63	P0321172A	not competed	not competed
TBK1	Q9UHD2	KINASE	TRUE	2	Lysate mix	83641	42	88	65.7	good	6.8	8.3	P0321162A	5.17	83641	44	86	60.4	good	4	8.2	P0321172A	5.4	5.28
TBKBP1	A7MCY6	n/d	FALSE	2	Lysate mix	67701	11	11	18.9	good	6.2	7.22	P0321162A	5.21	67701	16	18	28	good	3.6	7.05	P0321172A	5.44	5.32
TBP	P20226	n/d	FALSE	2	Lysate mix	37698	2	2	5	good	30	5.82	P0321162A	not competed										not competed
TCOF1	Q13428	n/d	FALSE	2	Lysate mix	155927	26	26	16.9	weak	30	6.95	P0321162A	not competed	155927	16	16	11	good	30	6.29	P0321172A	not competed	not competed
TCP1	P17987	n/d	FALSE	2	Lysate mix										60343	6	6	9.7	good	30	5.98	P0321172A	not competed	not competed
TEC	P42680	KINASE	TRUE	2	Lysate mix	73580	40	57	57.2	good	30	7.81	P0321162A	not competed	73580	43	60	62.4	weak	30	7.68	P0321172A	not competed	not competed
TECR	Q9NZ01	OXIDOREDUCTASE	FALSE	2	Lysate mix	36034	7	8	18.8	good	30	6.84	P0321162A	not competed	36034	3	4	9.7	weak	30	6.25	P0321172A	not competed	not competed
TEK	Q02763	KINASE	TRUE	2	Lysate mix	125829	9	9	11.6	good	30	6.61	P0321162A	not competed	125829	10	10	11.3	good	30	6.58	P0321172A	not competed	not competed
TESK1	Q15569	KINASE	TRUE	2	Lysate mix	67684	8	8	14.2	good	30	6.69	P0321162A	not competed	67684	7	7	11.5	good	30	6.52	P0321172A	not competed	not competed
TESK2	Q96S53	KINASE	TRUE	2	Lysate mix	63639	10	10	19.6	good	30	6.42	P0321162A	not competed	63639	5	5	10.7	good	30	6.19	P0321172A	not competed	not competed
TEX10	Q9NXF1	n/d	FALSE	2	Lysate mix										105673	2	2	3.3	weak	30	5.38	P0321172A	not competed	not competed
TFAM	Q00059	n/d	FALSE	2	Lysate mix	29096	4	4	14.2	good	30	6.21	P0321162A	not competed	29096	3	3	8.5	good	30	5.72	P0321172A	not competed	not competed
TFG	Q92734	n/d	FALSE	2	Lysate mix	43447	2	2	3.8	weak	30	6.35	P0321162A	not competed	43447	3	3	6.2	good	30	5.92	P0321172A	not competed	not competed
TFRC	P02786	PROTEASE	FALSE	2	Lysate mix	84870	4	4	5.9	good	30	6.12	P0321162A	not competed	84870	7	7	9.5	good	30	6.13	P0321172A	not competed	not competed
TGFBR1	P36897	KINASE	TRUE	2	Lysate mix	56348	17	21	41.2	good	3.9	7.71	P0321162A	5.41	56348	17	24	41.2	good	3.1	7.66	P0321172A	5.51	5.46
TGFBR2	P37173	KINASE	TRUE	2	Lysate mix	64567	26	32	43.4	weak	30	7.52	P0321162A	not competed	64567	23	26	35.3	weak	30	7.47	P0321172A	not competed	not competed
TGM2	P21980	n/d	FALSE	2	Lysate mix										77328	2	2	2.8	good	30	5.59	P0321172A	not competed	not competed
TGM3	Q08188	n/d	FALSE	2	Lysate mix	76631	4	4	5.3	good	30	5.81	P0321162A	not competed										not competed
THRAP3	Q9Y2W1	n/d	FALSE	2	Lysate mix	108664	11	11	13.2	good	30	6.76	P0321162A	not competed	108664	9	9	11	good	30	6.42	P0321172A	not competed	not competed
TIMM50	Q3ZCQ8	n/d	FALSE	2	Lysate mix	50464	3	3	8.8	good	30	6.35	P0321162A	not competed	50464	3	3	7.1	good	30	5.91	P0321172A	not competed	not competed
TLN1	Q9Y490	n/d	FALSE	2	Lysate mix	269764	6	6	2.5	good	30	5.7	P0321162A	not competed	269764	5	5	2.3	good	30	6.14	P0321172A	not competed	not competed
TMED10	P49755	n/d	FALSE	2	Lysate mix	24976	2	2	7.3	good	30	6.1	P0321162A	not competed										not competed
TMEM33	P57088	n/d	FALSE	2	Lysate mix	27978	4	4	16.2	good	30	6.24	P0321162A	not competed										not competed
TMEM94	Q12767	n/d	FALSE	2	Lysate mix										154256	2	2	1.4	weak	30	5.55	P0321172A	not competed	not competed
TNIK	Q9UKE5	KINASE	TRUE	2	Lysate mix	151298	28	40	22.5	weak	7.7	7.82	P0321162A	5.11	154941	26	35	21.5	weak	3.7	7.73	P0321172A	5.43	5.27
TNK1	Q13470	KINASE	TRUE	2	Lysate mix	72467	18	21	29.4	good	0.04	7.11	P0321162A	7.36	72467	20	21	29.6	good	0.05	7.1	P0321172A	7.31	7.34
TNK2	Q07912	KINASE	TRUE	2	Lysate mix	119348	18	21	16.7	good	30	7.07	P0321162A	not competed	114567	20	22	19.4	weak	30	6.94	P0321172A	not competed	not competed
TNPO1	Q92973	n/d	FALSE	2	Lysate mix	102354	3	3	3.7	good	30	5.77	P0321162A	not competed	102354	3	3	3.2	good	30	5.72	P0321172A	not competed	not competed
TOMM5	Q8N4H5	n/d	FALSE	2	Lysate mix	10033	3	3	29.4	good	30	6.48	P0321162A	not competed	6035	2	2	27.5	good	30	6.26	P0321172A	not competed	not competed
TOP1	P11387	n/d	FALSE	2	Lysate mix	90725	13	13	14.8	good	30	6.65	P0321162A	not competed	90725	10	10	12.3	good	30	6.13	P0321172A	not competed	not competed
TOP2A	P11388	n/d	FALSE	2	Lysate mix	182679	14	14	13.1	good	30	6.37	P0321162A	not competed	182679	15	15	12.9	good	30	6.35	P0321172A	not competed	not competed
TOP2B	Q02880	n/d	FALSE	2	Lysate mix	183265	10	10	6.9	good	30	6.29	P0321162A	not competed	183265	6	6	4	good	30	5.82	P0321172A	not competed	not competed
TP53RK	Q96S44	KINASE	TRUE	2	Lysate mix	28160	5	5	20.6	good	30	6.62	P0321162A	not competed	28160	4	4	14.2	weak	30	6.33	P0321172A	not competed	not competed
TPM1	P09493	n/d	FALSE	2	Lysate mix										32876	3	3		good	30	6.01	P0321172A	not competed	not competed
TPM3	P06753	n/d	FALSE	2	Lysate mix										29032	5	5	14.7	good	30	5.88	P0321172A	not competed	not competed
TPPP3	Q9BW30	n/d	FALSE	2	Lysate mix										18985	2	2	9.7	weak	30	6.22	P0321172A	not competed	not competed
TPRKB	Q9Y3C4	n/d	FALSE	2	Lysate mix	23854	2	2	12	good	30	6.19	P0321162A	not competed										not competed
TRA2A	Q13595	n/d	FALSE	2	Lysate mix	32688	2	3	6.4	good	30	6.69	P0321162A	not competed	32688	3	4	7.8	good	30	6.38	P0321172A	not competed	not competed
TRA2B	P62995	n/d	FALSE	2	Lysate mix	33665	3	3	18.1	good	30	6.54	P0321162A	not competed	33665	3	3	12.5	good	30	6.41	P0321172A	not competed	not competed
TRAF2	Q12933	n/d	FALSE	2	Lysate mix										61383	4	4	8.6	weak	16	5.81	P0321172A	4.8	4.8
TRIM26	Q12899	n/d	FALSE	2	Lysate mix										62165	2	2	3.2	good	30	5.85	P0321172A	not competed	not competed
TRIM28	Q13263	BROMO	FALSE	2	Lysate mix	88549	11	11	12.2	good	30	6.68	P0321162A	not competed	88549	5	5	6.8	good	30	6.46	P0321172A	not competed	not competed
TROAP	Q12815	n/d	FALSE	2	Lysate mix	83856	2	2	2.7	good	30	5.9	P0321162A	not competed	83856	3	3	4.1	good	30	5.93	P0321172A	not competed	not competed
TROVE2	P10155	n/d	FALSE	2	Lysate mix	60670	2	2	1.3	good	30	5.97	P0321162A	not competed										not competed
TSR1	Q2NL82	n/d	FALSE	2	Lysate mix	91809	2	2	2.4	good	30	5.9	P0321162A	not competed	91809	3	3	3.4	good	30	5.67	P0321172A	not competed	not competed
TTC14	Q96N46	n/d	FALSE	2	Lysate mix	88318	2	2	2.3	weak	0.32	6.03	P0321162A	6.49	88318	7	7	8.6	good	0.34	5.93	P0321172A	6.47	6.48
TTK	P33981	KINASE	TRUE	2	Lysate mix	97071	17	20	22.9	good	30	7.53	P0321162A	not competed	97071	11	13	14.9	weak	30	7.4	P0321172A	not competed	not competed
TUBB	P07437	n/d	FALSE	2	Lysate mix	49670	4	5	52.7	weak	30	6.85	P0321162A	not competed	49670	3	4	49.8	good	30	6.33	P0321172A	not competed	not competed
TUFM	P49411	n/d	FALSE	2	Lysate mix	49541	11	11	23.9	good	30	6.77	P0321162A	not competed	49541	8	8	21.7	good	30	6.47	P0321172A	not competed	not competed
TXLNA	P40222	n/d	FALSE	2	Lysate mix	61890	2	2	1.5	weak	30	5.82	P0321162A	not competed										not competed
TXN	P10599	n/d	FALSE	2	Lysate mix	11737	3	4	27.6	good	30	6.68	P0321162A	not competed										not competed
TXNDC5	Q8NBS9	n/d	FALSE	2	Lysate mix										47628	3	3	7.4	good	30	5.85	P0321172A	not competed	not competed
TYK2	P29597	KINASE	TRUE	2	Lysate mix	133648	38	45	33.4	good	30	7.49	P0321162A	not competed	133648	35	45	31.5	good	30	7.3	P0321172A	not competed	not competed
U2AF1L5	P0DN76	n/d	FALSE	2	Lysate mix	27872	5	5		good	30	6.65	P0321162A	not competed	27872	4	4		good	30	6.57	P0321172A	not competed	not competed
U2AF2	P26368	n/d	FALSE	2	Lysate mix	53500	9	9	18.1	good	30	7.09	P0321162A	not competed	53500	8	8	16	good	30	6.74	P0321172A	not competed	not competed
U2SURP	O15042	n/d	FALSE	2	Lysate mix	118291	6	6	4.4	good	30	6.28	P0321162A	not competed	118291	8	8	6.3	good	30	6.36	P0321172A	not competed	not competed
UBE2G2	P60604	n/d	FALSE	2	Lysate mix	18566	2	2	10.3	weak	30	6.57	P0321162A	not competed										not competed
UBTF	P17480	n/d	FALSE	2	Lysate mix	89405	16	17	17.8	good	30	6.76	P0321162A	not competed	89405	17	17	17.8	good	30	6.51	P0321172A	not competed	not competed
UGGT1	Q9NYU2	n/d	FALSE	2	Lysate mix	177187	8	8	5.1	good	30	5.82	P0321162A	not competed	177187	4	4	2.8	good	30	5.54	P0321172A	not competed	not competed
ULK1	O75385	KINASE	TRUE	2	Lysate mix	112630	5	5	5	weak	14	6.49	P0321162A	4.85	112630	6	6	7	good	14	6.47	P0321172A	4.85	4.85
ULK3	Q6PHR2	KINASE	TRUE	2	Lysate mix	53444	23	35	52.1	good	0.48	7.81	P0321162A	6.32	53444	21	32	49.6	good	0.34	7.65	P0321172A	6.47	6.39
VAC14	Q08AM6	n/d	FALSE	2	Lysate mix	87972	14	15	17.9	good	30	6.86	P0321162A	not competed	87972	11	11	18.2	good	30	6.9	P0321172A	not competed	not competed
VAPA	Q9P0L0	n/d	FALSE	2	Lysate mix										32613	2	2	7.6	good	30	5.38	P0321172A	not competed	not competed
VARS	P26640	n/d	FALSE	2	Lysate mix	140474	3	3	2.8	good	30	5.55	P0321162A	not competed										not competed
VCL	P18206	n/d	FALSE	2	Lysate mix	123798	2	2	1.5	good	30	5.9	P0321162A	not competed										not competed
VCP	P55072	n/d	FALSE	2	Lysate mix	89321	7	7	10.4	good	30	6.3	P0321162A	not competed	89321	9	9	11.7	good	30	6.42	P0321172A	not competed	not competed
VCX2	Q9H322	n/d	FALSE	2	Lysate mix	14661	2	2	12.9	good	30	6.18	P0321162A	not competed										not competed
VDAC1	P21796	n/d	FALSE	2	Lysate mix	30772	3	3	9.5	good	30	6.32	P0321162A	not competed										not competed
VDAC2	P45880	n/d	FALSE	2	Lysate mix	33371	6	6	16.3	good	30	6.43	P0321162A	not competed										not competed
VIL1	P09327	n/d	FALSE	2	Lysate mix	92694	12	12	14.6	good	30	6.24	P0321162A	not competed	92694	11	11	12.8	good	30	6.35	P0321172A	not competed	not competed
VIM	P08670	n/d	FALSE	2	Lysate mix	53651	12	12	24.5	good	30	6.88	P0321162A	not competed										not competed
VPS4A	Q9UN37	n/d	FALSE	2	Lysate mix	48897	2	2	3.4	good	30	5.75	P0321162A	not competed										not competed
WARS	P23381	n/d	FALSE	2	Lysate mix										53165	2	2	5.1	good	30	5.86	P0321172A	not competed	not competed
WDR1	O75083	n/d	FALSE	2	Lysate mix	66193	2	2	2.8	weak	30	5.51	P0321162A	not competed										not competed
WDR18	Q9BV38	n/d	FALSE	2	Lysate mix	47405	3	3	5.6	good	30	6.03	P0321162A	not competed	47405	2	2	3.2	good	30	5.84	P0321172A	not competed	not competed
WDR44	Q5JSH3	n/d	FALSE	2	Lysate mix	101365	12	12	15.4	weak	30	6.75	P0321162A	not competed	101365	14	14	19.3	weak	30	6.66	P0321172A	not competed	not competed
WDR61	Q9GZS3	n/d	FALSE	2	Lysate mix	33580	5	5	16.4	good	30	6.4	P0321162A	not competed	33580	3	3	11.1	good	30	6.11	P0321172A	not competed	not competed
WEE1	P30291	KINASE	TRUE	2	Lysate mix	71597	30	38	44.6	good	30	7.88	P0321162A	not competed	71597	28	40	43	good	30	7.85	P0321172A	not competed	not competed
XPO1	O14980	n/d	FALSE	2	Lysate mix	123384	4	4	4.2	good	30	6.08	P0321162A	not competed	123384	3	3	3.3	good	30	5.64	P0321172A	not competed	not competed
XPO5	Q9HAV4	n/d	FALSE	2	Lysate mix	136310	4	4	2.6	good	30	6.06	P0321162A	not competed	136310	5	5	3.6	good	30	5.91	P0321172A	not competed	not competed
XPOT	O43592	n/d	FALSE	2	Lysate mix	109963	2	2	2.2	weak	30	5.86	P0321162A	not competed										not competed
YARS	P54577	n/d	FALSE	2	Lysate mix										59143	4	4	7.8	good	30	5.65	P0321172A	not competed	not competed
YEATS4	O95619	n/d	FALSE	2	Lysate mix										26499	2	2	10.1	weak	30	5.56	P0321172A	not competed	not competed
YES1	P07947	kinase	TRUE	2	Lysate mix	60801	17	32	49.5	good	0.25	8.43	P0321162A	6.6	60801	16	33	54.5	good	0.23	8.31	P0321172A	6.64	6.62
YWHAB	P31946	n/d	FALSE	2	Lysate mix	28082	2	2	7.3	good	30	6.89	P0321162A	not competed										not competed
YWHAE	P62258	n/d	FALSE	2	Lysate mix	29174	12	18	59.2	good	30	7.34	P0321162A	not competed	29174	12	16	54.1	good	30	7.16	P0321172A	not competed	not competed
YWHAG	P61981	n/d	FALSE	2	Lysate mix	28302	9	11	41.3	weak	30	7.28	P0321162A	not competed	28302	8	9	27.9	good	30	7.18	P0321172A	not competed	not competed
YWHAH	Q04917	n/d	FALSE	2	Lysate mix	28218	5	6	19.9	weak	30	6.6	P0321162A	not competed	28218	5	6	19.9	good	30	6.46	P0321172A	not competed	not competed
YWHAQ	P27348	n/d	FALSE	2	Lysate mix	27764	5	5	22.9	good	30	6.45	P0321162A	not competed	27764	4	4	18	good	30	6.28	P0321172A	not competed	not competed
YWHAZ	P63104	n/d	FALSE	2	Lysate mix	27745	7	8	34.3	good	30	6.86	P0321162A	not competed	27745	7	8	40.8	good	30	6.89	P0321172A	not competed	not competed
ZC3H18	Q86VM9	n/d	FALSE	2	Lysate mix	106377	7	7	6.7	good	30	6.24	P0321162A	not competed	106377	6	6	5.5	good	30	6	P0321172A	not competed	not competed
ZMYND8	Q9ULU4	BROMO	FALSE	2	Lysate mix	138028	7	7	5.3	weak	30	6.23	P0321162A	not competed	138028	6	6	4.3	weak	30	6.12	P0321172A	not competed	not competed
ZNF253	O75346	n/d	FALSE	2	Lysate mix										57602	2	2	2.4	good	30	6.12	P0321172A	not competed	not competed
ZRANB2	O95218	n/d	FALSE	2	Lysate mix	37404	4	4	11.5	good	30	6.46	P0321162A	not competed	37404	4	4	15.2	good	30	6.11	P0321172A	not competed	not competed

## Sheet: Lysate mix_3
gene_name	swissprot_identifier	focus_group	kinase	compound	cell_material	molecular_weight_n1	qupm_n1	qusm_n1	sequence_coverage_n1	qcval_n1	ic50final_n1	ms1intensity_n1	internal_identifier_n1	pIC50_n1	molecular_weight_n2	qupm_n2	qusm_n2	sequence_coverage_n2	qcval_n2	ic50final_n2	ms1intensity_n2	internal_identifier_n2	pIC50_n2	pIC50_mean
A2M	P01023	potential contaminant	FALSE	3	Lysate mix										163289	8	8	6.4	good	30	6.2	P0321232A	not competed	not competed
AAK1	Q2M2I8	KINASE	TRUE	3	Lysate mix	103884	25	39	28	good	30	8.41	P0321222A	not competed	103884	24	39	28.3	good	30	8.29	P0321232A	not competed	not competed
ABCB10	Q9NRK6	n/d	FALSE	3	Lysate mix										79147	2	2	2.3	good	30	5.66	P0321232A	not competed	not competed
ABCE1	P61221	n/d	FALSE	3	Lysate mix	67314	4	4	7	good	30	6.23	P0321222A	not competed	67314	7	7	13.9	weak	30	6.31	P0321232A	not competed	not competed
ABCF1	Q8NE71	n/d	FALSE	3	Lysate mix	95925	4	4	4.1	weak	30	5.84	P0321222A	not competed										not competed
ABL1	P00519	KINASE	TRUE	3	Lysate mix	124953	35	43	41.5	good	30	8	P0321222A	not competed	124953	40	56	45.3	good	30	7.95	P0321232A	not competed	not competed
ABL2	P42684	KINASE	TRUE	3	Lysate mix	117940	21	23	19.4	good	30	7.58	P0321222A	not competed	128341	23	26	20.6	good	30	7.74	P0321232A	not competed	not competed
ACAD10	Q6JQN1	OXIDOREDUCTASE	FALSE	3	Lysate mix	118833	21	21	20.3	good	30	7.01	P0321222A	not competed	118833	16	16	17.9	good	30	7.12	P0321232A	not competed	not competed
ACAD11	Q709F0	OXIDOREDUCTASE	FALSE	3	Lysate mix	87282	34	62	44.6	good	30	8.1	P0321222A	not competed	87282	35	61	41.5	good	30	8.17	P0321232A	not competed	not competed
ACADM	P11310	OXIDOREDUCTASE	FALSE	3	Lysate mix										47019	3	3	5.7	good	30	5.8	P0321232A	not competed	not competed
ACADSB	P45954	OXIDOREDUCTASE	FALSE	3	Lysate mix										47485	2	2	4.2	good	30	5.65	P0321232A	not competed	not competed
ACADVL	P49748	OXIDOREDUCTASE	FALSE	3	Lysate mix	72926	8	8	13.1	weak	30	6.39	P0321222A	not competed										not competed
ACIN1	Q9UKV3	n/d	FALSE	3	Lysate mix	151860	5	5	4.6	weak	30	6.15	P0321222A	not competed	151860	8	8	6.6	good	30	6.04	P0321232A	not competed	not competed
ACLY	P53396	n/d	FALSE	3	Lysate mix	120838	65	143	58	good	30	8.59	P0321222A	not competed	120838	70	172	61.2	good	30	8.57	P0321232A	not competed	not competed
ACO2	Q99798	n/d	FALSE	3	Lysate mix	85424	5	5	5.8	weak	30	6.09	P0321222A	not competed										not competed
ACOX1	Q15067	OXIDOREDUCTASE	FALSE	3	Lysate mix	74667	4	4	6.1	weak	30	5.98	P0321222A	not competed	74667	4	4	5.5	good	30	6.13	P0321232A	not competed	not competed
ACSF2	Q96CM8	n/d	FALSE	3	Lysate mix	70622	2	2	3.1	weak	30	5.56	P0321222A	not competed										not competed
ACSL1	P33121	n/d	FALSE	3	Lysate mix	77942	2	2	2.9	good	30	5.46	P0321222A	not competed										not competed
ACSL3	O95573	n/d	FALSE	3	Lysate mix	80419	6	6	10.1	good	30	6.17	P0321222A	not competed	80419	7	7	11.9	good	30	5.99	P0321232A	not competed	not competed
ACSL5	Q9ULC5	n/d	FALSE	3	Lysate mix										82262	2	2	2.5	weak	30	5.82	P0321232A	not competed	not competed
ACSS3	Q9H6R3	n/d	FALSE	3	Lysate mix	74777	3	3	5.5	weak	30	5.74	P0321222A	not competed										not competed
ACTC1	P68032	n/d	FALSE	3	Lysate mix	42019	3	3	10.3	weak	30	6.76	P0321222A	not competed	42019	3	5	11.7	good	30	6.75	P0321232A	not competed	not competed
ACTG1	P63261	n/d	FALSE	3	Lysate mix	41792	5	5	49.1	weak	30	7.33	P0321222A	not competed	41792	17	31	44.5	good	30	7.89	P0321232A	not competed	not competed
ACTL6A	O96019	n/d	FALSE	3	Lysate mix	47460	3	3	6.8	good	30	5.98	P0321222A	not competed	47460	5	5	15.6	good	30	5.87	P0321232A	not competed	not competed
ACTN4	O43707	n/d	FALSE	3	Lysate mix										104853	9	9	16.5	good	30	6.37	P0321232A	not competed	not competed
ACTR1A	P61163	n/d	FALSE	3	Lysate mix	42613	2	2	4.8	good	30	5.9	P0321222A	not competed										not competed
ACVR1	Q04771	KINASE	TRUE	3	Lysate mix	57152	11	13	27.1	good	30	7.76	P0321222A	not competed	57152	9	12	22.4	good	30	7.62	P0321232A	not competed	not competed
ACVR1B	P36896	KINASE, PROTEASE	FALSE	3	Lysate mix	61438	11	12	16.2	good	30	7.26	P0321222A	not competed	61438	8	10	15.6	good	30	7.08	P0321232A	not competed	not competed
ACVR2A	P27037	KINASE	TRUE	3	Lysate mix	57847	11	13	28.5	good	30	7.33	P0321222A	not competed	57847	11	11	25.3	good	30	7.11	P0321232A	not competed	not competed
ACVR2B	Q13705	KINASE	TRUE	3	Lysate mix	57723	10	10	18.4	good	30	6.89	P0321222A	not competed	57723	14	15	30.3	good	30	6.85	P0321232A	not competed	not competed
ADCK1	Q86TW2	KINASE	TRUE	3	Lysate mix	60577	7	7	12.8	good	30	6.31	P0321222A	not competed	60577	8	8	15.3	good	30	6.54	P0321232A	not competed	not competed
ADK	P55263	n/d	FALSE	3	Lysate mix	40545	11	14	28.5	weak	0.9	7.74	P0321222A	6.05										6.05
AFF1	P51825	n/d	FALSE	3	Lysate mix										132382	9	10	5.8	weak	14	6.98	P0321232A	4.85	4.85
AFF4	Q9UHB7	n/d	FALSE	3	Lysate mix	127458	12	14	8.6	weak	30	6.98	P0321222A	not competed	127458	11	12	8	weak	30	6.68	P0321232A	not competed	not competed
AFG3L2	Q9Y4W6	PROTEASE	FALSE	3	Lysate mix										88583	4	4	4.5	good	30	5.83	P0321232A	not competed	not competed
AGK	Q53H12	n/d	FALSE	3	Lysate mix	47137	2	2	5.2	good	30	6.07	P0321222A	not competed	47137	3	3	7.1	good	30	5.83	P0321232A	not competed	not competed
AGRN	O00468	n/d	FALSE	3	Lysate mix										217230	3	3	1.6	good	30	5.76	P0321232A	not competed	not competed
AHCYL1	O43865	n/d	FALSE	3	Lysate mix	58951	5	5	7.7	good	30	6.23	P0321222A	not competed	58951	3	3	4.2	good	30	6.33	P0321232A	not competed	not competed
AHSA1	O95433	n/d	FALSE	3	Lysate mix	38274	2	2	6.2	good	30	5.6	P0321222A	not competed										not competed
AHSG	P12763	contaminant	FALSE	3	Lysate mix										38418	4	4		good	30	6.32	P0321232A	not competed	not competed
AIFM1	O95831	OXIDOREDUCTASE	FALSE	3	Lysate mix	66900	2	2	3.3	good	30	5.96	P0321222A	not competed	66900	5	5	9.5	good	30	6.03	P0321232A	not competed	not competed
AIMP1	Q12904	n/d	FALSE	3	Lysate mix	37039	2	2	4.5	weak	30	5.67	P0321222A	not competed										not competed
AK4	P27144	n/d	FALSE	3	Lysate mix	25268	3	3	13.9	weak	30	6.07	P0321222A	not competed	25268	4	4	18.8	weak	30	5.93	P0321232A	not competed	not competed
AKR1C3	P42330	OXIDOREDUCTASE	FALSE	3	Lysate mix	36853	2	2	9	good	30	6.1	P0321222A	not competed										not competed
ALDH18A1	P54886	OXIDOREDUCTASE	FALSE	3	Lysate mix	87301	6	6	6.3	weak	30	6.17	P0321222A	not competed										not competed
ALDH1A1	P00352	OXIDOREDUCTASE	FALSE	3	Lysate mix	54861	21	83	52.9	good	30	9.01	P0321222A	not competed	54861	25	101	55.7	good	30	9.05	P0321232A	not competed	not competed
ALDH1A2	O94788	OXIDOREDUCTASE	FALSE	3	Lysate mix	56723	12	12	24.3	good	30	7.32	P0321222A	not competed	56723	10	10	22.8	good	30	7.5	P0321232A	not competed	not competed
ALDH1B1	P30837	OXIDOREDUCTASE	FALSE	3	Lysate mix	57206	20	39	40.2	good	30	8.48	P0321222A	not competed	57206	22	51	49.3	good	30	8.53	P0321232A	not competed	not competed
ALDH2	P05091	OXIDOREDUCTASE	FALSE	3	Lysate mix	56381	18	26	48	good	30	7.93	P0321222A	not competed	56381	17	32	37.1	good	30	8	P0321232A	not competed	not competed
ALDH3A2	P51648	OXIDOREDUCTASE	FALSE	3	Lysate mix	57669	5	5	10.5	good	30	6.02	P0321222A	not competed	57669	2	2	3.3	good	30	5.97	P0321232A	not competed	not competed
ALDH4A1	P30038	OXIDOREDUCTASE	FALSE	3	Lysate mix										61719	2	2	3.6	weak	30	5.88	P0321232A	not competed	not competed
ALDOA	P04075	n/d	FALSE	3	Lysate mix	39420	16	17	48.4	weak	30	7.12	P0321222A	not competed										not competed
ALG1	Q9BT22	n/d	FALSE	3	Lysate mix	52518	3	3	6	good	30	6.05	P0321222A	not competed	52518	2	2	3.4	good	30	6.02	P0321232A	not competed	not competed
ALPP	P05187	n/d	FALSE	3	Lysate mix	57953	9	9	23.4	good	30	6.32	P0321222A	not competed	57953	6	6	14.8	good	30	6.24	P0321232A	not competed	not competed
ALYREF	Q86V81	n/d	FALSE	3	Lysate mix	26888	7	9	35.4	weak	30	7.04	P0321222A	not competed	26888	8	10	38.1	good	30	6.99	P0321232A	not competed	not competed
ANAPC1	Q9H1A4	n/d	FALSE	3	Lysate mix	216498	2	2	0.7	weak	30	5.73	P0321222A	not competed	216498	3	3	1.2	weak	30	5.67	P0321232A	not competed	not competed
ANAPC4	Q9UJX5	n/d	FALSE	3	Lysate mix										92214	3	3	3.6	good	25	5.73	P0321232A	4.6	4.6
ANAPC5	Q9UJX4	n/d	FALSE	3	Lysate mix	72525	2	2	2.3	weak	30	5.73	P0321222A	not competed	85076	3	3	3.3	weak	30	5.7	P0321232A	not competed	not competed
ANAPC7	Q9UJX3	n/d	FALSE	3	Lysate mix	66855	2	2	3.4	weak	30	5.8	P0321222A	not competed	66855	3	3	6	good	30	5.79	P0321232A	not competed	not competed
ANKRD54	Q6NXT1	n/d	FALSE	3	Lysate mix	32505	2	2	4.3	good	30	6.35	P0321222A	not competed										not competed
ANP32A	P39687	n/d	FALSE	3	Lysate mix										28585	2	2	9.6	good	30	6.42	P0321232A	not competed	not competed
ANP32B	Q92688	n/d	FALSE	3	Lysate mix	28787	2	2	12.7	weak	30	6.6	P0321222A	not competed	28787	3	3	23.5	weak	30	6.43	P0321232A	not competed	not competed
ANXA1	P04083	n/d	FALSE	3	Lysate mix	38714	11	12	31.5	good	30	7.01	P0321222A	not competed	38714	13	14	38.2	good	30	7.09	P0321232A	not competed	not competed
ANXA2	P07355	n/d	FALSE	3	Lysate mix	38604	7	8	18.9	good	30	6.21	P0321222A	not competed	38604	7	7	18.3	good	30	6.04	P0321232A	not competed	not competed
ANXA4	P09525	n/d	FALSE	3	Lysate mix	35882	5	5	16	weak	30	6.08	P0321222A	not competed	35882	6	6	20.1	good	30	6.13	P0321232A	not competed	not competed
AP1B1	Q10567	n/d	FALSE	3	Lysate mix	104635	3	3	2.8	good	30	5.78	P0321222A	not competed	104635	2	2	2.2	good	30	5.57	P0321232A	not competed	not competed
AP2A1	O95782	n/d	FALSE	3	Lysate mix	107545	15	16	23.4	good	30	6.95	P0321222A	not competed	107545	16	18	29.8	good	30	6.72	P0321232A	not competed	not competed
AP2A2	O94973	n/d	FALSE	3	Lysate mix	104088	5	5	7.2	good	30	6.07	P0321222A	not competed	104088	8	8	10.2	good	30	5.81	P0321232A	not competed	not competed
AP2B1	P63010	n/d	FALSE	3	Lysate mix	105691	10	10	24.9	good	30	6.85	P0321222A	not competed	105691	13	13	28.8	good	30	6.9	P0321232A	not competed	not competed
AP2M1	Q96CW1	n/d	FALSE	3	Lysate mix	49654	12	12	28.3	good	30	6.84	P0321222A	not competed	49654	16	18	35.6	good	30	6.87	P0321232A	not competed	not competed
AP2S1	P53680	n/d	FALSE	3	Lysate mix										17017	4	4	28.9	good	30	6.54	P0321232A	not competed	not competed
AP3B1	O00203	n/d	FALSE	3	Lysate mix	121319	5	5	3.5	good	30	6.14	P0321222A	not competed	121319	7	7	6.7	good	30	5.91	P0321232A	not competed	not competed
APEX1	P27695	n/d	FALSE	3	Lysate mix	35554	3	3	11.3	weak	30	5.85	P0321222A	not competed										not competed
APLP2	Q06481	n/d	FALSE	3	Lysate mix	87214	6	6	7.1	good	30	6.35	P0321222A	not competed	87214	7	7	7.9	good	30	6.36	P0321232A	not competed	not competed
APOB	P04114	contaminant	FALSE	3	Lysate mix	515598	18	18	1.1	good	30	6.49	P0321222A	not competed	515598	28	28	2.3	good	30	6.48	P0321232A	not competed	not competed
APRT	P07741	n/d	FALSE	3	Lysate mix	19608	3	3	12.8	weak	30	6.18	P0321222A	not competed										not competed
ARCN1	P48444	n/d	FALSE	3	Lysate mix	57210	3	3	5.3	weak	30	5.76	P0321222A	not competed	57210	2	2	3.9	weak	30	5.47	P0321232A	not competed	not competed
ARF4	P18085	n/d	FALSE	3	Lysate mix	20511	2	2	19.4	good	30	5.83	P0321222A	not competed										not competed
ARGLU1	Q9NWB6	n/d	FALSE	3	Lysate mix	33216	4	4	10.6	good	30	6.34	P0321222A	not competed	33216	3	3	8.1	good	30	6.2	P0321232A	not competed	not competed
ARHGDIA	P52565	n/d	FALSE	3	Lysate mix	23207	2	2	8.3	weak	30	6.26	P0321222A	not competed										not competed
ARHGEF11	O15085	n/d	FALSE	3	Lysate mix	172242	2	2	1.2	weak	13	5.59	P0321222A	4.89										4.89
ARL1	P40616	n/d	FALSE	3	Lysate mix	20417	2	2	15.5	weak	30	6.1	P0321222A	not competed										not competed
ARPC1B	O15143	n/d	FALSE	3	Lysate mix										40949	2	2	3.8	good	30	5.91	P0321232A	not competed	not competed
ARPC2	O15144	n/d	FALSE	3	Lysate mix	34333	2	2	7.7	good	30	6.03	P0321222A	not competed										not competed
ARPC4	P59998	n/d	FALSE	3	Lysate mix	71718	4	4	22	weak	30	5.87	P0321222A	not competed	71718	3	3	17.3	good	30	5.82	P0321232A	not competed	not competed
ATAD3A	Q9NVI7	n/d	FALSE	3	Lysate mix	71368	6	6	6	good	30	6.33	P0321222A	not competed	66217	7	7	10.4	good	30	6.33	P0321232A	not competed	not competed
ATP1A1	P05023	n/d	FALSE	3	Lysate mix	112999	7	7	6.7	weak	30	6.4	P0321222A	not competed	112999	11	11	11.2	good	30	6.36	P0321232A	not competed	not competed
ATP2A2	P16615	n/d	FALSE	3	Lysate mix	114756	6	6	6.8	weak	30	6.38	P0321222A	not competed	114756	9	9	8.5	good	30	6.38	P0321232A	not competed	not competed
ATP5F1A	P25705	n/d	FALSE	3	Lysate mix										59750	15	15	28.6	good	30	6.82	P0321232A	not competed	not competed
ATP5F1B	P06576	n/d	FALSE	3	Lysate mix	56559	10	11	25.5	weak	30	6.82	P0321222A	not competed	56559	9	9	28	weak	30	6.63	P0321232A	not competed	not competed
ATP5F1C	P36542	n/d	FALSE	3	Lysate mix	32996	7	7	24.5	weak	30	6.39	P0321222A	not competed	32996	3	3	10.4	good	30	6.17	P0321232A	not competed	not competed
ATP5F1E	P56381	n/d	FALSE	3	Lysate mix	5780	3	3	43.1	weak	30	6.46	P0321222A	not competed	5780	3	3	43.1	good	30	6.26	P0321232A	not competed	not competed
ATP5PD	O75947	n/d	FALSE	3	Lysate mix	18491	4	4	22.4	weak	30	6.17	P0321222A	not competed	18491	3	3	16.8	weak	30	5.81	P0321232A	not competed	not competed
ATP5PO	P48047	n/d	FALSE	3	Lysate mix	23277	5	5	22.1	weak	30	6.39	P0321222A	not competed	23277	4	4	16.9	good	30	6.32	P0321232A	not competed	not competed
ATP6V0A1	Q93050	n/d	FALSE	3	Lysate mix	96599	2	2	2.5	good	30	5.61	P0321222A	not competed	96599	2	2	1.9	good	30	5.69	P0321232A	not competed	not competed
ATP6V0D1	P61421	n/d	FALSE	3	Lysate mix	40329	2	2	6	good	30	5.59	P0321222A	not competed	40329	3	3	8.3	weak	30	5.89	P0321232A	not competed	not competed
ATXN2L	Q8WWM7	n/d	FALSE	3	Lysate mix										115581	3	3	2.6	good	30	5.93	P0321232A	not competed	not competed
AUP1	Q9Y679	n/d	FALSE	3	Lysate mix										53028	12	12	29	good	30	7.12	P0321232A	not competed	not competed
AURKA	O14965	KINASE	TRUE	3	Lysate mix	45809	24	39	58.8	good	5.6	8.47	P0321222A	5.25	45809	23	43	54.6	good	4.5	8.35	P0321232A	5.35	5.3
AURKB	Q96GD4	KINASE	TRUE	3	Lysate mix	39466	21	34	65.4	good	13	8.08	P0321222A	4.89	39466	17	30	61.9	weak	8.5	8.18	P0321232A	5.07	4.98
AURKC	Q9UQB9	KINASE	TRUE	3	Lysate mix	35591	2	2	5.8	weak	14	5.71	P0321222A	4.85	35591	4	4	16.2	weak	12	5.85	P0321232A	4.92	4.88
AXIN2	Q9Y2T1	n/d	FALSE	3	Lysate mix	93557	3	3	3.4	good	30	6.26	P0321222A	not competed	93557	2	2	3.2	good	30	5.95	P0321232A	not competed	not competed
AXL	P30530	KINASE	TRUE	3	Lysate mix										98335	2	2	3.4	weak	19	5.55	P0321232A	4.72	4.72
AZGP1	P25311	n/d	FALSE	3	Lysate mix										34258	2	2	5.4	good	30	5.91	P0321232A	not competed	not competed
AZI2	Q9H6S1	n/d	FALSE	3	Lysate mix	44934	13	14	36	good	30	7.26	P0321222A	not competed	44934	18	19	52.6	good	30	7.33	P0321232A	not competed	not competed
BAG2	O95816	n/d	FALSE	3	Lysate mix	23772	2	2	9.5	good	30	5.98	P0321222A	not competed	23772	2	2	9.5	good	30	5.88	P0321232A	not competed	not competed
BANF1	O75531	n/d	FALSE	3	Lysate mix	10058	5	6	51.7	good	30	7.63	P0321222A	not competed	10058	7	8	58.4	weak	30	7.52	P0321232A	not competed	not competed
BASP1	P80723	n/d	FALSE	3	Lysate mix	22693	3	3	13.2	good	30	6.09	P0321222A	not competed	22693	2	2	7.9	good	30	6.12	P0321232A	not competed	not competed
BAZ1B	Q9UIG0	BROMO	FALSE	3	Lysate mix										170901	3	3	1.7	weak	30	6.18	P0321232A	not competed	not competed
BCAS2	O75934	n/d	FALSE	3	Lysate mix	26131	2	2	10.2	weak	30	5.99	P0321222A	not competed										not competed
BCLAF1	Q9NYF8	n/d	FALSE	3	Lysate mix	106121	8	8	7.6	good	30	6.57	P0321222A	not competed	106121	12	12	14.1	good	30	6.53	P0321232A	not competed	not competed
BCR	P11274	KINASE	TRUE	3	Lysate mix	142818	26	31	22.7	good	30	7.57	P0321222A	not competed	142818	29	36	25	good	30	7.72	P0321232A	not competed	not competed
BLMH	Q13867	PROTEASE	FALSE	3	Lysate mix	52562	5	5	11.6	good	30	6.16	P0321222A	not competed										not competed
BLVRA	P53004	OXIDOREDUCTASE	FALSE	3	Lysate mix	33428	3	3	10.1	weak	30	5.57	P0321222A	not competed										not competed
BMP2K	Q9NSY1	KINASE	TRUE	3	Lysate mix	129170	33	50	30.4	good	30	8.3	P0321222A	not competed	129170	26	43	24	good	30	8.3	P0321232A	not competed	not competed
BMPR1A	P36894	KINASE	TRUE	3	Lysate mix	60197	12	13	24.8	good	30	7.4	P0321222A	not competed	60197	12	13	28.8	good	30	7.02	P0321232A	not competed	not competed
BMPR1B	O00238	KINASE	TRUE	3	Lysate mix	60581	3	3	4.6	good	30	6.48	P0321222A	not competed	60581	4	4	8.2	good	30	6.39	P0321232A	not competed	not competed
BMPR2	Q13873	KINASE	TRUE	3	Lysate mix	115200	5	5	4.1	good	30	6.49	P0321222A	not competed										not competed
BMX	P51813	KINASE	TRUE	3	Lysate mix	78010	3	3	2.4	good	30	5.91	P0321222A	not competed	78010	3	3	4.9	good	30	6.05	P0321232A	not competed	not competed
BRAF	P15056	KINASE	TRUE	3	Lysate mix	84436	15	16	17.2	good	30	7.44	P0321222A	not competed	84436	14	15	25.2	good	30	7.23	P0321232A	not competed	not competed
BRD2	P25440	KINASE, BROMO	FALSE	3	Lysate mix	92032	3	3	3.9	good	30	5.66	P0321222A	not competed	92032	3	3	3.9	good	30	5.72	P0321232A	not competed	not competed
BRD4	O60885	KINASE, BROMO	FALSE	3	Lysate mix	152217	2	2	2.9	good	30	5.89	P0321222A	not competed	152217	2	2	3	weak	30	6.12	P0321232A	not competed	not competed
BRD9	Q9H8M2	BROMO	FALSE	3	Lysate mix	66999	2	2	3.2	good	30	5.77	P0321222A	not competed										not competed
BRSK2	Q8IWQ3	KINASE	TRUE	3	Lysate mix	81632	6	6	13.9	good	30	6.4	P0321222A	not competed	81632	4	4	10.6	good	30	5.93	P0321232A	not competed	not competed
BSG	P35613	n/d	FALSE	3	Lysate mix	42200	3	3	6.2	weak	30	6.45	P0321222A	not competed	42200	4	5	10.9	weak	30	6.63	P0321232A	not competed	not competed
BST2	Q10589	n/d	FALSE	3	Lysate mix	19769	3	3	18.3	good	30	6.21	P0321222A	not competed	19769	2	2	10	good	30	6.15	P0321232A	not competed	not competed
BTF3	P20290	n/d	FALSE	3	Lysate mix	22168	2	2	6.8	weak	30	6.33	P0321222A	not competed	22168	3	3	10.2	weak	30	6.23	P0321232A	not competed	not competed
BTK	Q06187	KINASE	TRUE	3	Lysate mix	79937	42	73	67.1	good	30	8.26	P0321222A	not competed	79937	42	84	66.6	good	30	8.45	P0321232A	not competed	not competed
BUB1	O43683	KINASE	TRUE	3	Lysate mix	122374	24	25	26.4	good	30	7.49	P0321222A	not competed	122374	25	27	24.2	good	30	7.61	P0321232A	not competed	not competed
BUB3	O43684	n/d	FALSE	3	Lysate mix	37154	5	5	12.8	good	30	6.31	P0321222A	not competed	37154	5	5	17.4	good	30	6.2	P0321232A	not competed	not competed
BYSL	Q13895	n/d	FALSE	3	Lysate mix	49601	4	4	6.4	good	30	6.03	P0321222A	not competed	49601	3	3	5.3	good	30	5.97	P0321232A	not competed	not competed
BZW2	Q9Y6E2	n/d	FALSE	3	Lysate mix	48162	3	3	6.4	weak	30	5.66	P0321222A	not competed	48162	4	4	13.1	good	30	5.6	P0321232A	not competed	not competed
C18orf25	Q96B23	n/d	FALSE	3	Lysate mix	43324	4	6	13.1	good	30	6.67	P0321222A	not competed	36977	5	7	10.1	good	30	6.91	P0321232A	not competed	not competed
C1orf174	Q8IYL3	n/d	FALSE	3	Lysate mix	25977	2	2	10.3	weak	5.1	6.39	P0321222A	5.29										5.29
C2CD5	Q86YS7	n/d	FALSE	3	Lysate mix	116026	24	28	24	good	30	7.23	P0321222A	not competed	116026	29	32	30.7	good	30	7.33	P0321232A	not competed	not competed
C3	P01024	potential contaminant	FALSE	3	Lysate mix	187146	11	11	6.4	weak	30	6.01	P0321222A	not competed	187146	9	9	5.5	good	30	6.13	P0321232A	not competed	not competed
C4B, C4B_2	P0C0L5	potential contaminant	FALSE	3	Lysate mix	192749	7	7	3.5	good	30	6	P0321222A	not competed	192749	3	3	1.7	good	30	5.56	P0321232A	not competed	not competed
CAB39	Q9Y376	n/d	FALSE	3	Lysate mix	39869	7	7	15	good	30	6.27	P0321222A	not competed	39869	7	7	15.8	weak	30	6.42	P0321232A	not competed	not competed
CABLES1	Q8TDN4	n/d	FALSE	3	Lysate mix	67598	4	4	5.8	good	30	6.69	P0321222A	not competed	67598	5	5	8.5	good	30	6.75	P0321232A	not competed	not competed
CABLES2	Q9BTV7	n/d	FALSE	3	Lysate mix	52235	2	2	4	good	30	5.93	P0321222A	not competed	52235	2	2	4	good	30	6.07	P0321232A	not competed	not competed
CAD	P27708	n/d	FALSE	3	Lysate mix	242981	5	5	3.1	good	30	5.88	P0321222A	not competed	242981	8	8	3.9	good	30	5.83	P0321232A	not competed	not competed
CALCOCO2	Q13137	n/d	FALSE	3	Lysate mix	55188	9	9	18.8	good	30	6.31	P0321222A	not competed	55188	7	7	13.9	good	30	6.25	P0321232A	not competed	not competed
CALM1	P0DP23	n/d	FALSE	3	Lysate mix	16837	2	2	10.7	good	28	6.99	P0321222A	4.55	16837	4	4	22.1	weak	26	7.26	P0321232A	4.59	4.57
CAMK2B	Q13554	KINASE	TRUE	3	Lysate mix	72677	9	10	16.1	good	30	6.89	P0321222A	not competed	72677	9	9	15.5	good	30	6.84	P0321232A	not competed	not competed
CAMK2D	Q13557	KINASE	TRUE	3	Lysate mix	57900	19	47	46.1	good	30	8.62	P0321222A	not competed	59151	18	50	37.3	good	30	8.67	P0321232A	not competed	not competed
CAMK2G	Q13555	KINASE	TRUE	3	Lysate mix	60742	17	24	35.5	good	30	7.87	P0321222A	not competed	62164	15	24	43.5	good	30	7.95	P0321232A	not competed	not competed
CAMKK1	Q8N5S9	KINASE	TRUE	3	Lysate mix										55735	5	5	10.5	good	0.38	6.07	P0321232A	6.42	6.42
CAMKK2	Q96RR4	KINASE	TRUE	3	Lysate mix	64745	13	20	22.8	good	13	7.63	P0321222A	4.89	64745	19	26	33.7	good	7.8	7.7	P0321232A	5.11	5
CAND1	Q86VP6	n/d	FALSE	3	Lysate mix	136374	8	8	5.6	weak	30	6.05	P0321222A	not competed	136374	5	5	3.4	good	30	5.96	P0321232A	not competed	not competed
CANX	P27824	n/d	FALSE	3	Lysate mix	71502	16	16	26.9	weak	30	7.17	P0321222A	not competed	71502	12	12	20.6	good	30	7.11	P0321232A	not competed	not competed
CAPN1	P07384	PROTEASE	FALSE	3	Lysate mix	81889	2	2	2.4	weak	30	6.05	P0321222A	not competed	81889	2	2	1.3	good	30	5.91	P0321232A	not competed	not competed
CAPN6	Q9Y6Q1	PROTEASE	FALSE	3	Lysate mix	74576	3	3	5.1	good	30	5.92	P0321222A	not competed	74576	4	4	4.7	good	30	5.77	P0321232A	not competed	not competed
CAPRIN1	Q14444	n/d	FALSE	3	Lysate mix	78365	4	4	4.8	good	30	5.87	P0321222A	not competed	78365	4	4	5.1	good	30	6	P0321232A	not competed	not competed
CAPZA1	P52907	n/d	FALSE	3	Lysate mix	32922	4	4	22.4	weak	30	6.01	P0321222A	not competed										not competed
CASK	O14936	KINASE	TRUE	3	Lysate mix										105122	3	3	2.8	good	30	5.77	P0321232A	not competed	not competed
CASP14	P31944	PROTEASE	FALSE	3	Lysate mix	27679	2	2	8.3	good	30	6.2	P0321222A	not competed										not competed
CAST	P20810	n/d	FALSE	3	Lysate mix	84942	2	2	2.7	good	30	6.14	P0321222A	not competed										not competed
CAT	P04040	OXIDOREDUCTASE	FALSE	3	Lysate mix	59755	10	10	26.8	weak	30	6.35	P0321222A	not competed										not competed
CBX3	Q13185	n/d	FALSE	3	Lysate mix	20811	5	5	29.5	good	30	6.33	P0321222A	not competed	20811	5	5	32.2	weak	30	6.36	P0321232A	not competed	not competed
CBX5	P45973	n/d	FALSE	3	Lysate mix	22225	3	3	15.2	good	30	6.08	P0321222A	not competed	22225	3	3	16.8	good	30	6.15	P0321232A	not competed	not competed
CCAR1	Q8IX12	n/d	FALSE	3	Lysate mix	132819	4	4	3.3	good	30	5.8	P0321222A	not competed	132819	2	2	2.1	good	30	5.45	P0321232A	not competed	not competed
CCNA2	P20248	n/d	FALSE	3	Lysate mix	48550	9	10	24.3	weak	30	6.71	P0321222A	not competed	48550	10	12	28.2	good	30	6.93	P0321232A	not competed	not competed
CCNB1	P14635	n/d	FALSE	3	Lysate mix	48337	11	12	23.8	weak	30	7.43	P0321222A	not competed	48337	9	12	19.9	good	30	7.39	P0321232A	not competed	not competed
CCNB2	O95067	n/d	FALSE	3	Lysate mix	45281	7	7	16.8	weak	30	6.44	P0321222A	not competed	45281	7	7	17.3	weak	30	6.53	P0321232A	not competed	not competed
CCNE1	P24864	n/d	FALSE	3	Lysate mix										47077	3	3	10	good	30	5.95	P0321232A	not competed	not competed
CCNE2	O96020	n/d	FALSE	3	Lysate mix										46757	2	2	4	good	30	5.77	P0321232A	not competed	not competed
CCNH	P51946	n/d	FALSE	3	Lysate mix	37643	9	10	27.9	weak	10	6.93	P0321222A	5	37643	11	12	30	good	11	7.15	P0321232A	4.96	4.98
CCNK	O75909	n/d	FALSE	3	Lysate mix	64239	10	13	14.8	good	30	7.43	P0321222A	not competed	64239	14	18	29.1	good	30	7.44	P0321232A	not competed	not competed
CCNQ	Q8N1B3	n/d	FALSE	3	Lysate mix										28368	2	2	9.7	weak	30	6.16	P0321232A	not competed	not competed
CCNT1	O60563	n/d	FALSE	3	Lysate mix	80684	18	24	25.6	good	30	7.98	P0321222A	not competed	80684	21	26	30.6	good	30	8.02	P0321232A	not competed	not competed
CCNT2	O60583	n/d	FALSE	3	Lysate mix	81028	12	12	18.4	good	30	7.29	P0321222A	not competed	81028	9	10	11.2	weak	30	7.26	P0321232A	not competed	not competed
CCT3	P49368	n/d	FALSE	3	Lysate mix										60533	9	9	17.1	good	30	6.22	P0321232A	not competed	not competed
CCT4	P50991	n/d	FALSE	3	Lysate mix	57924	9	9	17.8	weak	30	6.31	P0321222A	not competed	57924	5	5	8	good	30	6.22	P0321232A	not competed	not competed
CCT6A	P40227	n/d	FALSE	3	Lysate mix										58024	7	7	10.9	weak	30	6.17	P0321232A	not competed	not competed
CCT7	Q99832	n/d	FALSE	3	Lysate mix										59366	7	7	11.6	weak	30	6.29	P0321232A	not competed	not competed
CD55	P08174	n/d	FALSE	3	Lysate mix	59037	4	4	8.7	good	30	6.34	P0321222A	not competed	59037	5	5	10.5	weak	30	6.29	P0321232A	not competed	not competed
CD59	P13987	n/d	FALSE	3	Lysate mix	14177	3	3	25	good	30	6.93	P0321222A	not competed	14177	3	3	23.4	good	30	6.77	P0321232A	not competed	not competed
CDC16	Q13042	n/d	FALSE	3	Lysate mix	71655	3	3	3.9	weak	30	5.76	P0321222A	not competed	71655	3	3	3.9	good	19	5.94	P0321232A	4.72	4.72
CDC23	Q9UJX2	n/d	FALSE	3	Lysate mix	68833	5	5	7.9	good	30	5.92	P0321222A	not competed	68833	4	4	7.2	weak	27	5.64	P0321232A	4.57	4.57
CDC27	P30260	n/d	FALSE	3	Lysate mix	92611	2	2	2.2	good	17	5.86	P0321222A	4.77	92611	3	3	3.2	weak	27	6.05	P0321232A	4.57	4.67
CDC37	Q16543	n/d	FALSE	3	Lysate mix	44468	6	6	15.6	good	30	6.38	P0321222A	not competed	44468	5	5	13.2	good	30	6.5	P0321232A	not competed	not competed
CDC42	P60953	n/d	FALSE	3	Lysate mix										21258	3	3	15.2	weak	30	6	P0321232A	not competed	not competed
CDC42BPA	Q5VT25	KINASE	TRUE	3	Lysate mix	202810	6	6	3.1	weak	30	6.12	P0321222A	not competed	202810	10	10	6.6	good	30	6.08	P0321232A	not competed	not competed
CDC42BPB	Q9Y5S2	KINASE	TRUE	3	Lysate mix	194313	42	48	27.2	good	30	7.06	P0321222A	not competed	194313	40	46	25.5	good	30	7.16	P0321232A	not competed	not competed
CDC5L	Q99459	n/d	FALSE	3	Lysate mix	92250	2	2	2	good	30	6.12	P0321222A	not competed	92250	6	6	8.1	good	30	6.28	P0321232A	not competed	not competed
CDC73	Q6P1J9	n/d	FALSE	3	Lysate mix	60576	21	21	37.9	good	30	6.77	P0321222A	not competed	60576	16	16	30.1	good	30	6.88	P0321232A	not competed	not competed
CDK1	P06493	KINASE	TRUE	3	Lysate mix	34095	14	20	54.9	weak	30	7.5	P0321222A	not competed	34095	12	13	38.4	weak	30	7.52	P0321232A	not competed	not competed
CDK10	Q15131	KINASE	TRUE	3	Lysate mix	41038	5	6	16.9	good	30	6.11	P0321222A	not competed	41038	4	4	15.6	good	30	6.07	P0321232A	not competed	not competed
CDK11B	P21127	KINASE	TRUE	3	Lysate mix	92706	4	4	4.3	good	30	5.88	P0321222A	not competed	92706	4	4	6.9	weak	30	5.91	P0321232A	not competed	not competed
CDK12	Q9NYV4	KINASE	TRUE	3	Lysate mix	164153	29	32	22.2	good	30	7.38	P0321222A	not competed	164153	30	34	20.7	good	30	7.59	P0321232A	not competed	not competed
CDK13	Q14004	KINASE	TRUE	3	Lysate mix	164921	12	12	7.8	good	30	6.75	P0321222A	not competed	164921	16	17	10.6	good	30	6.7	P0321232A	not competed	not competed
CDK16	Q00536	KINASE	TRUE	3	Lysate mix	63457	9	9	19.2	weak	30	6.63	P0321222A	not competed	63457	10	10	29	weak	30	6.65	P0321232A	not competed	not competed
CDK17	Q00537	KINASE	TRUE	3	Lysate mix	59582	11	11	31	weak	30	6.73	P0321222A	not competed	59582	7	7	17.2	good	30	6.72	P0321232A	not competed	not competed
CDK18	Q07002	KINASE	TRUE	3	Lysate mix	57576	4	4	6.3	weak	30	6.3	P0321222A	not competed	57576	6	6	17.3	weak	30	6.23	P0321232A	not competed	not competed
CDK2	P24941	KINASE	TRUE	3	Lysate mix	33929	17	30	58.4	good	7.4	8.39	P0321222A	5.13	33929	20	42	67.4	good	5.8	8.42	P0321232A	5.24	5.19
CDK5	Q00535	KINASE	TRUE	3	Lysate mix	33304	17	22	47.6	good	8	8	P0321222A	5.1	33304	21	29	62	good	7	8.28	P0321232A	5.15	5.12
CDK6	Q00534	KINASE	TRUE	3	Lysate mix	36938	7	7	23.6	weak	30	6.39	P0321222A	not competed	36938	6	6	18.7	weak	30	6.35	P0321232A	not competed	not competed
CDK7	P50613	KINASE	TRUE	3	Lysate mix	39038	7	7	19.1	weak	11	6.76	P0321222A	4.96	39038	9	9	19.9	weak	30	6.82	P0321232A	not competed	4.96
CDK8	P49336	KINASE	TRUE	3	Lysate mix	53283	3	3	6.5	good	30	5.93	P0321222A	not competed	53283	2	2	3.9	good	30	5.98	P0321232A	not competed	not competed
CDK9	P50750	KINASE	TRUE	3	Lysate mix	53365	17	29	43.5	good	30	8.16	P0321222A	not competed	53365	18	28	48.4	good	30	8.21	P0321232A	not competed	not competed
CDKL5	O76039	KINASE	TRUE	3	Lysate mix	115536	7	7	8.8	good	9.3	6.4	P0321222A	5.03	115536	8	8	10.8	weak	6	6.3	P0321232A	5.22	5.12
CEBPZOS	A8MTT3	n/d	FALSE	3	Lysate mix	9336	3	3	30	good	30	6.39	P0321222A	not competed	9336	2	2	16.2	good	30	6.47	P0321232A	not competed	not competed
CENPB	P07199	n/d	FALSE	3	Lysate mix										65171	2	2	3.8	weak	30	5.75	P0321232A	not competed	not competed
CEP192	Q8TEP8	n/d	FALSE	3	Lysate mix	213144	10	10	4.3	good	1.2	6.94	P0321222A	5.92	213144	14	15	5.7	good	1.5	6.94	P0321232A	5.82	5.87
CHCHD3	Q9NX63	n/d	FALSE	3	Lysate mix	26152	4	4	15.4	weak	30	6.03	P0321222A	not competed	26152	3	3	11.9	good	30	5.84	P0321232A	not competed	not competed
CHD4	Q14839	n/d	FALSE	3	Lysate mix	220845	3	3	1.5	good	30	5.93	P0321222A	not competed	220845	3	3	0.8	good	30	5.76	P0321232A	not competed	not competed
CHEK1	O14757	KINASE	TRUE	3	Lysate mix	54433	16	16	23.1	good	30	7.4	P0321222A	not competed	54433	18	22	31.1	good	30	7.47	P0321232A	not competed	not competed
CHEK2	O96017	KINASE	TRUE	3	Lysate mix	65418	8	8	13.1	good	18	6.68	P0321222A	4.74	65418	11	11	18.8	good	21	7.01	P0321232A	4.68	4.71
CHERP	Q8IWX8	n/d	FALSE	3	Lysate mix	103701	5	5	4.4	good	30	6.77	P0321222A	not competed	103701	7	7	6.8	good	30	6.21	P0321232A	not competed	not competed
CHMP1A	Q9HD42	n/d	FALSE	3	Lysate mix	21703	2	2	7.1	good	30	6.69	P0321222A	not competed	21703	4	4	14.8	good	30	6.73	P0321232A	not competed	not competed
CHMP1B	Q7LBR1	n/d	FALSE	3	Lysate mix	22109	2	2	7.5	good	30	5.92	P0321222A	not competed										not competed
CHMP2A	O43633	n/d	FALSE	3	Lysate mix	25104	2	2	7.2	good	30	6.22	P0321222A	not competed	25104	3	3	11.3	good	30	6.22	P0321232A	not competed	not competed
CHMP2B	Q9UQN3	n/d	FALSE	3	Lysate mix	23906	3	3	11.3	good	30	5.88	P0321222A	not competed	23906	4	4	15.5	weak	30	6.03	P0321232A	not competed	not competed
CHMP3	Q9Y3E7	n/d	FALSE	3	Lysate mix										25073	3	3	7.7	good	30	6	P0321232A	not competed	not competed
CHMP4B	Q9H444	n/d	FALSE	3	Lysate mix	24950	6	6	29	good	30	6.71	P0321222A	not competed	24950	5	5	25.9	weak	30	6.58	P0321232A	not competed	not competed
CHP1	Q99653	n/d	FALSE	3	Lysate mix	22456	2	2	7.2	good	30	5.99	P0321222A	not competed	22456	2	2	10.3	good	30	5.88	P0321232A	not competed	not competed
CHTOP	Q9Y3Y2	n/d	FALSE	3	Lysate mix	21918	2	2	13.3	good	30	6	P0321222A	not competed										not competed
CHUK	O15111	KINASE	TRUE	3	Lysate mix	84639	10	10	13.6	weak	30	6.39	P0321222A	not competed	84639	12	12	16.5	good	30	6.24	P0321232A	not competed	not competed
CISD2	Q8N5K1	n/d	FALSE	3	Lysate mix	15278	2	2	19.3	weak	30	5.92	P0321222A	not competed										not competed
CIT	O14578	KINASE	TRUE	3	Lysate mix	236604	42	43	19.6	good	30	6.56	P0321222A	not competed	236604	42	45	18.9	good	30	6.82	P0321232A	not competed	not competed
CKAP4	Q07065	n/d	FALSE	3	Lysate mix										66022	6	6	10.5	good	30	6	P0321232A	not competed	not competed
CLK1	P49759	KINASE	TRUE	3	Lysate mix	61756	11	11	22.3	good	30	7.01	P0321222A	not competed	61756	11	11	21.3	good	30	7.08	P0321232A	not competed	not competed
CLK2	P49760	KINASE	TRUE	3	Lysate mix	60089	2	2	3.2	weak	30	6.14	P0321222A	not competed										not competed
CLK3	P49761	KINASE	TRUE	3	Lysate mix	73514	2	2	2	good	30	5.77	P0321222A	not competed	73514	2	2	3.3	good	30	5.4	P0321232A	not competed	not competed
CLK4	Q9HAZ1	KINASE	TRUE	3	Lysate mix										57491	3	3	7.1	good	30	5.83	P0321232A	not competed	not competed
CLPX	O76031	n/d	FALSE	3	Lysate mix	69223	2	2	2.4	weak	30	5.71	P0321222A	not competed										not competed
CLTC	Q00610	n/d	FALSE	3	Lysate mix	191612	12	12	6.3	weak	30	6.22	P0321222A	not competed	191612	19	19	10.7	good	30	7.09	P0321232A	not competed	not competed
CMBL	Q96DG6	n/d	FALSE	3	Lysate mix										28048	2	2	6.9	good	30	6.15	P0321232A	not competed	not competed
CNN2	Q99439	n/d	FALSE	3	Lysate mix	33697	2	2	6.1	weak	30	5.71	P0321222A	not competed	33697	2	2	6.1	good	30	5.58	P0321232A	not competed	not competed
CNP	P09543	n/d	FALSE	3	Lysate mix	47578	5	5	14	weak	30	6.18	P0321222A	not competed	47578	3	3	7.8	good	30	5.66	P0321232A	not competed	not competed
COPA	P53621	n/d	FALSE	3	Lysate mix	139322	2	2	2	weak	30	5.74	P0321222A	not competed										not competed
COPB1	P53618	n/d	FALSE	3	Lysate mix	107141	10	10	10.5	good	30	6.12	P0321222A	not competed	107141	10	10	11.9	good	30	6.17	P0321232A	not competed	not competed
COPS2	P61201	n/d	FALSE	3	Lysate mix	52404	2	2	5	weak	30	5.83	P0321222A	not competed										not competed
COQ8A	Q8NI60	KINASE	TRUE	3	Lysate mix	71949	18	33	24	good	30	8.01	P0321222A	not competed	71949	19	38	26	good	30	7.97	P0321232A	not competed	not competed
COQ8B	Q96D53	KINASE	TRUE	3	Lysate mix										60069	2	2	2.6	good	30	5.75	P0321232A	not competed	not competed
COX4I1	P13073	n/d	FALSE	3	Lysate mix										19576	2	2	15.4	good	30	6.04	P0321232A	not competed	not competed
COX6C	P09669	n/d	FALSE	3	Lysate mix	8781	5	5	37.3	good	30	6.83	P0321222A	not competed	8781	5	5	37.3	good	30	6.78	P0321232A	not competed	not competed
CP	P00450	OXIDOREDUCTASE	FALSE	3	Lysate mix	122204	4	4	3.8	good	30	5.72	P0321222A	not competed										not competed
CPOX	P36551	OXIDOREDUCTASE	FALSE	3	Lysate mix	50151	4	4	10.8	weak	30	6.07	P0321222A	not competed	50151	2	2	4.4	good	30	6.05	P0321232A	not competed	not competed
CPVL	Q9H3G5	PROTEASE	FALSE	3	Lysate mix	54163	2	2	4.4	good	30	7.27	P0321222A	not competed	54163	2	2	3.8	good	30	5.91	P0321232A	not competed	not competed
CRKL	P46109	n/d	FALSE	3	Lysate mix										33777	2	2	5.6	weak	30	5.91	P0321232A	not competed	not competed
CSE1L	P55060	n/d	FALSE	3	Lysate mix	110415	9	9	11.6	weak	30	6.3	P0321222A	not competed	110415	7	7	8.3	good	30	6.15	P0321232A	not competed	not competed
CSF1R	P07333	KINASE	TRUE	3	Lysate mix	107982	2	2	3.2	good	30	5.73	P0321222A	not competed										not competed
CSH2	P0DML3	n/d	FALSE	3	Lysate mix	24994	4	4	20.7	weak	30	6.88	P0321222A	not competed										not competed
CSK	P41240	KINASE	TRUE	3	Lysate mix	50704	28	80	70.7	good	30	8.53	P0321222A	not competed	50704	29	83	70.2	good	30	8.55	P0321232A	not competed	not competed
CSN1S1	P02662	contaminant	FALSE	3	Lysate mix	24529	2	2		good	30	6.33	P0321222A	not competed										not competed
CSNK1A1	P48729	KINASE	TRUE	3	Lysate mix	41937	16	26	51	good	30	7.73	P0321222A	not competed	41937	13	23	44.5	good	30	7.72	P0321232A	not competed	not competed
CSNK1D	P48730	KINASE	TRUE	3	Lysate mix	47330	6	8	42.9	good	30	7.05	P0321222A	not competed	46832	5	10	45.3	good	30	7.22	P0321232A	not competed	not competed
CSNK1E	P49674	KINASE	TRUE	3	Lysate mix	47315	7	10	18.3	good	30	6.98	P0321222A	not competed	47315	3	6	7.7	good	30	6.86	P0321232A	not competed	not competed
CSNK1G1	Q9HCP0	KINASE	TRUE	3	Lysate mix	48511	4	4	11.1	good	30	6.06	P0321222A	not competed										not competed
CSNK1G3	Q9Y6M4	KINASE	TRUE	3	Lysate mix										52377	2	2	8.7	good	30	6.05	P0321232A	not competed	not competed
CSNK2A1	P68400	KINASE	TRUE	3	Lysate mix	45143	19	48	51.2	good	30	8.46	P0321222A	not competed	45143	18	49	55.5	good	30	8.46	P0321232A	not competed	not competed
CSNK2A2	P19784	KINASE	TRUE	3	Lysate mix	41213	26	57	73.7	good	30	8.64	P0321222A	not competed	41213	22	57	61.1	good	30	8.56	P0321232A	not competed	not competed
CSNK2B	P67870	n/d	FALSE	3	Lysate mix	24942	7	41	40.5	good	30	8.63	P0321222A	not competed	24942	7	54	40.5	good	30	8.66	P0321232A	not competed	not competed
CSTA	P01040	contaminant	FALSE	3	Lysate mix	11006	4	4	35.7	good	30	6.2	P0321222A	not competed	11006	4	4	40.8	good	30	5.88	P0321232A	not competed	not competed
CTCF	P49711	n/d	FALSE	3	Lysate mix	82785	3	3	3.3	good	30	6.28	P0321222A	not competed	82785	12	12	13.2	good	30	6.77	P0321232A	not competed	not competed
CTDSPL2	Q05D32	PHOSPHATASE	FALSE	3	Lysate mix	52998	3	3	4.7	good	30	6.04	P0321222A	not competed	52998	3	3	5.6	good	30	6.24	P0321232A	not competed	not competed
CTNNB1	P35222	n/d	FALSE	3	Lysate mix	85496	4	4	4.6	weak	30	5.94	P0321222A	not competed	85496	5	5	5.5	good	30	5.84	P0321232A	not competed	not competed
CTNND1	O60716	n/d	FALSE	3	Lysate mix										108169	4	4	4.8	good	30	5.9	P0321232A	not competed	not competed
CTPS1	P17812	n/d	FALSE	3	Lysate mix										66690	3	3	5.4	good	30	5.66	P0321232A	not competed	not competed
CTR9	Q6PD62	n/d	FALSE	3	Lysate mix	133501	28	28	22.8	good	30	6.85	P0321222A	not competed	133501	29	30	22.8	good	30	6.87	P0321232A	not competed	not competed
CTSB	P07858	PROTEASE	FALSE	3	Lysate mix										37821	6	6	20.1	good	30	6.54	P0321232A	not competed	not competed
CTSC	P53634	PROTEASE	FALSE	3	Lysate mix	51853	2	2	4.3	good	30	6.04	P0321222A	not competed	51853	2	2	1.7	good	30	5.72	P0321232A	not competed	not competed
CTTN	Q14247	n/d	FALSE	3	Lysate mix	61585	3	3	5.6	good	30	5.97	P0321222A	not competed	70958	4	4	5.8	good	30	5.97	P0321232A	not competed	not competed
CYB5R3	P00387	OXIDOREDUCTASE	FALSE	3	Lysate mix	38226	6	6	30.2	good	30	7.06	P0321222A	not competed	38226	8	8	32.9	good	30	7.02	P0321232A	not competed	not competed
CYC1	P08574	n/d	FALSE	3	Lysate mix										35422	2	2	2.2	good	30		P0321232A	not competed	not competed
CYP11A1	P05108	OXIDOREDUCTASE	FALSE	3	Lysate mix	60102	4	4	8.8	good	30	6.17	P0321222A	not competed	60102	5	5	10.7	good	30	5.91	P0321232A	not competed	not competed
CYP19A1	P11511	OXIDOREDUCTASE	FALSE	3	Lysate mix	57882	2	2	4	good	30	6.08	P0321222A	not competed	57882	2	2	4.4	good	30	6.12	P0321232A	not competed	not competed
DAP3	P51398	n/d	FALSE	3	Lysate mix										45566	3	3	6.8	good	30	6.25	P0321232A	not competed	not competed
DAPK1	P53355	KINASE	TRUE	3	Lysate mix	161236	5	5	4.2	good	30	6.15	P0321222A	not competed	161236	6	6	4.6	good	30	6.12	P0321232A	not competed	not competed
DAPK3	O43293	KINASE	TRUE	3	Lysate mix	52535	5	5	12.1	good	30	6.65	P0321222A	not competed	52535	9	10	23.8	good	30	6.59	P0321232A	not competed	not competed
DARS	P14868	n/d	FALSE	3	Lysate mix	57136	3	3	3.8	good	30	5.74	P0321222A	not competed	57136	4	4	7.8	good	30	5.84	P0321232A	not competed	not competed
DCAF7	P61962	n/d	FALSE	3	Lysate mix	38926	10	12	31.3	good	30	7.68	P0321222A	not competed	38926	12	15	43	good	30	7.62	P0321232A	not competed	not competed
DCD	P81605	contaminant	FALSE	3	Lysate mix	11284	7	8	50.9	good	30	7.83	P0321222A	not competed	11284	4	5	28.2	good	30	7.51	P0321232A	not competed	not competed
DCK	P27707	n/d	FALSE	3	Lysate mix	30518	9	9	27.3	good	30	7.35	P0321222A	not competed	30518	12	15	32.7	good	30	7.45	P0321232A	not competed	not competed
DCN	P07585	n/d	FALSE	3	Lysate mix	39746	5	5	15.6	good	30	6.73	P0321222A	not competed	39746	7	7	21.2	good	30	6.79	P0321232A	not competed	not competed
DCTPP1	Q9H773	n/d	FALSE	3	Lysate mix	18681	11	26	65.9	good	30	8.93	P0321222A	not competed	18681	10	30	63.5	good	30	8.76	P0321232A	not competed	not competed
DCXR	Q7Z4W1	OXIDOREDUCTASE	FALSE	3	Lysate mix	25913	2	2	9	weak	14	6.21	P0321222A	4.85										4.85
DDB1	Q16531	n/d	FALSE	3	Lysate mix	126966	14	14	11.6	good	30	6.35	P0321222A	not competed	126966	14	14	12.8	good	30	6.21	P0321232A	not competed	not competed
DDOST	P39656	n/d	FALSE	3	Lysate mix	50800	4	4	7	weak	30	6.38	P0321222A	not competed	50800	2	2	4.2	good	30	6.04	P0321232A	not competed	not competed
DDR1	Q08345	KINASE	TRUE	3	Lysate mix	101795	17	18	25.2	good	30	7.67	P0321222A	not competed	101795	17	20	20.4	good	30	7.64	P0321232A	not competed	not competed
DDR2	Q16832	KINASE	TRUE	3	Lysate mix										96735	4	4	8.9	good	30	6.07	P0321232A	not competed	not competed
DDX1	Q92499	n/d	FALSE	3	Lysate mix										82431	4	4	6.5	good	30	5.9	P0321232A	not competed	not competed
DDX17	Q92841	n/d	FALSE	3	Lysate mix	72556	5	5	5.9	good	30	6.11	P0321222A	not competed	80272	4	4	6	good	30	6.11	P0321232A	not competed	not competed
DDX21	Q9NR30	n/d	FALSE	3	Lysate mix	87343	11	11	13.5	weak	30	6.28	P0321222A	not competed	87343	7	7	8.8	good	30	6.31	P0321232A	not competed	not competed
DDX24	Q9GZR7	n/d	FALSE	3	Lysate mix										96331	5	5	6.9	good	30	5.93	P0321232A	not competed	not competed
DDX3X	O00571	n/d	FALSE	3	Lysate mix	73243	8	8	12.1	good	30	6.18	P0321222A	not competed	73243	8	8	12.8	good	30	6.18	P0321232A	not competed	not competed
DDX41	Q9UJV9	n/d	FALSE	3	Lysate mix	69837	3	3	4.8	good	30	5.6	P0321222A	not competed	69837	5	5	9.3	good	30	5.81	P0321232A	not competed	not competed
DDX46	Q7L014	n/d	FALSE	3	Lysate mix	117361	3	3	2.8	good	30	6.08	P0321222A	not competed	117361	3	3	2.8	good	30	5.98	P0321232A	not competed	not competed
DDX5	P17844	n/d	FALSE	3	Lysate mix	69147	6	6	17.6	good	30	6.3	P0321222A	not competed	69147	7	7	22.6	good	30	6.24	P0321232A	not competed	not competed
DDX54	Q8TDD1	n/d	FALSE	3	Lysate mix	98665	3	3	3.5	good	30	5.77	P0321222A	not competed	98665	7	7	7.6	good	30	5.89	P0321232A	not competed	not competed
DEK	P35659	n/d	FALSE	3	Lysate mix	42674	15	17	32.8	good	30	7.28	P0321222A	not competed	42674	10	11	22.4	good	30	6.87	P0321232A	not competed	not competed
DHCR24	Q15392	OXIDOREDUCTASE	FALSE	3	Lysate mix	60101	4	4	4.7	good	30	6.45	P0321222A	not competed	60101	3	3	3.1	good	30	6.01	P0321232A	not competed	not competed
DHCR7	Q9UBM7	OXIDOREDUCTASE	FALSE	3	Lysate mix	54489	3	3	4.8	good	30	6.31	P0321222A	not competed	54489	4	4	5.9	good	30	5.98	P0321232A	not competed	not competed
DHRS2	Q13268	OXIDOREDUCTASE	FALSE	3	Lysate mix	31495	9	11	32.5	good	30	7.22	P0321222A	not competed	29926	8	8	26.8	good	30	7.17	P0321232A	not competed	not competed
DHRS3	O75911	OXIDOREDUCTASE	FALSE	3	Lysate mix	33548	2	2	8.9	weak	30	6.25	P0321222A	not competed	33548	2	2	9.6	weak	30	6.28	P0321232A	not competed	not competed
DHX15	O43143	n/d	FALSE	3	Lysate mix	90932	12	12	16.1	good	30	6.53	P0321222A	not competed	90932	12	12	15.6	good	30	6.38	P0321232A	not competed	not competed
DHX30	Q7L2E3	n/d	FALSE	3	Lysate mix	136114	6	6	4.9	good	30	5.69	P0321222A	not competed	136114	6	6	5.1	good	30	5.85	P0321232A	not competed	not competed
DHX9	Q08211	n/d	FALSE	3	Lysate mix	140957	14	14	11.3	weak	30	6.06	P0321222A	not competed	140957	12	12	9.7	good	30	6.37	P0321232A	not competed	not competed
DIAPH1	O60610	n/d	FALSE	3	Lysate mix										141346	2	2	1.3	weak	30	5.61	P0321232A	not competed	not competed
DKC1	O60832	n/d	FALSE	3	Lysate mix	57673	9	9	16.5	good	30	6.55	P0321222A	not competed	57673	10	10	20.6	weak	30	6.44	P0321232A	not competed	not competed
DLAT	P10515	n/d	FALSE	3	Lysate mix	68996	2	2	2.5	good	30	5.59	P0321222A	not competed										not competed
DLST	P36957	n/d	FALSE	3	Lysate mix	48755	3	3	6	good	30	5.75	P0321222A	not competed	48755	3	3	5.3	good	30	5.95	P0321232A	not competed	not competed
DNAJA1	P31689	n/d	FALSE	3	Lysate mix	44868	4	4	8.6	good	30	6.38	P0321222A	not competed	44868	6	6	14.4	good	30	6.33	P0321232A	not competed	not competed
DNAJA2	O60884	n/d	FALSE	3	Lysate mix	45745	3	3	7	good	30	6.16	P0321222A	not competed	45745	4	4	8.5	good	30	6.16	P0321232A	not competed	not competed
DNAJA3	Q96EY1	n/d	FALSE	3	Lysate mix										52488	2	2	2.9	good	30	6.05	P0321232A	not competed	not competed
DNAJB11	Q9UBS4	n/d	FALSE	3	Lysate mix										40513	3	3	10.1	good	30	5.87	P0321232A	not competed	not competed
DPEP1	P16444	PROTEASE	FALSE	3	Lysate mix										45673	2	2	4.6	weak	30	5.87	P0321232A	not competed	not competed
DPM1	O60762	n/d	FALSE	3	Lysate mix	29634	4	4	13.8	good	30	6.24	P0321222A	not competed	29634	4	4	14.2	good	30	6.2	P0321232A	not competed	not competed
DPP4	P27487	PROTEASE	FALSE	3	Lysate mix										88278	2	2	2.5	good	30	5.88	P0321232A	not competed	not competed
DPYSL2	Q16555	PROTEASE	FALSE	3	Lysate mix										62293	3	3	5.6	good	30	5.64	P0321232A	not competed	not competed
DSC1	Q08554	contaminant	FALSE	3	Lysate mix	99986	3	3	3.9	good	30	6.29	P0321222A	not competed	93834	4	4	5	good	30	6.43	P0321232A	not competed	not competed
DSG1	Q02413	contaminant	FALSE	3	Lysate mix	113746	5	5	5.5	weak	30	6.29	P0321222A	not competed										not competed
DSP	P15924	contaminant	FALSE	3	Lysate mix	331770	25	25	7.7	weak	30	6.45	P0321222A	not competed										not competed
DSTN	P60981	n/d	FALSE	3	Lysate mix										18506	2	2	13.9	good	30	5.81	P0321232A	not competed	not competed
DSTYK	Q6XUX3	KINASE	TRUE	3	Lysate mix										105204	2	2	2.7	weak	1.7	5.4	P0321232A	5.77	5.77
DYNC1H1	Q14204	n/d	FALSE	3	Lysate mix	532401	9	9	2	good	30	6.09	P0321222A	not competed	532401	12	12	2.6	good	30	6.1	P0321232A	not competed	not competed
DYNLL1	P63167	n/d	FALSE	3	Lysate mix										10366	2	2	21.3	weak	7.9	7.38	P0321232A	5.1	5.1
DYRK1A	Q13627	KINASE	TRUE	3	Lysate mix	85583	19	21	29.9	good	30	7.33	P0321222A	not competed	85583	13	18	23.1	good	30	7.32	P0321232A	not competed	not competed
DYRK1B	Q9Y463	KINASE	TRUE	3	Lysate mix	69197	2	2	3.8	weak	30	5.92	P0321222A	not competed										not competed
DYRK2	Q92630	KINASE	TRUE	3	Lysate mix	66651	8	8	11.5	good	30	6.42	P0321222A	not competed	66651	7	7	12.8	good	30	6.36	P0321232A	not competed	not competed
ECH1	Q13011	n/d	FALSE	3	Lysate mix	35816	8	8	22.9	weak	30	6.77	P0321222A	not competed	35816	6	6	16.8	good	30	6.58	P0321232A	not competed	not competed
EEF1D	P29692	n/d	FALSE	3	Lysate mix										31121	3	3	15.7	good	30	6.09	P0321232A	not competed	not competed
EEF2	P13639	n/d	FALSE	3	Lysate mix	95337	17	17	19.5	weak	30	6.93	P0321222A	not competed										not competed
EFCAB14	O75071	n/d	FALSE	3	Lysate mix	55031	2	2	3.6	good	30	5.83	P0321222A	not competed	55031	3	3	5.3	good	30	5.72	P0321232A	not competed	not competed
EFTUD2	Q15029	n/d	FALSE	3	Lysate mix	109434	10	10	11.9	good	30	6.35	P0321222A	not competed	109434	12	12	14.8	good	30	6.29	P0321232A	not competed	not competed
EGFR	P00533	KINASE	TRUE	3	Lysate mix	134276	38	44	33.7	good	30	7.94	P0321222A	not competed	134276	42	53	36.7	good	30	7.93	P0321232A	not competed	not competed
EHMT1	Q9H9B1	n/d	FALSE	3	Lysate mix	141465	3	3	2.3	good	30	5.9	P0321222A	not competed	141465	3	3	2.2	weak	30	6	P0321232A	not competed	not competed
EHMT2	Q96KQ7	n/d	FALSE	3	Lysate mix	132369	5	5	5	good	30	6.1	P0321222A	not competed	132369	9	9	8.7	good	30	6.1	P0321232A	not competed	not competed
EIF1AX	P47813	n/d	FALSE	3	Lysate mix	16460	3	3	13.9	good	30	6.29	P0321222A	not competed										not competed
EIF2AK1	Q9BQI3	KINASE	TRUE	3	Lysate mix	71106	5	5	7.9	good	30	6.42	P0321222A	not competed	71106	6	6	10.3	good	30	6.42	P0321232A	not competed	not competed
EIF2AK3	Q9NZJ5	KINASE	TRUE	3	Lysate mix										125215	4	4	4	good	30	5.63	P0321232A	not competed	not competed
EIF2AK4	Q9P2K8	KINASE	TRUE	3	Lysate mix	186908	34	35	21.8	good	30	6.93	P0321222A	not competed	186908	41	45	27.5	good	30	7.04	P0321232A	not competed	not competed
EIF2S1	P05198	n/d	FALSE	3	Lysate mix	36112	2	2	4.8	good	30	5.85	P0321222A	not competed										not competed
EIF2S2	P20042	n/d	FALSE	3	Lysate mix										38388	2	2	5.1	good	30	5.73	P0321232A	not competed	not competed
EIF2S3	P41091	n/d	FALSE	3	Lysate mix	51109	4	4	12.7	weak	30	6.03	P0321222A	not competed										not competed
EIF3A	Q14152	n/d	FALSE	3	Lysate mix	166567	10	10	8.1	weak	30	6.23	P0321222A	not competed	166567	11	11	8.1	good	30	6.32	P0321232A	not competed	not competed
EIF3B	P55884	n/d	FALSE	3	Lysate mix	99028	8	8	11.1	good	30	6.3	P0321222A	not competed	99028	14	14	18.9	good	30	6.33	P0321232A	not competed	not competed
EIF3C	Q99613	n/d	FALSE	3	Lysate mix	105343	12	12	11.6	good	30	6.52	P0321222A	not competed	105343	10	10	12.3	good	30	6.56	P0321232A	not competed	not competed
EIF3D	O15371	n/d	FALSE	3	Lysate mix	63972	4	4	8.8	good	30	5.94	P0321222A	not competed	63972	4	4	10	good	30	5.99	P0321232A	not competed	not competed
EIF3E	P60228	n/d	FALSE	3	Lysate mix	52220	8	8	16.4	good	30	6.3	P0321222A	not competed	52220	8	8	19.6	good	30	6.25	P0321232A	not competed	not competed
EIF3F	O00303	PROTEASE	FALSE	3	Lysate mix	37563	6	6	19	good	30	6.32	P0321222A	not competed	37563	5	5	13.7	good	30	6.46	P0321232A	not competed	not competed
EIF3G	O75821	n/d	FALSE	3	Lysate mix	35611	5	5	13.4	good	30	6.22	P0321222A	not competed	35611	3	3	7.5	good	30	6.06	P0321232A	not competed	not competed
EIF3H	O15372	n/d	FALSE	3	Lysate mix	39930	9	9	29	good	30	6.49	P0321222A	not competed	39930	8	8	28.7	good	30	6.42	P0321232A	not competed	not competed
EIF3I	Q13347	n/d	FALSE	3	Lysate mix	36501	5	5	15.4	good	30	6.37	P0321222A	not competed	36501	4	4	16.6	good	30	6.27	P0321232A	not competed	not competed
EIF3J	O75822	n/d	FALSE	3	Lysate mix	29062	19	38	67.8	good	30	8.63	P0321222A	not competed	29062	25	46	59.7	good	30	8.69	P0321232A	not competed	not competed
EIF3K	Q9UBQ5	n/d	FALSE	3	Lysate mix										25059	3	3	16.1	good	30	6.2	P0321232A	not competed	not competed
EIF3L	Q9Y262	n/d	FALSE	3	Lysate mix	66726	4	4	7.1	good	30	6.22	P0321222A	not competed	66726	8	8	15.6	good	30	6.27	P0321232A	not competed	not competed
EIF3M	Q7L2H7	n/d	FALSE	3	Lysate mix	42502	3	3	7.5	good	30	5.9	P0321222A	not competed	42502	5	5	14.2	good	30	6.03	P0321232A	not competed	not competed
EIF4A3	P38919	n/d	FALSE	3	Lysate mix	46871	6	6	15.8	good	30	6.2	P0321222A	not competed	46871	4	4	10.5	good	30	6	P0321232A	not competed	not competed
EIF4B	P23588	n/d	FALSE	3	Lysate mix	69150	4	4	6.2	weak	30	5.81	P0321222A	not competed										not competed
EIF4G1	Q04637	n/d	FALSE	3	Lysate mix	176235	6	6	3.1	weak	30	6.17	P0321222A	not competed	176235	5	5	2.9	good	30	5.9	P0321232A	not competed	not competed
EIF4H	Q15056	n/d	FALSE	3	Lysate mix	27385	2	2	8.9	weak	30	5.94	P0321222A	not competed										not competed
EIF5	P55010	n/d	FALSE	3	Lysate mix	49222	2	2	4.2	weak	30	5.67	P0321222A	not competed										not competed
EIF5A	P63241	n/d	FALSE	3	Lysate mix										20170	3	3	27.3	weak	30	6.68	P0321232A	not competed	not competed
EIF5B	O60841	n/d	FALSE	3	Lysate mix	138825	3	3	2.7	good	30	5.63	P0321222A	not competed										not competed
ELOB	Q15370	n/d	FALSE	3	Lysate mix	17911	3	3	16.9	weak	30	5.83	P0321222A	not competed										not competed
EML4	Q9HC35	n/d	FALSE	3	Lysate mix	108915	12	12	14.8	good	2.5	6.39	P0321222A	5.6	108915	11	11	13.8	good	5.8	6.42	P0321232A	5.24	5.42
ENY2	Q9NPA8	n/d	FALSE	3	Lysate mix										11528	2	2	23.8	good	30	6	P0321232A	not competed	not competed
EP300	Q09472	BROMO, HAT	FALSE	3	Lysate mix	264158	4	5	1.7	good	30	5.93	P0321222A	not competed										not competed
EPB41L2	O43491	n/d	FALSE	3	Lysate mix	112587	2	2	1.6	good	30	6.27	P0321222A	not competed	112587	3	3	2.5	good	30	6.06	P0321232A	not competed	not competed
EPDR1	Q9UM22	n/d	FALSE	3	Lysate mix	25437	2	2	8.9	good	30	5.62	P0321222A	not competed										not competed
EPHA1	P21709	KINASE	TRUE	3	Lysate mix	108126	21	24	25.1	good	30	7.34	P0321222A	not competed	108126	18	20	20.3	good	30	7.39	P0321232A	not competed	not competed
EPHA2	P29317	KINASE	TRUE	3	Lysate mix	108265	34	38	36.9	good	30	7.58	P0321222A	not competed	108265	36	39	40.1	good	30	7.69	P0321232A	not competed	not competed
EPHA3	P29320	KINASE	TRUE	3	Lysate mix	110129	19	19	21.3	good	30	6.71	P0321222A	not competed	110129	20	20	24.2	good	30	6.84	P0321232A	not competed	not competed
EPHA4	P54764	KINASE	TRUE	3	Lysate mix	109859	20	22	23	good	30	7.33	P0321222A	not competed	109859	21	23	25.8	good	30	7.29	P0321232A	not competed	not competed
EPHA5	P54756	KINASE	TRUE	3	Lysate mix										114802	4	4	4.5	good	30	6.07	P0321232A	not competed	not competed
EPHA7	Q15375	KINASE	TRUE	3	Lysate mix	112095	19	20	21.8	good	30	7.52	P0321222A	not competed	112095	25	26	28.2	good	30	7.53	P0321232A	not competed	not competed
EPHB1	P54762	KINASE	TRUE	3	Lysate mix	109884	8	8	12	good	30	6.5	P0321222A	not competed	109884	7	7	9.3	good	30	6.59	P0321232A	not competed	not competed
EPHB2	P29323	KINASE	TRUE	3	Lysate mix	117491	21	21	23.3	good	30	7.16	P0321222A	not competed	117491	21	23	27.2	good	30	7.19	P0321232A	not competed	not competed
EPHB3	P54753	KINASE	TRUE	3	Lysate mix	110329	6	6	5.6	good	30	6.18	P0321222A	not competed	110329	4	4	2.9	good	30	6.28	P0321232A	not competed	not competed
EPHB4	P54760	KINASE	TRUE	3	Lysate mix	108269	34	50	50.4	good	30	8.3	P0321222A	not competed	108269	33	56	44.7	good	30	8.37	P0321232A	not competed	not competed
EPRS	P07814	n/d	FALSE	3	Lysate mix										170589	11	11	6.2	good	30	5.9	P0321232A	not competed	not competed
ERBB4	Q15303	KINASE	TRUE	3	Lysate mix	146807	4	4	2.4	good	30	6.15	P0321222A	not competed	146807	3	3	2	good	30	5.82	P0321232A	not competed	not competed
ERCC2	P18074	n/d	FALSE	3	Lysate mix	86908	8	8	10.9	weak	30	6.13	P0321222A	not competed	86908	8	8	10.4	good	30	6.26	P0321232A	not competed	not competed
ERGIC1	Q969X5	n/d	FALSE	3	Lysate mix	32592	4	4	13.8	good	30	6.14	P0321222A	not competed	32592	5	5	22.1	good	30	6.2	P0321232A	not competed	not competed
ERH	P84090	n/d	FALSE	3	Lysate mix	12259	6	6	56.7	good	30	6.88	P0321222A	not competed	12259	5	6	40.4	good	30	7.09	P0321232A	not competed	not competed
ERN1	O75460	KINASE	TRUE	3	Lysate mix	109734	16	16	16.4	good	30	6.8	P0321222A	not competed	109734	15	15	14.6	good	30	6.89	P0321232A	not competed	not competed
ERO1A	Q96HE7	OXIDOREDUCTASE	FALSE	3	Lysate mix										54392	2	2	4.1	weak	30	5.72	P0321232A	not competed	not competed
ERP44	Q9BS26	n/d	FALSE	3	Lysate mix	46971	3	3	7.9	weak	30	5.99	P0321222A	not competed	46971	3	3	11.1	weak	30	5.75	P0321232A	not competed	not competed
ESYT1	Q9BSJ8	n/d	FALSE	3	Lysate mix	124001	2	2	1.9	weak	30	5.76	P0321222A	not competed										not competed
EWSR1	Q01844	n/d	FALSE	3	Lysate mix	68965	7	10	8.5	good	30	7.69	P0321222A	not competed	68965	6	7	10.1	good	30	7.22	P0321232A	not competed	not competed
EZR	P15311	n/d	FALSE	3	Lysate mix										69412	8	8	16.2	weak	30	6.47	P0321232A	not competed	not competed
F13A1	P00488	n/d	FALSE	3	Lysate mix										83266	2	2	3.6	good	30	5.66	P0321232A	not competed	not competed
FABP5	Q01469	contaminant	FALSE	3	Lysate mix	15164	4	4	37.8	good	30	6.21	P0321222A	not competed	15164	6	6	48.9	weak	30	6.42	P0321232A	not competed	not competed
FAF2	Q96CS3	n/d	FALSE	3	Lysate mix	52623	9	9	21.8	good	30	6.66	P0321222A	not competed	52623	7	7	15.5	weak	17	6.65	P0321232A	4.77	4.77
FAM110B	Q8TC76	n/d	FALSE	3	Lysate mix	40727	2	2	4.9	weak	30	5.88	P0321222A	not competed										not competed
FAM120A	Q9NZB2	n/d	FALSE	3	Lysate mix	125270	2	2	2.4	good	30	5.46	P0321222A	not competed	125270	3	4	2.6	good	30	5.69	P0321232A	not competed	not competed
FAM136A	Q96C01	n/d	FALSE	3	Lysate mix	15641	4	4	23.9	weak	30	5.89	P0321222A	not competed										not competed
FAM222B	Q8WU58	n/d	FALSE	3	Lysate mix	59651	5	5	9.8	good	30	6.32	P0321222A	not competed	59651	7	7	11.7	good	30	6.44	P0321232A	not competed	not competed
FAM83A	Q86UY5	n/d	FALSE	3	Lysate mix	47457	8	8	18.4	good	30	6.5	P0321222A	not competed	47457	6	6	14.3	good	30	6.62	P0321232A	not competed	not competed
FAM83B	Q5T0W9	n/d	FALSE	3	Lysate mix	114798	5	5	5	good	30	6.42	P0321222A	not competed	114798	5	5	5.2	good	30	6.35	P0321232A	not competed	not competed
FAM83D	Q9H4H8	n/d	FALSE	3	Lysate mix	64424	3	3	5	good	30	5.9	P0321222A	not competed	64424	3	3	5.8	good	30	5.95	P0321232A	not competed	not competed
FAM83G	A6ND36	n/d	FALSE	3	Lysate mix	90834	9	9	10.4	good	30	6.7	P0321222A	not competed	90834	10	10	9.2	good	30	6.79	P0321232A	not competed	not competed
FARP1	Q9Y4F1	n/d	FALSE	3	Lysate mix	122112	3	3	2.7	good	30	5.69	P0321222A	not competed	122112	2	2	1.4	weak	30	5.73	P0321232A	not competed	not competed
FASN	P49327	OXIDOREDUCTASE	FALSE	3	Lysate mix										273423	17	17	7.3	good	30	6.13	P0321232A	not competed	not competed
FASTKD5	Q7L8L6	n/d	FALSE	3	Lysate mix	86573	4	4	5.1	good	30	6.47	P0321222A	not competed	86573	3	3	4.2	weak	30	6.03	P0321232A	not competed	not competed
FBL	P22087	MT	FALSE	3	Lysate mix	33784	8	8	25.2	good	30	6.78	P0321222A	not competed	33784	4	4	10.6	good	30	6.29	P0321232A	not competed	not competed
FBRS	Q9HAH7	n/d	FALSE	3	Lysate mix	51838	3	3	5	good	30	6.14	P0321222A	not competed	51838	3	3	7.6	good	30	6.02	P0321232A	not competed	not competed
FDXR	P22570	OXIDOREDUCTASE	FALSE	3	Lysate mix	57369	4	4	7.5	good	30	6.17	P0321222A	not competed	58303	3	3	5.9	good	30	5.88	P0321232A	not competed	not competed
FECH	P22830	n/d	FALSE	3	Lysate mix	48624	23	35	53.4	good	30	7.95	P0321222A	not competed	48624	22	37	49.4	good	30	7.9	P0321232A	not competed	not competed
FER	P16591	KINASE	TRUE	3	Lysate mix	94637	43	71	53.4	good	30	8.35	P0321222A	not competed	94637	43	67	54.4	good	30	8.38	P0321232A	not competed	not competed
FES	P07332	KINASE	TRUE	3	Lysate mix	93495	18	21	22	good	30	6.97	P0321222A	not competed	93495	21	24	25.5	good	30	6.88	P0321232A	not competed	not competed
FGA	P02671	potential contaminant	FALSE	3	Lysate mix	94972	3	3	3	good	30	6	P0321222A	not competed	94972	4	4	4.4	good	30	5.85	P0321232A	not competed	not competed
FGB	P02675	contaminant	FALSE	3	Lysate mix	55928	2	2	4.1	good	30	5.9	P0321222A	not competed	55928	3	3	5.5	good	30	6.08	P0321232A	not competed	not competed
FGFR1	P11362	KINASE	TRUE	3	Lysate mix	91867	7	7	7.4	good	30	7.14	P0321222A	not competed	91867	11	12	16.4	good	30	7.26	P0321232A	not competed	not competed
FGFR2	P21802	KINASE	TRUE	3	Lysate mix	92152	11	12	18.5	good	30	7.22	P0321222A	not competed	92152	13	14	20.5	good	30	7.22	P0321232A	not competed	not competed
FGFR3	P22607	KINASE	TRUE	3	Lysate mix	88156	5	5	9.6	good	30	6.77	P0321222A	not competed	88156	8	8	12.7	good	30	6.85	P0321232A	not competed	not competed
FGFR4	P22455	KINASE	TRUE	3	Lysate mix	87953	4	4	4.7	good	30	6.7	P0321222A	not competed	87953	7	7	10.1	good	30	7.01	P0321232A	not competed	not competed
FGG	P02679	n/d	FALSE	3	Lysate mix	51511	4	4	7.3	weak	30	6.26	P0321222A	not competed	51511	5	5	9.1	good	30	6.19	P0321232A	not competed	not competed
FGR	P09769	KINASE	TRUE	3	Lysate mix	59478	5	5	11.9	weak	30	6.3	P0321222A	not competed	59478	11	11	20.4	weak	25	6.6	P0321232A	4.6	4.6
FIBP	O43427	n/d	FALSE	3	Lysate mix	41878	19	20	49.2	good	30	7.2	P0321222A	not competed	41878	19	22	48.9	good	30	7.21	P0321232A	not competed	not competed
FIG4	Q92562	n/d	FALSE	3	Lysate mix	103634	5	5	7.5	good	30	5.97	P0321222A	not competed	103634	10	10	11.4	good	30	6.38	P0321232A	not competed	not competed
FLG	P20930	contaminant	FALSE	3	Lysate mix										435164	5	6	1.2	good	30	6.74	P0321232A	not competed	not competed
FLG2	Q5D862	contaminant	FALSE	3	Lysate mix	248070	4	5	2	good	30	6.86	P0321222A	not competed										not competed
FLOT1	O75955	n/d	FALSE	3	Lysate mix	47355	15	15	36.3	good	30	6.54	P0321222A	not competed	47355	12	13	30.4	weak	30	6.58	P0321232A	not competed	not competed
FLOT2	Q14254	n/d	FALSE	3	Lysate mix	47064	13	13	32.2	good	30	6.62	P0321222A	not competed	47064	18	18	44.6	weak	30	6.57	P0321232A	not competed	not competed
FLT4	P35916	KINASE	TRUE	3	Lysate mix	152756	22	22	19.9	good	30	6.48	P0321222A	not competed	152756	18	19	15.6	good	30	6.57	P0321232A	not competed	not competed
FN3K	Q9H479	n/d	FALSE	3	Lysate mix	35171	15	22	46.9	good	30	8.19	P0321222A	not competed	35171	14	27	45	good	30	8.32	P0321232A	not competed	not competed
FN3KRP	Q9HA64	n/d	FALSE	3	Lysate mix	34412	20	65	55	good	30	8.81	P0321222A	not competed	34412	17	69	50.8	good	30	8.86	P0321232A	not competed	not competed
FRK	P42685	KINASE	TRUE	3	Lysate mix	58253	26	31	52.3	weak	30	7.86	P0321222A	not competed	58253	25	30	44.2	weak	27	7.87	P0321232A	4.57	4.57
FSCN1	Q16658	n/d	FALSE	3	Lysate mix	54529	7	7	12.4	weak	30	6.44	P0321222A	not competed										not competed
FTH1	P02794	OXIDOREDUCTASE	FALSE	3	Lysate mix										21225	2	2	9.8	good	30	5.92	P0321232A	not competed	not competed
FTL	P02792	n/d	FALSE	3	Lysate mix										20019	2	2	9.1	weak	30	6.09	P0321232A	not competed	not competed
FUBP1	Q96AE4	n/d	FALSE	3	Lysate mix	68604	6	6	9	good	30	6.19	P0321222A	not competed										not competed
FUS	P35637	n/d	FALSE	3	Lysate mix	53425	4	4	8.9	good	30	6.67	P0321222A	not competed	53425	4	4	6.8	good	30	6.72	P0321232A	not competed	not competed
FYN	P06241	KINASE	TRUE	3	Lysate mix	60761	19	24	29.6	good	30	7.82	P0321222A	not competed	60761	17	27	27	good	30	7.84	P0321232A	not competed	not competed
G3BP1	Q13283	n/d	FALSE	3	Lysate mix	52164	3	3	8.2	weak	30	5.97	P0321222A	not competed										not competed
GAK	O14976	KINASE	TRUE	3	Lysate mix	143189	55	87	45	good	30	8.29	P0321222A	not competed	143189	57	93	43.9	good	30	8.3	P0321232A	not competed	not competed
GANAB	Q14697	n/d	FALSE	3	Lysate mix										109437	8	8	9.5	weak	30	6.27	P0321232A	not competed	not competed
GAPVD1	Q14C86	n/d	FALSE	3	Lysate mix	166166	28	28	18.9	good	30	6.87	P0321222A	not competed	166166	29	30	17.7	good	30	6.8	P0321232A	not competed	not competed
GAR1	Q9NY12	n/d	FALSE	3	Lysate mix	22348	8	8	33.2	weak	30	7.38	P0321222A	not competed										not competed
GARS	P41250	n/d	FALSE	3	Lysate mix	83165	4	4	3.8	weak	30	6.11	P0321222A	not competed	83165	2	2	2.3	weak	30	5.97	P0321232A	not competed	not competed
GART	P22102	n/d	FALSE	3	Lysate mix	107766	3	3	2.8	weak	30	5.8	P0321222A	not competed										not competed
GATD3A	P0DPI2	n/d	FALSE	3	Lysate mix	28170	3	3	11.9	weak	30	6.2	P0321222A	not competed	28170	3	3	10.1	good	30	6.37	P0321232A	not competed	not competed
GC	P02774	potential contaminant	FALSE	3	Lysate mix	55123	3	3	5.3	weak	30	5.98	P0321222A	not competed										not competed
GCDH	Q92947	OXIDOREDUCTASE	FALSE	3	Lysate mix	48127	7	9	14.8	good	30	7.07	P0321222A	not competed	48127	10	11	23.7	good	30	6.98	P0321232A	not competed	not competed
GCN1	Q92616	n/d	FALSE	3	Lysate mix	292755	6	6	2.4	good	30	5.96	P0321222A	not competed	292755	19	19	7.6	good	30	6.06	P0321232A	not competed	not competed
GFPT1	Q06210	PROTEASE	FALSE	3	Lysate mix	78806	3	3	3.4	good	30	5.88	P0321222A	not competed	78806	2	2	3.3	good	30	5.58	P0321232A	not competed	not competed
GGCT	O75223	n/d	FALSE	3	Lysate mix	21007	2	2	10.1	good	30	5.95	P0321222A	not competed	21007	3	3	14.4	good	30	5.93	P0321232A	not competed	not competed
GGCX	P38435	n/d	FALSE	3	Lysate mix	87560	2	2	2	good	30	6.11	P0321222A	not competed										not competed
GGH	Q92820	PROTEASE	FALSE	3	Lysate mix	35964	4	4	12.9	weak	30	6.35	P0321222A	not competed	35964	4	4	13.2	good	30	6.22	P0321232A	not competed	not competed
GLB1	P16278	n/d	FALSE	3	Lysate mix	76074	3	3	4.6	weak	30	5.65	P0321222A	not competed	76074	2	2	3	good	30	5.63	P0321232A	not competed	not competed
GLRX3	O76003	n/d	FALSE	3	Lysate mix	37432	2	2	5.4	good	30	5.73	P0321222A	not competed										not competed
GLUL	P15104	n/d	FALSE	3	Lysate mix	42064	9	10	21.4	good	30	7.11	P0321222A	not competed	42064	9	10	21.4	good	30	7.17	P0321232A	not competed	not competed
GNA11	P29992	n/d	FALSE	3	Lysate mix	42123	9	9	40.4	weak	30	6.94	P0321222A	not competed	42123	8	8	37.9	weak	30	6.94	P0321232A	not competed	not competed
GNAI2	P04899	n/d	FALSE	3	Lysate mix	41548	2	2	10.7	good	30	6.01	P0321222A	not competed	41548	4	4	13	weak	30	6.01	P0321232A	not competed	not competed
GNAI3	P08754	n/d	FALSE	3	Lysate mix	40532	2	2	7.9	good	30	5.7	P0321222A	not competed										not competed
GNAQ	P50148	n/d	FALSE	3	Lysate mix	42142	4	4	13.9	weak	30	6.13	P0321222A	not competed	42142	4	4	12.5	weak	30	6.1	P0321232A	not competed	not competed
GNB1	P62873	n/d	FALSE	3	Lysate mix	37377	2	2	13.2	weak	30	5.73	P0321222A	not competed										not competed
GNG5	P63218	n/d	FALSE	3	Lysate mix										7318	2	2	23.5	good	30	6.45	P0321232A	not competed	not competed
GOLGA2	Q08379	n/d	FALSE	3	Lysate mix										113085	2	2	2.2	good	30	5.52	P0321232A	not competed	not competed
GOT1	P17174	n/d	FALSE	3	Lysate mix	44147	2	2	4.8	weak	30	5.6	P0321222A	not competed										not competed
GPC1	P35052	n/d	FALSE	3	Lysate mix	61680	3	3	4.7	good	30	5.73	P0321222A	not competed	61680	2	2	3.6	weak	30	5.72	P0321232A	not competed	not competed
GPC3	P51654	n/d	FALSE	3	Lysate mix	68413	7	12	12.1	good	30	7.7	P0321222A	not competed	68413	7	11	13.1	good	30	7.75	P0321232A	not competed	not competed
GPC6	Q9Y625	n/d	FALSE	3	Lysate mix	62735	5	5	10.1	good	30	6.52	P0321222A	not competed	62735	7	7	9.7	weak	30	6.41	P0321232A	not competed	not competed
GPI	P06744	n/d	FALSE	3	Lysate mix	63146	10	10	17.7	weak	30	6.63	P0321222A	not competed										not competed
GRAMD1A	Q96CP6	n/d	FALSE	3	Lysate mix	80679	12	12	19.6	good	30	6.36	P0321222A	not competed	80679	12	12	17.7	good	30	6.34	P0321232A	not competed	not competed
GRK2	P25098	KINASE	TRUE	3	Lysate mix	79573	31	45	60.1	good	30	8.22	P0321222A	not competed	79573	27	44	52.8	good	30	8.15	P0321232A	not competed	not competed
GRK3	P35626	KINASE	TRUE	3	Lysate mix	79709	15	16	21.1	good	30	7.04	P0321222A	not competed	79709	18	21	24.1	good	30	7.11	P0321232A	not competed	not competed
GSK3A	P49840	KINASE	TRUE	3	Lysate mix	50980	13	22	33.5	good	30	8.51	P0321222A	not competed	50980	10	15	24.2	good	30	8.54	P0321232A	not competed	not competed
GSK3B	P49841	KINASE	TRUE	3	Lysate mix	48033	16	24	59	good	30	8.14	P0321222A	not competed	48033	16	26	62.6	good	30	8.19	P0321232A	not competed	not competed
GSKIP	Q9P0R6	n/d	FALSE	3	Lysate mix	15648	3	3	24.5	good	30	6.48	P0321222A	not competed	15648	3	3	24.5	good	30	6.48	P0321232A	not competed	not competed
GSN	P06396	potential contaminant	FALSE	3	Lysate mix	80640	6	6	6.6	good	30	6.25	P0321222A	not competed	85696	3	3	4	good	30	5.95	P0321232A	not competed	not competed
GSPT1	P15170	n/d	FALSE	3	Lysate mix	68699	2	2	3.6	good	30	6.01	P0321222A	not competed	68699	3	3	6	good	30	5.81	P0321232A	not competed	not competed
GSR	P00390	OXIDOREDUCTASE	FALSE	3	Lysate mix	56256	2	2	4.8	weak	30	5.93	P0321222A	not competed	56256	2	2	3.3	weak	30	5.72	P0321232A	not competed	not competed
GSTP1	P09211	n/d	FALSE	3	Lysate mix										23356	7	7	39.5	good	30	6.81	P0321232A	not competed	not competed
GTF2F1	P35269	n/d	FALSE	3	Lysate mix										58240	2	2	1.7	good	30	6.14	P0321232A	not competed	not competed
GTF2F2	P13984	n/d	FALSE	3	Lysate mix										28380	2	2	8.8	good	30	5.54	P0321232A	not competed	not competed
GTF2I	P78347	n/d	FALSE	3	Lysate mix	112415	20	20	18.8	good	30	6.87	P0321222A	not competed	112415	26	26	23.7	good	30	6.81	P0321232A	not competed	not competed
H1F0	P07305	n/d	FALSE	3	Lysate mix	20863	3	3	10.8	good	30	6.33	P0321222A	not competed	20863	2	2	10.3	weak	20	6.04	P0321232A	4.7	4.7
H2AFX	P16104	n/d	FALSE	3	Lysate mix	15144	3	3	10.5	good	30	7.83	P0321222A	not competed	15144	4	4	11.2	good	30	7.42	P0321232A	not competed	not competed
H2AFY	O75367	n/d	FALSE	3	Lysate mix	39617	11	11	43	weak	30	7.07	P0321222A	not competed	39617	7	7	30.9	weak	30	6.96	P0321232A	not competed	not competed
H2AFY2	Q9P0M6	n/d	FALSE	3	Lysate mix	40058	4	4	11	weak	30	6.01	P0321222A	not competed										not competed
H2AFZ	P0C0S5	n/d	FALSE	3	Lysate mix	13553	3	5	24.2	good	30	7.77	P0321222A	not competed	13553	3	5	24.2	weak	30	7.72	P0321232A	not competed	not competed
H3F3A, H3F3B	P84243	n/d	FALSE	3	Lysate mix	15328	2	2	41.2	good	30	6.87	P0321222A	not competed										not competed
HACD3	Q9P035	n/d	FALSE	3	Lysate mix	43159	2	2	8	good	30	6.54	P0321222A	not competed										not competed
HADHA	P40939	OXIDOREDUCTASE	FALSE	3	Lysate mix	82999	22	22	34.5	weak	30	6.77	P0321222A	not competed	82999	18	18	27.7	good	30	6.55	P0321232A	not competed	not competed
HADHB	P55084	n/d	FALSE	3	Lysate mix	51294	14	15	27.6	weak	30	6.64	P0321222A	not competed	51294	11	11	24.3	good	30	6.5	P0321232A	not competed	not competed
HARS	P12081	n/d	FALSE	3	Lysate mix	57410	4	4	7.3	weak	30	5.58	P0321222A	not competed										not competed
HASPIN	Q8TF76	KINASE	TRUE	3	Lysate mix	88494	5	5	6	good	30	6.59	P0321222A	not competed	88494	8	8	10.8	good	30	6.6	P0321232A	not competed	not competed
HBE1	P02100	potential contaminant	FALSE	3	Lysate mix	16203	4	4	22.4	weak	30	6.2	P0321222A	not competed										not competed
[truncated: 811 more rows]

## Sheet: Lysate mix_4
gene_name	swissprot_identifier	focus_group	kinase	compound	cell_material	molecular_weight_n1	qupm_n1	qusm_n1	sequence_coverage_n1	qcval_n1	ic50final_n1	ms1intensity_n1	internal_identifier_n1	pIC50_n1	molecular_weight_n2	qupm_n2	qusm_n2	sequence_coverage_n2	qcval_n2	ic50final_n2	ms1intensity_n2	internal_identifier_n2	pIC50_n2	pIC50_mean
[truncated: 1,339 more rows]

[truncated: 6 more sheets: Lysate mix_5, Lysate mix_6, Jurkat lysate_2, Jurkat lysate_3, Jurkat cells_2, Jurkat cells_3]
