# Supplementary material for: A Probe-Based Target Engagement Assay for Kinases in Live Cells
Source: Mol Cell Proteomics. 2025 Apr 3;24(5):100963. doi: 10.1016/j.mcpro.2025.100963 (PMC12076712; doi:10.1016/j.mcpro.2025.100963)
Supplement: Table S2 [file mmc2.xlsx]

## Sheet: Description
	Column name	Column description
	gene_name	swissprot gene name
	swissprot_identifier	swissprot identifier
	molecular_weight	molecular weight [Da]
	focus_group	protein family annotation, filtered for kinases
	qupm	quantified peptide matches
	qusm	quantified spectra matches
	sequence_coverage	sequence coverage [%]
	ms1intensity	cumulative intensity of the three most abundant peptides
	internal_identifier	internal experiment identifier
	cell_material	material used for experiment

## Sheet: Total proteome
gene_name	swissprot_identifier	molecular_weight	focus_group	qupm	qusm	sequence_coverage	ms1intensity	internal_identifier	cell_material
AAK1	Q2M2I8	93577	KINASE	17	25	25.7	8.44	P0336922B	Jurkat expression proteome
ABL1	P00519	124953	KINASE	8	8	11.8	7.2	P0336922B	Jurkat expression proteome
ABL2	P42684	128341	KINASE	10	13	10.6	7.34	P0336922B	Jurkat expression proteome
ACVR1	Q04771	57152	KINASE	4	5	9	7.4	P0336922B	Jurkat expression proteome
ADCK5	Q3MIX3	65896	KINASE	2	2	4.3	6.6	P0336922B	Jurkat expression proteome
AKT1	P31749	55686	KINASE	13	19	30.4	7.9	P0336922B	Jurkat expression proteome
AKT2	P31751	55768	KINASE	12	17	37.6	8.18	P0336922B	Jurkat expression proteome
AKT3	Q9Y243	55774	KINASE	0	0			P0336922B	Jurkat expression proteome
ALK	Q9UM73	176440	KINASE	1	1	0.4	6.97	P0336922B	Jurkat expression proteome
ALPK1	Q96QP1	138859	KINASE	1	1	1.1	6.6	P0336922B	Jurkat expression proteome
ALPK3	Q96L96	201270	KINASE	2	2	0.8	7.15	P0336922B	Jurkat expression proteome
ARAF	P10398	67585	KINASE	9	10	19.6	7.58	P0336922B	Jurkat expression proteome
ATM	Q13315	350684	KINASE	20	20	6.8	7.3	P0336922B	Jurkat expression proteome
ATR	Q13535	301363	KINASE	49	55	20.8	7.82	P0336922B	Jurkat expression proteome
AURKA	O14965	45809	KINASE	4	4	13.6	6.97	P0336922B	Jurkat expression proteome
AURKB	Q96GD4	39466	KINASE	6	6	25	7.47	P0336922B	Jurkat expression proteome
BCKDK	O14874	46360	KINASE	9	12	26.7	7.76	P0336922B	Jurkat expression proteome
BCR	P11274	142818	KINASE	29	34	25.3	8.06	P0336922B	Jurkat expression proteome
BLK	P51451	57706	KINASE	0	0			P0336922B	Jurkat expression proteome
BMP2K	Q9NSY1	129170	KINASE	12	13	13.5	7.71	P0336922B	Jurkat expression proteome
BMPR1A	P36894	60197	KINASE	0	0			P0336922B	Jurkat expression proteome
BRAF	P15056	84436	KINASE	11	11	17.9	8.06	P0336922B	Jurkat expression proteome
BRSK1	Q8TDC3	86752	KINASE	5	5	8.5	6.77	P0336922B	Jurkat expression proteome
BUB1	O43683	122374	KINASE	20	21	21.6	7.78	P0336922B	Jurkat expression proteome
BUB1B	O60566	121385	KINASE	34	41	33.2	7.86	P0336922B	Jurkat expression proteome
CAMK1D	Q8IU85	42913	KINASE	7	9	22.1	7.77	P0336922B	Jurkat expression proteome
CAMK2D	Q13557	59151	KINASE	4	4	7	7.29	P0336922B	Jurkat expression proteome
CAMK2G	Q13555	62608	KINASE	11	15	28.3	8.09	P0336922B	Jurkat expression proteome
CAMK4	Q16566	51925	KINASE	24	45	48.8	8.65	P0336922B	Jurkat expression proteome
CAMKK1	Q8N5S9	55735	KINASE	4	4	7.9	6.85	P0336922B	Jurkat expression proteome
CAMKK2	Q96RR4	61385	KINASE	13	16	27.4	7.76	P0336922B	Jurkat expression proteome
CAMKV	Q8NCB2	54353	KINASE	1	1	2	6.85	P0336922B	Jurkat expression proteome
CASK	O14936	105122	KINASE	9	9	11.4	7.3	P0336922B	Jurkat expression proteome
CDC42BPA	Q5VT25	202810	KINASE	5	5	4.5	6.81	P0336922B	Jurkat expression proteome
CDC42BPG	Q6DT37	172457	KINASE	3	3	2.1	6.64	P0336922B	Jurkat expression proteome
CDC7	O00311	63887	KINASE	11	12	20.7	7.8	P0336922B	Jurkat expression proteome
CDK1	P06493	34095	KINASE	16	36	54.5	8.89	P0336922B	Jurkat expression proteome
CDK10	Q15131	41038	KINASE	1	1	1.9	6.84	P0336922B	Jurkat expression proteome
CDK11A	Q9UQ88	90044	KINASE	3	3	4.9	7.04	P0336922B	Jurkat expression proteome
CDK11B	P21127	91330	KINASE	3	4	45	7.82	P0336922B	Jurkat expression proteome
CDK12	Q9NYV4	164153	KINASE	26	34	18.2	7.87	P0336922B	Jurkat expression proteome
CDK13	Q14004	164921	KINASE	29	33	20.4	8.35	P0336922B	Jurkat expression proteome
CDK16	Q00536	63457	KINASE	4	4	6.5	7.15	P0336922B	Jurkat expression proteome
CDK17	Q00537	59582	KINASE	11	13	30.4	8.35	P0336922B	Jurkat expression proteome
CDK18	Q07002	57576	KINASE	2	2	4	6.68	P0336922B	Jurkat expression proteome
CDK19	Q9BWU1	56802	KINASE	1	1	1.8	7.03	P0336922B	Jurkat expression proteome
CDK2	P24941	33929	KINASE	15	27	49	8.65	P0336922B	Jurkat expression proteome
CDK4	P11802	33729	KINASE	10	10	33.7	7.94	P0336922B	Jurkat expression proteome
CDK5	Q00535	33304	KINASE	22	29	65.1	8.9	P0336922B	Jurkat expression proteome
CDK6	Q00534	36938	KINASE	20	46	68.7	9.16	P0336922B	Jurkat expression proteome
CDK7	P50613	39038	KINASE	8	9	22	8.09	P0336922B	Jurkat expression proteome
CDK8	P49336	53283	KINASE	11	12	28	7.74	P0336922B	Jurkat expression proteome
CDK9	P50750	53365	KINASE	11	15	34.4	8.44	P0336922B	Jurkat expression proteome
CHEK1	O14757	54433	KINASE	18	21	33.8	8.1	P0336922B	Jurkat expression proteome
CHEK2	O96017	65418	KINASE	20	26	37	8.4	P0336922B	Jurkat expression proteome
CHUK	O15111	84639	KINASE	22	29	35	8.2	P0336922B	Jurkat expression proteome
CIT	O14578	236604	KINASE	87	121	40.1	8.29	P0336922B	Jurkat expression proteome
CLK1	P49759	61756	KINASE	1	1	1.7	6.98	P0336922B	Jurkat expression proteome
CLK3	P49761	73514	KINASE	3	4	5.5	7.33	P0336922B	Jurkat expression proteome
COQ8A	Q8NI60	66626	KINASE	13	14	21	7.71	P0336922B	Jurkat expression proteome
COQ8B	Q96D53	60069	KINASE	10	13	24.1	7.79	P0336922B	Jurkat expression proteome
CSK	P41240	50704	KINASE	25	51	62.4	8.72	P0336922B	Jurkat expression proteome
CSNK1A1	P48729	41937	KINASE	7	10	34.4	8.02	P0336922B	Jurkat expression proteome
CSNK1A1L	Q8N752	39085	KINASE	0	0			P0336922B	Jurkat expression proteome
CSNK1D	P48730	46832	KINASE	3	3	9.6	7.54	P0336922B	Jurkat expression proteome
CSNK1E	P49674	47315	KINASE	4	4	35.8	7.4	P0336922B	Jurkat expression proteome
CSNK1G1	Q9HCP0	48511	KINASE	4	4	21.6	7.24	P0336922B	Jurkat expression proteome
CSNK1G2	P78368	47457	KINASE	1	1	3.9	6.83	P0336922B	Jurkat expression proteome
CSNK1G3	Q9Y6M4	52377	KINASE	0	0	4.9		P0336922B	Jurkat expression proteome
CSNK2A1	P68400	45143	KINASE	21	58	57.5	8.96	P0336922B	Jurkat expression proteome
CSNK2A2	P19784	41213	KINASE	24	41	67.7	8.62	P0336922B	Jurkat expression proteome
DAPK3	O43293	52535	KINASE	8	8	20	7.33	P0336922B	Jurkat expression proteome
DMPK	Q09013	69384	KINASE	0	0			P0336922B	Jurkat expression proteome
DSTYK	Q6XUX3	105204	KINASE	4	4	4	7.08	P0336922B	Jurkat expression proteome
DYRK1A	Q13627	85583	KINASE	17	24	29.6	8.13	P0336922B	Jurkat expression proteome
DYRK1B	Q9Y463	69197	KINASE	1	1	1.1	6.42	P0336922B	Jurkat expression proteome
EEF2K	O00418	82143	KINASE	21	26	34.8	8.08	P0336922B	Jurkat expression proteome
EIF2AK1	Q9BQI3	71106	KINASE	5	5	5.9	6.95	P0336922B	Jurkat expression proteome
EIF2AK2	P19525	62094	KINASE	18	26	33.6	8.61	P0336922B	Jurkat expression proteome
EIF2AK3	Q9NZJ5	125215	KINASE	1	1	0.8	6.77	P0336922B	Jurkat expression proteome
EIF2AK4	Q9P2K8	186908	KINASE	38	43	24.9	8.03	P0336922B	Jurkat expression proteome
EPHA3	P29320	110129	KINASE	0	0			P0336922B	Jurkat expression proteome
EPHB2	P29323	117491	KINASE	6	6	6.2	6.93	P0336922B	Jurkat expression proteome
EPHB6	O15197	110699	KINASE	2	3	2.8	6.6	P0336922B	Jurkat expression proteome
ERN1	O75460	109734	KINASE	6	6	7.3	7.13	P0336922B	Jurkat expression proteome
FER	P16591	94637	KINASE	19	23	24.5	7.98	P0336922B	Jurkat expression proteome
FPGT	O14772	66598	KINASE	8	8	17.1	7.56	P0336922B	Jurkat expression proteome
GAK	O14976	143189	KINASE	27	32	21.6	7.99	P0336922B	Jurkat expression proteome
GRK2	P25098	79573	KINASE	26	44	57.6	8.8	P0336922B	Jurkat expression proteome
GRK3	P35626	79709	KINASE	20	26	27.6	8.31	P0336922B	Jurkat expression proteome
GRK5	P34947	67786	KINASE	7	7	16.8	7.39	P0336922B	Jurkat expression proteome
GRK6	P43250	67257	KINASE	17	23	38.2	7.96	P0336922B	Jurkat expression proteome
GSK3A	P49840	50980	KINASE	6	8	23.4	8.35	P0336922B	Jurkat expression proteome
GSK3B	P49841	48033	KINASE	11	13	56.2	8.37	P0336922B	Jurkat expression proteome
HIPK1	Q86Z02	130841	KINASE	2	2	1.6	6.71	P0336922B	Jurkat expression proteome
IGF1R	P08069	154791	KINASE	10	11	8.1	7.37	P0336922B	Jurkat expression proteome
IKBKB	O14920	86563	KINASE	24	36	36.9	8.14	P0336922B	Jurkat expression proteome
IKBKE	Q14164	80461	KINASE	3	3	4.5	6.95	P0336922B	Jurkat expression proteome
ILK	Q13418	51419	KINASE	23	51	52.4	8.47	P0336922B	Jurkat expression proteome
INSR	P06213	156331	KINASE	5	5	5.6	7.23	P0336922B	Jurkat expression proteome
IRAK1	P51617	76536	KINASE	7	7	13.9	7.32	P0336922B	Jurkat expression proteome
IRAK4	Q9NWZ3	51529	KINASE	17	24	34.8	7.93	P0336922B	Jurkat expression proteome
ITK	Q08881	71830	KINASE	26	36	39	8.25	P0336922B	Jurkat expression proteome
JAK1	P23458	133276	KINASE	18	18	19.3	7.73	P0336922B	Jurkat expression proteome
JAK3	P52333	125097	KINASE	0	0			P0336922B	Jurkat expression proteome
KALRN	O60229	340170	KINASE	1	1	0.2	7.76	P0336922B	Jurkat expression proteome
KSR1	Q8IVT5	102159	KINASE	4	4	2.8	7	P0336922B	Jurkat expression proteome
LATS1	O95835	126868	KINASE	10	10	7.5	7.58	P0336922B	Jurkat expression proteome
LCK	P06239	61189	KINASE	20	53	50.7	9.11	P0336922B	Jurkat expression proteome
LIMK1	P53667	72584	KINASE	8	9	15.6	7.25	P0336922B	Jurkat expression proteome
LIMK2	P53671	77885	KINASE	11	11	14.6	7.86	P0336922B	Jurkat expression proteome
LMTK2	Q8IWU2	164898	KINASE	7	8	5.4	6.75	P0336922B	Jurkat expression proteome
MAP2K1	Q02750	43439	KINASE	14	26	31.8	8.72	P0336922B	Jurkat expression proteome
MAP2K2	P36507	44424	KINASE	13	20	53.8	8.77	P0336922B	Jurkat expression proteome
MAP2K3	P46734	39940	KINASE	13	16	54.2	8.01	P0336922B	Jurkat expression proteome
MAP2K4	P45985	45584	KINASE	14	19	31.6	8.4	P0336922B	Jurkat expression proteome
MAP2K5	Q13163	50111	KINASE	3	3	8.9	6.92	P0336922B	Jurkat expression proteome
MAP2K6	P52564	37492	KINASE	10	12	37.7	7.77	P0336922B	Jurkat expression proteome
MAP2K7	O14733	48181	KINASE	14	20	31	8	P0336922B	Jurkat expression proteome
MAP3K1	Q13233	164468	KINASE	2	2	1.4		P0336922B	Jurkat expression proteome
MAP3K2	Q9Y2U5	69740	KINASE	9	11	21.6	7.91	P0336922B	Jurkat expression proteome
MAP3K20	Q9NYL2	91154	KINASE	19	23	20.2	8.2	P0336922B	Jurkat expression proteome
MAP3K3	Q99759	70897	KINASE	3	3	4	6.92	P0336922B	Jurkat expression proteome
MAP3K4	Q9Y6R4	181683	KINASE	21	25	12.4	7.71	P0336922B	Jurkat expression proteome
MAP3K5	Q99683	154535	KINASE	4	4	2.4	7.1	P0336922B	Jurkat expression proteome
MAP3K7	O43318	64229	KINASE	12	16	19.6	7.87	P0336922B	Jurkat expression proteome
MAP4K1	Q92918	90424	KINASE	25	31	33.4	8.25	P0336922B	Jurkat expression proteome
MAP4K2	Q12851	91555	KINASE	19	20	30.7	7.86	P0336922B	Jurkat expression proteome
MAP4K3	Q8IVH8	101315	KINASE	0	0			P0336922B	Jurkat expression proteome
MAP4K4	O95819	150912	KINASE	47	74	43.7	8.62	P0336922B	Jurkat expression proteome
MAP4K5	Q9Y4K4	95039	KINASE	20	25	23.2	8.22	P0336922B	Jurkat expression proteome
MAPK1	P28482	41389	KINASE	14	33	48.3	9.11	P0336922B	Jurkat expression proteome
MAPK11	Q15759	41357	KINASE	2	2	6.3	6.72	P0336922B	Jurkat expression proteome
MAPK12	P53778	41940	KINASE	5	6	13.6	7.63	P0336922B	Jurkat expression proteome
MAPK14	Q16539	41493	KINASE	17	31	55	8.56	P0336922B	Jurkat expression proteome
MAPK3	P27361	43135	KINASE	9	14	31.1	8.7	P0336922B	Jurkat expression proteome
MAPK6	Q16659	82680	KINASE	2	3	3.6	7.36	P0336922B	Jurkat expression proteome
MAPK7	Q13164	88385	KINASE	10	10	15.3	7.46	P0336922B	Jurkat expression proteome
MAPK8	P45983	48295	KINASE	6	8	17.3	7.83	P0336922B	Jurkat expression proteome
MAPK9	P45984	48139	KINASE	9	14	34.7	8.16	P0336922B	Jurkat expression proteome
MAPKAPK2	P49137	45567	KINASE	18	23	44.2	8.28	P0336922B	Jurkat expression proteome
MAPKAPK3	Q16644	42987	KINASE	12	14	30.1	8.61	P0336922B	Jurkat expression proteome
MAPKAPK5	Q8IW41	54035	KINASE	4	4	9.3	7.74	P0336922B	Jurkat expression proteome
MARK2	Q7KZI7	87910	KINASE	21	24	32.1	7.89	P0336922B	Jurkat expression proteome
MARK3	P27448	84488	KINASE	21	25	37.2	7.88	P0336922B	Jurkat expression proteome
MARK4	Q96L34	82519	KINASE	5	6	9.3	6.91	P0336922B	Jurkat expression proteome
MAST1	Q9Y2H9	170675	KINASE	1	1	1.1	6.59	P0336922B	Jurkat expression proteome
MAST2	Q6P0Q8	196434	KINASE	2	2	2.7	8.05	P0336922B	Jurkat expression proteome
MAST3	O60307	143136	KINASE	10	11	10.7	7.47	P0336922B	Jurkat expression proteome
MAST4	O15021	265350	KINASE	0	0	0.2		P0336922B	Jurkat expression proteome
MASTL	Q96GX5	97190	KINASE	18	20	25.1	7.67	P0336922B	Jurkat expression proteome
MELK	Q14680	74641	KINASE	10	10	14.9	7.33	P0336922B	Jurkat expression proteome
MINK1	Q8N4C8	145804	KINASE	13	13	11.7	7.26	P0336922B	Jurkat expression proteome
MKNK1	Q9BUB5	47402	KINASE	8	11	20.4	7.8	P0336922B	Jurkat expression proteome
MKNK2	Q9HBH9	51874	KINASE	1	1	4.1	6.9	P0336922B	Jurkat expression proteome
MLKL	Q8NB16	54478	KINASE	25	31	46.7	8.57	P0336922B	Jurkat expression proteome
MTOR	P42345	288888	KINASE	72	104	32.4	8.33	P0336922B	Jurkat expression proteome
MYLK	Q15746	210713	KINASE	2	2	0.9	6.42	P0336922B	Jurkat expression proteome
NEK1	Q96PY6	145812	KINASE	15	16	13.3	7.72	P0336922B	Jurkat expression proteome
NEK2	P51955	51763	KINASE	3	3	6.5	6.96	P0336922B	Jurkat expression proteome
NEK3	P51956	57704	KINASE	4	4	6.3	7.1	P0336922B	Jurkat expression proteome
NEK4	P51957	94596	KINASE	14	15	18.1	7.53	P0336922B	Jurkat expression proteome
NEK7	Q8TDX7	34551	KINASE	16	40	54.3	8.7	P0336922B	Jurkat expression proteome
NEK8	Q86SG6	74805	KINASE	2	2	4.2	6.6	P0336922B	Jurkat expression proteome
NEK9	Q8TD19	107167	KINASE	28	36	39.3	8.3	P0336922B	Jurkat expression proteome
NLK	Q9UBE8	58282	KINASE	1	1	1.3	6.85	P0336922B	Jurkat expression proteome
NRBP1	Q9UHY1	59844	KINASE	10	12	21.3	8.11	P0336922B	Jurkat expression proteome
NRBP2	Q9NSY0	36072	KINASE	3	3	4.4	6.59	P0336922B	Jurkat expression proteome
OBSCN	Q5VST9	924961	KINASE	1	2	0.2	6.75	P0336922B	Jurkat expression proteome
OXSR1	O95747	58021	KINASE	16	31	44	8.89	P0336922B	Jurkat expression proteome
PAK1	Q13153	60646	KINASE	21	37	47.7	8.58	P0336922B	Jurkat expression proteome
PAK2	Q13177	58042	KINASE	26	99	68.3	9.39	P0336922B	Jurkat expression proteome
PAK4	O96013	64071	KINASE	16	20	39.1	8.29	P0336922B	Jurkat expression proteome
PAK6	Q9NQU5	74868	KINASE	0	0			P0336922B	Jurkat expression proteome
PASK	Q96RG2	143683	KINASE	14	18	13.2	7.66	P0336922B	Jurkat expression proteome
PBK	Q96KB5	37211	KINASE	15	23	52.5	8.8	P0336922B	Jurkat expression proteome
PDIK1L	Q8N165	38545	KINASE	1	1	2.3	6.38	P0336922B	Jurkat expression proteome
PDK1	Q15118	49244	KINASE	15	19	50.5	8.31	P0336922B	Jurkat expression proteome
PDK2	Q15119	46153	KINASE	5	5	16.7	7.47	P0336922B	Jurkat expression proteome
PDK3	Q15120	48043	KINASE	19	26	44.1	8.37	P0336922B	Jurkat expression proteome
PDPK1	O15530	63151	KINASE	11	13	25.2	8.15	P0336922B	Jurkat expression proteome
PEAK1	Q9H792	193104	KINASE	2	2	1.5	6.83	P0336922B	Jurkat expression proteome
PHKG2	P15735	46442	KINASE	9	9	30.3	7.8	P0336922B	Jurkat expression proteome
PI4K2A	Q9BTU6	54022	KINASE	33	44	74.1	8.46	P0336922B	Jurkat expression proteome
PI4K2B	Q8TCG2	54744	KINASE	6	6	16.8	7.38	P0336922B	Jurkat expression proteome
PI4KA	P42356	236828	KINASE	25	28	13.5	7.73	P0336922B	Jurkat expression proteome
PI4KB	Q9UBF8	91378	KINASE	14	18	19.9	7.85	P0336922B	Jurkat expression proteome
PIK3C2A	O00443	190677	KINASE	4	4	2.3	7.36	P0336922B	Jurkat expression proteome
PIK3C2B	O00750	184766	KINASE	15	15	9.4	7.41	P0336922B	Jurkat expression proteome
PIK3C3	Q8NEB9	101548	KINASE	30	39	34.9	8.25	P0336922B	Jurkat expression proteome
PIK3CA	P42336	124283	KINASE	29	34	27.3	7.86	P0336922B	Jurkat expression proteome
PIK3CB	P42338	122761	KINASE	17	18	15.2	7.48	P0336922B	Jurkat expression proteome
PIK3CD	O00329	119478	KINASE	19	22	19	7.95	P0336922B	Jurkat expression proteome
PIK3CG	P48736	126452	KINASE	17	20	18.5	7.39	P0336922B	Jurkat expression proteome
PIK3R4	Q99570	153102	KINASE	36	50	28.1	8.27	P0336922B	Jurkat expression proteome
PIKFYVE	Q9Y2I7	237133	KINASE	55	71	28.7	8.25	P0336922B	Jurkat expression proteome
PIP4K2A	P48426	46224	KINASE	12	22	42.6	8.69	P0336922B	Jurkat expression proteome
PIP4K2B	P78356	47377	KINASE	14	19	28.8	8.19	P0336922B	Jurkat expression proteome
PIP4K2C	Q8TBX8	47299	KINASE	14	18	37.5	7.91	P0336922B	Jurkat expression proteome
PIP5K1A	Q99755	61186	KINASE	14	19	30.2	7.99	P0336922B	Jurkat expression proteome
PIP5K1C	O60331	77483	KINASE	4	4	5.7	6.96	P0336922B	Jurkat expression proteome
PKMYT1	Q99640	54521	KINASE	7	7	14.2	7.71	P0336922B	Jurkat expression proteome
PKN1	Q16512	104672	KINASE	38	64	45.1	8.69	P0336922B	Jurkat expression proteome
PKN2	Q16513	112033	KINASE	23	26	26.4	7.66	P0336922B	Jurkat expression proteome
PKN3	Q6P5Z2	99419	KINASE	1	1	1.6	6.19	P0336922B	Jurkat expression proteome
PLK1	P53350	68254	KINASE	16	17	27.9	7.88	P0336922B	Jurkat expression proteome
POMK	Q9H5K3	40050	KINASE	2	3	7.1	7.22	P0336922B	Jurkat expression proteome
PRAG1	Q86YV5	149622	KINASE	3	4	3.3	6.86	P0336922B	Jurkat expression proteome
PRKAA1	Q13131	65522	KINASE	25	37	48.8	8.36	P0336922B	Jurkat expression proteome
PRKACA	P17612	40589	KINASE	9	15	43.3	8.63	P0336922B	Jurkat expression proteome
PRKACB	P22694	46235	KINASE	7	9	18.5	8.16	P0336922B	Jurkat expression proteome
PRKCA	P17252	76749	KINASE	24	60	50.4	9.08	P0336922B	Jurkat expression proteome
PRKCB	P05771	77011	KINASE	20	29	22.8	8.69	P0336922B	Jurkat expression proteome
PRKCD	Q05655	77504	KINASE	20	25	28.4	7.99	P0336922B	Jurkat expression proteome
PRKCE	Q02156	83673	KINASE	1	1	1.8		P0336922B	Jurkat expression proteome
PRKCH	P24723	77828	KINASE	14	18	27.1	8.18	P0336922B	Jurkat expression proteome
PRKCI	P41743	68262	KINASE	9	14	22.5	8.09	P0336922B	Jurkat expression proteome
PRKCQ	Q04759	81864	KINASE	33	59	45.3	8.45	P0336922B	Jurkat expression proteome
PRKD2	Q9BZL6	97742	KINASE	17	26	37.1	8.05	P0336922B	Jurkat expression proteome
PRKD3	O94806	100470	KINASE	1	1	1	6.75	P0336922B	Jurkat expression proteome
PRKDC	P78527	469083	KINASE	209	447	49.2	9.18	P0336922B	Jurkat expression proteome
PRKX	P51817	40895	KINASE	3	3	6.7	7.14	P0336922B	Jurkat expression proteome
PRPF4B	Q13523	116985	KINASE	30	45	27.7	8.28	P0336922B	Jurkat expression proteome
PSKH1	P11801	48035	KINASE	1	1	1.9	7.33	P0336922B	Jurkat expression proteome
PTK2	Q05397	120898	KINASE	12	12	11	7.32	P0336922B	Jurkat expression proteome
PTK2B	Q14289	115873	KINASE	37	49	44.6	7.99	P0336922B	Jurkat expression proteome
PTK7	Q13308	119196	KINASE	35	47	39.7	8.23	P0336922B	Jurkat expression proteome
PXK	Q7Z7A4	64949	KINASE	12	15	23.9	8.02	P0336922B	Jurkat expression proteome
RAF1	P04049	73051	KINASE	15	16	35.5	7.93	P0336922B	Jurkat expression proteome
RIOK1	Q9BRS2	65582	KINASE	17	21	32.9	8.18	P0336922B	Jurkat expression proteome
RIOK2	Q9BVS4	63282	KINASE	14	17	34.6	7.51	P0336922B	Jurkat expression proteome
RIOK3	O14730	59092	KINASE	4	5	6.7	7.39	P0336922B	Jurkat expression proteome
RIPK1	Q13546	75930	KINASE	17	20	31.9	7.92	P0336922B	Jurkat expression proteome
RIPK3	Q9Y572	56887	KINASE	3	3	8.1	7.08	P0336922B	Jurkat expression proteome
RNASEL	Q05823	83532	KINASE	20	24	28.9	7.77	P0336922B	Jurkat expression proteome
ROCK1	Q13464	158173	KINASE	84	128	59.1	8.82	P0336922B	Jurkat expression proteome
ROCK2	O75116	160898	KINASE	76	102	52.1	8.53	P0336922B	Jurkat expression proteome
RPS6KA1	Q15418	82722	KINASE	26	38	51.4	8.27	P0336922B	Jurkat expression proteome
RPS6KA3	P51812	83735	KINASE	26	39	34.9	8.19	P0336922B	Jurkat expression proteome
RPS6KA4	O75676	85605	KINASE	8	9	9.8	7.27	P0336922B	Jurkat expression proteome
RPS6KA5	O75582	89864	KINASE	20	28	25.3	8.32	P0336922B	Jurkat expression proteome
RPS6KB1	P23443	59139	KINASE	11	16	27	8.09	P0336922B	Jurkat expression proteome
RPS6KB2	Q9UBS0	53455	KINASE	6	10	13.9	7.96	P0336922B	Jurkat expression proteome
RPS6KC1	Q96S38	117271	KINASE	5	5	7.1	7.16	P0336922B	Jurkat expression proteome
SCYL1	Q96KG9	89630	KINASE	27	36	40.2	8.49	P0336922B	Jurkat expression proteome
SCYL2	Q6P3W7	103708	KINASE	31	43	32.2	8.35	P0336922B	Jurkat expression proteome
SCYL3	Q8IZE3	76730	KINASE	7	7	9	7.52	P0336922B	Jurkat expression proteome
SGK1	O00141	50623	KINASE	0	0			P0336922B	Jurkat expression proteome
SGK3	Q96BR1	57107	KINASE	1	1	2.4	6.04	P0336922B	Jurkat expression proteome
SIK2	Q9H0K1	103914	KINASE	3	3	2.9	6.91	P0336922B	Jurkat expression proteome
SIK3	Q9Y2K2	139978	KINASE	7	7	6.2	7.36	P0336922B	Jurkat expression proteome
SLK	Q9H2G2	142693	KINASE	55	88	40.7	8.66	P0336922B	Jurkat expression proteome
SMG1	Q96Q15	410496	KINASE	59	65	16.7	8.03	P0336922B	Jurkat expression proteome
SNRK	Q9NRH2	84275	KINASE	9	10	13.3	7.37	P0336922B	Jurkat expression proteome
SRC	P12931	60588	KINASE	9	11	25.9	7.83	P0336922B	Jurkat expression proteome
SRPK1	Q96SB4	74324	KINASE	21	31	41.4	8.68	P0336922B	Jurkat expression proteome
SRPK2	P78362	79028	KINASE	18	27	26.2	8.43	P0336922B	Jurkat expression proteome
STK10	O94804	112134	KINASE	32	45	31.2	8.3	P0336922B	Jurkat expression proteome
STK11	Q15831	48635	KINASE	4	5	12.9	7.03	P0336922B	Jurkat expression proteome
STK17A	Q9UEE5	46558	KINASE	6	8	19.3	7.36	P0336922B	Jurkat expression proteome
STK17B	O94768	42344	KINASE	6	8	17.7	7.65	P0336922B	Jurkat expression proteome
STK19	P49842	40915	KINASE	1	1	9.2	6.34	P0336922B	Jurkat expression proteome
STK24	Q9Y6E0	47913	KINASE	11	18	45.8	8.54	P0336922B	Jurkat expression proteome
STK25	O00506	48111	KINASE	10	14	20.9	7.69	P0336922B	Jurkat expression proteome
STK26	Q9P289	46528	KINASE	9	20	31.5	8.77	P0336922B	Jurkat expression proteome
STK3	Q13188	59461	KINASE	10	11	21.8	7.83	P0336922B	Jurkat expression proteome
STK33	Q9BYT3	57830	KINASE	12	12	20.2	7.58	P0336922B	Jurkat expression proteome
STK35	Q8TDR2	58051	kinase	9	10	20.8	7.57	P0336922B	Jurkat expression proteome
STK38	Q15208	54190	KINASE	15	19	34	8.04	P0336922B	Jurkat expression proteome
STK38L	Q9Y2H1	54002	KINASE	14	22	37.1	8.29	P0336922B	Jurkat expression proteome
STK39	Q9UEW8	59473	KINASE	13	17	28.6	8.8	P0336922B	Jurkat expression proteome
STK4	Q13043	55630	KINASE	18	30	50.5	8.37	P0336922B	Jurkat expression proteome
STRADA	Q7RTN6	48368	KINASE	3	4	9.3	7.19	P0336922B	Jurkat expression proteome
SYK	P43405	72065	KINASE	0	0			P0336922B	Jurkat expression proteome
TAOK1	Q7L7X3	116069	KINASE	26	37	32.2	7.97	P0336922B	Jurkat expression proteome
TAOK2	Q9UL54	138250	KINASE	11	12	10	7.87	P0336922B	Jurkat expression proteome
TAOK3	Q9H2K8	105405	KINASE	32	50	41.1	8.34	P0336922B	Jurkat expression proteome
TBCK	Q8TEA7	100678	KINASE	11	14	13.8	7.4	P0336922B	Jurkat expression proteome
TBK1	Q9UHD2	83641	KINASE	24	29	34.8	8	P0336922B	Jurkat expression proteome
TESK2	Q96S53	63639	KINASE	3	3	4.6	6.91	P0336922B	Jurkat expression proteome
TGFBR1	P36897	56348	KINASE	4	4	8.9	6.72	P0336922B	Jurkat expression proteome
TLK1	Q9UKI8	86699	KINASE	7	11	8.5	7.89	P0336922B	Jurkat expression proteome
TLK2	Q86UE8	87660	KINASE	16	18	33.4	8.2	P0336922B	Jurkat expression proteome
TNIK	Q9UKE5	154941	KINASE	0	0			P0336922B	Jurkat expression proteome
TP53RK	Q96S44	28160	KINASE	9	14	39.1	8.66	P0336922B	Jurkat expression proteome
TRIO	O75962	346896	KINASE	11	12	4.6	7.19	P0336922B	Jurkat expression proteome
TRPM7	Q96QT4	212695	KINASE	3	3	1.3	6.58	P0336922B	Jurkat expression proteome
TRRAP	Q9Y4A5	434409	KINASE	83	107	22.7	8.22	P0336922B	Jurkat expression proteome
TTK	P33981	97071	KINASE	21	22	22.8	7.8	P0336922B	Jurkat expression proteome
TTN	Q8WZ42	3994576	KINASE	9	12	0.2	8.47	P0336922B	Jurkat expression proteome
TWF1	Q12792	40282	KINASE	10	12	39.1	8.19	P0336922B	Jurkat expression proteome
TWF2	Q6IBS0	39548	KINASE	20	50	69.3	8.99	P0336922B	Jurkat expression proteome
TYK2	P29597	133648	KINASE	13	14	10.3	7.42	P0336922B	Jurkat expression proteome
ULK1	O75385	112630	KINASE	8	9	9	7.39	P0336922B	Jurkat expression proteome
ULK3	Q6PHR2	54997	KINASE	8	9	22.9	7.22	P0336922B	Jurkat expression proteome
VRK1	Q99986	45475	KINASE	19	43	50	8.94	P0336922B	Jurkat expression proteome
VRK3	Q8IV63	52881	KINASE	9	11	18.1	7.73	P0336922B	Jurkat expression proteome
WEE1	P30291	71597	KINASE	9	10	19	7.66	P0336922B	Jurkat expression proteome
WNK1	Q9H4A3	299721	KINASE	40	53	21.7	8.02	P0336922B	Jurkat expression proteome
WNK2	Q9Y3S1	242673	KINASE	0	0			P0336922B	Jurkat expression proteome
WNK3	Q9BYP7	198413	KINASE	1	1	0.3	7.23	P0336922B	Jurkat expression proteome
YES1	P07947	60801	kinase	5	6	8.5	7.5	P0336922B	Jurkat expression proteome
ZAP70	P43403	69872	KINASE	41	83	64.6	9.07	P0336922B	Jurkat expression proteome

## Sheet: Kinome tree mapping
Jurkat Kinases	Kinobeads_2 competed	Kinobeads_3 competed
AAK1	AAK1	ABL1
ABL1	ABL1	ABL2
ABL2	ABL2	ACVR1
ACVR1	ACVR1	AURKA
ADCK5	ACVR2B	AURKB
AKT2	AKT1	BLK
AKT1	AKT2	BRSK1
ALK	AURKA	BRSK2
ALPK1	AURKB	CAMK1D
ALPK3	BLK	CAMKK1
ARAF	BMP2K	CAMKK2
ATM	BMPR1A	CDC7
ATR	BMPR2	CDK1
AURKB	BRAF	CDK10
BCR	BRSK1	CDK12
BMP2K	BRSK2	CDK13
BRAF	BUB1	CDK16
BRSK1	CAMK1D	CDK17
BUB1	CAMK2D	CDK18
BUB1B	CAMK2G	CDK2
CAMKK1	CAMK4	CDK5
CAMKK2	CAMKK1	CDK6
CAMKV	CAMKK2	CDK7
CAMK2D	CDC42BPA	CHEK2
CAMK1D	CDC7	CLK2
CAMK2G	CDK1	CSNK1A1
CDC7	CDK10	CSNK1E
CDC42BPA	CDK12	CSNK1G1
CDC42BPG	CDK13	CSNK2A1
CDK8	CDK16	CSNK2A2
CDK7	CDK17	DYRK1B
CDK4	CDK18	EIF2AK4
CDK5	CDK2	ERN1
CDK6	CDK5	FER
CDK1	CDK6	FGFR1
CDK2	CDK7	FGR
CDK13	CDK9	FYN
CDK10	CDKL5	GRK2
CDK17	CHEK1	GSK3B
CDK18	CHEK2	HIPK1
CDK19	CIT	HIPK2
CDK16	CLK1	HIPK3
CDK11A	CLK2	ICK
CDK11B	CLK4	IKBKE
CHEK1	CSK	IRAK1
CHEK2	CSNK1A1	IRAK4
CHUK	CSNK1D	ITK
CIT	CSNK1E	JAK2
CLK3	CSNK1G1	JAK3
CLK1	CSNK2A1	LATS1
COQ8A	CSNK2A2	LATS2
COQ8B	DDR1	LCK
CSK	DYRK1A	LIMK1
CSNK2A1	DYRK1B	LIMK2
CSNK1A1	EIF2AK1	MAP2K1
CSNK1D	EIF2AK3	MAP2K2
CSNK1G2	EIF2AK4	MAP2K4
DAPK3	EPHA3	MAP2K5
DSTYK	EPHB6	MAP3K11
DYRK1A	FER	MAP3K12
DYRK1B	FGFR1	MAP3K2
EEF2K	FYN	MAP3K21
EIF2AK3	GRK2	MAP3K3
EIF2AK4	GRK3	MAP3K4
EIF2AK2	GSK3A	MAP3K5
EIF2AK1	GSK3B	MAP3K7
EPHB2	HASPIN	MAP3K9
EPHB6	HIPK1	MAP4K1
FER	HIPK2	MAP4K2
FPGT	HIPK3	MAP4K3
GAK	IGF1R	MAP4K4
GRK6	IKBKE	MAP4K5
GRK5	ILK	MAPK3
GRK3	INSR	MAPK7
GRK2	IRAK4	MAPK8
GSK3A	ITK	MAPK9
HIPK1	JAK1	MAPKAPK3
IGF1R	JAK3	MARK2
IKBKB	LATS1	MARK3
IKBKE	LATS2	MARK4
ILK	LCK	MAST3
IRAK4	LIMK1	MAST4
IRAK1	LIMK2	MASTL
ITK	MAP2K1	MERTK
KALRN	MAP2K2	MINK1
KSR1	MAP2K3	MKNK1
LATS1	MAP2K4	NEK1
LCK	MAP2K5	NEK2
LIMK2	MAP2K6	NEK3
LIMK1	MAP3K1	NEK7
LMTK2	MAP3K11	NEK9
MAPKAPK2	MAP3K12	OXSR1
MAPKAPK5	MAP3K2	PAK4
MAPKAPK3	MAP3K20	PDIK1L
MAPK9	MAP3K21	PDPK1
MAPK6	MAP3K3	PIM3
MAPK1	MAP3K4	PIP4K2C
MAPK14	MAP3K5	PKN1
MAPK11	MAP3K7	PKN2
MAP3K4	MAP3K9	PLK1
MAP3K3	MAP4K1	PLK4
MAP2K7	MAP4K2	PRKAA1
MAP4K4	MAP4K3	PRKCD
MAP3K1	MAP4K4	PRKCG
MAP3K5	MAP4K5	PRKCQ
MAP4K5	MAPK1	PRKD3
MAP3K7	MAPK11	PRKX
MAP2K1	MAPK3	PTK2B
MAP2K5	MAPK7	RIPK3
MAP2K6	MAPK8	RPS6KA1
MAP3K2	MAPK9	RPS6KA3
MAP4K2	MAPKAPK3	RPS6KA4
MAP3K20	MARK2	RPS6KA5
MARK3	MARK3	RPS6KB1
MARK2	MARK4	SGK3
MASTL	MAST3	SIK2
MAST2	MASTL	SNRK
MAST3	MERTK	SRC
MAST1	MINK1	STK16
MELK	MKNK1	STK17A
MKNK2	MKNK2	STK26
MKNK1	NEK1	STK3
MLKL	NEK2	STK33
MTOR	NEK7	STK35
MYLK	NEK9	STK38
NEK1	NLK	STK38L
NEK7	OXSR1	STK39
NEK2	PAK4	STK4
NEK8	PASK	STRADA
NEK3	PDIK1L	SYK
NEK9	PDPK1	TAOK1
NEK4	PHKG2	TAOK2
NLK	PIK3C3	TAOK3
NRBP2	PIK3R4	TBK1
OBSCN	PIKFYVE	TEC
OXSR1	PIP4K2A	TGFBR1
PAK2	PIP4K2C	TNIK
PAK1	PKMYT1	ULK3
PAK4	PKN1	WEE1
PASK	PKN2	YES1
PBK	PLK1	ZAP70
PDIK1L	PLK4
PDK2	PRKAA1
PDK1	PRKACB
PDK3	PRKCA
PEAK1	PRKCB
PIKFYVE	PRKCD
PIK3CA	PRKCH
PIK3CB	PRKCQ
PIK3CD	PRKD2
PIK3C3	PRKD3
PIK3C2A	PRKX
PIK3C2B	PTK2B
PIK3R4	RIOK2
PIP5K1A	RIPK1
PIP4K2A	RIPK3
PIP4K2B	ROCK2
PIP5K1C	RPS6KA1
PIP4K2C	RPS6KA3
PI4KA	RPS6KA4
PI4KB	RPS6KA5
PI4K2A	RPS6KB1
PI4K2B	SGK3
PKN1	SIK2
PKN3	SIK3
PKN2	SLK
POMK	SNRK
PRKAA1	SRC
PRKACA	STK10
PRKACB	STK16
PRKCA	STK17A
PRKCB	STK26
PRKCD	STK3
PRKCE	STK33
PRKCH	STK35
PRKCI	STK38
PRKCQ	STK38L
PRKDC	STK39
PRKD2	STK4
PRKD3	STRADA
PRKX	TAOK1
PRPF4B	TAOK2
PSKH1	TAOK3
PTK7	TBK1
PTK2	TEC
PTK2B	TESK1
PXK	TGFBR1
RIOK2	TGFBR2
RIOK1	TLK1
RIPK1	TNK2
RIPK3	TTK
RNASEL	TXK
ROCK1	ULK3
ROCK2	WEE1
RPS6KA3	YES1
RPS6KA4	ZAP70
RPS6KA1
RPS6KA5
RPS6KB2
RPS6KB1
RPS6KC1
SCYL1
SCYL3
SCYL2
SGK3
SIK2
SLK
SMG1
SNRK
SRPK1
SRPK2
STK4
STK3
STK25
STK24
STK39
STK38
STK35
STK10
STK33
STK19
STK17A
STK17B
STK38L
TAOK1
TAOK3
TAOK2
TBCK
TBK1
TESK2
TLK2
TP53RK
TRIO
TRPM7
TTK
TYK2
ULK3
VRK3
WNK3
WNK1
YES1
ZAP70
AURKA
BCKDK
CAMK4
CASK
CDK9
CDK12
CSNK2A2
CSNK1E
CSNK1G1
ERN1
GSK3B
INSR
JAK1
MAPK3
MAPK8
MAPK7
MAPK12
MAP4K1
MAP2K3
MAP2K4
MAP2K2
MARK4
MINK1
NRBP1
PDPK1
PHKG2
PIK3CG
PKMYT1
PLK1
PRAG1
RAF1
RIOK3
SIK3
SRC
STK26
STK11
STRADA
TGFBR1
TLK1
TRRAP
TTN
TWF1
TWF2
ULK1
VRK1
WEE1
AKT3
BLK
BMPR1A
CSNK1A1L
CSNK1G3
DMPK
EPHA3
JAK3
MAP4K3
MAST4
PAK6
SGK1
SYK
TNIK
WNK2
