# Supplementary material for: A Probe-Based Target Engagement Assay for Kinases in Live Cells
Source: Mol Cell Proteomics. 2025 Apr 3;24(5):100963. doi: 10.1016/j.mcpro.2025.100963 (PMC12076712; doi:10.1016/j.mcpro.2025.100963)
Supplement: Table S3 [file mmc3.xlsx]

## Sheet: Description
	Column name	Column description
	gene_name	swissprot gene name
	swissprot_identifier	swissprot identifier
	molecular_weight	molecular weight [Da]
	focus_group	protein family annotation
	kinase	protein family annotation, filtered for kinase
	compound	compound used for subsequent pulldown
	cell_material	material used for experiment
	qupm	quantified peptide matches
	qusm	quantified spectra matches
	sequence_coverage	sequence coverage [%]
	rel_fc_protein_126	relative fold change of TMT channel 126 against TMT channel 128L
	rel_fc_protein_127L	relative fold change of TMT channel 127L against TMT channel 128L
	rel_fc_protein_127H	relative fold change of TMT channel 127H against TMT channel 128L
	rel_fc_protein_128L	relative fold change of TMT channel 128L against TMT channel 128L
	log2_rel_fc_protein_126	log2 relative fold change of TMT channel 126 against TMT channel 128L
	log2_rel_fc_protein_127L	log2 relative fold change of TMT channel 127L against TMT channel 128L
	log2_rel_fc_protein_127H	log2 relative fold change of TMT channel 127H against TMT channel 128L
	log2_rel_fc_protein_128L	log2 relative fold change of TMT channel 128L against TMT channel 128L
	ms1intensity	cumulative intensity of the three most abundant peptides
	competed_n1	relative fold change < 0.5 for TMT channel 126 & relative fold change > 0.5 for channels 127H and 128L
	competed_n2	relative fold change < 0.5 for TMT channel 127L & relative fold change > 0.5 for channels 127H and 128L
	competed	relative fold change < 0.5 for TMT channels 126 and 127L & relative fold change > 0.5 for channels 127H and 128L
	internal_identifier	internal experiment identifier

## Sheet: Jurkat lysate_2
gene_name	swissprot_identifier	molecular_weight	focus_group	kinase	compound	cell_material	qupm	qusm	sequence_coverage	rel_fc_protein_126	rel_fc_protein_127L	rel_fc_protein_127H	rel_fc_protein_128L	log2_rel_fc_protein_126	log2_rel_fc_protein_127L	log2_rel_fc_protein_127H	log2_rel_fc_protein_128L	ms1intensity	competed_n1	competed_n2	competed	internal_identifier
AAAS	Q9NRG9	59573	n/d	FALSE	2	Jurkat lysate	2	2	4.6	1.63	1.38	1.5	1	0.71	0.46	0.59	0	6.32	FALSE	FALSE	FALSE	P0335573A
AAK1	Q2M2I8	103884	KINASE	TRUE	2	Jurkat lysate	3	3	3	1.63	1.33	1.46	1	0.71	0.41	0.55	0	6.77	FALSE	FALSE	FALSE	P0335573A
AAR2	Q9Y312	43472	n/d	FALSE	2	Jurkat lysate	3	3	9.6	1.48	1.25	1.32	1	0.56	0.32	0.4	0	6.45	FALSE	FALSE	FALSE	P0335573A
AARS	P49588	106809	n/d	FALSE	2	Jurkat lysate	37	47	39.8	1.71	1.38	1.45	1	0.77	0.47	0.53	0	7.63	FALSE	FALSE	FALSE	P0335573A
AARS2	Q5JTZ9	107339	n/d	FALSE	2	Jurkat lysate	4	4	4.6	1.55	1.28	1.52	1	0.64	0.35	0.6	0	6.2	FALSE	FALSE	FALSE	P0335573A
AARSD1	Q9BTE6	45479	n/d	FALSE	2	Jurkat lysate	4	4	14.1	1.32	1.07	1.31	1	0.4	0.1	0.39	0	6.16	FALSE	FALSE	FALSE	P0335573A
AASDHPPT	Q9NRN7	35776	n/d	FALSE	2	Jurkat lysate	6	8	20.7	1.49	1.29	1.37	1	0.58	0.37	0.46	0	6.88	FALSE	FALSE	FALSE	P0335573A
AASS	Q9UDR5	102131	OXIDOREDUCTASE	FALSE	2	Jurkat lysate	3	3	3.6	1.65	1.32	1.54	1	0.72	0.41	0.62	0	6.25	FALSE	FALSE	FALSE	P0335573A
ABCB10	Q9NRK6	79147	n/d	FALSE	2	Jurkat lysate	7	8	11.2	1.69	1.44	1.4	1	0.76	0.53	0.49	0	6.6	FALSE	FALSE	FALSE	P0335573A
ABCB7	O75027	82768	n/d	FALSE	2	Jurkat lysate	8	8	10	1.34	1.23	1.25	1	0.42	0.3	0.32	0	7.26	FALSE	FALSE	FALSE	P0335573A
ABCC1	P33527	172638	n/d	FALSE	2	Jurkat lysate	15	17	10.1	1.7	1.37	1.44	1	0.76	0.46	0.53	0	6.84	FALSE	FALSE	FALSE	P0335573A
ABCE1	P61221	67314	n/d	FALSE	2	Jurkat lysate	17	20	36.4	1.64	1.36	1.49	1	0.71	0.44	0.58	0	7.36	FALSE	FALSE	FALSE	P0335573A
ABCF1	Q8NE71	95925	n/d	FALSE	2	Jurkat lysate	8	10	12	1.48	1.27	1.35	1	0.57	0.35	0.43	0	6.7	FALSE	FALSE	FALSE	P0335573A
ABHD12	Q8N2K0	45096	PROTEASE	FALSE	2	Jurkat lysate	3	3	7	1.87	2.11	1.76	1	0.91	1.08	0.82	0	6.31	FALSE	FALSE	FALSE	P0335573A
ABHD14B	Q96IU4	22345	PROTEASE	FALSE	2	Jurkat lysate	2	2	11	1.06	0.92	1.25	1	0.09	-0.12	0.32	0	6.83	FALSE	FALSE	FALSE	P0335573A
ABHD16A	O95870	63243	PROTEASE	FALSE	2	Jurkat lysate	2	2	3.4	1.51	1.28	1.37	1	0.59	0.36	0.46	0	6.12	FALSE	FALSE	FALSE	P0335573A
ABI1	Q8IZP0	55080	n/d	FALSE	2	Jurkat lysate	3	4	13.6	1.33	1.14	1.27	1	0.42	0.19	0.35	0	6.33	FALSE	FALSE	FALSE	P0335573A
ABRACL	Q9P1F3	9056	n/d	FALSE	2	Jurkat lysate	2	2	30.9	1.4	1.26	1.37	1	0.48	0.33	0.45	0	6.78	FALSE	FALSE	FALSE	P0335573A
ABRAXAS2	Q15018	46900	n/d	FALSE	2	Jurkat lysate	3	3	8.7	1.55	1.4	1.35	1	0.64	0.48	0.43	0	6.29	FALSE	FALSE	FALSE	P0335573A
ACAA1	P09110	44292	n/d	FALSE	2	Jurkat lysate	5	5	13.4	1.34	1.23	1.27	1	0.42	0.3	0.35	0	6.58	FALSE	FALSE	FALSE	P0335573A
ACAA2	P42765	41924	n/d	FALSE	2	Jurkat lysate	2	2	6.5	1.53	1.4	1.46	1	0.61	0.48	0.55	0	6.17	FALSE	FALSE	FALSE	P0335573A
ACACA	Q13085	265551	n/d	FALSE	2	Jurkat lysate	101	150	54.2	2.26	1.87	1.78	1	1.18	0.91	0.83	0	8.14	FALSE	FALSE	FALSE	P0335573A
ACACB	O00763	276538	n/d	FALSE	2	Jurkat lysate	3	3	1.9	1.45	1.28	1.23	1	0.53	0.35	0.3	0	5.84	FALSE	FALSE	FALSE	P0335573A
ACAD9	Q9H845	68760	OXIDOREDUCTASE	FALSE	2	Jurkat lysate	6	7	9.2	1.5	1.25	1.33	1	0.58	0.32	0.42	0	6.39	FALSE	FALSE	FALSE	P0335573A
ACADM	P11310	47019	OXIDOREDUCTASE	FALSE	2	Jurkat lysate	12	13	29.2	1.6	1.33	1.42	1	0.68	0.42	0.51	0	7.03	FALSE	FALSE	FALSE	P0335573A
ACADS	P16219	44297	OXIDOREDUCTASE	FALSE	2	Jurkat lysate	2	2	5.8	1.51	1.42	1.39	1	0.59	0.51	0.47	0	6.55	FALSE	FALSE	FALSE	P0335573A
ACADSB	P45954	47485	OXIDOREDUCTASE	FALSE	2	Jurkat lysate	2	3	6.5	1.27	1.13	1.09	1	0.34	0.18	0.13	0	5.99	FALSE	FALSE	FALSE	P0335573A
ACADVL	P49748	72926	OXIDOREDUCTASE	FALSE	2	Jurkat lysate	20	25	33.1	1.43	1.37	1.4	1	0.52	0.45	0.49	0	7.09	FALSE	FALSE	FALSE	P0335573A
ACAP1	Q15027	81535	n/d	FALSE	2	Jurkat lysate	13	13	21.4	1.46	1.24	1.34	1	0.55	0.32	0.42	0	6.92	FALSE	FALSE	FALSE	P0335573A
ACAT1	P24752	45199	n/d	FALSE	2	Jurkat lysate	14	17	37.7	1.47	1.33	1.37	1	0.56	0.41	0.46	0	7.63	FALSE	FALSE	FALSE	P0335573A
ACAT2	Q9BWD1	41350	n/d	FALSE	2	Jurkat lysate	12	12	30.7	1.51	1.27	1.34	1	0.59	0.35	0.42	0	7.35	FALSE	FALSE	FALSE	P0335573A
ACBD3	Q9H3P7	60593	n/d	FALSE	2	Jurkat lysate	6	6	16.1	1.33	1.14	1.24	1	0.41	0.19	0.32	0	6.52	FALSE	FALSE	FALSE	P0335573A
ACIN1	Q9UKV3	151860	n/d	FALSE	2	Jurkat lysate	10	10	7.6	1.21	1.18	1.32	1	0.28	0.24	0.4	0	6.93	FALSE	FALSE	FALSE	P0335573A
ACLY	P53396	120838	n/d	FALSE	2	Jurkat lysate	55	84	51.6	2.04	1.6	1.65	1	1.03	0.67	0.72	0	8.05	FALSE	FALSE	FALSE	P0335573A
ACO1	P21399	98398	n/d	FALSE	2	Jurkat lysate	16	16	21.1	1.55	1.34	1.42	1	0.63	0.43	0.51	0	7.08	FALSE	FALSE	FALSE	P0335573A
ACO2	Q99798	85424	n/d	FALSE	2	Jurkat lysate	31	36	48.5	1.73	1.47	1.52	1	0.79	0.55	0.6	0	7.57	FALSE	FALSE	FALSE	P0335573A
ACOT7	O00154	41796	n/d	FALSE	2	Jurkat lysate	14	23	40.8	1.49	1.24	1.39	1	0.58	0.31	0.47	0	7.8	FALSE	FALSE	FALSE	P0335573A
ACOT8	O14734	35914	n/d	FALSE	2	Jurkat lysate	2	2	7.8	1.56	1.31	1.34	1	0.64	0.39	0.42	0	6.07	FALSE	FALSE	FALSE	P0335573A
ACOX1	Q15067	74667	OXIDOREDUCTASE	FALSE	2	Jurkat lysate	6	6	12	1.66	1.45	1.45	1	0.73	0.54	0.53	0	6.63	FALSE	FALSE	FALSE	P0335573A
ACP1	P24666	18042	PHOSPHATASE	FALSE	2	Jurkat lysate	6	6	29.1	1.44	1.2	1.36	1	0.53	0.26	0.44	0	6.86	FALSE	FALSE	FALSE	P0335573A
ACSF3	Q4G176	64129	n/d	FALSE	2	Jurkat lysate	11	12	20.8	1.46	1.22	1.33	1	0.55	0.29	0.41	0	7.02	FALSE	FALSE	FALSE	P0335573A
ACSL3	O95573	80419	n/d	FALSE	2	Jurkat lysate	11	12	17.4	1.45	1.37	1.37	1	0.54	0.45	0.45	0	6.82	FALSE	FALSE	FALSE	P0335573A
ACSL4	O60488	79187	n/d	FALSE	2	Jurkat lysate	4	4	6.9	1.43	1.27	1.32	1	0.52	0.34	0.4	0	6.27	FALSE	FALSE	FALSE	P0335573A
ACSS1	Q9NUB1	74856	n/d	FALSE	2	Jurkat lysate	17	20	27	1.9	1.51	1.66	1	0.92	0.59	0.73	0	7.15	FALSE	FALSE	FALSE	P0335573A
ACTL6A	O96019	47460	n/d	FALSE	2	Jurkat lysate	11	11	38.5	1.64	1.3	1.41	1	0.71	0.38	0.5	0	6.96	FALSE	FALSE	FALSE	P0335573A
ACTN1	P12814	105567	n/d	FALSE	2	Jurkat lysate	12	12	18.8	1.66	1.3	1.41	1	0.73	0.38	0.49	0	7.17	FALSE	FALSE	FALSE	P0335573A
ACTN4	O43707	104853	n/d	FALSE	2	Jurkat lysate	22	27	44.2	1.54	1.26	1.38	1	0.63	0.33	0.47	0	7.33	FALSE	FALSE	FALSE	P0335573A
ACTR10	Q9NZ32	46306	n/d	FALSE	2	Jurkat lysate	4	4	10.3	1.5	1.33	1.37	1	0.58	0.41	0.46	0	6.2	FALSE	FALSE	FALSE	P0335573A
ACTR1A	P61163	42613	n/d	FALSE	2	Jurkat lysate	8	9	16.2	1.4	1.24	1.33	1	0.49	0.31	0.41	0	7.08	FALSE	FALSE	FALSE	P0335573A
ACTR2	P61160	44760	n/d	FALSE	2	Jurkat lysate	13	18	34	1.42	1.25	1.32	1	0.51	0.32	0.4	0	7.37	FALSE	FALSE	FALSE	P0335573A
ACTR3	P61158	47371	n/d	FALSE	2	Jurkat lysate	18	21	53.6	1.68	1.4	1.45	1	0.75	0.49	0.54	0	7.46	FALSE	FALSE	FALSE	P0335573A
ACY1	Q03154	45884	PROTEASE	FALSE	2	Jurkat lysate	2	2	4.2	1.07	0.85	0.78	1	0.1	-0.24	-0.36	0	6.61	FALSE	FALSE	FALSE	P0335573A
ADA	P00813	40764	n/d	FALSE	2	Jurkat lysate	22	33	53.2	1.44	1.24	1.36	1	0.52	0.31	0.44	0	8.06	FALSE	FALSE	FALSE	P0335573A
ADAM10	O14672	84141	PROTEASE	FALSE	2	Jurkat lysate	5	5	8.6	1.35	1.14	1.29	1	0.43	0.18	0.37	0	6.41	FALSE	FALSE	FALSE	P0335573A
ADAR	P55265	103641	n/d	FALSE	2	Jurkat lysate	32	35	25.1	1.55	1.3	1.42	1	0.63	0.38	0.51	0	7.37	FALSE	FALSE	FALSE	P0335573A
ADD1	P35611	84302	n/d	FALSE	2	Jurkat lysate	9	11	18	1.64	1.32	1.47	1	0.71	0.4	0.55	0	6.99	FALSE	FALSE	FALSE	P0335573A
ADD3	Q9UEY8	79154	n/d	FALSE	2	Jurkat lysate	8	9	12.6	1.67	1.3	1.4	1	0.74	0.38	0.48	0	7.04	FALSE	FALSE	FALSE	P0335573A
ADH5	P11766	39724	OXIDOREDUCTASE	FALSE	2	Jurkat lysate	11	16	25.9	1.48	1.28	1.35	1	0.57	0.36	0.43	0	7.58	FALSE	FALSE	FALSE	P0335573A
ADK	P55263	40545	n/d	FALSE	2	Jurkat lysate	5	5	13.8	1.43	1.17	1.29	1	0.51	0.23	0.36	0	6.53	FALSE	FALSE	FALSE	P0335573A
ADNP	Q9H2P0	123561	n/d	FALSE	2	Jurkat lysate	5	5	5.6	1.14	1.05	1.14	1	0.19	0.07	0.19	0	6.34	FALSE	FALSE	FALSE	P0335573A
ADRM1	Q16186	42153	n/d	FALSE	2	Jurkat lysate	2	2	4.7	1.23	1.05	1.22	1	0.3	0.08	0.29	0	6.53	FALSE	FALSE	FALSE	P0335573A
ADSL	P30566	54889	n/d	FALSE	2	Jurkat lysate	15	16	32.9	1.59	1.41	1.44	1	0.67	0.5	0.52	0	7.34	FALSE	FALSE	FALSE	P0335573A
ADSS	P30520	50097	n/d	FALSE	2	Jurkat lysate	9	9	23.2	1.47	1.26	1.31	1	0.55	0.33	0.38	0	7	FALSE	FALSE	FALSE	P0335573A
AFG3L2	Q9Y4W6	88583	PROTEASE	FALSE	2	Jurkat lysate	7	7	9.9	1.36	1.18	1.22	1	0.44	0.24	0.29	0	6.58	FALSE	FALSE	FALSE	P0335573A
AGL	P35573	174762	n/d	FALSE	2	Jurkat lysate	13	13	10.6	1.7	1.39	1.51	1	0.77	0.47	0.59	0	6.57	FALSE	FALSE	FALSE	P0335573A
AGO1	Q9UL18	97213	n/d	FALSE	2	Jurkat lysate	2	2	6	1.47	1.17	1.3	1	0.55	0.22	0.38	0	6	FALSE	FALSE	FALSE	P0335573A
AGO2	Q9UKV8	97207	n/d	FALSE	2	Jurkat lysate	7	8	13.4	1.55	1.36	1.41	1	0.64	0.44	0.5	0	6.58	FALSE	FALSE	FALSE	P0335573A
AGPS	O00116	72911	n/d	FALSE	2	Jurkat lysate	13	15	29.2	1.65	1.46	1.49	1	0.72	0.54	0.58	0	7.42	FALSE	FALSE	FALSE	P0335573A
AHCY	P23526	47716	n/d	FALSE	2	Jurkat lysate	21	28	49.3	1.64	1.36	1.49	1	0.71	0.44	0.57	0	7.75	FALSE	FALSE	FALSE	P0335573A
AHCYL1	O43865	58951	n/d	FALSE	2	Jurkat lysate	9	10	25.7	1.35	1.1	1.23	1	0.43	0.14	0.3	0	6.78	FALSE	FALSE	FALSE	P0335573A
AHNAK	Q09666	629094	n/d	FALSE	2	Jurkat lysate	4	6	0.8	1.39	1.31	1.35	1	0.48	0.38	0.43	0	6.27	FALSE	FALSE	FALSE	P0335573A
AHSA1	O95433	38274	n/d	FALSE	2	Jurkat lysate	14	19	47	1.48	1.21	1.34	1	0.57	0.27	0.42	0	7.41	FALSE	FALSE	FALSE	P0335573A
AIFM1	O95831	66900	OXIDOREDUCTASE	FALSE	2	Jurkat lysate	15	17	29.4	1.31	1.15	1.28	1	0.39	0.21	0.35	0	7.07	FALSE	FALSE	FALSE	P0335573A
AIMP1	Q12904	37039	n/d	FALSE	2	Jurkat lysate	5	5	23.1	1.56	1.26	1.34	1	0.64	0.33	0.42	0	6.56	FALSE	FALSE	FALSE	P0335573A
AIMP2	Q13155	35348	n/d	FALSE	2	Jurkat lysate	7	9	25	1.7	1.39	1.48	1	0.77	0.47	0.57	0	7.31	FALSE	FALSE	FALSE	P0335573A
AIP	O00170	37636	n/d	FALSE	2	Jurkat lysate	7	8	30	1.49	1.37	1.36	1	0.58	0.45	0.45	0	6.84	FALSE	FALSE	FALSE	P0335573A
AK2	P54819	26477	n/d	FALSE	2	Jurkat lysate	3	3	13.4	1.2	1.11	1.19	1	0.27	0.15	0.25	0	6.39	FALSE	FALSE	FALSE	P0335573A
AKAP2	Q9Y2D5	122070	n/d	FALSE	2	Jurkat lysate	3	3	4.9	1.3	1.03	1.3	1	0.38	0.05	0.37	0	6.13	FALSE	FALSE	FALSE	P0335573A
AKAP8L	Q9ULX6	71648	n/d	FALSE	2	Jurkat lysate	4	4	5	1.46	1.16	1.31	1	0.55	0.21	0.38	0	6.35	FALSE	FALSE	FALSE	P0335573A
AKR1A1	P14550	36573	OXIDOREDUCTASE	FALSE	2	Jurkat lysate	8	10	24	1.31	1.11	1.28	1	0.38	0.15	0.35	0	6.98	FALSE	FALSE	FALSE	P0335573A
AKR1B1	P15121	35853	OXIDOREDUCTASE	FALSE	2	Jurkat lysate	7	9	21.8	1.36	1.2	1.35	1	0.44	0.26	0.43	0	7.47	FALSE	FALSE	FALSE	P0335573A
AKR7A2	O43488	39589	OXIDOREDUCTASE	FALSE	2	Jurkat lysate	7	8	22.8	1.56	1.36	1.41	1	0.64	0.45	0.5	0	7.34	FALSE	FALSE	FALSE	P0335573A
AKT2	P31751	55768	KINASE	TRUE	2	Jurkat lysate	2	2	5	1.65	1.26	1.33	1	0.73	0.34	0.41	0		FALSE	FALSE	FALSE	P0335573A
ALAD	P13716	39033	n/d	FALSE	2	Jurkat lysate	2	2	10	1.32	1.28	1.21	1	0.4	0.35	0.27	0	6.29	FALSE	FALSE	FALSE	P0335573A
ALB	A0A140T897	69323	contaminant	FALSE	2	Jurkat lysate	4	4	1.5	1.4	1.19	1.21	1	0.48	0.25	0.27	0	6.36	FALSE	FALSE	FALSE	P0335573A
ALB	A0A140T897	69323	contaminant	FALSE	2	Jurkat lysate	4	4		1.4	1.19	1.21	1	0.48	0.25	0.27	0	6.36	FALSE	FALSE	FALSE	P0335573A
ALDH16A1	Q8IZ83	85126	n/d	FALSE	2	Jurkat lysate	3	3	4	1.24	1.12	1.19	1	0.31	0.17	0.25	0	6.46	FALSE	FALSE	FALSE	P0335573A
ALDH18A1	P54886	87301	OXIDOREDUCTASE	FALSE	2	Jurkat lysate	31	35	41.6	1.89	1.52	1.59	1	0.92	0.61	0.67	0	7.72	FALSE	FALSE	FALSE	P0335573A
ALDH3A2	P51648	57669	OXIDOREDUCTASE	FALSE	2	Jurkat lysate	2	2	4.9	1.54	2.2	1.6	1	0.62	1.14	0.68	0	6.25	FALSE	FALSE	FALSE	P0335573A
ALDH4A1	P30038	61719	OXIDOREDUCTASE	FALSE	2	Jurkat lysate	2	2	2.8	1.37	1.3	1.28	1	0.46	0.38	0.36	0	6.41	FALSE	FALSE	FALSE	P0335573A
ALDH5A1	P51649	58653	OXIDOREDUCTASE	FALSE	2	Jurkat lysate	10	10	20.2	1.58	1.41	1.44	1	0.66	0.49	0.53	0	6.97	FALSE	FALSE	FALSE	P0335573A
ALDH6A1	Q02252	57839	OXIDOREDUCTASE	FALSE	2	Jurkat lysate	7	9	15.5	1.72	1.45	1.53	1	0.78	0.53	0.61	0	6.67	FALSE	FALSE	FALSE	P0335573A
ALDH9A1	P49189	53801	OXIDOREDUCTASE	FALSE	2	Jurkat lysate	11	11	22.3	1.53	1.3	1.38	1	0.61	0.38	0.47	0	7.31	FALSE	FALSE	FALSE	P0335573A
ALDOA	P04075	39420	n/d	FALSE	2	Jurkat lysate	24	51	89.8	1.43	1.24	1.39	1	0.52	0.31	0.48	0	8.62	FALSE	FALSE	FALSE	P0335573A
ALDOC	P09972	39455	n/d	FALSE	2	Jurkat lysate	6	6	19.5	1.58	1.28	1.42	1	0.66	0.36	0.5	0	6.95	FALSE	FALSE	FALSE	P0335573A
ALG1	Q9BT22	52518	n/d	FALSE	2	Jurkat lysate	3	3	6.2	1.08	0.98	1.06	1	0.11	-0.03	0.08	0	6.47	FALSE	FALSE	FALSE	P0335573A
ALG5	Q9Y673	36946	n/d	FALSE	2	Jurkat lysate	4	4	13.6	1.38	1.2	1.31	1	0.46	0.27	0.39	0	6.62	FALSE	FALSE	FALSE	P0335573A
ALOX5AP	P20292	18157	n/d	FALSE	2	Jurkat lysate	2	2	10.6	0.94	1.3	0.97	1	-0.09	0.38	-0.04	0	6.49	FALSE	FALSE	FALSE	P0335573A
AMPD2	Q01433	100687	n/d	FALSE	2	Jurkat lysate	20	22	20.7	1.56	1.26	1.35	1	0.64	0.33	0.43	0	7.01	FALSE	FALSE	FALSE	P0335573A
AMPD3	Q01432	89727	n/d	FALSE	2	Jurkat lysate	5	5	9.1	1.39	1.29	1.21	1	0.47	0.36	0.28	0	6.46	FALSE	FALSE	FALSE	P0335573A
ANAPC1	Q9H1A4	216498	n/d	FALSE	2	Jurkat lysate	3	3	1.4	1.85	1.52	1.65	1	0.88	0.6	0.72	0	6.59	FALSE	FALSE	FALSE	P0335573A
ANAPC2	Q9UJX6	93827	n/d	FALSE	2	Jurkat lysate	2	2	4	1.46	1.34	1.34	1	0.54	0.42	0.42	0	5.81	FALSE	FALSE	FALSE	P0335573A
ANAPC7	Q9UJX3	66855	n/d	FALSE	2	Jurkat lysate	5	5	8.1	1.41	1.23	1.38	1	0.5	0.3	0.46	0	6.53	FALSE	FALSE	FALSE	P0335573A
ANKFY1	Q9P2R3	132820	n/d	FALSE	2	Jurkat lysate	4	4	2.7	1.52	1.29	1.36	1	0.61	0.37	0.45	0	6.37	FALSE	FALSE	FALSE	P0335573A
ANKMY2	Q8IV38	49298	n/d	FALSE	2	Jurkat lysate	3	3	8.8	1.5	1.07	1.32	1	0.58	0.1	0.4	0	6.2	FALSE	FALSE	FALSE	P0335573A
ANKRD17	O75179	274255	n/d	FALSE	2	Jurkat lysate	2	2	1.2	1.26	1.23	1.34	1	0.34	0.3	0.42	0	6	FALSE	FALSE	FALSE	P0335573A
ANKRD28	O15084	116542	n/d	FALSE	2	Jurkat lysate	2	2	5.1	1.66	1.25	1.37	1	0.73	0.32	0.45	0	5.94	FALSE	FALSE	FALSE	P0335573A
ANO6	Q4KMQ2	108431	n/d	FALSE	2	Jurkat lysate	2	2	2.4	1.35	1.18	1.27	1	0.44	0.23	0.34	0	6.18	FALSE	FALSE	FALSE	P0335573A
ANP32A	P39687	28585	n/d	FALSE	2	Jurkat lysate	5	8	25.7	1.44	1.28	1.29	1	0.53	0.36	0.37	0	7.37	FALSE	FALSE	FALSE	P0335573A
ANP32B	Q92688	28787	n/d	FALSE	2	Jurkat lysate	4	6	21.1	1.44	1.19	1.3	1	0.52	0.25	0.38	0	7.34	FALSE	FALSE	FALSE	P0335573A
ANP32E	Q9BTT0	30692	n/d	FALSE	2	Jurkat lysate	2	2	7.1	1.2	1.06	1.14	1	0.26	0.09	0.19	0	6.61	FALSE	FALSE	FALSE	P0335573A
ANXA1	P04083	38714	n/d	FALSE	2	Jurkat lysate	7	7	24.6	1.01	1.01	0.93	1	0.02	0.02	-0.11	0	6.76	FALSE	FALSE	FALSE	P0335573A
ANXA11	P50995	54389	n/d	FALSE	2	Jurkat lysate	7	7	16.8	1.44	1.19	1.28	1	0.53	0.25	0.36	0	7.01	FALSE	FALSE	FALSE	P0335573A
ANXA2	P07355	40411	n/d	FALSE	2	Jurkat lysate	11	12	39.2	1.24	1.02	1.12	1	0.31	0.04	0.16	0	6.99	FALSE	FALSE	FALSE	P0335573A
ANXA4	P09525	35882	n/d	FALSE	2	Jurkat lysate	2	2	10	1.23	1.11	1.16	1	0.3	0.15	0.21	0	6.24	FALSE	FALSE	FALSE	P0335573A
ANXA5	P08758	35936	n/d	FALSE	2	Jurkat lysate	3	3	11.6	1.32	1.21	1.35	1	0.4	0.28	0.43	0	6.71	FALSE	FALSE	FALSE	P0335573A
ANXA6	P08133	75872	n/d	FALSE	2	Jurkat lysate	31	39	45.2	1.42	1.21	1.25	1	0.51	0.27	0.32	0	7.78	FALSE	FALSE	FALSE	P0335573A
ANXA7	P20073	52739	n/d	FALSE	2	Jurkat lysate	5	5	12.3	1.32	1.15	1.2	1	0.4	0.2	0.26	0	6.94	FALSE	FALSE	FALSE	P0335573A
AP1B1	Q10567	104635	n/d	FALSE	2	Jurkat lysate	5	5	5.7	1.48	1.27	1.37	1	0.57	0.35	0.45	0	6.74	FALSE	FALSE	FALSE	P0335573A
AP1G1	O43747	91722	n/d	FALSE	2	Jurkat lysate	11	12	14.8	1.52	1.27	1.34	1	0.6	0.35	0.42	0	6.96	FALSE	FALSE	FALSE	P0335573A
AP1M1	Q9BXS5	49840	n/d	FALSE	2	Jurkat lysate	7	7	19.6	1.55	1.28	1.48	1	0.63	0.36	0.57	0	6.85	FALSE	FALSE	FALSE	P0335573A
AP2A1	O95782	107545	n/d	FALSE	2	Jurkat lysate	14	16	22.5	1.66	1.48	1.48	1	0.73	0.57	0.57	0	6.98	FALSE	FALSE	FALSE	P0335573A
AP2A2	O94973	103959	n/d	FALSE	2	Jurkat lysate	10	10	13.1	1.66	1.38	1.38	1	0.73	0.46	0.47	0	6.93	FALSE	FALSE	FALSE	P0335573A
AP2B1	P63010	105691	n/d	FALSE	2	Jurkat lysate	17	19	32.7	1.66	1.37	1.46	1	0.73	0.46	0.55	0	7.1	FALSE	FALSE	FALSE	P0335573A
AP2M1	Q96CW1	49654	n/d	FALSE	2	Jurkat lysate	17	18	40.2	1.5	1.32	1.42	1	0.59	0.4	0.51	0	7.51	FALSE	FALSE	FALSE	P0335573A
AP2S1	P53680	17017	n/d	FALSE	2	Jurkat lysate	3	3	21.1	1.01	0.85	1.02	1	0.02	-0.23	0.04	0	6.6	FALSE	FALSE	FALSE	P0335573A
AP3B1	O00203	121319	n/d	FALSE	2	Jurkat lysate	5	5	3.8	1.44	1.25	1.3	1	0.52	0.32	0.38	0	6.5	FALSE	FALSE	FALSE	P0335573A
AP3D1	O14617	136649	n/d	FALSE	2	Jurkat lysate	14	14	12.1	1.67	1.41	1.5	1	0.74	0.5	0.59	0	6.99	FALSE	FALSE	FALSE	P0335573A
AP3M1	Q9Y2T2	46939	n/d	FALSE	2	Jurkat lysate	3	3	9.6	1.39	1.21	1.33	1	0.47	0.27	0.41	0	6.14	FALSE	FALSE	FALSE	P0335573A
APBB1IP	Q7Z5R6	73182	n/d	FALSE	2	Jurkat lysate	6	6	8.6	1.57	1.24	1.36	1	0.65	0.31	0.44	0	6.98	FALSE	FALSE	FALSE	P0335573A
APEH	P13798	81224	PROTEASE	FALSE	2	Jurkat lysate	16	17	25.1	1.57	1.29	1.36	1	0.65	0.37	0.45	0	7.32	FALSE	FALSE	FALSE	P0335573A
APEX1	P27695	35554	n/d	FALSE	2	Jurkat lysate	14	15	55	1.48	1.28	1.38	1	0.57	0.36	0.46	0	7.47	FALSE	FALSE	FALSE	P0335573A
API5	Q9BZZ5	56769	n/d	FALSE	2	Jurkat lysate	6	6	15.3	1.32	1.13	1.23	1	0.4	0.18	0.3	0	6.99	FALSE	FALSE	FALSE	P0335573A
APIP	Q96GX9	27125	n/d	FALSE	2	Jurkat lysate	2	2	12.8	1.48	1.19	1.29	1	0.57	0.25	0.36	0	6.41	FALSE	FALSE	FALSE	P0335573A
APMAP	Q9HDC9	46480	n/d	FALSE	2	Jurkat lysate	3	4	7.2	1.1	1.12	1.11	1	0.13	0.16	0.15	0	6.56	FALSE	FALSE	FALSE	P0335573A
APPL1	Q9UKG1	79663	n/d	FALSE	2	Jurkat lysate	2	2	3.8	1.08	0.82	0.99	1	0.11	-0.28	-0.02	0	6.39	FALSE	FALSE	FALSE	P0335573A
APRT	P07741	19608	n/d	FALSE	2	Jurkat lysate	6	6	28.3	1.36	1.18	1.26	1	0.44	0.23	0.34	0	7.23	FALSE	FALSE	FALSE	P0335573A
AQR	O60306	171293	n/d	FALSE	2	Jurkat lysate	13	13	10.6	1.74	1.43	1.48	1	0.8	0.51	0.57	0	6.73	FALSE	FALSE	FALSE	P0335573A
ARAP1	Q96P48	162190	n/d	FALSE	2	Jurkat lysate	3	3	3.4	1.33	0.91	1.27	1	0.41	-0.14	0.35	0	6.13	FALSE	FALSE	FALSE	P0335573A
ARCN1	P48444	57210	n/d	FALSE	2	Jurkat lysate	12	13	25.6	1.38	1.14	1.2	1	0.46	0.18	0.26	0	6.78	FALSE	FALSE	FALSE	P0335573A
ARF3	P61204	20601	n/d	FALSE	2	Jurkat lysate	2	3	16	1.31	1.19	1.34	1	0.39	0.25	0.42	0	7.19	FALSE	FALSE	FALSE	P0335573A
ARF4	P18085	20511	n/d	FALSE	2	Jurkat lysate	4	4	44.4	1.04	1.04	1.08	1	0.05	0.06	0.1	0	6.24	FALSE	FALSE	FALSE	P0335573A
ARF5	P84085	20529	n/d	FALSE	2	Jurkat lysate	3	3	21.7	1.47	1.26	1.35	1	0.55	0.33	0.44	0	6.68	FALSE	FALSE	FALSE	P0335573A
ARFGEF1	Q9Y6D6	208765	n/d	FALSE	2	Jurkat lysate	3	4	3.8	1.4	1.19	1.21	1	0.49	0.26	0.28	0	6.42	FALSE	FALSE	FALSE	P0335573A
ARFGEF2	Q9Y6D5	202036	n/d	FALSE	2	Jurkat lysate	5	5	3.2	1.49	1.26	1.32	1	0.58	0.34	0.4	0	6.66	FALSE	FALSE	FALSE	P0335573A
ARGLU1	Q9NWB6	33216	n/d	FALSE	2	Jurkat lysate	5	6	11.4	1.04	1.04	1.24	1	0.05	0.05	0.31	0	7.08	FALSE	FALSE	FALSE	P0335573A
ARHGAP1	Q07960	50435	n/d	FALSE	2	Jurkat lysate	4	4	8.9	0.9	0.81	0.94	1	-0.15	-0.3	-0.09	0	6.42	FALSE	FALSE	FALSE	P0335573A
ARHGAP15	Q53QZ3	54544	n/d	FALSE	2	Jurkat lysate	3	3	3.6	1.29	1.1	1.21	1	0.37	0.14	0.27	0	6.41	FALSE	FALSE	FALSE	P0335573A
ARHGAP17	Q68EM7	95436	n/d	FALSE	2	Jurkat lysate	6	6	10.1	1.32	1.15	1.26	1	0.41	0.2	0.34	0	6.42	FALSE	FALSE	FALSE	P0335573A
ARHGAP25	P42331	73505	n/d	FALSE	2	Jurkat lysate	4	4	5.6	1.55	1.27	1.32	1	0.63	0.35	0.4	0	6.22	FALSE	FALSE	FALSE	P0335573A
ARHGAP4	P98171	109391	n/d	FALSE	2	Jurkat lysate	4	5	4.2	1.53	1.35	1.43	1	0.61	0.43	0.52	0	6.21	FALSE	FALSE	FALSE	P0335573A
ARHGAP45	Q92619	124613	n/d	FALSE	2	Jurkat lysate	10	12	9.9	1.42	1.18	1.34	1	0.51	0.24	0.42	0	6.97	FALSE	FALSE	FALSE	P0335573A
ARHGDIA	P52565	23207	n/d	FALSE	2	Jurkat lysate	3	3	15.7	1.11	0.96	1.14	1	0.16	-0.06	0.18	0	6.69	FALSE	FALSE	FALSE	P0335573A
ARHGDIB	P52566	22988	n/d	FALSE	2	Jurkat lysate	12	15	58.2	1.25	1.1	1.21	1	0.33	0.13	0.27	0	7.46	FALSE	FALSE	FALSE	P0335573A
ARHGEF1	Q92888	104065	n/d	FALSE	2	Jurkat lysate	17	19	22.1	1.45	1.19	1.34	1	0.53	0.25	0.42	0	7.02	FALSE	FALSE	FALSE	P0335573A
ARHGEF2	Q92974	111541	n/d	FALSE	2	Jurkat lysate	26	27	29.9	1.5	1.24	1.32	1	0.58	0.31	0.4	0	7.28	FALSE	FALSE	FALSE	P0335573A
ARHGEF6	Q15052	87498	n/d	FALSE	2	Jurkat lysate	12	13	21.4	1.58	1.32	1.44	1	0.66	0.4	0.52	0	6.74	FALSE	FALSE	FALSE	P0335573A
ARHGEF7	Q14155	82570	n/d	FALSE	2	Jurkat lysate	10	10	9.2	1.45	1.2	1.34	1	0.53	0.26	0.42	0	6.77	FALSE	FALSE	FALSE	P0335573A
ARID1A	O14497	242042	n/d	FALSE	2	Jurkat lysate	20	21	10	1.5	1.26	1.37	1	0.59	0.34	0.46	0	7.07	FALSE	FALSE	FALSE	P0335573A
ARID1B	Q8NFD5	241461	n/d	FALSE	2	Jurkat lysate	3	4	1.3	1.6	1.37	1.46	1	0.68	0.46	0.54	0	6.27	FALSE	FALSE	FALSE	P0335573A
ARID2	Q68CP9	197389	n/d	FALSE	2	Jurkat lysate	8	8	5.7	1.45	1.27	1.49	1	0.53	0.35	0.57	0	6.47	FALSE	FALSE	FALSE	P0335573A
ARIH1	Q9Y4X5	64117	n/d	FALSE	2	Jurkat lysate	2	2	3.6	0.91	0.97	1.15	1	-0.13	-0.05	0.21	0	6.55	FALSE	FALSE	FALSE	P0335573A
ARL3	P36405	20455	n/d	FALSE	2	Jurkat lysate	3	4	14.8	1.35	1.15	1.22	1	0.44	0.2	0.29	0	6.45	FALSE	FALSE	FALSE	P0335573A
ARL6IP1	Q15041	23362	n/d	FALSE	2	Jurkat lysate	2	2	5.9	1.32	1.27	1.65	1	0.4	0.35	0.72	0	6.68	FALSE	FALSE	FALSE	P0335573A
ARL6IP4	Q66PJ3	44915	n/d	FALSE	2	Jurkat lysate	3	3	19.8	1.28	1.45	1.47	1	0.36	0.54	0.56	0	6.49	FALSE	FALSE	FALSE	P0335573A
ARL6IP5	O75915	21614	n/d	FALSE	2	Jurkat lysate	4	4	17	0.79	0.95	1.47	1	-0.35	-0.08	0.56	0	7.09	FALSE	FALSE	FALSE	P0335573A
ARL8B	Q9NVJ2	21539	n/d	FALSE	2	Jurkat lysate	2	2	13.4	1.23	1.1	1.07	1	0.3	0.14	0.1	0	6.83	FALSE	FALSE	FALSE	P0335573A
ARMT1	Q9H993	51172	n/d	FALSE	2	Jurkat lysate	3	3	6.3	1.41	1.19	1.39	1	0.49	0.25	0.47	0	6.68	FALSE	FALSE	FALSE	P0335573A
ARPC1A	Q92747	41569	n/d	FALSE	2	Jurkat lysate	4	4	15.1	1.48	1.29	1.32	1	0.56	0.37	0.4	0	6.35	FALSE	FALSE	FALSE	P0335573A
ARPC1B	O15143	40949	n/d	FALSE	2	Jurkat lysate	10	13	30.6	1.34	1.19	1.32	1	0.42	0.25	0.4	0	7.36	FALSE	FALSE	FALSE	P0335573A
ARPC2	O15144	34333	n/d	FALSE	2	Jurkat lysate	11	13	28.3	1.46	1.2	1.35	1	0.54	0.26	0.43	0	7.23	FALSE	FALSE	FALSE	P0335573A
ARPC3	O15145	20546	n/d	FALSE	2	Jurkat lysate	4	4	20.8	1.41	1.24	1.32	1	0.5	0.32	0.4	0	7	FALSE	FALSE	FALSE	P0335573A
ARPC4	P59998	21588	n/d	FALSE	2	Jurkat lysate	6	6	29.8	1.32	1.24	1.31	1	0.4	0.31	0.39	0	7.04	FALSE	FALSE	FALSE	P0335573A
ARPC5	O15511	16320	n/d	FALSE	2	Jurkat lysate	4	5	28.5	1.31	1.19	1.25	1	0.39	0.25	0.32	0	6.66	FALSE	FALSE	FALSE	P0335573A
ARRB2	P32121	48014	n/d	FALSE	2	Jurkat lysate	2	2	6.4	1.75	1.46	1.45	1	0.81	0.55	0.53	0	6.17	FALSE	FALSE	FALSE	P0335573A
ASCC3	Q8N3C0	251457	n/d	FALSE	2	Jurkat lysate	2	2	0.9	1.49	1.7	1.31	1	0.57	0.77	0.39	0	6.06	FALSE	FALSE	FALSE	P0335573A
ASF1A	Q9Y294	22968	n/d	FALSE	2	Jurkat lysate	3	3	18.1	1.42	1.1	1.29	1	0.51	0.14	0.36	0	6.58	FALSE	FALSE	FALSE	P0335573A
ASH2L	Q9UBL3	68722	n/d	FALSE	2	Jurkat lysate	4	4	6.4	1.48	1.24	1.33	1	0.57	0.31	0.41	0	6.5	FALSE	FALSE	FALSE	P0335573A
ASMTL	O95671	68856	MT	FALSE	2	Jurkat lysate	4	4	8.1	1.39	1.12	1.14	1	0.47	0.16	0.19	0	6.33	FALSE	FALSE	FALSE	P0335573A
ASNA1	O43681	38792	n/d	FALSE	2	Jurkat lysate	4	5	10.9	1.28	1.09	1.27	1	0.36	0.12	0.35	0	6.77	FALSE	FALSE	FALSE	P0335573A
ASNS	P08243	64369	PROTEASE	FALSE	2	Jurkat lysate	4	4	8.4	1.63	1.29	1.55	1	0.71	0.37	0.64	0	6.49	FALSE	FALSE	FALSE	P0335573A
ATG3	Q9NT62	35864	n/d	FALSE	2	Jurkat lysate	5	6	16.9	1.34	1.12	1.31	1	0.42	0.17	0.39	0	6.43	FALSE	FALSE	FALSE	P0335573A
ATG7	O95352	77959	n/d	FALSE	2	Jurkat lysate	3	3	4.1	1.93	1.57	1.67	1	0.95	0.65	0.74	0	6.18	FALSE	FALSE	FALSE	P0335573A
ATIC	P31939	64615	n/d	FALSE	2	Jurkat lysate	31	51	66.9	1.82	1.49	1.52	1	0.86	0.58	0.6	0	7.95	FALSE	FALSE	FALSE	P0335573A
ATL3	Q6DD88	60541	n/d	FALSE	2	Jurkat lysate	14	15	29.8	1.42	1.26	1.35	1	0.51	0.33	0.44	0	7.14	FALSE	FALSE	FALSE	P0335573A
ATP11B	Q9Y2G3	134188	n/d	FALSE	2	Jurkat lysate	8	8	9.1	1.64	1.39	1.49	1	0.72	0.48	0.57	0	6.67	FALSE	FALSE	FALSE	P0335573A
ATP11C	Q8NB49	129476	n/d	FALSE	2	Jurkat lysate	3	3	3.4	1.2	1.03	1.09	1	0.26	0.05	0.12	0	6.35	FALSE	FALSE	FALSE	P0335573A
ATP1A1	P05023	112999	n/d	FALSE	2	Jurkat lysate	19	22	34.9	1.57	1.3	1.41	1	0.65	0.38	0.49	0	7.31	FALSE	FALSE	FALSE	P0335573A
ATP1A3	P13637	113133	n/d	FALSE	2	Jurkat lysate	4	5	4.3	1.5	1.21	1.31	1	0.59	0.28	0.39	0	6.38	FALSE	FALSE	FALSE	P0335573A
ATP1B3	P54709	31512	n/d	FALSE	2	Jurkat lysate	3	3	13.3	1.04	0.97	1.12	1	0.06	-0.05	0.17	0	6.19	FALSE	FALSE	FALSE	P0335573A
ATP2A2	P16615	114756	n/d	FALSE	2	Jurkat lysate	18	20	24.8	1.57	1.41	1.37	1	0.65	0.5	0.46	0	7.49	FALSE	FALSE	FALSE	P0335573A
ATP2B4	P23634	133929	n/d	FALSE	2	Jurkat lysate	16	19	14.3	1.52	1.24	1.32	1	0.6	0.32	0.4	0	7	FALSE	FALSE	FALSE	P0335573A
ATP5F1A	P25705	59750	n/d	FALSE	2	Jurkat lysate	26	32	47.2	1.37	1.16	1.33	1	0.45	0.21	0.41	0	7.78	FALSE	FALSE	FALSE	P0335573A
ATP5F1B	P06576	56559	n/d	FALSE	2	Jurkat lysate	4	4	11.9	1.27	1.17	1.27	1	0.34	0.22	0.34	0	6.67	FALSE	FALSE	FALSE	P0335573A
ATP5F1C	P36542	32996	n/d	FALSE	2	Jurkat lysate	10	11	33.2	1.38	1.22	1.35	1	0.47	0.28	0.44	0	7.41	FALSE	FALSE	FALSE	P0335573A
ATP5F1E	P56381	5780	n/d	FALSE	2	Jurkat lysate	3	5	43.1	1.07	1.09	1.24	1	0.1	0.12	0.31	0	8.03	FALSE	FALSE	FALSE	P0335573A
ATP5MD	Q96IX5	6457	n/d	FALSE	2	Jurkat lysate	3	3	44.8	0.95	1.04	1.38	1	-0.08	0.05	0.46	0	7.35	FALSE	FALSE	FALSE	P0335573A
ATP5ME	P56385	7933	n/d	FALSE	2	Jurkat lysate	2	2	30.4	0.86	1.01	1.51	1	-0.23	0.01	0.6	0	6.85	FALSE	FALSE	FALSE	P0335573A
ATP5MF	P56134	10918	n/d	FALSE	2	Jurkat lysate	2	2	30.9	1.54	1.49	2.06	1	0.62	0.57	1.04	0	7.65	FALSE	FALSE	FALSE	P0335573A
ATP5PB	P24539	28908	n/d	FALSE	2	Jurkat lysate	5	5	21.1	1.11	1.12	1.17	1	0.15	0.16	0.22	0	7.13	FALSE	FALSE	FALSE	P0335573A
ATP5PD	O75947	18491	n/d	FALSE	2	Jurkat lysate	6	6	36.6	1.25	1.08	1.26	1	0.32	0.11	0.34	0	7.06	FALSE	FALSE	FALSE	P0335573A
ATP5PO	P48047	23277	n/d	FALSE	2	Jurkat lysate	4	5	18.8	1.3	1.15	1.28	1	0.38	0.21	0.35	0	7.27	FALSE	FALSE	FALSE	P0335573A
ATP6V1A	P38606	68303	n/d	FALSE	2	Jurkat lysate	17	17	31.4	1.42	1.24	1.34	1	0.51	0.31	0.42	0	7.14	FALSE	FALSE	FALSE	P0335573A
ATP6V1B2	P21281	56500	n/d	FALSE	2	Jurkat lysate	18	21	38	1.32	1.21	1.29	1	0.4	0.28	0.37	0	7.38	FALSE	FALSE	FALSE	P0335573A
ATP6V1C1	P21283	43941	n/d	FALSE	2	Jurkat lysate	4	4	11.3	1.48	1.31	1.39	1	0.56	0.39	0.47	0	6.43	FALSE	FALSE	FALSE	P0335573A
ATP6V1E1	P36543	26145	n/d	FALSE	2	Jurkat lysate	5	5	21.7	1.11	1.08	1.19	1	0.15	0.11	0.26	0	6.91	FALSE	FALSE	FALSE	P0335573A
ATP6V1H	Q9UI12	55882	n/d	FALSE	2	Jurkat lysate	5	6	12	1.48	1.28	1.41	1	0.56	0.35	0.49	0	6.35	FALSE	FALSE	FALSE	P0335573A
ATXN10	Q9UBB4	53488	n/d	FALSE	2	Jurkat lysate	10	11	23.6	1.29	1.1	1.2	1	0.36	0.13	0.27	0	6.78	FALSE	FALSE	FALSE	P0335573A
ATXN2L	Q8WWM7	113372	n/d	FALSE	2	Jurkat lysate	19	22	17.1	1.52	1.32	1.39	1	0.61	0.4	0.48	0	7.17	FALSE	FALSE	FALSE	P0335573A
AUP1	Q9Y679	53028	n/d	FALSE	2	Jurkat lysate	3	3	7.8	1.31	1.18	1.28	1	0.39	0.24	0.36	0	6.47	FALSE	FALSE	FALSE	P0335573A
AURKA	O14965	45809	KINASE	TRUE	2	Jurkat lysate	5	5	16.1	0.28	0.25	1.19	1	-1.86	-1.99	0.25	0	6.95	TRUE	TRUE	TRUE	P0335573A
AURKB	Q96GD4	39466	KINASE	TRUE	2	Jurkat lysate	4	4	15.1	0.62	0.42	1.34	1	-0.69	-1.24	0.42	0	5.95	FALSE	TRUE	FALSE	P0335573A
AVD	P02701	16768	contaminant	FALSE	2	Jurkat lysate	12	50		1.44	1.45	1.45	1	0.52	0.53	0.53	0	8.06	FALSE	FALSE	FALSE	P0335573A
AVEN	Q9NQS1	38506	n/d	FALSE	2	Jurkat lysate	4	4	16.3	1.47	1.3	1.38	1	0.56	0.38	0.46	0	5.99	FALSE	FALSE	FALSE	P0335573A
BABAM1	Q9NWV8	36560	n/d	FALSE	2	Jurkat lysate	2	2	5.2	1.28	1.02	1.3	1	0.36	0.03	0.38	0	6.34	FALSE	FALSE	FALSE	P0335573A
BAG2	O95816	23772	n/d	FALSE	2	Jurkat lysate	5	5	25.1	1.41	1.27	1.38	1	0.49	0.34	0.46	0	6.79	FALSE	FALSE	FALSE	P0335573A
BAG6	P46379	122341	n/d	FALSE	2	Jurkat lysate	4	5	4.8	1.33	1.13	1.33	1	0.41	0.18	0.42	0	6.32	FALSE	FALSE	FALSE	P0335573A
BANF1	O75531	10058	n/d	FALSE	2	Jurkat lysate	4	4	33.7	1.41	1.27	1.33	1	0.49	0.35	0.42	0	7.29	FALSE	FALSE	FALSE	P0335573A
BAZ1A	Q9NRL2	178700	BROMO	FALSE	2	Jurkat lysate	9	9	6.2	1.38	1.15	1.33	1	0.47	0.2	0.41	0	6.5	FALSE	FALSE	FALSE	P0335573A
BCAP31	P51572	34752	n/d	FALSE	2	Jurkat lysate	10	12	29.7	1.02	1.01	1.27	1	0.03	0.01	0.35	0	7.01	FALSE	FALSE	FALSE	P0335573A
BCAS2	O75934	26131	n/d	FALSE	2	Jurkat lysate	5	5	25.3	1.48	1.16	1.34	1	0.57	0.21	0.42	0	6.71	FALSE	FALSE	FALSE	P0335573A
BCAT1	P54687	44131	n/d	FALSE	2	Jurkat lysate	5	7	14.8	1.79	1.44	1.52	1	0.84	0.52	0.6	0	7.35	FALSE	FALSE	FALSE	P0335573A
BCAT2	O15382	44287	n/d	FALSE	2	Jurkat lysate	8	8	25.3	1.49	1.38	1.49	1	0.58	0.47	0.57	0	6.93	FALSE	FALSE	FALSE	P0335573A
BCCIP	Q9P287	35979	n/d	FALSE	2	Jurkat lysate	6	6	22.3	1.26	1.1	1.3	1	0.33	0.14	0.38	0	6.8	FALSE	FALSE	FALSE	P0335573A
BCKDHA	P12694	50470	OXIDOREDUCTASE	FALSE	2	Jurkat lysate	4	4	9.4	1.45	1.41	1.37	1	0.53	0.5	0.46	0	6.44	FALSE	FALSE	FALSE	P0335573A
BCKDHB	P21953	43122	OXIDOREDUCTASE	FALSE	2	Jurkat lysate	4	4	9.2	1.5	1.24	1.44	1	0.59	0.31	0.53	0	6.52	FALSE	FALSE	FALSE	P0335573A
BCL11B	Q9C0K0	95518	n/d	FALSE	2	Jurkat lysate	7	7	11.5	1.44	1.16	1.24	1	0.52	0.21	0.31	0	6.53	FALSE	FALSE	FALSE	P0335573A
BCLAF1	Q9NYF8	106121	n/d	FALSE	2	Jurkat lysate	11	12	12.8	1.11	1.18	1.23	1	0.15	0.24	0.3	0	6.99	FALSE	FALSE	FALSE	P0335573A
BCR	P11274	142818	KINASE	TRUE	2	Jurkat lysate	4	5	4.3	1.73	1.39	1.49	1	0.79	0.47	0.57	0	6.03	FALSE	FALSE	FALSE	P0335573A
BCS1L	Q9Y276	47534	n/d	FALSE	2	Jurkat lysate	3	3	6.9	1.74	1.54	1.55	1	0.8	0.62	0.64	0	6.54	FALSE	FALSE	FALSE	P0335573A
BICD2	Q8TD16	96805	n/d	FALSE	2	Jurkat lysate	2	2	5.7	1.3	0.94	1.35	1	0.38	-0.08	0.43	0	6.07	FALSE	FALSE	FALSE	P0335573A
BID	P55957	26836	n/d	FALSE	2	Jurkat lysate	3	3	26.7	1.13	1.04	1.2	1	0.17	0.06	0.26	0	6.69	FALSE	FALSE	FALSE	P0335573A
BLK	P51451	57706	KINASE	TRUE	2	Jurkat lysate	3	3	6.9	0.2	0.16	1.26	1	-2.3	-2.65	0.34	0	6.34	TRUE	TRUE	TRUE	P0335573A
BLMH	Q13867	52562	PROTEASE	FALSE	2	Jurkat lysate	8	10	17.8	1.53	1.27	1.41	1	0.62	0.34	0.49	0	7.22	FALSE	FALSE	FALSE	P0335573A
BLVRA	P53004	33428	OXIDOREDUCTASE	FALSE	2	Jurkat lysate	7	7	21.6	1.41	1.22	1.32	1	0.5	0.28	0.4	0	6.87	FALSE	FALSE	FALSE	P0335573A
BOLA2, BOLA2B	Q9H3K6	10116	n/d	FALSE	2	Jurkat lysate	3	4	51.2	1.51	1.18	1.46	1	0.6	0.24	0.55	0	7.48	FALSE	FALSE	FALSE	P0335573A
BOP1	Q14137	83629	n/d	FALSE	2	Jurkat lysate	7	7	10.6	1.28	1.06	1.24	1	0.35	0.09	0.31	0	6.61	FALSE	FALSE	FALSE	P0335573A
BPNT1	O95861	33392	n/d	FALSE	2	Jurkat lysate	16	17	50	1.79	1.54	1.56	1	0.84	0.62	0.64	0	7.87	FALSE	FALSE	FALSE	P0335573A
BPTF	Q12830	338259	BROMO	FALSE	2	Jurkat lysate	2	2	0.7	1.7	1.42	1.4	1	0.77	0.51	0.49	0	5.75	FALSE	FALSE	FALSE	P0335573A
BRCC3	P46736	36072	PROTEASE	FALSE	2	Jurkat lysate	5	6	20.9	1.32	1.12	1.25	1	0.4	0.16	0.32	0	6.43	FALSE	FALSE	FALSE	P0335573A
BRD2	P25440	92032	KINASE, BROMO	FALSE	2	Jurkat lysate	3	3	3.2	1.21	1.16	1.13	1	0.27	0.22	0.18	0	6.63	FALSE	FALSE	FALSE	P0335573A
BRD4	O60885	152217	KINASE, BROMO	FALSE	2	Jurkat lysate	6	6	4.7	1.29	1.17	1.26	1	0.37	0.23	0.34	0	6.62	FALSE	FALSE	FALSE	P0335573A
BRK1	Q8WUW1	12046	n/d	FALSE	2	Jurkat lysate	3	3	34.7	1.44	1.29	1.5	1	0.53	0.37	0.58	0	6.68	FALSE	FALSE	FALSE	P0335573A
BROX	Q5VW32	46476	n/d	FALSE	2	Jurkat lysate	2	2	4.4	1.5	1.21	1.23	1	0.59	0.27	0.3	0	6.26	FALSE	FALSE	FALSE	P0335573A
BTAF1	O14981	206885	n/d	FALSE	2	Jurkat lysate	2	2	1.2	1.58	1.13	1.24	1	0.66	0.18	0.31	0	6.34	FALSE	FALSE	FALSE	P0335573A
BUB3	O43684	37154	n/d	FALSE	2	Jurkat lysate	12	18	39	1.5	1.31	1.39	1	0.59	0.39	0.47	0	7.58	FALSE	FALSE	FALSE	P0335573A
BUD31	P41223	17331	n/d	FALSE	2	Jurkat lysate	2	3	16.7	1.48	1.26	1.39	1	0.57	0.34	0.48	0	6.02	FALSE	FALSE	FALSE	P0335573A
BZW1	Q7L1Q6	51281	n/d	FALSE	2	Jurkat lysate	4	4	7.9	1.22	1.1	1.23	1	0.29	0.14	0.29	0	6.35	FALSE	FALSE	FALSE	P0335573A
BZW2	Q9Y6E2	48162	n/d	FALSE	2	Jurkat lysate	6	6	19.8	1.4	1.21	1.35	1	0.49	0.27	0.44	0	7.07	FALSE	FALSE	FALSE	P0335573A
C11orf54	Q9H0W9	35117	n/d	FALSE	2	Jurkat lysate	4	4	18.4	1.57	1.41	1.41	1	0.66	0.49	0.5	0	6.23	FALSE	FALSE	FALSE	P0335573A
C12orf10	Q9HB07	42449	n/d	FALSE	2	Jurkat lysate	10	12	29.5	1.42	1.22	1.31	1	0.5	0.29	0.39	0	7.2	FALSE	FALSE	FALSE	P0335573A
C16orf58	Q96GQ5	51017	n/d	FALSE	2	Jurkat lysate	3	4	8.1	1.38	1.23	1.29	1	0.46	0.29	0.37	0	6.15	FALSE	FALSE	FALSE	P0335573A
C16orf62	Q7Z3J2	109561	n/d	FALSE	2	Jurkat lysate	4	4	3.7	1.66	1.45	1.49	1	0.73	0.54	0.58	0	6.3	FALSE	FALSE	FALSE	P0335573A
C18orf32	Q8TCD1	8669	n/d	FALSE	2	Jurkat lysate	2	2	23.7	1.09	1.07	1.5	1	0.12	0.1	0.59	0	6.85	FALSE	FALSE	FALSE	P0335573A
C1orf123	Q9NWV4	18048	n/d	FALSE	2	Jurkat lysate	5	6	35.6	1.78	1.48	1.51	1	0.83	0.57	0.59	0	6.68	FALSE	FALSE	FALSE	P0335573A
C1QBP	Q07021	31362	n/d	FALSE	2	Jurkat lysate	6	10	31.9	1.36	1.25	1.35	1	0.45	0.33	0.43	0	7.88	FALSE	FALSE	FALSE	P0335573A
C2CD5	Q86YS7	116026	n/d	FALSE	2	Jurkat lysate	5	5	5.4	1.39	1.16	1.29	1	0.48	0.21	0.36	0	6.33	FALSE	FALSE	FALSE	P0335573A
CACYBP	Q9HB71	26210	n/d	FALSE	2	Jurkat lysate	13	16	51.8	1.22	1.12	1.2	1	0.29	0.17	0.26	0	7.4	FALSE	FALSE	FALSE	P0335573A
CAD	P27708	242981	n/d	FALSE	2	Jurkat lysate	48	57	29.6	2.07	1.64	1.7	1	1.05	0.71	0.77	0	7.49	FALSE	FALSE	FALSE	P0335573A
CALR	P27797	48141	n/d	FALSE	2	Jurkat lysate	14	18	35.5	1.41	1.15	1.29	1	0.5	0.21	0.37	0	7.92	FALSE	FALSE	FALSE	P0335573A
CALU	O43852	38078	n/d	FALSE	2	Jurkat lysate	2	2	8.3	1.16	1.02	1.06	1	0.21	0.03	0.08	0	6.29	FALSE	FALSE	FALSE	P0335573A
CAMK4	Q16566	51925	KINASE	TRUE	2	Jurkat lysate	7	9	17.5	1.18	1.03	1.2	1	0.24	0.04	0.27	0	6.36	FALSE	FALSE	FALSE	P0335573A
CAMKK1	Q8N5S9	55735	KINASE	TRUE	2	Jurkat lysate	4	5	8.3	0.25	0.22	1.06	1	-1.99	-2.16	0.09	0	6.56	TRUE	TRUE	TRUE	P0335573A
CAMKK2	Q96RR4	64745	KINASE	TRUE	2	Jurkat lysate	6	7	11.7	0.52	0.48	1.21	1	-0.96	-1.06	0.27	0	6.75	FALSE	TRUE	FALSE	P0335573A
CAND1	Q86VP6	136374	n/d	FALSE	2	Jurkat lysate	35	45	28.8	1.54	1.31	1.39	1	0.62	0.39	0.48	0	7.49	FALSE	FALSE	FALSE	P0335573A
CANX	P27824	71502	n/d	FALSE	2	Jurkat lysate	11	12	21.1	1.16	1.07	1.17	1	0.21	0.1	0.22	0	7.36	FALSE	FALSE	FALSE	P0335573A
CAP1	Q01518	51901	n/d	FALSE	2	Jurkat lysate	21	31	42.3	1.63	1.41	1.55	1	0.7	0.5	0.63	0	7.82	FALSE	FALSE	FALSE	P0335573A
CAPG	P40121	38498	n/d	FALSE	2	Jurkat lysate	9	9	31	1.25	1.15	1.25	1	0.32	0.2	0.32	0	7.11	FALSE	FALSE	FALSE	P0335573A
CAPN1	P07384	81889	PROTEASE	FALSE	2	Jurkat lysate	15	18	17.9	1.54	1.28	1.37	1	0.63	0.35	0.46	0	7.36	FALSE	FALSE	FALSE	P0335573A
CAPNS1	P04632	28315	n/d	FALSE	2	Jurkat lysate	3	3	7.5	1.27	1.21	1.18	1	0.34	0.28	0.24	0	6.93	FALSE	FALSE	FALSE	P0335573A
CAPRIN1	Q14444	78365	n/d	FALSE	2	Jurkat lysate	6	7	8.7	1.37	1.16	1.31	1	0.46	0.22	0.39	0	6.83	FALSE	FALSE	FALSE	P0335573A
CAPZA1	P52907	32922	n/d	FALSE	2	Jurkat lysate	9	13	61.2	1.38	1.22	1.33	1	0.46	0.29	0.41	0	7.37	FALSE	FALSE	FALSE	P0335573A
CAPZA2	P47755	32949	n/d	FALSE	2	Jurkat lysate	3	5	19.2	1.4	1.3	1.29	1	0.48	0.38	0.37	0	6.63	FALSE	FALSE	FALSE	P0335573A
CAPZB	P47756	30628	n/d	FALSE	2	Jurkat lysate	18	22	47.7	1.46	1.24	1.33	1	0.54	0.31	0.41	0	7.78	FALSE	FALSE	FALSE	P0335573A
CARM1	Q86X55	65853	MT	FALSE	2	Jurkat lysate	13	14	26	1.59	1.35	1.44	1	0.67	0.43	0.52	0	7.57	FALSE	FALSE	FALSE	P0335573A
CARMIL2	Q6F5E8	154687	n/d	FALSE	2	Jurkat lysate	2	2	1.7	1.52	1.38	1.4	1	0.6	0.46	0.48	0	6.22	FALSE	FALSE	FALSE	P0335573A
CARS	P49589	94636	n/d	FALSE	2	Jurkat lysate	18	19	23.9	1.58	1.36	1.41	1	0.66	0.44	0.5	0	7.25	FALSE	FALSE	FALSE	P0335573A
CARS2	Q9HA77	62223	n/d	FALSE	2	Jurkat lysate	3	4	6.4	1.74	1.37	1.42	1	0.8	0.46	0.5	0	6.51	FALSE	FALSE	FALSE	P0335573A
CASP3	P42574	31608	PROTEASE	FALSE	2	Jurkat lysate	7	7	30	1.54	1.3	1.38	1	0.63	0.38	0.46	0	6.91	FALSE	FALSE	FALSE	P0335573A
CASP6	P55212	33310	PROTEASE	FALSE	2	Jurkat lysate	4	5	14	1.56	1.28	1.34	1	0.64	0.36	0.42	0	6.45	FALSE	FALSE	FALSE	P0335573A
CASP7	P55210	37814	PROTEASE	FALSE	2	Jurkat lysate	5	5	15.8	1.53	1.33	1.38	1	0.61	0.41	0.46	0	6.7	FALSE	FALSE	FALSE	P0335573A
CASP8	Q14790	61835	PROTEASE	FALSE	2	Jurkat lysate	2	2	3.5	1.64	1.26	1.37	1	0.71	0.33	0.45	0	6.27	FALSE	FALSE	FALSE	P0335573A
CAT	P04040	59755	OXIDOREDUCTASE	FALSE	2	Jurkat lysate	9	10	21.3	1.7	1.42	1.47	1	0.77	0.51	0.56	0	6.9	FALSE	FALSE	FALSE	P0335573A
CBFB	Q13951	21991	n/d	FALSE	2	Jurkat lysate	2	2	12.6	1.32	1.18	1.24	1	0.4	0.24	0.31	0	6.43	FALSE	FALSE	FALSE	P0335573A
CBL	P22681	99632	n/d	FALSE	2	Jurkat lysate	8	8	8.2	1.55	1.32	1.37	1	0.63	0.41	0.45	0	6.72	FALSE	FALSE	FALSE	P0335573A
CBX3	Q13185	20811	n/d	FALSE	2	Jurkat lysate	6	6	42.6	1.47	1.3	1.38	1	0.56	0.38	0.46	0	7.19	FALSE	FALSE	FALSE	P0335573A
CBX5	P45973	22225	n/d	FALSE	2	Jurkat lysate	4	4	25.1	1.07	0.94	1.35	1	0.09	-0.09	0.43	0	6.66	FALSE	FALSE	FALSE	P0335573A
CC2D1A	Q6P1N0	104061	n/d	FALSE	2	Jurkat lysate	5	5	5.3	1.28	1.1	1.17	1	0.36	0.14	0.22	0	6.35	FALSE	FALSE	FALSE	P0335573A
CCAR1	Q8IX12	132819	n/d	FALSE	2	Jurkat lysate	12	12	10.1	1.59	1.26	1.43	1	0.67	0.34	0.52	0	6.85	FALSE	FALSE	FALSE	P0335573A
CCAR2	Q8N163	102900	n/d	FALSE	2	Jurkat lysate	30	37	33.7	1.84	1.47	1.57	1	0.88	0.55	0.65	0	7.57	FALSE	FALSE	FALSE	P0335573A
CCDC134	Q9H6E4	26560	n/d	FALSE	2	Jurkat lysate	2	2	7	1.19	1.05	1.22	1	0.25	0.07	0.29	0	6.09	FALSE	FALSE	FALSE	P0335573A
CCDC6	Q16204	53290	n/d	FALSE	2	Jurkat lysate	4	4	10.8	1.65	1.28	1.36	1	0.72	0.36	0.44	0	6.42	FALSE	FALSE	FALSE	P0335573A
CCDC97	Q96F63	38946	n/d	FALSE	2	Jurkat lysate	5	5	17.8	1.68	1.65	1.48	1	0.75	0.73	0.56	0	6.43	FALSE	FALSE	FALSE	P0335573A
CCNB1	P14635	48337	n/d	FALSE	2	Jurkat lysate	3	3	5.5	1.13	0.88	1.38	1	0.18	-0.19	0.47	0	6.28	FALSE	FALSE	FALSE	P0335573A
CCNK	O75909	66136	n/d	FALSE	2	Jurkat lysate	2	2	4.7	1.46	0.91	1.21	1	0.55	-0.14	0.28	0	6.32	FALSE	FALSE	FALSE	P0335573A
CCT2	P78371	57488	n/d	FALSE	2	Jurkat lysate	32	48	69	1.7	1.52	1.44	1	0.77	0.61	0.53	0	8.09	FALSE	FALSE	FALSE	P0335573A
CCT3	P49368	60533	n/d	FALSE	2	Jurkat lysate	32	45	57.4	1.32	1.42	1.2	1	0.4	0.5	0.26	0	7.99	FALSE	FALSE	FALSE	P0335573A
CCT4	P50991	57924	n/d	FALSE	2	Jurkat lysate	29	39	61.8	1.39	1.28	1.28	1	0.47	0.36	0.35	0	8.08	FALSE	FALSE	FALSE	P0335573A
CCT5	P48643	59670	n/d	FALSE	2	Jurkat lysate	30	44	48.4	1.4	1.41	1.23	1	0.49	0.49	0.3	0	7.95	FALSE	FALSE	FALSE	P0335573A
CCT6A	P40227	58024	n/d	FALSE	2	Jurkat lysate	24	34	46.9	1.48	1.44	1.35	1	0.57	0.52	0.44	0	7.99	FALSE	FALSE	FALSE	P0335573A
CCT7	Q99832	59366	n/d	FALSE	2	Jurkat lysate	30	48	58.9	1.38	1.43	1.25	1	0.46	0.52	0.32	0	7.98	FALSE	FALSE	FALSE	P0335573A
CCT8	P50990	59620	n/d	FALSE	2	Jurkat lysate	40	62	72.8	1.49	1.36	1.27	1	0.58	0.44	0.35	0	8.08	FALSE	FALSE	FALSE	P0335573A
CD2	P06729	39448	n/d	FALSE	2	Jurkat lysate	2	2	8.8	1.23	1.54	1.43	1	0.3	0.62	0.51	0	6.01	FALSE	FALSE	FALSE	P0335573A
CD2AP	Q9Y5K6	71450	n/d	FALSE	2	Jurkat lysate	3	3	5.3	1.48	1.25	1.28	1	0.56	0.32	0.35	0	6.11	FALSE	FALSE	FALSE	P0335573A
CD3E	P07766	23147	n/d	FALSE	2	Jurkat lysate	4	4	23.2	1.2	1.03	1.27	1	0.27	0.04	0.35	0	6.94	FALSE	FALSE	FALSE	P0335573A
CD4	P01730	51110	n/d	FALSE	2	Jurkat lysate	2	2	3.9	0.74	0.71	1.27	1	-0.44	-0.5	0.35	0	5.86	FALSE	FALSE	FALSE	P0335573A
CD47	Q08722	35213	n/d	FALSE	2	Jurkat lysate	2	2	5.9	0.99	0.96	1.21	1	-0.01	-0.06	0.28	0	6.71	FALSE	FALSE	FALSE	P0335573A
CD5	P06127	54577	n/d	FALSE	2	Jurkat lysate	4	4	9.5	1.45	1.3	1.54	1	0.53	0.38	0.62	0	6.5	FALSE	FALSE	FALSE	P0335573A
CD81	P60033	25809	n/d	FALSE	2	Jurkat lysate	2	2	18.2	1.41	1.16	1.56	1	0.5	0.21	0.64	0	6.46	FALSE	FALSE	FALSE	P0335573A
CD97	P48960	91868	PROTEASE, GPCR	FALSE	2	Jurkat lysate	2	2	2.3	1.33	1.23	1.43	1	0.41	0.3	0.52	0	6.46	FALSE	FALSE	FALSE	P0335573A
CD99	P14209	18848	n/d	FALSE	2	Jurkat lysate	2	2	13.5	1.35	1.15	1.35	1	0.44	0.21	0.43	0	6.65	FALSE	FALSE	FALSE	P0335573A
CDC16	Q13042	71655	n/d	FALSE	2	Jurkat lysate	7	7	11.3	1.62	1.31	1.47	1	0.69	0.39	0.56	0	6.6	FALSE	FALSE	FALSE	P0335573A
CDC23	Q9UJX2	68833	n/d	FALSE	2	Jurkat lysate	4	5	7	1.53	1.33	1.4	1	0.61	0.41	0.48	0	6.44	FALSE	FALSE	FALSE	P0335573A
CDC27	P30260	92611	n/d	FALSE	2	Jurkat lysate	10	10	10.3	1.54	1.32	1.46	1	0.62	0.4	0.55	0	6.68	FALSE	FALSE	FALSE	P0335573A
CDC37	Q16543	44468	n/d	FALSE	2	Jurkat lysate	10	11	32.3	1.27	1.1	1.21	1	0.34	0.14	0.27	0	6.97	FALSE	FALSE	FALSE	P0335573A
CDC40	O60508	65521	n/d	FALSE	2	Jurkat lysate	2	2	2.9	1.06	1.17	1.2	1	0.08	0.23	0.26	0	6.62	FALSE	FALSE	FALSE	P0335573A
CDC42	P60953	21258	n/d	FALSE	2	Jurkat lysate	7	8	33.5	1.31	1.2	1.38	1	0.39	0.26	0.46	0	7.48	FALSE	FALSE	FALSE	P0335573A
CDC45	O75419	68767	n/d	FALSE	2	Jurkat lysate	3	3	6.2	1.62	1.3	1.39	1	0.7	0.38	0.48	0	6.12	FALSE	FALSE	FALSE	P0335573A
CDC5L	Q99459	92250	n/d	FALSE	2	Jurkat lysate	6	6	10.2	1.48	1.18	1.31	1	0.56	0.24	0.39	0	6.48	FALSE	FALSE	FALSE	P0335573A
CDC73	Q6P1J9	60576	n/d	FALSE	2	Jurkat lysate	3	3	5.8	1.52	1.22	1.45	1	0.61	0.29	0.53	0	6.39	FALSE	FALSE	FALSE	P0335573A
CDIPT	O14735	23539	n/d	FALSE	2	Jurkat lysate	3	3	16	1.26	1.18	1.21	1	0.33	0.24	0.28	0	6.62	FALSE	FALSE	FALSE	P0335573A
CDK1	P06493	34095	KINASE	TRUE	2	Jurkat lysate	15	22	66	0.8	0.77	1.3	1	-0.32	-0.38	0.38	0	7.79	FALSE	FALSE	FALSE	P0335573A
CDK11B	P21127	92706	KINASE	TRUE	2	Jurkat lysate	3	3	3.9	1.18	1.03	1.15	1	0.24	0.04	0.2	0	6.04	FALSE	FALSE	FALSE	P0335573A
CDK12	Q9NYV4	164153	KINASE	TRUE	2	Jurkat lysate	9	9	7.5	1.21	1.13	1.33	1	0.28	0.18	0.42	0	6.56	FALSE	FALSE	FALSE	P0335573A
CDK17	Q00537	59582	KINASE	TRUE	2	Jurkat lysate	2	2	3.4	1.25	1.02	1.27	1	0.32	0.03	0.34	0	6.2	FALSE	FALSE	FALSE	P0335573A
CDK2	P24941	33929	KINASE	TRUE	2	Jurkat lysate	14	22	54	0.25	0.22	1.27	1	-1.99	-2.17	0.35	0	8.22	TRUE	TRUE	TRUE	P0335573A
CDK5	Q00535	33304	KINASE	TRUE	2	Jurkat lysate	15	23	60.6	0.28	0.25	1.4	1	-1.84	-2.01	0.48	0	8.09	TRUE	TRUE	TRUE	P0335573A
CDK6	Q00534	36938	KINASE	TRUE	2	Jurkat lysate	16	25	60.4	0.79	0.75	1.29	1	-0.34	-0.42	0.37	0	8.05	FALSE	FALSE	FALSE	P0335573A
CDK7	P50613	39038	KINASE	TRUE	2	Jurkat lysate	2	2	6.1	0.91	0.74	1.21	1	-0.13	-0.44	0.28	0	6.37	FALSE	FALSE	FALSE	P0335573A
CDK9	P50750	53365	KINASE	TRUE	2	Jurkat lysate	3	3	8.6	1.38	1.24	1.18	1	0.46	0.31	0.24	0	6.19	FALSE	FALSE	FALSE	P0335573A
CDKAL1	Q5VV42	65111	MT	FALSE	2	Jurkat lysate	3	4	6	1.59	1.38	1.45	1	0.67	0.46	0.54	0	6.3	FALSE	FALSE	FALSE	P0335573A
CDKN2AIP	Q9NXV6	61124	n/d	FALSE	2	Jurkat lysate	6	6	13.3	1.38	1.11	1.31	1	0.46	0.15	0.39	0	6.15	FALSE	FALSE	FALSE	P0335573A
CDS2	O95674	51417	n/d	FALSE	2	Jurkat lysate	3	4	9.7	1.46	1.21	1.44	1	0.55	0.28	0.53	0	6.52	FALSE	FALSE	FALSE	P0335573A
CELF1	Q92879	55000	n/d	FALSE	2	Jurkat lysate	5	7	14.2	1.6	1.35	1.43	1	0.68	0.43	0.51	0	6.86	FALSE	FALSE	FALSE	P0335573A
CELF2	O95319	52268	n/d	FALSE	2	Jurkat lysate	9	10	26	1.43	1.27	1.37	1	0.52	0.35	0.45	0	7.16	FALSE	FALSE	FALSE	P0335573A
CFAP298	P57076	33224	n/d	FALSE	2	Jurkat lysate	3	4	10.7	1.28	1.15	1.22	1	0.36	0.21	0.29	0	6.1	FALSE	FALSE	FALSE	P0335573A
CFL1	P23528	18502	n/d	FALSE	2	Jurkat lysate	16	22	74.7	1.2	1.19	1.19	1	0.27	0.25	0.25	0	8.11	FALSE	FALSE	FALSE	P0335573A
CHAF1A	Q13111	88284	n/d	FALSE	2	Jurkat lysate	3	3	2.5	1.33	1.12	1.27	1	0.42	0.17	0.35	0	6.46	FALSE	FALSE	FALSE	P0335573A
CHAF1B	Q13112	61492	n/d	FALSE	2	Jurkat lysate	3	3	7.9	1.78	1.32	1.5	1	0.83	0.4	0.58	0	6.46	FALSE	FALSE	FALSE	P0335573A
CHAMP1	Q96JM3	89098	n/d	FALSE	2	Jurkat lysate	3	3	3.4	1.31	1.17	1.28	1	0.39	0.23	0.36	0	6.49	FALSE	FALSE	FALSE	P0335573A
CHD1L	Q86WJ1	100983	n/d	FALSE	2	Jurkat lysate	7	7	8.1	1.3	1.03	1.14	1	0.38	0.04	0.19	0	6.63	FALSE	FALSE	FALSE	P0335573A
CHD3	Q12873	233034	n/d	FALSE	2	Jurkat lysate	6	6	4	1.44	1.29	1.37	1	0.53	0.37	0.45	0	6.41	FALSE	FALSE	FALSE	P0335573A
CHD4	Q14839	220845	n/d	FALSE	2	Jurkat lysate	37	40	28.9	1.6	1.31	1.44	1	0.68	0.39	0.53	0	7.45	FALSE	FALSE	FALSE	P0335573A
CHD8	Q9HCK8	290516	n/d	FALSE	2	Jurkat lysate	6	6	3.4	1.48	1.31	1.39	1	0.56	0.39	0.47	0	6.15	FALSE	FALSE	FALSE	P0335573A
CHEK1	O14757	54433	KINASE	TRUE	2	Jurkat lysate	4	4	5	1.39	1.15	1.36	1	0.48	0.2	0.44	0	6.14	FALSE	FALSE	FALSE	P0335573A
CHEK2	O96017	65418	KINASE	TRUE	2	Jurkat lysate	4	4	11.8	1.42	1.2	1.38	1	0.51	0.26	0.47	0	6.43	FALSE	FALSE	FALSE	P0335573A
CHERP	Q8IWX8	103701	n/d	FALSE	2	Jurkat lysate	8	9	11.1	1.67	1.35	1.44	1	0.74	0.43	0.53	0	6.98	FALSE	FALSE	FALSE	P0335573A
CHI3L2	Q15782	43500	n/d	FALSE	2	Jurkat lysate	3	4	9.2	1.37	1.23	1.42	1	0.45	0.3	0.5	0	6.22	FALSE	FALSE	FALSE	P0335573A
CHID1	Q9BWS9	44940	n/d	FALSE	2	Jurkat lysate	6	6	17.6	1.45	1.26	1.36	1	0.54	0.33	0.44	0	6.55	FALSE	FALSE	FALSE	P0335573A
CHORDC1	Q9UHD1	37489	n/d	FALSE	2	Jurkat lysate	9	11	37.3	1.41	1.21	1.31	1	0.5	0.27	0.39	0	7.09	FALSE	FALSE	FALSE	P0335573A
CHTF18	Q8WVB6	107382	n/d	FALSE	2	Jurkat lysate	5	5	6.5	1.46	1.24	1.3	1	0.54	0.31	0.37	0	6.34	FALSE	FALSE	FALSE	P0335573A
CHUK	O15111	84639	KINASE	TRUE	2	Jurkat lysate	3	4	4	1.36	1.25	1.33	1	0.44	0.32	0.41	0	6.17	FALSE	FALSE	FALSE	P0335573A
CHURC1	Q8WUH1	16111	n/d	FALSE	2	Jurkat lysate	2	2	27.7	1.01	0.8	0.99	1	0.01	-0.32	-0.02	0	6.18	FALSE	FALSE	FALSE	P0335573A
CIAPIN1	Q6FI81	33582	MT	FALSE	2	Jurkat lysate	5	6	17	1.33	1.17	1.29	1	0.41	0.22	0.37	0	6.82	FALSE	FALSE	FALSE	P0335573A
CISD2	Q8N5K1	15278	n/d	FALSE	2	Jurkat lysate	3	3	22.2	1.15	1.18	1.33	1	0.2	0.24	0.41	0	6.36	FALSE	FALSE	FALSE	P0335573A
CKAP5	Q14008	225492	n/d	FALSE	2	Jurkat lysate	45	47	22.7	1.72	1.38	1.47	1	0.78	0.46	0.56	0	7.26	FALSE	FALSE	FALSE	P0335573A
CLASP1	Q7Z460	169449	n/d	FALSE	2	Jurkat lysate	2	2	1.3	1.32	1.12	1.22	1	0.4	0.16	0.28	0	6.2	FALSE	FALSE	FALSE	P0335573A
CLASP2	O75122	165922	n/d	FALSE	2	Jurkat lysate	7	8	7.9	1.43	1.15	1.34	1	0.52	0.21	0.42	0	6.79	FALSE	FALSE	FALSE	P0335573A
CLIC1	O00299	26922	n/d	FALSE	2	Jurkat lysate	6	9	34.4	1.34	1.16	1.25	1	0.43	0.22	0.32	0	7.4	FALSE	FALSE	FALSE	P0335573A
CLIC4	Q9Y696	28772	n/d	FALSE	2	Jurkat lysate	2	2	6.7	1.07	0.92	0.97	1	0.09	-0.12	-0.04	0	6.71	FALSE	FALSE	FALSE	P0335573A
CLIP1	P30622	156779	n/d	FALSE	2	Jurkat lysate	2	2	1.4	1.4	1.21	1.26	1	0.49	0.27	0.33	0		FALSE	FALSE	FALSE	P0335573A
CLNS1A	P54105	26215	n/d	FALSE	2	Jurkat lysate	5	8	26.6	1.44	1.25	1.36	1	0.53	0.32	0.45	0	7.13	FALSE	FALSE	FALSE	P0335573A
CLPB	Q9H078	75448	n/d	FALSE	2	Jurkat lysate	8	9	8.6	1.51	1.26	1.38	1	0.59	0.34	0.46	0	6.67	FALSE	FALSE	FALSE	P0335573A
CLPP	Q16740	30180	PROTEASE	FALSE	2	Jurkat lysate	3	3	16.2	1.29	1.22	1.35	1	0.36	0.29	0.43	0	6.49	FALSE	FALSE	FALSE	P0335573A
CLPTM1	O96005	76096	n/d	FALSE	2	Jurkat lysate	2	2	3.3	1.28	1.09	1.37	1	0.36	0.12	0.45	0	6.24	FALSE	FALSE	FALSE	P0335573A
CLPTM1L	Q96KA5	62228	n/d	FALSE	2	Jurkat lysate	6	7	14.1	1.43	1.29	1.37	1	0.52	0.37	0.45	0	6.77	FALSE	FALSE	FALSE	P0335573A
CLPX	O76031	69223	n/d	FALSE	2	Jurkat lysate	3	3	3.9	1.45	1.1	1.32	1	0.53	0.14	0.4	0	5.95	FALSE	FALSE	FALSE	P0335573A
CLTC	Q00610	191612	n/d	FALSE	2	Jurkat lysate	58	67	34.8	1.71	1.46	1.48	1	0.77	0.55	0.57	0	7.6	FALSE	FALSE	FALSE	P0335573A
CLUH	O75153	146668	n/d	FALSE	2	Jurkat lysate	16	16	14.4	1.67	1.32	1.44	1	0.74	0.4	0.53	0	7.03	FALSE	FALSE	FALSE	P0335573A
CMAS	Q8NFW8	48379	n/d	FALSE	2	Jurkat lysate	14	17	35.9	1.58	1.39	1.55	1	0.66	0.48	0.63	0	7.13	FALSE	FALSE	FALSE	P0335573A
CMPK1	P30085	22222	n/d	FALSE	2	Jurkat lysate	4	4	21.4	1.34	1.09	1.3	1	0.43	0.12	0.38	0	6.59	FALSE	FALSE	FALSE	P0335573A
CMTR1	Q8N1G2	95320	MT	FALSE	2	Jurkat lysate	10	11	11.9	1.73	1.44	1.42	1	0.79	0.52	0.5	0	6.61	FALSE	FALSE	FALSE	P0335573A
CNBP	P62633	19691	n/d	FALSE	2	Jurkat lysate	3	4	19.2	1.38	1.24	1.19	1	0.46	0.31	0.25	0	6.61	FALSE	FALSE	FALSE	P0335573A
CNDP2	Q96KP4	52878	PROTEASE	FALSE	2	Jurkat lysate	12	13	36.6	1.5	1.32	1.33	1	0.58	0.4	0.41	0	7.13	FALSE	FALSE	FALSE	P0335573A
CNN2	Q99439	33697	n/d	FALSE	2	Jurkat lysate	7	7	28.5	1.47	1.26	1.35	1	0.56	0.33	0.44	0	6.92	FALSE	FALSE	FALSE	P0335573A
CNOT1	A5YKK6	266936	n/d	FALSE	2	Jurkat lysate	33	35	15.7	1.73	1.41	1.47	1	0.79	0.5	0.56	0	6.96	FALSE	FALSE	FALSE	P0335573A
CNOT10	Q9H9A5	82309	n/d	FALSE	2	Jurkat lysate	16	16	23.1	1.72	1.39	1.52	1	0.78	0.48	0.6	0	6.83	FALSE	FALSE	FALSE	P0335573A
CNOT2	Q9NZN8	59737	n/d	FALSE	2	Jurkat lysate	5	5	10.2	1.64	1.34	1.46	1	0.72	0.42	0.55	0	6.63	FALSE	FALSE	FALSE	P0335573A
CNOT3	O75175	81871	n/d	FALSE	2	Jurkat lysate	2	2	2.9	1.53	1.4	1.4	1	0.62	0.48	0.49	0	6.36	FALSE	FALSE	FALSE	P0335573A
CNOT9	Q92600	33631	n/d	FALSE	2	Jurkat lysate	5	5	15.4	1.79	1.36	1.45	1	0.84	0.45	0.54	0	6.53	FALSE	FALSE	FALSE	P0335573A
CNP	P09543	47578	n/d	FALSE	2	Jurkat lysate	4	4	8.8	1.41	1.21	1.37	1	0.5	0.27	0.45	0	6.59	FALSE	FALSE	FALSE	P0335573A
COG1	Q8WTW3	108977	n/d	FALSE	2	Jurkat lysate	2	2	3	1.63	1.3	1.45	1	0.71	0.38	0.54	0	5.97	FALSE	FALSE	FALSE	P0335573A
COG5	Q9UP83	94900	n/d	FALSE	2	Jurkat lysate	2	2	2.4	1.37	1.09	1.22	1	0.45	0.12	0.29	0	6.08	FALSE	FALSE	FALSE	P0335573A
COG6	Q9Y2V7	73278	n/d	FALSE	2	Jurkat lysate	2	2	3.8	1.47	1.32	1.32	1	0.56	0.4	0.4	0	6.42	FALSE	FALSE	FALSE	P0335573A
COG7	P83436	86343	n/d	FALSE	2	Jurkat lysate	2	3	2.3	1.28	1.08	1.31	1	0.35	0.1	0.39	0	6.16	FALSE	FALSE	FALSE	P0335573A
COL4A3BP	Q9Y5P4	83707	n/d	FALSE	2	Jurkat lysate	5	5	6.4	1.41	1.3	1.26	1	0.5	0.38	0.34	0	6.34	FALSE	FALSE	FALSE	P0335573A
COLGALT1	Q8NBJ5	71635	n/d	FALSE	2	Jurkat lysate	6	7	10.5	1.38	1.13	1.27	1	0.46	0.18	0.35	0	6.64	FALSE	FALSE	FALSE	P0335573A
COPA	P53621	139322	n/d	FALSE	2	Jurkat lysate	55	67	50	1.73	1.43	1.5	1	0.79	0.51	0.59	0	7.77	FALSE	FALSE	FALSE	P0335573A
COPB1	P53618	107141	n/d	FALSE	2	Jurkat lysate	16	19	20.1	1.57	1.29	1.41	1	0.65	0.37	0.49	0	7.1	FALSE	FALSE	FALSE	P0335573A
COPB2	P35606	102486	n/d	FALSE	2	Jurkat lysate	20	23	24.2	1.5	1.24	1.32	1	0.59	0.31	0.4	0	7.29	FALSE	FALSE	FALSE	P0335573A
COPE	O14579	34482	n/d	FALSE	2	Jurkat lysate	4	4	13.3	1.21	1.08	1.22	1	0.28	0.11	0.29	0	6.62	FALSE	FALSE	FALSE	P0335573A
COPG1	Q9Y678	97717	n/d	FALSE	2	Jurkat lysate	10	12	15.6	1.63	1.32	1.35	1	0.7	0.4	0.43	0	6.88	FALSE	FALSE	FALSE	P0335573A
COPG2	Q9UBF2	97621	n/d	FALSE	2	Jurkat lysate	6	7	7.9	1.47	1.34	1.35	1	0.55	0.42	0.43	0	6.65	FALSE	FALSE	FALSE	P0335573A
COPS2	P61201	52404	n/d	FALSE	2	Jurkat lysate	15	18	32.7	1.69	1.37	1.45	1	0.76	0.45	0.54	0	7.31	FALSE	FALSE	FALSE	P0335573A
COPS3	Q9UNS2	47873	n/d	FALSE	2	Jurkat lysate	7	8	22.9	1.55	1.34	1.45	1	0.63	0.42	0.54	0	6.86	FALSE	FALSE	FALSE	P0335573A
COPS4	Q9BT78	46268	n/d	FALSE	2	Jurkat lysate	14	14	46.6	1.69	1.36	1.45	1	0.76	0.45	0.54	0	6.94	FALSE	FALSE	FALSE	P0335573A
COPS5	Q92905	37578	PROTEASE	FALSE	2	Jurkat lysate	8	9	28.4	1.65	1.32	1.39	1	0.73	0.41	0.47	0	7.06	FALSE	FALSE	FALSE	P0335573A
COPS6	Q7L5N1	36163	PROTEASE	FALSE	2	Jurkat lysate	8	10	34.3	1.61	1.32	1.43	1	0.69	0.4	0.52	0	7.1	FALSE	FALSE	FALSE	P0335573A
COPS7B	Q9H9Q2	29622	n/d	FALSE	2	Jurkat lysate	4	4	18.9	1.38	1.19	1.28	1	0.47	0.26	0.35	0	6.74	FALSE	FALSE	FALSE	P0335573A
COPS8	Q99627	23225	n/d	FALSE	2	Jurkat lysate	3	4	20.1	1.26	1.15	1.3	1	0.33	0.21	0.38	0	6.19	FALSE	FALSE	FALSE	P0335573A
COPZ1	P61923	21069	n/d	FALSE	2	Jurkat lysate	2	2	14.1	1.24	1.14	1.33	1	0.31	0.19	0.41	0	6.24	FALSE	FALSE	FALSE	P0335573A
CORO1A	P31146	51026	n/d	FALSE	2	Jurkat lysate	21	41	41.6	1.56	1.32	1.42	1	0.64	0.41	0.5	0	8.57	FALSE	FALSE	FALSE	P0335573A
CORO1B	Q9BR76	54234	n/d	FALSE	2	Jurkat lysate	2	2	3.7	1.65	1.27	1.44	1	0.72	0.35	0.53	0	6.55	FALSE	FALSE	FALSE	P0335573A
CORO1C	Q9ULV4	58947	n/d	FALSE	2	Jurkat lysate	11	14	26.4	1.61	1.34	1.45	1	0.68	0.42	0.54	0	7.4	FALSE	FALSE	FALSE	P0335573A
CORO2A	Q92828	59763	n/d	FALSE	2	Jurkat lysate	2	2	3.4	1.52	1.18	1.31	1	0.6	0.24	0.39	0	6.26	FALSE	FALSE	FALSE	P0335573A
CORO7	P57737	114164	n/d	FALSE	2	Jurkat lysate	6	6	8.3	1.51	1.31	1.37	1	0.59	0.39	0.46	0	6.51	FALSE	FALSE	FALSE	P0335573A
COTL1	Q14019	15945	n/d	FALSE	2	Jurkat lysate	5	5	32.4	1.22	1.03	1.25	1	0.29	0.05	0.32	0	7.17	FALSE	FALSE	FALSE	P0335573A
COX14	Q96I36	6600	n/d	FALSE	2	Jurkat lysate	2	2	28.1	0.97	0.94	1.3	1	-0.05	-0.1	0.38	0	6.33	FALSE	FALSE	FALSE	P0335573A
COX7C	P15954	7245	n/d	FALSE	2	Jurkat lysate	2	2	28.6	0.93	1.06	1.48	1	-0.1	0.08	0.57	0	7.19	FALSE	FALSE	FALSE	P0335573A
CPNE1	Q99829	59058	n/d	FALSE	2	Jurkat lysate	5	6	12.8	1.65	1.33	1.41	1	0.72	0.41	0.5	0	6.98	FALSE	FALSE	FALSE	P0335573A
CPNE3	O75131	60130	n/d	FALSE	2	Jurkat lysate	10	11	21.6	1.65	1.35	1.41	1	0.72	0.44	0.49	0	6.85	FALSE	FALSE	FALSE	P0335573A
CPOX	P36551	50151	OXIDOREDUCTASE	FALSE	2	Jurkat lysate	3	3	8.8	1.5	1.26	1.31	1	0.58	0.34	0.39	0	6.49	FALSE	FALSE	FALSE	P0335573A
CPSF1	Q10570	160882	n/d	FALSE	2	Jurkat lysate	15	15	11.3	1.64	1.37	1.41	1	0.71	0.46	0.49	0	6.94	FALSE	FALSE	FALSE	P0335573A
CPSF2	Q9P2I0	88486	n/d	FALSE	2	Jurkat lysate	4	4	7.4	1.57	1.36	1.47	1	0.65	0.44	0.56	0	6.37	FALSE	FALSE	FALSE	P0335573A
CPSF3	Q9UKF6	77485	n/d	FALSE	2	Jurkat lysate	8	9	12.6	1.73	1.38	1.48	1	0.79	0.47	0.56	0	6.86	FALSE	FALSE	FALSE	P0335573A
CPSF4	O95639	30255	n/d	FALSE	2	Jurkat lysate	2	2	10	1.25	0.94	1.23	1	0.32	-0.09	0.3	0		FALSE	FALSE	FALSE	P0335573A
CPSF6	Q16630	63470	n/d	FALSE	2	Jurkat lysate	7	9	16	1.43	1.2	1.34	1	0.52	0.26	0.43	0	6.95	FALSE	FALSE	FALSE	P0335573A
CPSF7	Q8N684	56374	GPCR	FALSE	2	Jurkat lysate	3	3	6.2	1.34	1.2	1.2	1	0.42	0.26	0.26	0	6.59	FALSE	FALSE	FALSE	P0335573A
CPT1A	P50416	88367	n/d	FALSE	2	Jurkat lysate	17	18	23.4	1.6	1.34	1.42	1	0.68	0.42	0.51	0	7.26	FALSE	FALSE	FALSE	P0335573A
CPT2	P23786	73776	n/d	FALSE	2	Jurkat lysate	7	7	14.9	1.48	1.37	1.43	1	0.56	0.45	0.52	0	6.86	FALSE	FALSE	FALSE	P0335573A
CREB1	P16220	36688	n/d	FALSE	2	Jurkat lysate	2	2	4.9	1.36	1.19	1.32	1	0.44	0.25	0.4	0	6.69	FALSE	FALSE	FALSE	P0335573A
CRIP1	P50238	8533	n/d	FALSE	2	Jurkat lysate	3	3	37.7	1.41	1.32	1.42	1	0.5	0.4	0.51	0	7.01	FALSE	FALSE	FALSE	P0335573A
CRKL	P46109	33777	n/d	FALSE	2	Jurkat lysate	2	3	6.9	1.31	1.18	1.32	1	0.39	0.23	0.4	0	6.88	FALSE	FALSE	FALSE	P0335573A
CRLF3	Q8IUI8	49765	n/d	FALSE	2	Jurkat lysate	9	9	20.8	1.4	1.16	1.32	1	0.49	0.21	0.4	0	6.83	FALSE	FALSE	FALSE	P0335573A
CRNKL1	Q9BZJ0	100451	n/d	FALSE	2	Jurkat lysate	2	2	1.8	1.67	1.29	1.33	1	0.74	0.37	0.41	0	6.26	FALSE	FALSE	FALSE	P0335573A
CRYBG1	Q9Y4K1	188674	n/d	FALSE	2	Jurkat lysate	5	5	2.8	1.51	1.32	1.45	1	0.59	0.4	0.54	0	6.63	FALSE	FALSE	FALSE	P0335573A
CRYZ	Q08257	35206	OXIDOREDUCTASE	FALSE	2	Jurkat lysate	7	7	25.2	1.27	1.2	1.26	1	0.35	0.27	0.33	0	7	FALSE	FALSE	FALSE	P0335573A
CS	O75390	51712	n/d	FALSE	2	Jurkat lysate	11	17	26.2	1.53	1.39	1.43	1	0.61	0.47	0.51	0	7.88	FALSE	FALSE	FALSE	P0335573A
CSDE1	O75534	93741	n/d	FALSE	2	Jurkat lysate	16	18	21.8	1.58	1.26	1.38	1	0.66	0.33	0.47	0	7.12	FALSE	FALSE	FALSE	P0335573A
CSE1L	P55060	110415	n/d	FALSE	2	Jurkat lysate	36	47	35.7	1.62	1.43	1.46	1	0.7	0.51	0.55	0	7.7	FALSE	FALSE	FALSE	P0335573A
CSK	P41240	50704	KINASE	TRUE	2	Jurkat lysate	19	24	44.4	1.36	1.24	1.36	1	0.44	0.31	0.44	0	7.13	FALSE	FALSE	FALSE	P0335573A
CSNK1A1	P48729	41937	KINASE	TRUE	2	Jurkat lysate	5	5	13.9	1.31	1.12	1.27	1	0.39	0.17	0.35	0	6.55	FALSE	FALSE	FALSE	P0335573A
CSNK2A1	P68400	45143	KINASE	TRUE	2	Jurkat lysate	10	12	35.5	1.05	0.97	1.27	1	0.07	-0.04	0.35	0	7.03	FALSE	FALSE	FALSE	P0335573A
CSNK2A2	P19784	41213	KINASE	TRUE	2	Jurkat lysate	7	7	24.9	1.15	1.01	1.35	1	0.2	0.01	0.43	0	7.08	FALSE	FALSE	FALSE	P0335573A
CSNK2B	P67870	24942	n/d	FALSE	2	Jurkat lysate	5	6	27	1.52	1.34	1.44	1	0.6	0.42	0.53	0	7.08	FALSE	FALSE	FALSE	P0335573A
CSRP1	P21291	20567	n/d	FALSE	2	Jurkat lysate	3	4	19.2	1.31	1.13	1.21	1	0.39	0.17	0.27	0	6.55	FALSE	FALSE	FALSE	P0335573A
CSTB	P04080	11139	n/d	FALSE	2	Jurkat lysate	4	5	52	1.47	1.22	1.44	1	0.55	0.29	0.53	0	7.08	FALSE	FALSE	FALSE	P0335573A
CSTF1	Q05048	48357	n/d	FALSE	2	Jurkat lysate	8	9	29.9	1.68	1.4	1.48	1	0.75	0.49	0.56	0	7.16	FALSE	FALSE	FALSE	P0335573A
CSTF2T	Q9H0L4	64436	n/d	FALSE	2	Jurkat lysate	2	2	3.7	1.76	1.54	1.55	1	0.81	0.62	0.64	0	6.35	FALSE	FALSE	FALSE	P0335573A
CSTF3	Q12996	82921	n/d	FALSE	2	Jurkat lysate	7	8	8.4	1.73	1.41	1.5	1	0.79	0.49	0.58	0	6.85	FALSE	FALSE	FALSE	P0335573A
CTBP1	Q13363	47535	OXIDOREDUCTASE	FALSE	2	Jurkat lysate	3	3	6.4	1.31	1.01	1.28	1	0.39	0.02	0.35	0	6.62	FALSE	FALSE	FALSE	P0335573A
CTCF	P49711	82785	n/d	FALSE	2	Jurkat lysate	5	5	4.4	1.34	1.18	1.29	1	0.42	0.24	0.36	0	6.9	FALSE	FALSE	FALSE	P0335573A
CTH	P32929	44508	n/d	FALSE	2	Jurkat lysate	2	2	6.2	1.6	1.23	1.24	1	0.68	0.3	0.31	0	6.22	FALSE	FALSE	FALSE	P0335573A
CTNNBL1	Q8WYA6	65173	n/d	FALSE	2	Jurkat lysate	9	10	16.2	1.31	1.14	1.22	1	0.39	0.19	0.29	0	7.01	FALSE	FALSE	FALSE	P0335573A
CTPS1	P17812	66690	n/d	FALSE	2	Jurkat lysate	23	25	41.6	1.5	1.3	1.35	1	0.58	0.38	0.44	0	7.45	FALSE	FALSE	FALSE	P0335573A
CTR9	Q6PD62	133501	n/d	FALSE	2	Jurkat lysate	13	14	14.2	1.54	1.29	1.4	1	0.62	0.37	0.48	0	6.77	FALSE	FALSE	FALSE	P0335573A
CTSB	P07858	37821	PROTEASE	FALSE	2	Jurkat lysate	2	2	6.2	1.31	1.32	1.26	1	0.39	0.4	0.33	0	6.46	FALSE	FALSE	FALSE	P0335573A
CTSC	P53634	51853	PROTEASE	FALSE	2	Jurkat lysate	3	3	9.7	1.49	1.22	1.27	1	0.57	0.29	0.34	0	6.5	FALSE	FALSE	FALSE	P0335573A
CTSD	P07339	44552	PROTEASE	FALSE	2	Jurkat lysate	2	2	5.3	1.23	1.05	1.09	1	0.29	0.07	0.12	0	6.48	FALSE	FALSE	FALSE	P0335573A
CUL1	Q13616	89677	n/d	FALSE	2	Jurkat lysate	19	20	24.4	1.59	1.33	1.37	1	0.67	0.41	0.46	0	7.04	FALSE	FALSE	FALSE	P0335573A
CUL2	Q13617	89491	n/d	FALSE	2	Jurkat lysate	16	17	23.6	1.71	1.43	1.51	1	0.77	0.51	0.59	0	7.04	FALSE	FALSE	FALSE	P0335573A
CUL3	Q13618	88929	n/d	FALSE	2	Jurkat lysate	12	12	18.6	1.5	1.22	1.38	1	0.59	0.28	0.47	0	6.61	FALSE	FALSE	FALSE	P0335573A
CUL4A	Q13619	87679	n/d	FALSE	2	Jurkat lysate	12	14	27.4	1.59	1.36	1.4	1	0.67	0.44	0.49	0	6.93	FALSE	FALSE	FALSE	P0335573A
CUL4B	Q13620	103980	n/d	FALSE	2	Jurkat lysate	11	12	13.5	1.61	1.36	1.39	1	0.69	0.44	0.48	0	6.77	FALSE	FALSE	FALSE	P0335573A
CUL5	Q93034	90954	n/d	FALSE	2	Jurkat lysate	7	9	9.1	1.56	1.4	1.44	1	0.64	0.49	0.53	0	6.52	FALSE	FALSE	FALSE	P0335573A
CUTC	Q9NTM9	29341	n/d	FALSE	2	Jurkat lysate	2	2	12.8	1.69	1.63	1.63	1	0.76	0.71	0.7	0	6.5	FALSE	FALSE	FALSE	P0335573A
CWF19L1	Q69YN2	60618	n/d	FALSE	2	Jurkat lysate	7	8	16.7	1.5	1.21	1.27	1	0.58	0.28	0.34	0	6.79	FALSE	FALSE	FALSE	P0335573A
CYB5R3	P00387	38226	OXIDOREDUCTASE	FALSE	2	Jurkat lysate	9	10	42.5	1.49	1.25	1.4	1	0.58	0.33	0.49	0	7.27	FALSE	FALSE	FALSE	P0335573A
CYCS	P99999	11749	n/d	FALSE	2	Jurkat lysate	4	6	22.9	1.72	1.59	1.54	1	0.78	0.67	0.63	0	7.57	FALSE	FALSE	FALSE	P0335573A
CYFIP1	Q7L576	145181	n/d	FALSE	2	Jurkat lysate	7	7	6.1	1.74	1.4	1.39	1	0.8	0.49	0.48	0	6.71	FALSE	FALSE	FALSE	P0335573A
CYFIP2	Q96F07	145672	n/d	FALSE	2	Jurkat lysate	12	12	19.3	1.69	1.38	1.56	1	0.76	0.46	0.64	0	6.85	FALSE	FALSE	FALSE	P0335573A
DAD1	P61803	12497	n/d	FALSE	2	Jurkat lysate	3	3	26.5	1.42	1.49	1.64	1	0.5	0.58	0.72	0	6.97	FALSE	FALSE	FALSE	P0335573A
DAP3	P51398	45566	n/d	FALSE	2	Jurkat lysate	5	5	16.1	1.63	1.6	1.64	1	0.71	0.68	0.71	0	6.52	FALSE	FALSE	FALSE	P0335573A
DARS	P14868	57136	n/d	FALSE	2	Jurkat lysate	29	37	66.7	1.59	1.32	1.4	1	0.67	0.4	0.49	0	7.38	FALSE	FALSE	FALSE	P0335573A
DARS2	Q6PI48	73562	n/d	FALSE	2	Jurkat lysate	6	7	10.5	1.63	1.33	1.41	1	0.7	0.41	0.5	0	6.6	FALSE	FALSE	FALSE	P0335573A
DAZAP1	Q96EP5	43383	n/d	FALSE	2	Jurkat lysate	5	5	15.7	1.5	1.36	1.42	1	0.59	0.45	0.51	0	7.24	FALSE	FALSE	FALSE	P0335573A
DBN1	Q16643	76299	n/d	FALSE	2	Jurkat lysate	10	11	19	1.25	1.1	1.18	1	0.32	0.14	0.24	0	7.02	FALSE	FALSE	FALSE	P0335573A
DBNL	Q9UJU6	48207	n/d	FALSE	2	Jurkat lysate	4	4	12.8	1.16	1	1.17	1	0.21	0.01	0.22	0	6.34	FALSE	FALSE	FALSE	P0335573A
DBR1	Q9UK59	61554	n/d	FALSE	2	Jurkat lysate	9	10	17.3	1.45	1.25	1.35	1	0.53	0.33	0.43	0	7.1	FALSE	FALSE	FALSE	P0335573A
DBT	P11182	53486	n/d	FALSE	2	Jurkat lysate	3	3	7.5	1.66	1.37	1.56	1	0.73	0.45	0.64	0	6.27	FALSE	FALSE	FALSE	P0335573A
DCAF11	Q8TEB1	61669	n/d	FALSE	2	Jurkat lysate	2	2	3.8	1.45	1.22	1.37	1	0.54	0.29	0.46	0	6.32	FALSE	FALSE	FALSE	P0335573A
DCAF5	Q96JK2	103962	n/d	FALSE	2	Jurkat lysate	2	2	1.8	1.41	1.31	1.34	1	0.49	0.39	0.43	0	5.87	FALSE	FALSE	FALSE	P0335573A
DCAF7	P61962	38926	n/d	FALSE	2	Jurkat lysate	7	8	24.9	1.45	1.22	1.37	1	0.53	0.28	0.45	0	6.99	FALSE	FALSE	FALSE	P0335573A
DCD	P81605	12414	contaminant	FALSE	2	Jurkat lysate	2	2	20	1.15	0.9	1.02	1	0.2	-0.16	0.03	0	7.35	FALSE	FALSE	FALSE	P0335573A
DCK	P27707	30518	n/d	FALSE	2	Jurkat lysate	7	7	28.5	1.47	1.21	1.32	1	0.56	0.28	0.4	0	7.02	FALSE	FALSE	FALSE	P0335573A
DCPS	Q96C86	38608	n/d	FALSE	2	Jurkat lysate	7	9	25.2	1.38	1.21	1.3	1	0.47	0.28	0.38	0	6.85	FALSE	FALSE	FALSE	P0335573A
DCTN1	Q14203	141693	n/d	FALSE	2	Jurkat lysate	34	42	33.9	1.82	1.49	1.56	1	0.86	0.58	0.64	0	7.28	FALSE	FALSE	FALSE	P0335573A
DCTN2	Q13561	44819	n/d	FALSE	2	Jurkat lysate	4	4	12.5	1.33	1.1	1.17	1	0.42	0.13	0.23	0	6.61	FALSE	FALSE	FALSE	P0335573A
DCTN3	O75935	21119	n/d	FALSE	2	Jurkat lysate	3	3	11.8	1.2	1.1	1.2	1	0.26	0.14	0.26	0	6.49	FALSE	FALSE	FALSE	P0335573A
DCUN1D1	Q96GG9	30124	n/d	FALSE	2	Jurkat lysate	2	2	8.1	1.35	1.14	1.3	1	0.44	0.19	0.37	0		FALSE	FALSE	FALSE	P0335573A
DCXR	Q7Z4W1	25913	OXIDOREDUCTASE	FALSE	2	Jurkat lysate	3	3	12.3	1.42	1.24	1.37	1	0.51	0.31	0.45	0	6.94	FALSE	FALSE	FALSE	P0335573A
DDAH2	O95865	29644	n/d	FALSE	2	Jurkat lysate	2	2	9.1	1.28	1.01	1.24	1	0.36	0.01	0.31	0	6.27	FALSE	FALSE	FALSE	P0335573A
DDB1	Q16531	126966	n/d	FALSE	2	Jurkat lysate	46	57	38	1.7	1.32	1.42	1	0.77	0.4	0.5	0	7.62	FALSE	FALSE	FALSE	P0335573A
DDB2	Q92466	47863	n/d	FALSE	2	Jurkat lysate	3	3	4.7	1.35	1.2	1.23	1	0.43	0.26	0.3	0	6.45	FALSE	FALSE	FALSE	P0335573A
DDHD2	O94830	81031	n/d	FALSE	2	Jurkat lysate	3	3	6.3	1.46	1.3	1.32	1	0.55	0.38	0.41	0	6.25	FALSE	FALSE	FALSE	P0335573A
DDI2	Q5TDH0	46571	PROTEASE	FALSE	2	Jurkat lysate	2	2	7	1.38	1.26	1.34	1	0.46	0.34	0.42	0	6.67	FALSE	FALSE	FALSE	P0335573A
DDOST	P39656	50800	n/d	FALSE	2	Jurkat lysate	11	11	24.1	1.88	1.52	1.52	1	0.91	0.6	0.61	0	7.4	FALSE	FALSE	FALSE	P0335573A
DDT	P30046	12712	n/d	FALSE	2	Jurkat lysate	3	3	32.2	0.89	0.83	0.84	1	-0.17	-0.28	-0.26	0	6.18	FALSE	FALSE	FALSE	P0335573A
DDX1	Q92499	82431	n/d	FALSE	2	Jurkat lysate	35	46	51.9	1.71	1.41	1.5	1	0.77	0.5	0.59	0	7.88	FALSE	FALSE	FALSE	P0335573A
DDX17	Q92841	80272	n/d	FALSE	2	Jurkat lysate	19	30	38.4	1.44	1.29	1.36	1	0.53	0.37	0.45	0	7.75	FALSE	FALSE	FALSE	P0335573A
DDX18	Q9NVP1	75406	n/d	FALSE	2	Jurkat lysate	3	3	3.3	1.45	1.24	1.4	1	0.54	0.32	0.49	0	6.14	FALSE	FALSE	FALSE	P0335573A
DDX21	Q9NR30	87343	n/d	FALSE	2	Jurkat lysate	11	12	20.1	1.32	1.15	1.25	1	0.4	0.21	0.32	0	6.35	FALSE	FALSE	FALSE	P0335573A
DDX23	Q9BUQ8	95581	n/d	FALSE	2	Jurkat lysate	15	17	20.7	1.38	1.24	1.3	1	0.47	0.31	0.38	0	7.06	FALSE	FALSE	FALSE	P0335573A
DDX24	Q9GZR7	96331	n/d	FALSE	2	Jurkat lysate	5	5	6.3	1.6	1.31	1.38	1	0.67	0.39	0.47	0	6.47	FALSE	FALSE	FALSE	P0335573A
DDX39A	O00148	49129	n/d	FALSE	2	Jurkat lysate	3	3	10.1	1.35	1.01	1.36	1	0.43	0.01	0.45	0	6.63	FALSE	FALSE	FALSE	P0335573A
DDX39B	Q13838	50679	n/d	FALSE	2	Jurkat lysate	8	10	38.1	1.34	1.12	1.29	1	0.42	0.16	0.37	0	7.04	FALSE	FALSE	FALSE	P0335573A
DDX3X	O00571	73243	n/d	FALSE	2	Jurkat lysate	13	13	23	1.54	1.34	1.37	1	0.62	0.42	0.45	0	7.04	FALSE	FALSE	FALSE	P0335573A
DDX42	Q86XP3	102974	n/d	FALSE	2	Jurkat lysate	14	15	18.4	1.75	1.48	1.55	1	0.81	0.57	0.64	0	7.2	FALSE	FALSE	FALSE	P0335573A
DDX46	Q7L014	117361	n/d	FALSE	2	Jurkat lysate	51	59	47.9	1.49	1.46	1.52	1	0.58	0.54	0.61	0	7.84	FALSE	FALSE	FALSE	P0335573A
DDX5	P17844	69147	n/d	FALSE	2	Jurkat lysate	19	21	28.8	1.49	1.2	1.36	1	0.57	0.26	0.44	0	7.6	FALSE	FALSE	FALSE	P0335573A
DDX6	P26196	54416	n/d	FALSE	2	Jurkat lysate	14	17	34.2	1.46	1.24	1.33	1	0.54	0.31	0.41	0	7.31	FALSE	FALSE	FALSE	P0335573A
DECR1	Q16698	36067	OXIDOREDUCTASE	FALSE	2	Jurkat lysate	2	2	7.8	1.53	1.31	1.42	1	0.61	0.39	0.5	0	6.22	FALSE	FALSE	FALSE	P0335573A
DECR2	Q9NUI1	30777	OXIDOREDUCTASE	FALSE	2	Jurkat lysate	2	2	5.5	0.72	0.54	0.71	1	-0.47	-0.9	-0.49	0	6.27	FALSE	FALSE	FALSE	P0335573A
DEF6	Q9H4E7	73909	n/d	FALSE	2	Jurkat lysate	7	7	11.9	1.2	1.07	1.17	1	0.27	0.09	0.22	0	6.73	FALSE	FALSE	FALSE	P0335573A
DEK	P35659	42674	n/d	FALSE	2	Jurkat lysate	9	9	23.5	1.51	1.3	1.35	1	0.59	0.38	0.43	0	6.84	FALSE	FALSE	FALSE	P0335573A
DENND3	A2RUS2	135889	n/d	FALSE	2	Jurkat lysate	2	2	2.1	1.69	1.29	1.65	1	0.76	0.37	0.72	0	5.68	FALSE	FALSE	FALSE	P0335573A
DENR	O43583	22092	n/d	FALSE	2	Jurkat lysate	2	2	8.1	1.55	1.23	1.3	1	0.63	0.3	0.38	0	6.89	FALSE	FALSE	FALSE	P0335573A
DERA	Q9Y315	35230	n/d	FALSE	2	Jurkat lysate	3	3	7.5	1.31	1.28	1.33	1	0.38	0.36	0.41	0	6.17	FALSE	FALSE	FALSE	P0335573A
DFFA	O00273	36521	n/d	FALSE	2	Jurkat lysate	3	3	13	1.04	0.76	0.88	1	0.06	-0.39	-0.18	0	6.49	FALSE	FALSE	FALSE	P0335573A
DGKA	P23743	82629	n/d	FALSE	2	Jurkat lysate	7	7	9.4	1.49	1.25	1.35	1	0.58	0.32	0.43	0	6.79	FALSE	FALSE	FALSE	P0335573A
DGKZ	Q13574	124127	n/d	FALSE	2	Jurkat lysate	5	6	5.4	1.6	1.27	1.26	1	0.68	0.35	0.33	0	6.29	FALSE	FALSE	FALSE	P0335573A
DGLUCY	Q7Z3D6	66926	n/d	FALSE	2	Jurkat lysate	2	2	3.7	0.51	0.43	1.12	1	-0.98	-1.22	0.17	0	6.5	FALSE	TRUE	FALSE	P0335573A
DHCR24	Q15392	60101	OXIDOREDUCTASE	FALSE	2	Jurkat lysate	4	4	9.9	1.76	1.49	1.59	1	0.82	0.57	0.67	0	6.94	FALSE	FALSE	FALSE	P0335573A
DHCR7	Q9UBM7	54489	OXIDOREDUCTASE	FALSE	2	Jurkat lysate	4	5	6.9	1.39	1.18	1.47	1	0.48	0.24	0.56	0	6.91	FALSE	FALSE	FALSE	P0335573A
DHPS	P49366	40970	n/d	FALSE	2	Jurkat lysate	2	2	8.9	1.1	0.98	1.2	1	0.14	-0.03	0.27	0	6.24	FALSE	FALSE	FALSE	P0335573A
DHRS7	Q9Y394	38298	OXIDOREDUCTASE	FALSE	2	Jurkat lysate	7	9	26.5	1.32	1.22	1.28	1	0.4	0.28	0.36	0	7.32	FALSE	FALSE	FALSE	P0335573A
DHX15	O43143	90932	n/d	FALSE	2	Jurkat lysate	34	47	44.5	1.72	1.42	1.53	1	0.78	0.5	0.61	0	7.78	FALSE	FALSE	FALSE	P0335573A
DHX16	O60231	119262	n/d	FALSE	2	Jurkat lysate	9	10	12.8	1.69	1.46	1.5	1	0.75	0.54	0.59	0	7.01	FALSE	FALSE	FALSE	P0335573A
DHX29	Q7Z478	155234	n/d	FALSE	2	Jurkat lysate	6	6	4.7	1.5	1.37	1.41	1	0.59	0.46	0.5	0	6.32	FALSE	FALSE	FALSE	P0335573A
DHX30	Q7L2E3	136114	n/d	FALSE	2	Jurkat lysate	2	2	1.4	1.34	1.17	1.12	1	0.43	0.23	0.16	0	6.11	FALSE	FALSE	FALSE	P0335573A
DHX36	Q9H2U1	114759	n/d	FALSE	2	Jurkat lysate	8	8	13.3	1.63	1.4	1.51	1	0.71	0.49	0.6	0	6.9	FALSE	FALSE	FALSE	P0335573A
DHX38	Q92620	140501	n/d	FALSE	2	Jurkat lysate	3	3	3	1.43	1.13	1.37	1	0.51	0.18	0.46	0	6	FALSE	FALSE	FALSE	P0335573A
DHX8	Q14562	139313	n/d	FALSE	2	Jurkat lysate	2	2	2.5	1.85	1.49	1.66	1	0.89	0.58	0.74	0	6.13	FALSE	FALSE	FALSE	P0335573A
DHX9	Q08211	140957	n/d	FALSE	2	Jurkat lysate	50	64	44.3	1.91	1.59	1.6	1	0.93	0.67	0.68	0	7.97	FALSE	FALSE	FALSE	P0335573A
DIAPH1	O60610	141346	n/d	FALSE	2	Jurkat lysate	45	58	36.9	1.69	1.36	1.49	1	0.75	0.44	0.58	0	7.75	FALSE	FALSE	FALSE	P0335573A
DIDO1	Q9BTC0	243870	n/d	FALSE	2	Jurkat lysate	2	2	0.7	1.23	1.07	1.15	1	0.3	0.1	0.21	0	6.24	FALSE	FALSE	FALSE	P0335573A
DIEXF	Q68CQ4	87054	n/d	FALSE	2	Jurkat lysate	2	2	2.6	1.48	1.36	1.36	1	0.56	0.44	0.44	0	6.18	FALSE	FALSE	FALSE	P0335573A
DIP2B	Q9P265	171490	n/d	FALSE	2	Jurkat lysate	12	13	9.8	1.72	1.42	1.5	1	0.78	0.5	0.59	0	6.81	FALSE	FALSE	FALSE	P0335573A
DIS3	Q9Y2L1	109001	n/d	FALSE	2	Jurkat lysate	14	15	16.8	1.52	1.32	1.43	1	0.61	0.41	0.51	0	6.94	FALSE	FALSE	FALSE	P0335573A
DIS3L2	Q8IYB7	99278	n/d	FALSE	2	Jurkat lysate	4	4	5.2	1.56	1.33	1.38	1	0.64	0.41	0.46	0	6.4	FALSE	FALSE	FALSE	P0335573A
DLAT	P10515	68996	n/d	FALSE	2	Jurkat lysate	11	12	19.6	2.27	1.77	1.85	1	1.18	0.82	0.88	0	7.36	FALSE	FALSE	FALSE	P0335573A
DLD	P09622	54177	OXIDOREDUCTASE	FALSE	2	Jurkat lysate	13	18	30.1	1.7	1.36	1.39	1	0.77	0.45	0.47	0	7.45	FALSE	FALSE	FALSE	P0335573A
DNAAF5	Q86Y56	93520	n/d	FALSE	2	Jurkat lysate	4	4	5.7	1.33	1.15	1.28	1	0.41	0.2	0.35	0	6.27	FALSE	FALSE	FALSE	P0335573A
DNAJA1	P31689	44868	n/d	FALSE	2	Jurkat lysate	6	6	14.4	1.36	1.17	1.28	1	0.44	0.22	0.36	0	7.09	FALSE	FALSE	FALSE	P0335573A
DNAJA2	O60884	45745	n/d	FALSE	2	Jurkat lysate	3	3	5.1	1.19	1	1.27	1	0.25	0	0.34	0	6.84	FALSE	FALSE	FALSE	P0335573A
DNAJB1	P25685	38044	n/d	FALSE	2	Jurkat lysate	11	11	30.9	1.26	1.06	1.2	1	0.34	0.08	0.27	0	6.85	FALSE	FALSE	FALSE	P0335573A
DNAJC10	Q8IXB1	91079	OXIDOREDUCTASE	FALSE	2	Jurkat lysate	4	4	6.3	1.74	1.42	1.61	1	0.8	0.51	0.68	0	6.36	FALSE	FALSE	FALSE	P0335573A
DNAJC13	O75165	254412	n/d	FALSE	2	Jurkat lysate	5	5	2.6	1.51	1.24	1.32	1	0.6	0.32	0.4	0	5.96	FALSE	FALSE	FALSE	P0335573A
DNAJC2	Q99543	71996	n/d	FALSE	2	Jurkat lysate	4	4	9.5	1.51	1.25	1.34	1	0.6	0.32	0.43	0	6.37	FALSE	FALSE	FALSE	P0335573A
DNAJC7	Q99615	56440	n/d	FALSE	2	Jurkat lysate	9	9	16	1.4	1.13	1.29	1	0.49	0.18	0.37	0	6.91	FALSE	FALSE	FALSE	P0335573A
DNAJC9	Q8WXX5	29909	n/d	FALSE	2	Jurkat lysate	4	4	18.1	1.33	1.16	1.31	1	0.42	0.21	0.39	0	6.58	FALSE	FALSE	FALSE	P0335573A
DNM1L	O00429	81876	n/d	FALSE	2	Jurkat lysate	16	17	26.6	1.55	1.28	1.42	1	0.63	0.36	0.5	0	6.93	FALSE	FALSE	FALSE	P0335573A
DNM2	P50570	98063	n/d	FALSE	2	Jurkat lysate	30	35	34.6	1.63	1.41	1.54	1	0.7	0.5	0.63	0	7.34	FALSE	FALSE	FALSE	P0335573A
DNMT1	P26358	183163	MT	FALSE	2	Jurkat lysate	47	53	32.2	1.65	1.35	1.47	1	0.72	0.44	0.56	0	7.72	FALSE	FALSE	FALSE	P0335573A
DNMT3A	Q9Y6K1	101857	n/d	FALSE	2	Jurkat lysate	3	3	2.5	1.71	1.4	1.47	1	0.77	0.48	0.56	0	6.3	FALSE	FALSE	FALSE	P0335573A
DNPEP	Q9ULA0	52428	PROTEASE	FALSE	2	Jurkat lysate	5	5	12.2	1.47	1.22	1.34	1	0.56	0.29	0.42	0	6.78	FALSE	FALSE	FALSE	P0335573A
DNTT	P04053	58536	n/d	FALSE	2	Jurkat lysate	4	4	9.4	1.55	1.23	1.45	1	0.63	0.3	0.54	0	6.66	FALSE	FALSE	FALSE	P0335573A
DOCK10	Q96BY6	249488	n/d	FALSE	2	Jurkat lysate	10	10	5.2	1.58	1.26	1.34	1	0.66	0.33	0.43	0	6.28	FALSE	FALSE	FALSE	P0335573A
DOCK11	Q5JSL3	237668	n/d	FALSE	2	Jurkat lysate	2	2	1.2	1.26	1.21	1.36	1	0.33	0.27	0.44	0	6.29	FALSE	FALSE	FALSE	P0335573A
DOCK2	Q92608	211946	n/d	FALSE	2	Jurkat lysate	43	45	24.5	1.77	1.43	1.5	1	0.82	0.51	0.59	0	7.39	FALSE	FALSE	FALSE	P0335573A
DOP1B	Q9Y3R5	258227	n/d	FALSE	2	Jurkat lysate	3	3	1.4	1.28	1.09	1.13	1	0.35	0.13	0.18	0	6.25	FALSE	FALSE	FALSE	P0335573A
DPF2	Q92785	44155	n/d	FALSE	2	Jurkat lysate	4	5	14.3	1.55	1.3	1.3	1	0.63	0.38	0.38	0	6.49	FALSE	FALSE	FALSE	P0335573A
DPM1	O60762	29634	n/d	FALSE	2	Jurkat lysate	2	2	8.8	1.37	1.09	1.2	1	0.46	0.12	0.27	0	6.55	FALSE	FALSE	FALSE	P0335573A
DPP3	Q9NY33	82588	PROTEASE	FALSE	2	Jurkat lysate	10	11	13.6	1.43	1.21	1.3	1	0.52	0.28	0.38	0	6.93	FALSE	FALSE	FALSE	P0335573A
DPP9	Q86TI2	101668	PROTEASE	FALSE	2	Jurkat lysate	6	6	9.4	1.61	1.3	1.48	1	0.69	0.38	0.56	0	6.51	FALSE	FALSE	FALSE	P0335573A
DPYD	Q12882	111400	OXIDOREDUCTASE	FALSE	2	Jurkat lysate	6	6	5.9	1.67	1.36	1.46	1	0.74	0.44	0.55	0	6.21	FALSE	FALSE	FALSE	P0335573A
DPYSL2	Q16555	58162	PROTEASE	FALSE	2	Jurkat lysate	20	26	52.8	1.44	1.24	1.28	1	0.52	0.31	0.36	0	7.35	FALSE	FALSE	FALSE	P0335573A
DRG1	Q9Y295	40542	n/d	FALSE	2	Jurkat lysate	5	6	16.9	1.49	1.29	1.39	1	0.57	0.36	0.47	0	6.88	FALSE	FALSE	FALSE	P0335573A
DRG2	P55039	40746	n/d	FALSE	2	Jurkat lysate	4	4	13.7	1.56	1.4	1.45	1	0.64	0.48	0.54	0	6.71	FALSE	FALSE	FALSE	P0335573A
DSC1	Q08554	99986	contaminant	FALSE	2	Jurkat lysate	5	5	7.2	1.29	0.89	1.25	1	0.37	-0.16	0.33	0	6.84	FALSE	FALSE	FALSE	P0335573A
DSG1	Q02413	113746	contaminant	FALSE	2	Jurkat lysate	3	5	5.5	1.37	0.92	1.16	1	0.45	-0.11	0.22	0	6.33	FALSE	FALSE	FALSE	P0335573A
DSP	P15924	331770	contaminant	FALSE	2	Jurkat lysate	27	29	8.8	0.91	0.65	1.15	1	-0.14	-0.61	0.21	0	7.07	FALSE	FALSE	FALSE	P0335573A
DSTN	P60981	18506	n/d	FALSE	2	Jurkat lysate	8	10	49.1	1.21	1.05	1.15	1	0.28	0.07	0.2	0	7.08	FALSE	FALSE	FALSE	P0335573A
DTYMK	P23919	23819	n/d	FALSE	2	Jurkat lysate	4	4	13.7	1.35	1.23	1.26	1	0.43	0.3	0.33	0	6.63	FALSE	FALSE	FALSE	P0335573A
DUS3L	Q96G46	72593	OXIDOREDUCTASE	FALSE	2	Jurkat lysate	4	4	6.9	1.51	1.33	1.43	1	0.59	0.41	0.52	0	6.45	FALSE	FALSE	FALSE	P0335573A
DUT	P33316	17748	n/d	FALSE	2	Jurkat lysate	6	6	26.6	1.3	1.13	1.23	1	0.37	0.17	0.3	0	7.15	FALSE	FALSE	FALSE	P0335573A
DYNC1H1	Q14204	532401	n/d	FALSE	2	Jurkat lysate	115	123	27.2	1.53	1.28	1.38	1	0.61	0.35	0.46	0	7.42	FALSE	FALSE	FALSE	P0335573A
DYNC1I2	Q13409	71456	n/d	FALSE	2	Jurkat lysate	5	6	7.7	1.65	1.3	1.48	1	0.72	0.38	0.57	0	7.03	FALSE	FALSE	FALSE	P0335573A
DYNC1LI1	Q9Y6G9	56578	n/d	FALSE	2	Jurkat lysate	7	9	17.2	1.62	1.36	1.41	1	0.7	0.44	0.5	0	6.51	FALSE	FALSE	FALSE	P0335573A
DYNLL1	P63167	10366	n/d	FALSE	2	Jurkat lysate	2	2	22.5	1.24	1.28	1.53	1	0.31	0.35	0.62	0	8.09	FALSE	FALSE	FALSE	P0335573A
DYRK1A	Q13627	85583	KINASE	TRUE	2	Jurkat lysate	10	10	13.6	1.3	1.21	1.36	1	0.38	0.27	0.45	0	6.79	FALSE	FALSE	FALSE	P0335573A
ECH1	Q13011	35816	n/d	FALSE	2	Jurkat lysate	12	14	36.6	1.38	1.23	1.24	1	0.46	0.3	0.31	0	7.32	FALSE	FALSE	FALSE	P0335573A
ECHDC1	Q9NTX5	33698	n/d	FALSE	2	Jurkat lysate	4	4	15	1.37	1.24	1.35	1	0.45	0.31	0.43	0	6.43	FALSE	FALSE	FALSE	P0335573A
ECHS1	P30084	31387	n/d	FALSE	2	Jurkat lysate	2	2	7.9	1.13	0.89	1.06	1	0.17	-0.17	0.08	0	6.45	FALSE	FALSE	FALSE	P0335573A
ECI2	O75521	43585	n/d	FALSE	2	Jurkat lysate	9	10	30.7	1.3	1.14	1.26	1	0.38	0.2	0.33	0	6.89	FALSE	FALSE	FALSE	P0335573A
ECPAS	Q5VYK3	204289	n/d	FALSE	2	Jurkat lysate	9	9	6.9	1.61	1.29	1.42	1	0.69	0.37	0.51	0	6.48	FALSE	FALSE	FALSE	P0335573A
EDC4	Q6P2E9	151659	n/d	FALSE	2	Jurkat lysate	6	6	6.6	1.53	1.27	1.38	1	0.61	0.34	0.46	0	6.59	FALSE	FALSE	FALSE	P0335573A
EEA1	Q15075	162464	n/d	FALSE	2	Jurkat lysate	14	14	10.9	1.64	1.35	1.4	1	0.72	0.43	0.48	0	6.34	FALSE	FALSE	FALSE	P0335573A
EED	O75530	53060	n/d	FALSE	2	Jurkat lysate	6	6	13.4	1.77	1.43	1.42	1	0.82	0.52	0.5	0	6.43	FALSE	FALSE	FALSE	P0335573A
EEF1A1	P68104	50140	n/d	FALSE	2	Jurkat lysate	26	56	47.2	1.49	1.25	1.34	1	0.57	0.32	0.42	0	8.59	FALSE	FALSE	FALSE	P0335573A
EEF1B2	P24534	24763	n/d	FALSE	2	Jurkat lysate	9	17	47.1	1.71	1.46	1.56	1	0.77	0.54	0.64	0	8.02	FALSE	FALSE	FALSE	P0335573A
EEF1D	P29692	31121	n/d	FALSE	2	Jurkat lysate	4	4	15.7	1.34	1.18	1.32	1	0.42	0.24	0.4	0	7.09	FALSE	FALSE	FALSE	P0335573A
EEF1E1	O43324	19810	n/d	FALSE	2	Jurkat lysate	2	2	10.9	1.23	1.15	1.23	1	0.3	0.2	0.3	0	6.47	FALSE	FALSE	FALSE	P0335573A
EEF1G	P26641	50118	n/d	FALSE	2	Jurkat lysate	19	29	45.3	1.61	1.31	1.45	1	0.68	0.39	0.53	0	8.03	FALSE	FALSE	FALSE	P0335573A
EEF2	P13639	95337	n/d	FALSE	2	Jurkat lysate	43	77	47.7	1.76	1.43	1.51	1	0.82	0.51	0.59	0	8.38	FALSE	FALSE	FALSE	P0335573A
EEFSEC	P57772	65304	n/d	FALSE	2	Jurkat lysate	7	7	13.9	1.51	1.29	1.4	1	0.6	0.37	0.48	0	6.53	FALSE	FALSE	FALSE	P0335573A
EFL1	Q7Z2Z2	125428	n/d	FALSE	2	Jurkat lysate	7	7	7.7	1.61	1.42	1.4	1	0.69	0.51	0.49	0	6.56	FALSE	FALSE	FALSE	P0335573A
EFTUD2	Q15029	109434	n/d	FALSE	2	Jurkat lysate	22	23	25.4	1.64	1.31	1.4	1	0.71	0.39	0.49	0	7.31	FALSE	FALSE	FALSE	P0335573A
EHD1	Q9H4M9	60626	n/d	FALSE	2	Jurkat lysate	13	13	27.2	1.65	1.39	1.48	1	0.72	0.48	0.56	0	6.97	FALSE	FALSE	FALSE	P0335573A
EHD4	Q9H223	61174	n/d	FALSE	2	Jurkat lysate	3	3	6.1	1.55	1.33	1.54	1	0.64	0.41	0.62	0	6.36	FALSE	FALSE	FALSE	P0335573A
EIF1B	O60739	12823	n/d	FALSE	2	Jurkat lysate	2	2	26.5	1.19	1.02	1.12	1	0.25	0.03	0.16	0	6.28	FALSE	FALSE	FALSE	P0335573A
EIF2A	Q9BY44	64989	n/d	FALSE	2	Jurkat lysate	20	20	41.7	1.51	1.31	1.43	1	0.59	0.39	0.52	0	7.1	FALSE	FALSE	FALSE	P0335573A
EIF2AK2	P19525	62094	KINASE	TRUE	2	Jurkat lysate	13	13	27.2	0.39	0.38	1.29	1	-1.35	-1.4	0.37	0	7.14	TRUE	TRUE	TRUE	P0335573A
EIF2AK4	Q9P2K8	186908	KINASE	TRUE	2	Jurkat lysate	6	7	4.8	1.57	1.33	1.62	1	0.65	0.41	0.7	0	6.3	FALSE	FALSE	FALSE	P0335573A
EIF2B1	Q14232	33712	n/d	FALSE	2	Jurkat lysate	4	4	13.8	1.25	1.06	1.2	1	0.32	0.08	0.26	0	6.74	FALSE	FALSE	FALSE	P0335573A
EIF2B3	Q9NR50	50240	n/d	FALSE	2	Jurkat lysate	3	4	9.1	1.79	1.5	1.58	1	0.84	0.58	0.66	0	6.54	FALSE	FALSE	FALSE	P0335573A
EIF2B4	Q9UI10	59615	n/d	FALSE	2	Jurkat lysate	2	2	5.2	1.47	1.31	1.35	1	0.56	0.39	0.44	0	6.31	FALSE	FALSE	FALSE	P0335573A
EIF2S1	P05198	36112	n/d	FALSE	2	Jurkat lysate	13	15	46	1.5	1.27	1.34	1	0.58	0.35	0.42	0	7.23	FALSE	FALSE	FALSE	P0335573A
EIF2S2	P20042	38388	n/d	FALSE	2	Jurkat lysate	17	17	64.3	1.19	1.02	1.27	1	0.25	0.03	0.34	0	7.26	FALSE	FALSE	FALSE	P0335573A
EIF2S3	P41091	51109	n/d	FALSE	2	Jurkat lysate	17	23	48.9	1.45	1.27	1.35	1	0.54	0.34	0.43	0	7.55	FALSE	FALSE	FALSE	P0335573A
EIF3A	Q14152	166567	n/d	FALSE	2	Jurkat lysate	51	61	32.9	1.57	1.39	1.42	1	0.65	0.48	0.5	0	7.65	FALSE	FALSE	FALSE	P0335573A
EIF3B	P55884	99028	n/d	FALSE	2	Jurkat lysate	12	13	15	1.3	1.16	1.33	1	0.38	0.22	0.41	0	6.95	FALSE	FALSE	FALSE	P0335573A
EIF3C	Q99613	105343	n/d	FALSE	2	Jurkat lysate	19	21	22.1	1.38	1.2	1.29	1	0.47	0.27	0.37	0	7.21	FALSE	FALSE	FALSE	P0335573A
EIF3D	O15371	63972	n/d	FALSE	2	Jurkat lysate	13	14	29.4	1.51	1.27	1.36	1	0.59	0.35	0.44	0	7.36	FALSE	FALSE	FALSE	P0335573A
EIF3E	P60228	52220	n/d	FALSE	2	Jurkat lysate	11	13	28.1	1.59	1.35	1.44	1	0.67	0.44	0.52	0	7.14	FALSE	FALSE	FALSE	P0335573A
EIF3F	O00303	37563	PROTEASE	FALSE	2	Jurkat lysate	6	7	19.3	1.31	1.18	1.36	1	0.39	0.24	0.44	0	7.01	FALSE	FALSE	FALSE	P0335573A
EIF3G	O75821	35611	n/d	FALSE	2	Jurkat lysate	8	9	25.9	1.4	1.13	1.33	1	0.49	0.17	0.41	0	7.02	FALSE	FALSE	FALSE	P0335573A
EIF3H	O15372	39930	n/d	FALSE	2	Jurkat lysate	9	9	30.7	1.42	1.15	1.31	1	0.51	0.21	0.39	0	7.08	FALSE	FALSE	FALSE	P0335573A
EIF3I	Q13347	36501	n/d	FALSE	2	Jurkat lysate	4	4	14.5	1.19	1.09	1.17	1	0.25	0.12	0.22	0	6.77	FALSE	FALSE	FALSE	P0335573A
EIF3J	O75822	29062	n/d	FALSE	2	Jurkat lysate	6	6	19.4	0.96	0.91	1.16	1	-0.06	-0.13	0.22	0	6.72	FALSE	FALSE	FALSE	P0335573A
EIF3K	Q9UBQ5	25059	n/d	FALSE	2	Jurkat lysate	2	2	11.5	1.29	1.09	1.24	1	0.37	0.12	0.32	0	6.46	FALSE	FALSE	FALSE	P0335573A
EIF3L	Q9Y262	66726	n/d	FALSE	2	Jurkat lysate	18	19	33.3	1.58	1.43	1.49	1	0.66	0.52	0.58	0	7.21	FALSE	FALSE	FALSE	P0335573A
EIF3M	Q7L2H7	42502	n/d	FALSE	2	Jurkat lysate	4	4	15	1.71	1.2	1.47	1	0.77	0.27	0.56	0	6.44	FALSE	FALSE	FALSE	P0335573A
EIF4A1	P60842	46153	n/d	FALSE	2	Jurkat lysate	10	13	45.8	1.45	1.29	1.42	1	0.53	0.36	0.51	0	7.66	FALSE	FALSE	FALSE	P0335573A
EIF4A2	Q14240	46489	n/d	FALSE	2	Jurkat lysate	5	5	15	1.52	1.41	1.45	1	0.61	0.5	0.54	0	6.98	FALSE	FALSE	FALSE	P0335573A
EIF4A3	P38919	46871	n/d	FALSE	2	Jurkat lysate	10	11	23.1	1.28	1.13	1.23	1	0.36	0.17	0.3	0	6.92	FALSE	FALSE	FALSE	P0335573A
EIF4B	P23588	69150	n/d	FALSE	2	Jurkat lysate	5	5	7.5	1.2	1.11	1.23	1	0.26	0.14	0.3	0	6.85	FALSE	FALSE	FALSE	P0335573A
EIF4E	P06730	28777	n/d	FALSE	2	Jurkat lysate	3	3	17.1	1.39	1.24	1.44	1	0.47	0.32	0.53	0	6.65	FALSE	FALSE	FALSE	P0335573A
EIF4EBP1	Q13541	12580	n/d	FALSE	2	Jurkat lysate	3	3	16.1	1.29	1.08	1.15	1	0.37	0.11	0.21	0	6.86	FALSE	FALSE	FALSE	P0335573A
EIF4G1	Q04637	176235	n/d	FALSE	2	Jurkat lysate	20	21	17.4	1.41	1.17	1.29	1	0.49	0.22	0.37	0	7.29	FALSE	FALSE	FALSE	P0335573A
EIF4G2	P78344	102361	n/d	FALSE	2	Jurkat lysate	20	23	20.4	1.54	1.29	1.38	1	0.62	0.37	0.47	0	6.96	FALSE	FALSE	FALSE	P0335573A
EIF4H	Q15056	27385	n/d	FALSE	2	Jurkat lysate	4	4	20.6	1.34	1.14	1.34	1	0.43	0.19	0.42	0	6.75	FALSE	FALSE	FALSE	P0335573A
EIF5	P55010	49222	n/d	FALSE	2	Jurkat lysate	7	8	16.5	1.44	1.22	1.36	1	0.53	0.29	0.44	0	6.74	FALSE	FALSE	FALSE	P0335573A
EIF5A	P63241	20170	n/d	FALSE	2	Jurkat lysate	6	10	52.6	1.44	1.22	1.31	1	0.52	0.28	0.39	0	7.99	FALSE	FALSE	FALSE	P0335573A
EIF5B	O60841	138825	n/d	FALSE	2	Jurkat lysate	21	21	20.3	1.38	1.22	1.28	1	0.47	0.29	0.36	0	7.08	FALSE	FALSE	FALSE	P0335573A
EIF6	P56537	26599	n/d	FALSE	2	Jurkat lysate	2	2	9.8	1.46	1.25	1.33	1	0.55	0.33	0.41	0	6.57	FALSE	FALSE	FALSE	P0335573A
EIPR1	Q53HC9	43603	n/d	FALSE	2	Jurkat lysate	4	4	16	1.27	1.14	1.32	1	0.35	0.19	0.4	0	6.09	FALSE	FALSE	FALSE	P0335573A
ELAC2	Q9BQ52	92218	n/d	FALSE	2	Jurkat lysate	15	15	23.8	1.8	1.47	1.53	1	0.85	0.55	0.61	0	7.24	FALSE	FALSE	FALSE	P0335573A
ELAVL1	Q15717	38996	n/d	FALSE	2	Jurkat lysate	10	12	37.1	1.54	1.23	1.43	1	0.63	0.3	0.51	0	7.26	FALSE	FALSE	FALSE	P0335573A
ELMO1	Q92556	83829	n/d	FALSE	2	Jurkat lysate	17	17	22.8	1.56	1.26	1.38	1	0.64	0.34	0.46	0	7.03	FALSE	FALSE	FALSE	P0335573A
ELOB	Q15370	17911	n/d	FALSE	2	Jurkat lysate	4	4	24.6	1.31	1.1	1.29	1	0.39	0.14	0.37	0	7.05	FALSE	FALSE	FALSE	P0335573A
ELOC	Q15369	12473	n/d	FALSE	2	Jurkat lysate	4	6	38.4	1.49	1.27	1.42	1	0.58	0.35	0.51	0	7.13	FALSE	FALSE	FALSE	P0335573A
ELOVL1	Q9BW60	32662	n/d	FALSE	2	Jurkat lysate	2	3	9	0.84	0.87	1.21	1	-0.25	-0.21	0.28	0	6.89	FALSE	FALSE	FALSE	P0335573A
ELOVL5	Q9NYP7	38402	n/d	FALSE	2	Jurkat lysate	3	4	10	1.26	1.15	1.38	1	0.33	0.2	0.47	0	6.79	FALSE	FALSE	FALSE	P0335573A
ELP1	O95163	150253	n/d	FALSE	2	Jurkat lysate	15	16	15	1.64	1.3	1.41	1	0.71	0.37	0.5	0	6.58	FALSE	FALSE	FALSE	P0335573A
ELP2	Q6IA86	99987	n/d	FALSE	2	Jurkat lysate	8	8	12.3	1.49	1.25	1.33	1	0.58	0.32	0.41	0	6.62	FALSE	FALSE	FALSE	P0335573A
ELP3	Q9H9T3	62258	MT, HAT	FALSE	2	Jurkat lysate	8	8	15	1.65	1.36	1.48	1	0.72	0.44	0.56	0	6.68	FALSE	FALSE	FALSE	P0335573A
EMG1	Q92979	26720	n/d	FALSE	2	Jurkat lysate	4	4	18.9	1.36	1.6	1.32	1	0.44	0.67	0.4	0	6.36	FALSE	FALSE	FALSE	P0335573A
EML2	O95834	92069	n/d	FALSE	2	Jurkat lysate	4	4	8.9	1.5	1.27	1.37	1	0.58	0.34	0.45	0	6.45	FALSE	FALSE	FALSE	P0335573A
EML4	Q9HC35	108915	n/d	FALSE	2	Jurkat lysate	2	2	2.2	1.41	1.14	1.24	1	0.49	0.19	0.31	0		FALSE	FALSE	FALSE	P0335573A
ENDOD1	O94919	55016	n/d	FALSE	2	Jurkat lysate	5	5	13	1.34	1.2	1.36	1	0.42	0.26	0.45	0	6.83	FALSE	FALSE	FALSE	P0335573A
ENO1	P06733	47168	n/d	FALSE	2	Jurkat lysate	25	64	61.3	1.59	1.36	1.42	1	0.67	0.44	0.51	0	8.74	FALSE	FALSE	FALSE	P0335573A
ENO2	P09104	47268	n/d	FALSE	2	Jurkat lysate	7	8	22.1	1.43	1.24	1.3	1	0.52	0.31	0.38	0	6.92	FALSE	FALSE	FALSE	P0335573A
ENOPH1	Q9UHY7	28932	n/d	FALSE	2	Jurkat lysate	3	4	12.6	1.35	1.21	1.25	1	0.43	0.27	0.32	0	6.09	FALSE	FALSE	FALSE	P0335573A
EP300	Q09472	264158	BROMO, HAT	FALSE	2	Jurkat lysate	5	5	2	1.61	1.38	1.4	1	0.68	0.46	0.48	0	6.39	FALSE	FALSE	FALSE	P0335573A
EPB41	P11171	97016	n/d	FALSE	2	Jurkat lysate	9	9	12.8	1.35	1.19	1.31	1	0.44	0.25	0.39	0	6.61	FALSE	FALSE	FALSE	P0335573A
EPB41L2	O43491	95541	n/d	FALSE	2	Jurkat lysate	7	8	7.2	1.38	1.25	1.29	1	0.47	0.32	0.37	0	6.54	FALSE	FALSE	FALSE	P0335573A
EPHX1	P07099	52948	PROTEASE	FALSE	2	Jurkat lysate	2	2	3.5	1.35	1.39	1.17	1	0.43	0.48	0.23	0	6.41	FALSE	FALSE	FALSE	P0335573A
EPHX2	P34913	62615	PROTEASE	FALSE	2	Jurkat lysate	3	3	6.8	1.55	1.3	1.49	1	0.63	0.37	0.57	0	6.22	FALSE	FALSE	FALSE	P0335573A
EPRS	P07814	170589	n/d	FALSE	2	Jurkat lysate	55	66	37.6	1.8	1.42	1.53	1	0.85	0.51	0.61	0	7.49	FALSE	FALSE	FALSE	P0335573A
EPS15	P42566	98655	n/d	FALSE	2	Jurkat lysate	3	3	4.4	1.44	1.12	1.32	1	0.53	0.17	0.4	0	6.07	FALSE	FALSE	FALSE	P0335573A
EPS15L1	Q9UBC2	99605	n/d	FALSE	2	Jurkat lysate	3	3	3.4	1.63	1.36	1.43	1	0.7	0.44	0.51	0	6.41	FALSE	FALSE	FALSE	P0335573A
ERAP1	Q9NZ08	107840	PROTEASE	FALSE	2	Jurkat lysate	9	10	10	1.48	1.29	1.39	1	0.56	0.37	0.48	0	6.59	FALSE	FALSE	FALSE	P0335573A
ERAP2	Q6P179	110460	PROTEASE	FALSE	2	Jurkat lysate	4	4	4.7	1.83	1.47	1.5	1	0.87	0.55	0.58	0	6.57	FALSE	FALSE	FALSE	P0335573A
ERCC2	P18074	86908	n/d	FALSE	2	Jurkat lysate	3	3	4.9	1.77	1.39	1.67	1	0.83	0.47	0.74	0	6.08	FALSE	FALSE	FALSE	P0335573A
ERCC3	P19447	89277	n/d	FALSE	2	Jurkat lysate	3	3	3.3	1.35	1.19	1.33	1	0.43	0.25	0.41	0	6.83	FALSE	FALSE	FALSE	P0335573A
ERCC4	Q92889	104485	n/d	FALSE	2	Jurkat lysate	3	3	3.6	1.26	1.11	1.2	1	0.34	0.16	0.27	0	6.26	FALSE	FALSE	FALSE	P0335573A
ERGIC1	Q969X5	32592	n/d	FALSE	2	Jurkat lysate	2	2	11	1.09	1.04	1.17	1	0.12	0.05	0.23	0	6.53	FALSE	FALSE	FALSE	P0335573A
ERH	P84090	12259	n/d	FALSE	2	Jurkat lysate	4	5	34.6	1.4	1.2	1.34	1	0.48	0.26	0.43	0	7.04	FALSE	FALSE	FALSE	P0335573A
ERI3	O43414	37238	n/d	FALSE	2	Jurkat lysate	3	3	6.8	1.53	1.29	1.42	1	0.62	0.36	0.5	0	6.63	FALSE	FALSE	FALSE	P0335573A
ERO1A	Q96HE7	54392	OXIDOREDUCTASE	FALSE	2	Jurkat lysate	10	10	19	1.35	1.14	1.22	1	0.43	0.19	0.29	0	7.04	FALSE	FALSE	FALSE	P0335573A
ERP29	P30040	28993	n/d	FALSE	2	Jurkat lysate	8	10	39.8	1.37	1.19	1.37	1	0.46	0.25	0.45	0	7.1	FALSE	FALSE	FALSE	P0335573A
ERP44	Q9BS26	46971	n/d	FALSE	2	Jurkat lysate	7	8	19	1.39	1.15	1.34	1	0.48	0.21	0.42	0	6.97	FALSE	FALSE	FALSE	P0335573A
ESD	P10768	31462	PROTEASE	FALSE	2	Jurkat lysate	10	17	44.3	1.61	1.36	1.45	1	0.68	0.44	0.53	0	7.91	FALSE	FALSE	FALSE	P0335573A
ESYT1	Q9BSJ8	122855	n/d	FALSE	2	Jurkat lysate	15	15	18	1.72	1.38	1.5	1	0.78	0.46	0.59	0	6.95	FALSE	FALSE	FALSE	P0335573A
ESYT2	A0FGR8	104707	n/d	FALSE	2	Jurkat lysate	16	16	16.6	1.47	1.28	1.35	1	0.55	0.36	0.44	0	7.19	FALSE	FALSE	FALSE	P0335573A
ETF1	P62495	49030	n/d	FALSE	2	Jurkat lysate	12	13	27.9	1.46	1.26	1.39	1	0.55	0.34	0.47	0	7.23	FALSE	FALSE	FALSE	P0335573A
ETFA	P13804	35079	n/d	FALSE	2	Jurkat lysate	6	6	23.7	1.19	1.02	1.13	1	0.25	0.03	0.18	0	6.77	FALSE	FALSE	FALSE	P0335573A
ETFB	P38117	27843	n/d	FALSE	2	Jurkat lysate	9	10	36.1	1.35	1.24	1.29	1	0.43	0.31	0.37	0	6.9	FALSE	FALSE	FALSE	P0335573A
ETFDH	Q16134	68495	OXIDOREDUCTASE	FALSE	2	Jurkat lysate	6	6	10.5	1.33	1.15	1.3	1	0.41	0.2	0.38	0	6.43	FALSE	FALSE	FALSE	P0335573A
ETHE1	O95571	27873	OXIDOREDUCTASE	FALSE	2	Jurkat lysate	6	8	26.4	1.55	1.31	1.41	1	0.63	0.39	0.49	0	6.63	FALSE	FALSE	FALSE	P0335573A
ETNK1	Q9HBU6	50968	n/d	FALSE	2	Jurkat lysate	2	2	4.6	1.2	1.1	1.21	1	0.26	0.14	0.28	0	6.59	FALSE	FALSE	FALSE	P0335573A
EVL	Q9UI08	44791	n/d	FALSE	2	Jurkat lysate	6	6	19.5	1.38	1.1	1.3	1	0.47	0.14	0.38	0	6.77	FALSE	FALSE	FALSE	P0335573A
EWSR1	Q01844	68965	n/d	FALSE	2	Jurkat lysate	6	8	9.8	1.63	1.27	1.43	1	0.71	0.35	0.51	0	7.52	FALSE	FALSE	FALSE	P0335573A
EXOC2	Q96KP1	104065	n/d	FALSE	2	Jurkat lysate	4	4	5.6	1.64	1.56	1.47	1	0.72	0.64	0.56	0	6.38	FALSE	FALSE	FALSE	P0335573A
EXOC4	Q96A65	110497	n/d	FALSE	2	Jurkat lysate	5	5	6.6	1.58	1.17	1.35	1	0.66	0.23	0.43	0	6.41	FALSE	FALSE	FALSE	P0335573A
EXOC5	O00471	81852	n/d	FALSE	2	Jurkat lysate	2	2	3.1	1.46	1.15	1.32	1	0.55	0.2	0.4	0	6.56	FALSE	FALSE	FALSE	P0335573A
EXOSC10	Q01780	100830	n/d	FALSE	2	Jurkat lysate	10	10	13.4	1.37	1.18	1.34	1	0.46	0.23	0.42	0	6.65	FALSE	FALSE	FALSE	P0335573A
EXOSC5	Q9NQT4	25249	n/d	FALSE	2	Jurkat lysate	2	2	8.1	3.86	1.8	1.2	1	1.95	0.85	0.26	0		FALSE	FALSE	FALSE	P0335573A
EXOSC7	Q15024	31821	n/d	FALSE	2	Jurkat lysate	4	4	18.2	1.7	1.35	1.36	1	0.76	0.43	0.44	0	6.49	FALSE	FALSE	FALSE	P0335573A
EXOSC8	Q96B26	30039	n/d	FALSE	2	Jurkat lysate	2	2	8.7	1.66	1.32	1.39	1	0.73	0.4	0.47	0	6.4	FALSE	FALSE	FALSE	P0335573A
EXOSC9	Q06265	50803	n/d	FALSE	2	Jurkat lysate	4	4	10.9	1.39	1.19	1.4	1	0.48	0.25	0.48	0	6.65	FALSE	FALSE	FALSE	P0335573A
EZR	P15311	69412	n/d	FALSE	2	Jurkat lysate	24	29	35.7	1.5	1.26	1.38	1	0.59	0.33	0.47	0	7.78	FALSE	FALSE	FALSE	P0335573A
FABP5	Q01469	15164	contaminant	FALSE	2	Jurkat lysate	9	12	65.2	1.39	1.16	1.28	1	0.47	0.21	0.35	0	7.57	FALSE	FALSE	FALSE	P0335573A
FADS2	O95864	52259	OXIDOREDUCTASE	FALSE	2	Jurkat lysate	9	9	18.2	1.36	1.16	1.36	1	0.44	0.22	0.45	0	7.03	FALSE	FALSE	FALSE	P0335573A
FAF1	Q9UNN5	73953	n/d	FALSE	2	Jurkat lysate	4	4	8	1.41	1.14	1.34	1	0.49	0.19	0.43	0	6.59	FALSE	FALSE	FALSE	P0335573A
FAH	P16930	46374	n/d	FALSE	2	Jurkat lysate	2	2	5	1.72	1.4	1.47	1	0.78	0.49	0.56	0	6.55	FALSE	FALSE	FALSE	P0335573A
FAHD1	Q6P587	27128	n/d	FALSE	2	Jurkat lysate	2	2	13.4	1.58	1.33	1.44	1	0.66	0.41	0.53	0	6.22	FALSE	FALSE	FALSE	P0335573A
FAHD2A	Q96GK7	34596	n/d	FALSE	2	Jurkat lysate	3	3	15.3	1.73	1.49	1.61	1	0.79	0.57	0.68	0	6.42	FALSE	FALSE	FALSE	P0335573A
FAM120A	Q9NZB2	125270	n/d	FALSE	2	Jurkat lysate	22	27	24.4	1.59	1.3	1.38	1	0.67	0.38	0.46	0	7.19	FALSE	FALSE	FALSE	P0335573A
FAM160B1	Q5W0V3	86557	n/d	FALSE	2	Jurkat lysate	7	7	12.2	1.48	1.24	1.36	1	0.56	0.31	0.45	0	6.67	FALSE	FALSE	FALSE	P0335573A
FAM162A	Q96A26	17342	n/d	FALSE	2	Jurkat lysate	4	5	20.8	1.31	1.27	1.42	1	0.39	0.35	0.51	0	7.04	FALSE	FALSE	FALSE	P0335573A
FAM192A	Q9GZU8	28912	n/d	FALSE	2	Jurkat lysate	2	2	5.9	1.24	1.16	1.52	1	0.31	0.21	0.6	0	7.09	FALSE	FALSE	FALSE	P0335573A
FAM45A	Q8TCE6	40513	n/d	FALSE	2	Jurkat lysate	2	3	7.3	1.43	1.15	1.42	1	0.51	0.2	0.51	0	5.66	FALSE	FALSE	FALSE	P0335573A
FAM49B	Q9NUQ9	36748	n/d	FALSE	2	Jurkat lysate	4	4	16.7	1.41	1.3	1.39	1	0.5	0.37	0.48	0	6.86	FALSE	FALSE	FALSE	P0335573A
FAM91A1	Q658Y4	93908	n/d	FALSE	2	Jurkat lysate	2	2	3.1	1.51	1.3	1.59	1	0.59	0.38	0.67	0		FALSE	FALSE	FALSE	P0335573A
FAM98A	Q8NCA5	55400	n/d	FALSE	2	Jurkat lysate	3	5	7.9	1.51	1.25	1.3	1	0.59	0.32	0.38	0	6.22	FALSE	FALSE	FALSE	P0335573A
FAM98B	Q52LJ0	45547	n/d	FALSE	2	Jurkat lysate	7	9	27.5	1.56	1.26	1.39	1	0.64	0.33	0.47	0	7.1	FALSE	FALSE	FALSE	P0335573A
FAM98C	Q17RN3	37329	n/d	FALSE	2	Jurkat lysate	2	2	6.3	1.4	1.16	1.24	1	0.48	0.22	0.31	0	6.12	FALSE	FALSE	FALSE	P0335573A
FANCD2	Q9BXW9	166460	n/d	FALSE	2	Jurkat lysate	7	7	5.4	1.4	1.25	1.35	1	0.49	0.33	0.43	0	6.3	FALSE	FALSE	FALSE	P0335573A
FANCI	Q9NVI1	149322	n/d	FALSE	2	Jurkat lysate	20	20	17.2	1.78	1.53	1.55	1	0.83	0.62	0.64	0	6.92	FALSE	FALSE	FALSE	P0335573A
FAR1	Q8WVX9	59356	OXIDOREDUCTASE	FALSE	2	Jurkat lysate	3	3	7.4	2	1.61	1.67	1	1	0.69	0.74	0	6.21	FALSE	FALSE	FALSE	P0335573A
FARSA	Q9Y285	57563	n/d	FALSE	2	Jurkat lysate	8	8	19.5	1.41	1.15	1.37	1	0.49	0.2	0.45	0	7.11	FALSE	FALSE	FALSE	P0335573A
FARSB	Q9NSD9	66115	n/d	FALSE	2	Jurkat lysate	24	27	42.3	1.49	1.24	1.35	1	0.57	0.31	0.43	0	7.5	FALSE	FALSE	FALSE	P0335573A
FASN	P49327	273423	OXIDOREDUCTASE	FALSE	2	Jurkat lysate	41	44	20.6	1.82	1.46	1.56	1	0.86	0.54	0.64	0	7.21	FALSE	FALSE	FALSE	P0335573A
FBXO22	Q8NEZ5	44508	n/d	FALSE	2	Jurkat lysate	5	6	14.6	1.38	1.22	1.28	1	0.47	0.28	0.36	0	6.39	FALSE	FALSE	FALSE	P0335573A
FBXO6	Q9NRD1	33932	n/d	FALSE	2	Jurkat lysate	2	2	6.1	1.28	1.08	1.08	1	0.35	0.11	0.12	0	6.16	FALSE	FALSE	FALSE	P0335573A
FBXO7	Q9Y3I1	58502	n/d	FALSE	2	Jurkat lysate	2	2	4.2	1.62	1.23	1.48	1	0.7	0.3	0.57	0	6.15	FALSE	FALSE	FALSE	P0335573A
FDFT1	P37268	48115	OXIDOREDUCTASE	FALSE	2	Jurkat lysate	8	9	25.4	1.61	1.37	1.46	1	0.68	0.46	0.55	0	7.1	FALSE	FALSE	FALSE	P0335573A
FDPS	P14324	48275	n/d	FALSE	2	Jurkat lysate	10	13	24.6	1.51	1.26	1.34	1	0.6	0.33	0.42	0	7.63	FALSE	FALSE	FALSE	P0335573A
FECH	P22830	48624	n/d	FALSE	2	Jurkat lysate	8	8	23.2	1.53	1.27	1.32	1	0.62	0.34	0.4	0	6.72	FALSE	FALSE	FALSE	P0335573A
FEN1	P39748	42592	n/d	FALSE	2	Jurkat lysate	14	19	35	1.41	1.25	1.31	1	0.5	0.32	0.39	0	7.49	FALSE	FALSE	FALSE	P0335573A
FER	P16591	51642	KINASE	TRUE	2	Jurkat lysate	12	13	15.5	0.58	0.53	1.33	1	-0.79	-0.91	0.41	0	7.03	FALSE	FALSE	FALSE	P0335573A
FERMT3	Q86UX7	75952	n/d	FALSE	2	Jurkat lysate	21	22	36.4	1.53	1.35	1.43	1	0.61	0.43	0.52	0	7.48	FALSE	FALSE	FALSE	P0335573A
FGD3	Q5JSP0	79400	n/d	FALSE	2	Jurkat lysate	2	2	5.7	1.31	1.11	1.42	1	0.39	0.14	0.51	0	6	FALSE	FALSE	FALSE	P0335573A
FH	P07954	54636	n/d	FALSE	2	Jurkat lysate	10	12	18.8	1.39	1.28	1.3	1	0.47	0.35	0.38	0	7.07	FALSE	FALSE	FALSE	P0335573A
FHL1	Q13642	36263	n/d	FALSE	2	Jurkat lysate	5	5	13	1.35	1.22	1.37	1	0.43	0.28	0.46	0	6.5	FALSE	FALSE	FALSE	P0335573A
FKBP1A	P62942	11951	n/d	FALSE	2	Jurkat lysate	3	3	29.6	1.45	1.31	1.41	1	0.53	0.39	0.5	0	7.07	FALSE	FALSE	FALSE	P0335573A
FKBP3	Q00688	25177	n/d	FALSE	2	Jurkat lysate	8	10	31.2	1.47	1.31	1.46	1	0.56	0.39	0.55	0	7.2	FALSE	FALSE	FALSE	P0335573A
FKBP4	Q02790	51804	n/d	FALSE	2	Jurkat lysate	14	21	32.7	1.51	1.29	1.3	1	0.59	0.37	0.38	0	7.54	FALSE	FALSE	FALSE	P0335573A
FKBP5	Q13451	51212	n/d	FALSE	2	Jurkat lysate	2	4	6.3	1.28	1.19	1.19	1	0.36	0.25	0.25	0	6.46	FALSE	FALSE	FALSE	P0335573A
FKBP8	Q14318	44648	n/d	FALSE	2	Jurkat lysate	7	7	25.7	1.43	1.21	1.33	1	0.51	0.28	0.41	0	6.64	FALSE	FALSE	FALSE	P0335573A
FLG	P20930	435164	contaminant	FALSE	2	Jurkat lysate	4	4	0.8	1.79	0.89	1.02	1	0.84	-0.17	0.02	0	6.65	FALSE	FALSE	FALSE	P0335573A
FLG2	Q5D862	248070	contaminant	FALSE	2	Jurkat lysate	3	3	1.5	1.14	0.62	0.72	1	0.19	-0.68	-0.46	0	6.85	FALSE	FALSE	FALSE	P0335573A
FLII	Q13045	144749	n/d	FALSE	2	Jurkat lysate	20	22	15.5	1.56	1.25	1.33	1	0.65	0.32	0.41	0	7.14	FALSE	FALSE	FALSE	P0335573A
FLNA	P21333	280736	n/d	FALSE	2	Jurkat lysate	95	136	45.2	1.59	1.25	1.38	1	0.67	0.32	0.47	0	7.73	FALSE	FALSE	FALSE	P0335573A
FLNB	O75369	281631	n/d	FALSE	2	Jurkat lysate	78	89	38.9	1.66	1.28	1.42	1	0.73	0.36	0.51	0	7.54	FALSE	FALSE	FALSE	P0335573A
FMNL1	O95466	128334	n/d	FALSE	2	Jurkat lysate	12	14	10.9	1.34	1.17	1.32	1	0.43	0.22	0.41	0	7.03	FALSE	FALSE	FALSE	P0335573A
FN3KRP	Q9HA64	34412	n/d	FALSE	2	Jurkat lysate	3	3	9.7	1.2	1.05	1.12	1	0.26	0.08	0.16	0	6.48	FALSE	FALSE	FALSE	P0335573A
FNBP1	Q96RU3	68882	n/d	FALSE	2	Jurkat lysate	10	10	12.3	1.42	1.24	1.32	1	0.5	0.31	0.4	0	7.08	FALSE	FALSE	FALSE	P0335573A
FOCAD	Q5VW36	200070	n/d	FALSE	2	Jurkat lysate	3	4	2.3	1.64	1.41	1.49	1	0.71	0.5	0.57	0	6.26	FALSE	FALSE	FALSE	P0335573A
FOXK1	P85037	75456	n/d	FALSE	2	Jurkat lysate	4	4	5.5	1.39	1.15	1.36	1	0.48	0.2	0.45	0	6.45	FALSE	FALSE	FALSE	P0335573A
FRG1	Q14331	29172	n/d	FALSE	2	Jurkat lysate	7	7	29.8	1.34	1.16	1.28	1	0.42	0.21	0.36	0	6.51	FALSE	FALSE	FALSE	P0335573A
FRYL	O94915	339594	n/d	FALSE	2	Jurkat lysate	8	8	2.2	1.68	1.45	1.49	1	0.74	0.53	0.58	0	6.53	FALSE	FALSE	FALSE	P0335573A
FTO	Q9C0B1	58281	OXIDOREDUCTASE	FALSE	2	Jurkat lysate	10	11	21.4	1.36	1.13	1.22	1	0.44	0.18	0.28	0	6.7	FALSE	FALSE	FALSE	P0335573A
FUBP1	Q96AE4	68604	n/d	FALSE	2	Jurkat lysate	15	19	24.8	1.47	1.23	1.34	1	0.55	0.29	0.42	0	7.26	FALSE	FALSE	FALSE	P0335573A
FUBP3	Q96I24	61640	n/d	FALSE	2	Jurkat lysate	3	3	6.1	1.38	1.12	1.34	1	0.46	0.16	0.42	0	6.65	FALSE	FALSE	FALSE	P0335573A
FUS	P35637	53425	n/d	FALSE	2	Jurkat lysate	2	3	6.3	1.21	0.99	1.36	1	0.27	-0.01	0.44	0	7.15	FALSE	FALSE	FALSE	P0335573A
FXR1	P51114	69720	n/d	FALSE	2	Jurkat lysate	5	6	8.7	1.37	1.13	1.23	1	0.45	0.18	0.29	0	6.54	FALSE	FALSE	FALSE	P0335573A
FYB1	O15117	91650	n/d	FALSE	2	Jurkat lysate	9	11	14.6	1.49	1.22	1.34	1	0.57	0.29	0.42	0	6.88	FALSE	FALSE	FALSE	P0335573A
G3BP1	Q13283	52164	n/d	FALSE	2	Jurkat lysate	6	6	16.1	1.33	1.23	1.31	1	0.42	0.3	0.39	0	6.77	FALSE	FALSE	FALSE	P0335573A
G6PD	P11413	63826	OXIDOREDUCTASE	FALSE	2	Jurkat lysate	28	32	58.1	1.56	1.29	1.42	1	0.64	0.37	0.5	0	7.72	FALSE	FALSE	FALSE	P0335573A
GABPA	Q06546	51295	n/d	FALSE	2	Jurkat lysate	3	3	6.8	1.27	1.07	1.19	1	0.35	0.1	0.25	0	6.26	FALSE	FALSE	FALSE	P0335573A
GALK1	P51570	42272	n/d	FALSE	2	Jurkat lysate	3	3	9.4	1.35	1.14	1.28	1	0.44	0.18	0.36	0	6.39	FALSE	FALSE	FALSE	P0335573A
GALNT2	Q10471	64732	n/d	FALSE	2	Jurkat lysate	6	6	11.2	1.21	1.06	1.2	1	0.28	0.08	0.27	0	6.52	FALSE	FALSE	FALSE	P0335573A
GAMT	Q14353	26318	MT	FALSE	2	Jurkat lysate	2	2	14.4	1.32	1.15	1.34	1	0.4	0.21	0.42	0	6.1	FALSE	FALSE	FALSE	P0335573A
GANAB	Q14697	109437	n/d	FALSE	2	Jurkat lysate	29	35	26.7	1.33	1.11	1.21	1	0.41	0.16	0.27	0	7.71	FALSE	FALSE	FALSE	P0335573A
GAPDH	P04406	36053	OXIDOREDUCTASE, contaminant	FALSE	2	Jurkat lysate	24	76	68.7	1.36	1.19	1.35	1	0.44	0.25	0.43	0	8.88	FALSE	FALSE	FALSE	P0335573A
GAPVD1	Q14C86	166166	n/d	FALSE	2	Jurkat lysate	8	8	5.5	1.41	1.27	1.35	1	0.5	0.35	0.43	0	6.52	FALSE	FALSE	FALSE	P0335573A
GARS	P41250	83165	n/d	FALSE	2	Jurkat lysate	22	26	34.2	1.61	1.34	1.42	1	0.69	0.43	0.51	0	7.58	FALSE	FALSE	FALSE	P0335573A
GART	P22102	107766	n/d	FALSE	2	Jurkat lysate	29	35	35.2	1.64	1.33	1.45	1	0.71	0.42	0.53	0	7.46	FALSE	FALSE	FALSE	P0335573A
GATAD2A	Q86YP4	68133	n/d	FALSE	2	Jurkat lysate	6	6	12	1.39	1.26	1.34	1	0.48	0.34	0.42	0	6.6	FALSE	FALSE	FALSE	P0335573A
GATAD2B	Q8WXI9	65260	n/d	FALSE	2	Jurkat lysate	4	5	7.4	1.67	1.37	1.45	1	0.74	0.46	0.54	0	6.48	FALSE	FALSE	FALSE	P0335573A
GATD3A	P0DPI2	28170	n/d	FALSE	2	Jurkat lysate	6	6	23.1	1.38	1.22	1.29	1	0.46	0.29	0.36	0	6.98	FALSE	FALSE	FALSE	P0335573A
GBE1	Q04446	80473	n/d	FALSE	2	Jurkat lysate	6	7	12.7	1.49	1.31	1.38	1	0.57	0.39	0.46	0	6.65	FALSE	FALSE	FALSE	P0335573A
GBF1	Q92538	206444	n/d	FALSE	2	Jurkat lysate	22	22	13.6	1.62	1.3	1.45	1	0.7	0.38	0.54	0	6.8	FALSE	FALSE	FALSE	P0335573A
GBP1	P32455	67930	n/d	FALSE	2	Jurkat lysate	4	4	7.8	1.52	1.27	1.37	1	0.6	0.35	0.45	0	6.51	FALSE	FALSE	FALSE	P0335573A
GCDH	Q92947	48127	OXIDOREDUCTASE	FALSE	2	Jurkat lysate	4	4	13.2	1.52	1.25	1.32	1	0.6	0.32	0.4	0	6.53	FALSE	FALSE	FALSE	P0335573A
GCLC	P48506	72765	n/d	FALSE	2	Jurkat lysate	6	7	9.7	1.49	1.2	1.41	1	0.58	0.26	0.49	0	6.74	FALSE	FALSE	FALSE	P0335573A
GCLM	P48507	30727	n/d	FALSE	2	Jurkat lysate	2	2	10.2	1.51	1.25	1.31	1	0.59	0.33	0.39	0	6.3	FALSE	FALSE	FALSE	P0335573A
GCN1	Q92616	292755	n/d	FALSE	2	Jurkat lysate	28	30	11.1	1.62	1.37	1.45	1	0.7	0.45	0.54	0	6.72	FALSE	FALSE	FALSE	P0335573A
GDI1	P31150	50582	n/d	FALSE	2	Jurkat lysate	14	17	36.5	1.59	1.34	1.42	1	0.67	0.42	0.51	0	7.32	FALSE	FALSE	FALSE	P0335573A
GDI2	P50395	50663	n/d	FALSE	2	Jurkat lysate	22	35	70.3	1.62	1.36	1.45	1	0.7	0.44	0.53	0	7.94	FALSE	FALSE	FALSE	P0335573A
GEMIN5	Q8TEQ6	168587	n/d	FALSE	2	Jurkat lysate	11	11	7.8	1.64	1.33	1.42	1	0.71	0.41	0.5	0	6.55	FALSE	FALSE	FALSE	P0335573A
GFM1	Q96RP9	83471	n/d	FALSE	2	Jurkat lysate	12	12	18	1.5	1.24	1.36	1	0.59	0.31	0.44	0	6.52	FALSE	FALSE	FALSE	P0335573A
GFPT1	Q06210	78806	PROTEASE	FALSE	2	Jurkat lysate	32	43	56.7	1.76	1.41	1.51	1	0.81	0.49	0.6	0	7.76	FALSE	FALSE	FALSE	P0335573A
GGA1	Q9UJY5	72277	n/d	FALSE	2	Jurkat lysate	2	2	2.5	1.63	1.24	1.42	1	0.7	0.31	0.51	0	6.43	FALSE	FALSE	FALSE	P0335573A
GGCT	O75223	21007	n/d	FALSE	2	Jurkat lysate	2	2	12.2	1.41	0.96	1.26	1	0.49	-0.06	0.34	0	6.51	FALSE	FALSE	FALSE	P0335573A
GGH	Q92820	35964	PROTEASE	FALSE	2	Jurkat lysate	6	6	18.6	1.45	1.3	1.36	1	0.54	0.38	0.45	0	6.95	FALSE	FALSE	FALSE	P0335573A
GIMAP4	Q9NUV9	37533	n/d	FALSE	2	Jurkat lysate	2	2	6.7	1.26	1.21	1.31	1	0.33	0.27	0.38	0	6.65	FALSE	FALSE	FALSE	P0335573A
GIMAP5	Q96F15	39584	n/d	FALSE	2	Jurkat lysate	3	3	14	1.31	1.17	1.3	1	0.39	0.22	0.38	0	6.37	FALSE	FALSE	FALSE	P0335573A
GINS1	Q14691	22988	n/d	FALSE	2	Jurkat lysate	2	2	11.7	1.5	1.85	1.35	1	0.59	0.89	0.43	0	6.2	FALSE	FALSE	FALSE	P0335573A
GINS4	Q9BRT9	26047	n/d	FALSE	2	Jurkat lysate	2	2	9.9	1.35	1.27	1.29	1	0.44	0.34	0.36	0	6.26	FALSE	FALSE	FALSE	P0335573A
GIT1	Q9Y2X7	85445	n/d	FALSE	2	Jurkat lysate	2	2	2.4	1.62	1.36	1.41	1	0.7	0.45	0.5	0	6.37	FALSE	FALSE	FALSE	P0335573A
GIT2	Q14161	84542	n/d	FALSE	2	Jurkat lysate	8	8	13.2	1.56	1.29	1.4	1	0.64	0.37	0.49	0	6.84	FALSE	FALSE	FALSE	P0335573A
GLB1	P16278	76074	n/d	FALSE	2	Jurkat lysate	2	2	3.4	1.63	1.26	1.32	1	0.7	0.33	0.4	0	6.05	FALSE	FALSE	FALSE	P0335573A
GLG1	Q92896	137221	n/d	FALSE	2	Jurkat lysate	4	4	4.1	1.22	1.04	1.11	1	0.28	0.05	0.16	0	6.77	FALSE	FALSE	FALSE	P0335573A
GLO1	Q04760	20777	n/d	FALSE	2	Jurkat lysate	6	6	27.7	1.49	1.33	1.31	1	0.57	0.41	0.39	0	7.31	FALSE	FALSE	FALSE	P0335573A
GLOD4	Q9HC38	33232	n/d	FALSE	2	Jurkat lysate	14	19	31.3	1.23	1.09	1.26	1	0.3	0.13	0.33	0	7.19	FALSE	FALSE	FALSE	P0335573A
GLRX3	O76003	37432	n/d	FALSE	2	Jurkat lysate	10	10	30.7	1.45	1.21	1.34	1	0.54	0.27	0.42	0	7.38	FALSE	FALSE	FALSE	P0335573A
GLS	O94925	73460	n/d	FALSE	2	Jurkat lysate	5	5	8.5	1.4	1.17	1.23	1	0.49	0.23	0.3	0	6.59	FALSE	FALSE	FALSE	P0335573A
GLUD1	P00367	61397	OXIDOREDUCTASE	FALSE	2	Jurkat lysate	17	22	32.6	1.54	1.32	1.42	1	0.63	0.41	0.5	0	7.3	FALSE	FALSE	FALSE	P0335573A
GLUL	P15104	42064	n/d	FALSE	2	Jurkat lysate	11	12	28.7	1.55	1.31	1.49	1	0.63	0.39	0.57	0	7.2	FALSE	FALSE	FALSE	P0335573A
GMDS	O60547	41949	n/d	FALSE	2	Jurkat lysate	15	17	42.2	1.58	1.28	1.42	1	0.66	0.35	0.51	0	7.29	FALSE	FALSE	FALSE	P0335573A
GMFG	O60234	16801	n/d	FALSE	2	Jurkat lysate	4	5	35.9	1.61	1.31	1.35	1	0.69	0.39	0.43	0	7.01	FALSE	FALSE	FALSE	P0335573A
GMPPA	Q96IJ6	52017	n/d	FALSE	2	Jurkat lysate	3	3	9.5	1.58	1.51	1.5	1	0.66	0.59	0.59	0	6.23	FALSE	FALSE	FALSE	P0335573A
GMPR2	Q9P2T1	39804	OXIDOREDUCTASE	FALSE	2	Jurkat lysate	5	7	15.8	1.47	1.29	1.42	1	0.56	0.37	0.5	0	6.85	FALSE	FALSE	FALSE	P0335573A
GMPS	P49915	76715	PROTEASE	FALSE	2	Jurkat lysate	26	34	40.4	1.49	1.26	1.31	1	0.58	0.33	0.39	0	7.52	FALSE	FALSE	FALSE	P0335573A
GNAI2	P04899	41548	n/d	FALSE	2	Jurkat lysate	6	6	40.3	1.6	1.31	1.45	1	0.68	0.39	0.53	0	7.05	FALSE	FALSE	FALSE	P0335573A
GNAI3	P08754	40532	n/d	FALSE	2	Jurkat lysate	2	2	5.1	1.33	1.3	1.37	1	0.41	0.38	0.46	0	6.6	FALSE	FALSE	FALSE	P0335573A
GNAQ	P50148	42142	n/d	FALSE	2	Jurkat lysate	7	7	20.9	1.4	1.15	1.33	1	0.49	0.2	0.41	0	6.79	FALSE	FALSE	FALSE	P0335573A
GNAS	P63092	44179	n/d	FALSE	2	Jurkat lysate	6	6	15.7	1.34	1.11	1.29	1	0.42	0.15	0.37	0	6.77	FALSE	FALSE	FALSE	P0335573A
GNB1	P62873	37377	n/d	FALSE	2	Jurkat lysate	5	8	36.5	1.54	1.26	1.4	1	0.63	0.34	0.48	0	7.31	FALSE	FALSE	FALSE	P0335573A
GNB1L	Q9BYB4	35618	n/d	FALSE	2	Jurkat lysate	2	2	6.4	1.36	1.23	1.33	1	0.44	0.3	0.41	0	6.54	FALSE	FALSE	FALSE	P0335573A
GNB2	P62879	37331	n/d	FALSE	2	Jurkat lysate	2	3	13.2	1.51	1.16	1.29	1	0.6	0.21	0.37	0	6.97	FALSE	FALSE	FALSE	P0335573A
GNE	Q9Y223	83065	n/d	FALSE	2	Jurkat lysate	13	14	19.3	1.75	1.47	1.47	1	0.8	0.55	0.56	0	6.91	FALSE	FALSE	FALSE	P0335573A
GNG2	P59768	7850	n/d	FALSE	2	Jurkat lysate	3	3	52.1	1.14	0.99	1.27	1	0.19	-0.02	0.34	0	6.88	FALSE	FALSE	FALSE	P0335573A
GNG5	P63218	7318	n/d	FALSE	2	Jurkat lysate	2	2	23.5	0.89	1.01	1.38	1	-0.17	0.01	0.46	0	7.3	FALSE	FALSE	FALSE	P0335573A
GNL1	P36915	68660	n/d	FALSE	2	Jurkat lysate	6	6	14.7	1.62	1.35	1.42	1	0.69	0.43	0.51	0	6.65	FALSE	FALSE	FALSE	P0335573A
GNPAT	O15228	77187	n/d	FALSE	2	Jurkat lysate	10	11	16	1.64	1.36	1.45	1	0.71	0.44	0.53	0	6.95	FALSE	FALSE	FALSE	P0335573A
GNPDA1	P46926	32668	n/d	FALSE	2	Jurkat lysate	7	8	36	1.61	1.3	1.38	1	0.69	0.38	0.47	0	6.86	FALSE	FALSE	FALSE	P0335573A
GOLGA3	Q08378	167353	n/d	FALSE	2	Jurkat lysate	5	5	4.3	1.52	1.32	1.3	1	0.61	0.41	0.38	0	6.33	FALSE	FALSE	FALSE	P0335573A
GOLGB1	Q14789	377133	n/d	FALSE	2	Jurkat lysate	3	4	1.2	1.29	1.23	1.16	1	0.37	0.3	0.21	0	5.98	FALSE	FALSE	FALSE	P0335573A
GOT1	P17174	46247	n/d	FALSE	2	Jurkat lysate	4	5	13.3	1.45	1.22	1.46	1	0.54	0.29	0.55	0	6.47	FALSE	FALSE	FALSE	P0335573A
GOT2	P00505	47517	n/d	FALSE	2	Jurkat lysate	22	29	50.5	1.6	1.32	1.43	1	0.67	0.4	0.52	0	7.79	FALSE	FALSE	FALSE	P0335573A
GPATCH8	Q9UKJ3	164195	n/d	FALSE	2	Jurkat lysate	4	4	4.7	1.3	1.11	1.35	1	0.38	0.16	0.44	0	6.1	FALSE	FALSE	FALSE	P0335573A
GPHN	Q9NQX3	83447	n/d	FALSE	2	Jurkat lysate	5	5	7.1	1.44	1.18	1.28	1	0.53	0.24	0.35	0	6.34	FALSE	FALSE	FALSE	P0335573A
GPI	P06744	63146	n/d	FALSE	2	Jurkat lysate	24	39	45	1.65	1.42	1.47	1	0.72	0.51	0.55	0	7.98	FALSE	FALSE	FALSE	P0335573A
GPKOW	Q92917	52228	n/d	FALSE	2	Jurkat lysate	2	2	5.5	1.43	1.19	1.3	1	0.52	0.25	0.38	0	6.3	FALSE	FALSE	FALSE	P0335573A
GPS1	Q13098	59050	n/d	FALSE	2	Jurkat lysate	13	13	27.5	1.56	1.31	1.38	1	0.64	0.39	0.47	0	7.32	FALSE	FALSE	FALSE	P0335573A
GRAP2	O75791	37909	n/d	FALSE	2	Jurkat lysate	3	3	10	1.1	0.91	1.01	1	0.14	-0.13	0.01	0	6.15	FALSE	FALSE	FALSE	P0335573A
GRB2	P62993	25206	n/d	FALSE	2	Jurkat lysate	9	9	43.8	1.31	1.08	1.33	1	0.39	0.1	0.41	0	6.91	FALSE	FALSE	FALSE	P0335573A
GRHPR	Q9UBQ7	35668	OXIDOREDUCTASE	FALSE	2	Jurkat lysate	3	3	13.7	1.4	1.33	1.41	1	0.48	0.41	0.49	0	6.66	FALSE	FALSE	FALSE	P0335573A
GRK2	P25098	79573	KINASE	TRUE	2	Jurkat lysate	13	14	22.5	1.36	1.2	1.32	1	0.44	0.26	0.4	0	7.02	FALSE	FALSE	FALSE	P0335573A
GRK3	P35626	79709	KINASE	TRUE	2	Jurkat lysate	5	5	7.8	1.52	1.33	1.6	1	0.61	0.41	0.68	0	6.36	FALSE	FALSE	FALSE	P0335573A
GRPEL1	Q9HAV7	24279	n/d	FALSE	2	Jurkat lysate	9	10	41	1.23	1.14	1.16	1	0.29	0.19	0.22	0	7.09	FALSE	FALSE	FALSE	P0335573A
GRSF1	Q12849	53126	n/d	FALSE	2	Jurkat lysate	2	2	4.2	1.39	1.21	1.27	1	0.47	0.28	0.34	0	6.57	FALSE	FALSE	FALSE	P0335573A
GRWD1	Q9BQ67	49419	n/d	FALSE	2	Jurkat lysate	3	3	7.2	1.58	1.3	1.3	1	0.66	0.37	0.38	0	6.43	FALSE	FALSE	FALSE	P0335573A
GSK3A	P49840	50980	KINASE	TRUE	2	Jurkat lysate	4	4	11.8	1.14	1.08	1.29	1	0.19	0.11	0.36	0	6.32	FALSE	FALSE	FALSE	P0335573A
GSK3B	P49841	48033	KINASE	TRUE	2	Jurkat lysate	3	3	21.7	1.06	1.04	1.48	1	0.08	0.05	0.56	0	6.36	FALSE	FALSE	FALSE	P0335573A
GSN	P06396	80640	potential contaminant	FALSE	2	Jurkat lysate	4	4	5	1.49	1.2	1.29	1	0.57	0.27	0.36	0	6.66	FALSE	FALSE	FALSE	P0335573A
GSPT1	P15170	68699	n/d	FALSE	2	Jurkat lysate	9	10	32.9	1.47	1.2	1.3	1	0.55	0.26	0.38	0	7.37	FALSE	FALSE	FALSE	P0335573A
GSR	P00390	56256	OXIDOREDUCTASE	FALSE	2	Jurkat lysate	14	21	36	1.57	1.34	1.42	1	0.65	0.42	0.51	0	7.64	FALSE	FALSE	FALSE	P0335573A
GSS	P48637	52384	n/d	FALSE	2	Jurkat lysate	2	2	2.5	1.36	1.11	1.34	1	0.44	0.15	0.42	0	6.34	FALSE	FALSE	FALSE	P0335573A
GSTK1	Q9Y2Q3	25497	n/d	FALSE	2	Jurkat lysate	6	6	30.5	1.49	1.29	1.33	1	0.58	0.37	0.42	0	6.87	FALSE	FALSE	FALSE	P0335573A
GSTM1	P09488	25712	n/d	FALSE	2	Jurkat lysate	9	10	42.7	1.45	1.27	1.41	1	0.53	0.34	0.49	0	7.01	FALSE	FALSE	FALSE	P0335573A
GSTM3	P21266	26559	n/d	FALSE	2	Jurkat lysate	4	4	17.8	1.29	1.16	1.19	1	0.37	0.21	0.26	0	6.58	FALSE	FALSE	FALSE	P0335573A
GSTO1	P78417	27566	OXIDOREDUCTASE	FALSE	2	Jurkat lysate	15	24	49.4	1.71	1.39	1.44	1	0.77	0.48	0.53	0	7.79	FALSE	FALSE	FALSE	P0335573A
GSTP1	P09211	23356	n/d	FALSE	2	Jurkat lysate	15	24	70	1.5	1.31	1.39	1	0.58	0.39	0.47	0	8.26	FALSE	FALSE	FALSE	P0335573A
GSTZ1	O43708	24212	n/d	FALSE	2	Jurkat lysate	3	3	11.6	1.35	1.2	1.36	1	0.43	0.27	0.44	0	6.5	FALSE	FALSE	FALSE	P0335573A
GTF2B	Q00403	34833	n/d	FALSE	2	Jurkat lysate	2	2	7	1.56	1.3	1.27	1	0.64	0.38	0.34	0	6.24	FALSE	FALSE	FALSE	P0335573A
GTF2H1	P32780	62031	n/d	FALSE	2	Jurkat lysate	3	3	5.3	1.18	1.01	1.1	1	0.24	0.02	0.13	0	5.93	FALSE	FALSE	FALSE	P0335573A
GTF2I	P78347	112415	n/d	FALSE	2	Jurkat lysate	14	14	14.2	1.53	1.3	1.41	1	0.62	0.38	0.5	0	6.88	FALSE	FALSE	FALSE	P0335573A
GTF3C1	Q12789	238872	n/d	FALSE	2	Jurkat lysate	4	4	1.7	1.31	1.09	1.31	1	0.39	0.12	0.39	0	6.23	FALSE	FALSE	FALSE	P0335573A
GTF3C3	Q9Y5Q9	101271	n/d	FALSE	2	Jurkat lysate	7	8	8.9	1.46	1.23	1.36	1	0.55	0.29	0.45	0	6.54	FALSE	FALSE	FALSE	P0335573A
GTF3C4	Q9UKN8	91981	HAT	FALSE	2	Jurkat lysate	3	3	4.1	1.75	1.55	1.88	1	0.81	0.63	0.91	0	6.38	FALSE	FALSE	FALSE	P0335573A
GTPBP1	O00178	72453	n/d	FALSE	2	Jurkat lysate	5	5	13.3	1.34	1.23	1.25	1	0.42	0.29	0.32	0	6.72	FALSE	FALSE	FALSE	P0335573A
GYS1	P13807	83785	n/d	FALSE	2	Jurkat lysate	2	2	2.4	1.42	1.18	1.29	1	0.5	0.24	0.37	0	6.62	FALSE	FALSE	FALSE	P0335573A
H2AFY	O75367	39617	n/d	FALSE	2	Jurkat lysate	5	5	15.9	1.39	1.21	1.27	1	0.47	0.28	0.35	0	6.87	FALSE	FALSE	FALSE	P0335573A
H2AFZ	P0C0S5	13553	n/d	FALSE	2	Jurkat lysate	2	2	24.2	0.99	1.1	1.23	1	-0.01	0.14	0.3	0	6.74	FALSE	FALSE	FALSE	P0335573A
H6PD	O95479	88892	OXIDOREDUCTASE	FALSE	2	Jurkat lysate	3	3	3.7	1.4	1.28	1.46	1	0.48	0.35	0.54	0	6.35	FALSE	FALSE	FALSE	P0335573A
HACD2	Q6Y1H2	28368	n/d	FALSE	2	Jurkat lysate	2	2	8.7	1.25	1.3	1.5	1	0.32	0.37	0.58	0	6.51	FALSE	FALSE	FALSE	P0335573A
HACD3	Q9P035	43159	n/d	FALSE	2	Jurkat lysate	3	3	14.1	1.65	1.41	1.63	1	0.73	0.5	0.71	0	7.03	FALSE	FALSE	FALSE	P0335573A
HACL1	Q9UJ83	63728	n/d	FALSE	2	Jurkat lysate	5	5	9.9	2.01	1.52	1.58	1	1.01	0.6	0.66	0	6.72	FALSE	FALSE	FALSE	P0335573A
HADH	Q16836	42139	OXIDOREDUCTASE	FALSE	2	Jurkat lysate	9	9	31.2	1.36	1.2	1.3	1	0.44	0.26	0.38	0	7.42	FALSE	FALSE	FALSE	P0335573A
HADHA	P40939	82999	OXIDOREDUCTASE	FALSE	2	Jurkat lysate	20	21	32.1	1.51	1.3	1.37	1	0.6	0.38	0.45	0	7.29	FALSE	FALSE	FALSE	P0335573A
HADHB	P55084	51294	n/d	FALSE	2	Jurkat lysate	14	16	28.5	1.39	1.21	1.34	1	0.47	0.27	0.43	0	7.09	FALSE	FALSE	FALSE	P0335573A
HARS	P12081	57410	n/d	FALSE	2	Jurkat lysate	12	13	29.9	1.41	1.13	1.2	1	0.49	0.18	0.26	0	7.1	FALSE	FALSE	FALSE	P0335573A
HAT1	O14929	49512	HAT	FALSE	2	Jurkat lysate	10	14	29.4	1.57	1.3	1.41	1	0.65	0.37	0.5	0	7.3	FALSE	FALSE	FALSE	P0335573A
HAUS3	Q68CZ6	69650	n/d	FALSE	2	Jurkat lysate	2	2	4.5	1.54	1.28	1.29	1	0.62	0.36	0.36	0	6.13	FALSE	FALSE	FALSE	P0335573A
HAUS4	Q9H6D7	42399	n/d	FALSE	2	Jurkat lysate	2	2	5	1.57	1.36	1.53	1	0.65	0.44	0.61	0	6.05	FALSE	FALSE	FALSE	P0335573A
HBB	P68871	15998	potential contaminant	FALSE	2	Jurkat lysate	2	3	14.3	0.48	0.87	0.59	1	-1.05	-0.2	-0.77	0	6.46	TRUE	FALSE	FALSE	P0335573A
HBS1L	Q9Y450	75472	n/d	FALSE	2	Jurkat lysate	6	7	10.2	1.18	1.1	1.2	1	0.24	0.14	0.27	0	6.43	FALSE	FALSE	FALSE	P0335573A
HCFC1	P51610	213402	n/d	FALSE	2	Jurkat lysate	29	36	16.4	1.49	1.28	1.42	1	0.58	0.36	0.5	0	7.49	FALSE	FALSE	FALSE	P0335573A
HCLS1	P14317	54013	n/d	FALSE	2	Jurkat lysate	5	5	11.5	1.3	1.23	1.26	1	0.38	0.3	0.34	0	6.91	FALSE	FALSE	FALSE	P0335573A
HDAC1	Q13547	55102	HDAC	FALSE	2	Jurkat lysate	8	9	25.3	1.46	1.2	1.34	1	0.55	0.26	0.42	0	7.41	FALSE	FALSE	FALSE	P0335573A
HDAC2	Q92769	55364	HDAC	FALSE	2	Jurkat lysate	6	6	9.6	1.6	1.32	1.47	1	0.68	0.4	0.55	0	7.4	FALSE	FALSE	FALSE	P0335573A
HDAC6	Q9UBN7	131418	HDAC	FALSE	2	Jurkat lysate	4	4	2.9	1.57	1.3	1.34	1	0.65	0.37	0.43	0	6.24	FALSE	FALSE	FALSE	P0335573A
HDDC2	Q7Z4H3	23390	n/d	FALSE	2	Jurkat lysate	3	3	17.6	1.24	1.11	1.27	1	0.31	0.15	0.34	0	6.35	FALSE	FALSE	FALSE	P0335573A
HDGFL2	Q7Z4V5	74316	n/d	FALSE	2	Jurkat lysate	7	7	12.8	1.31	1.13	1.24	1	0.38	0.18	0.31	0	6.85	FALSE	FALSE	FALSE	P0335573A
HDHD5	Q9BXW7	46321	n/d	FALSE	2	Jurkat lysate	6	6	18.2	1.3	1.12	1.28	1	0.37	0.17	0.35	0	6.8	FALSE	FALSE	FALSE	P0335573A
HDLBP	Q00341	141454	n/d	FALSE	2	Jurkat lysate	8	8	8	1.35	1.15	1.33	1	0.44	0.21	0.41	0	6.52	FALSE	FALSE	FALSE	P0335573A
HEATR1	Q9H583	242367	n/d	FALSE	2	Jurkat lysate	2	2	1	1.42	1.18	1.33	1	0.51	0.24	0.41	0	6.18	FALSE	FALSE	FALSE	P0335573A
HEATR5B	Q9P2D3	224300	n/d	FALSE	2	Jurkat lysate	2	2	1.4	1.9	1.5	1.35	1	0.92	0.59	0.44	0	6.16	FALSE	FALSE	FALSE	P0335573A
HECTD1	Q9ULT8	289381	n/d	FALSE	2	Jurkat lysate	3	3	1	1.84	1.41	1.49	1	0.88	0.5	0.58	0	6.25	FALSE	FALSE	FALSE	P0335573A
HELLS	Q9NRZ9	97073	n/d	FALSE	2	Jurkat lysate	3	3	3.5	1.8	1.42	1.45	1	0.85	0.51	0.54	0	6.18	FALSE	FALSE	FALSE	P0335573A
HELZ	P42694	218967	n/d	FALSE	2	Jurkat lysate	4	4	2	1.53	1.28	1.4	1	0.61	0.36	0.49	0	6.09	FALSE	FALSE	FALSE	P0335573A
HERC4	Q5GLZ8	118561	n/d	FALSE	2	Jurkat lysate	3	3	4.4	1.67	1.39	1.46	1	0.74	0.47	0.54	0	6.15	FALSE	FALSE	FALSE	P0335573A
HEXA	P06865	60702	n/d	FALSE	2	Jurkat lysate	5	5	7.8	1.37	1.27	1.33	1	0.45	0.34	0.41	0	6.43	FALSE	FALSE	FALSE	P0335573A
HEXB	P07686	63111	n/d	FALSE	2	Jurkat lysate	4	4	6.7	1.32	1.05	1.22	1	0.4	0.06	0.28	0	6.48	FALSE	FALSE	FALSE	P0335573A
HGS	O14964	86191	n/d	FALSE	2	Jurkat lysate	5	5	6.6	1.46	1.26	1.33	1	0.55	0.33	0.41	0	6.74	FALSE	FALSE	FALSE	P0335573A
HIBADH	P31937	35329	OXIDOREDUCTASE	FALSE	2	Jurkat lysate	4	6	18.2	1.59	1.39	1.54	1	0.67	0.48	0.62	0	6.69	FALSE	FALSE	FALSE	P0335573A
HIBCH	Q6NVY1	43482	n/d	FALSE	2	Jurkat lysate	9	9	25.1	1.47	1.26	1.35	1	0.55	0.33	0.43	0	6.91	FALSE	FALSE	FALSE	P0335573A
HIKESHI	Q53FT3	21627	n/d	FALSE	2	Jurkat lysate	2	2	14.7	1.35	1.26	1.5	1	0.43	0.33	0.58	0	6.32	FALSE	FALSE	FALSE	P0335573A
HINT1	P49773	13802	n/d	FALSE	2	Jurkat lysate	5	5	29.4	1.21	1.06	1.18	1	0.27	0.09	0.24	0	7.09	FALSE	FALSE	FALSE	P0335573A
HINT3	Q9NQE9	20361	n/d	FALSE	2	Jurkat lysate	2	2	18.7	1.62	1.32	1.51	1	0.7	0.4	0.6	0	6.34	FALSE	FALSE	FALSE	P0335573A
HIST1H1B	P16401	22580	n/d	FALSE	2	Jurkat lysate	8	13	23	1.06	1.18	1.39	1	0.08	0.24	0.47	0	7.63	FALSE	FALSE	FALSE	P0335573A
HIST1H1C	P16403	21364	n/d	FALSE	2	Jurkat lysate	3	4	11.3	0.83	0.89	1.06	1	-0.26	-0.16	0.08	0	7.73	FALSE	FALSE	FALSE	P0335573A
HIST1H1D	P16402	22350	n/d	FALSE	2	Jurkat lysate	2	2	7.7	1.07	1.17	1.27	1	0.09	0.22	0.34	0	6.9	FALSE	FALSE	FALSE	P0335573A
HIST1H1E	P10412	21865	n/d	FALSE	2	Jurkat lysate	2	2	36.5	0.82	0.94	1.1	1	-0.28	-0.09	0.13	0	7.24	FALSE	FALSE	FALSE	P0335573A
HIST1H2AG, HIST1H2AI, HIST1H2AK, HIST1H2AL, HIST1H2AM	P0C0S8	14091	n/d	FALSE	2	Jurkat lysate	7	10	37.7	0.96	1.15	1.28	1	-0.06	0.2	0.36	0	8.03	FALSE	FALSE	FALSE	P0335573A
HIST1H2BO	P23527	13906	n/d	FALSE	2	Jurkat lysate	2	3	7.9	1.26	1.35	1.46	1	0.34	0.43	0.54	0	7.02	FALSE	FALSE	FALSE	P0335573A
HIST1H4A, HIST1H4B, HIST1H4C, HIST1H4D, HIST1H4E, HIST1H4F, HIST1H4H, HIST1H4I, HIST1H4J, HIST1H4K, HIST1H4L, HIST2H4A, HIST2H4B, HIST4H4	P62805	11367	n/d	FALSE	2	Jurkat lysate	14	30	61.2	1.13	1.36	1.58	1	0.18	0.44	0.66	0	8.97	FALSE	FALSE	FALSE	P0335573A
HK1	P19367	102485	n/d	FALSE	2	Jurkat lysate	19	21	23.3	1.57	1.41	1.37	1	0.65	0.49	0.46	0	7.44	FALSE	FALSE	FALSE	P0335573A
HK2	P52789	102379	n/d	FALSE	2	Jurkat lysate	3	3	3.4	1.38	1.1	1.22	1	0.46	0.14	0.28	0	6.08	FALSE	FALSE	FALSE	P0335573A
HLA-A	P04439	40840	n/d	FALSE	2	Jurkat lysate	3	3	15.1	1.3	1.32	1.29	1	0.38	0.41	0.37	0	6.44	FALSE	FALSE	FALSE	P0335573A
HLCS	P50747	80759	n/d	FALSE	2	Jurkat lysate	14	16	22.2	1.34	1.23	1.28	1	0.42	0.29	0.36	0	7.28	FALSE	FALSE	FALSE	P0335573A
HLTF	Q14527	113927	n/d	FALSE	2	Jurkat lysate	14	15	15	1.36	1.19	1.29	1	0.45	0.25	0.37	0	6.72	FALSE	FALSE	FALSE	P0335573A
HM13	Q8TCT9	41488	PROTEASE	FALSE	2	Jurkat lysate	2	2	5.6	1.35	1.29	1.28	1	0.44	0.37	0.36	0	6.51	FALSE	FALSE	FALSE	P0335573A
HMBS	P08397	39330	n/d	FALSE	2	Jurkat lysate	4	4	10.5	1.06	1.01	1.25	1	0.09	0.01	0.32	0	6.75	FALSE	FALSE	FALSE	P0335573A
HMGA1	P17096	11676	n/d	FALSE	2	Jurkat lysate	2	3	22.4	1.05	1.03	1.34	1	0.07	0.04	0.42	0	6.65	FALSE	FALSE	FALSE	P0335573A
HMGB1	P09429	24893	n/d	FALSE	2	Jurkat lysate	11	15	40.9	1.32	1.19	1.3	1	0.41	0.25	0.38	0	7.82	FALSE	FALSE	FALSE	P0335573A
HMGB2	P26583	24033	n/d	FALSE	2	Jurkat lysate	9	11	37.8	1.33	1.22	1.33	1	0.41	0.29	0.41	0	7.54	FALSE	FALSE	FALSE	P0335573A
HMGB3	O15347	22980	n/d	FALSE	2	Jurkat lysate	2	2	13	1.25	1.12	1.29	1	0.32	0.17	0.37	0	6.5	FALSE	FALSE	FALSE	P0335573A
HMGCL	P35914	34360	n/d	FALSE	2	Jurkat lysate	3	3	8.9	1.43	1.18	1.23	1	0.51	0.24	0.3	0	6.12	FALSE	FALSE	FALSE	P0335573A
HMGCS1	Q01581	57293	n/d	FALSE	2	Jurkat lysate	9	9	20	1.52	1.22	1.33	1	0.6	0.29	0.41	0	6.83	FALSE	FALSE	FALSE	P0335573A
HMGN1	P05114	10659	n/d	FALSE	2	Jurkat lysate	3	3	24	0.97	0.9	1.24	1	-0.05	-0.16	0.31	0	6.43	FALSE	FALSE	FALSE	P0335573A
HMGN2	P05204	9393	n/d	FALSE	2	Jurkat lysate	3	3	20	0.97	0.84	1.22	1	-0.05	-0.25	0.29	0	7.3	FALSE	FALSE	FALSE	P0335573A
HMOX2	P30519	36032	n/d	FALSE	2	Jurkat lysate	6	6	18.7	1.34	1.17	1.26	1	0.42	0.22	0.33	0	6.69	FALSE	FALSE	FALSE	P0335573A
HNRNPA0	Q13151	30840	n/d	FALSE	2	Jurkat lysate	5	6	22	1.42	1.22	1.33	1	0.51	0.29	0.41	0	7.12	FALSE	FALSE	FALSE	P0335573A
HNRNPA1	P09651	38746	n/d	FALSE	2	Jurkat lysate	17	31	48.4	1.45	1.24	1.39	1	0.53	0.31	0.48	0	8.24	FALSE	FALSE	FALSE	P0335573A
HNRNPA2B1	P22626	37429	n/d	FALSE	2	Jurkat lysate	19	23	55.5	1.37	1.16	1.3	1	0.46	0.22	0.38	0	7.9	FALSE	FALSE	FALSE	P0335573A
HNRNPA3	P51991	39594	n/d	FALSE	2	Jurkat lysate	15	18	40.7	1.45	1.29	1.37	1	0.53	0.37	0.45	0	7.74	FALSE	FALSE	FALSE	P0335573A
HNRNPAB	Q99729	30588	n/d	FALSE	2	Jurkat lysate	8	10	18.4	1.59	1.33	1.44	1	0.67	0.41	0.53	0	7.53	FALSE	FALSE	FALSE	P0335573A
HNRNPC	P07910	32337	n/d	FALSE	2	Jurkat lysate	15	18	37.3	1.3	1.13	1.25	1	0.38	0.17	0.33	0	7.64	FALSE	FALSE	FALSE	P0335573A
HNRNPD	Q14103	32834	n/d	FALSE	2	Jurkat lysate	16	21	37.5	1.49	1.32	1.41	1	0.58	0.4	0.49	0	8.09	FALSE	FALSE	FALSE	P0335573A
HNRNPDL	O14979	46437	n/d	FALSE	2	Jurkat lysate	7	8	15.5	1.58	1.27	1.39	1	0.66	0.34	0.47	0	7.67	FALSE	FALSE	FALSE	P0335573A
HNRNPF	P52597	45671	n/d	FALSE	2	Jurkat lysate	12	15	25.1	1.6	1.33	1.45	1	0.68	0.41	0.53	0	7.72	FALSE	FALSE	FALSE	P0335573A
HNRNPH1	P31943	49229	n/d	FALSE	2	Jurkat lysate	8	13	51.4	1.57	1.35	1.39	1	0.65	0.43	0.48	0	7.76	FALSE	FALSE	FALSE	P0335573A
HNRNPH2	P55795	49263	n/d	FALSE	2	Jurkat lysate	6	7	19.4	1.54	1.28	1.43	1	0.63	0.35	0.52	0	6.9	FALSE	FALSE	FALSE	P0335573A
HNRNPH3	P31942	36926	n/d	FALSE	2	Jurkat lysate	6	7	22.8	1.45	1.27	1.42	1	0.54	0.34	0.51	0	6.98	FALSE	FALSE	FALSE	P0335573A
HNRNPK	P61978	48562	n/d	FALSE	2	Jurkat lysate	24	37	49.2	1.6	1.38	1.47	1	0.68	0.46	0.55	0	8.33	FALSE	FALSE	FALSE	P0335573A
HNRNPL	P14866	64132	n/d	FALSE	2	Jurkat lysate	20	40	48	1.6	1.35	1.45	1	0.68	0.43	0.54	0	8.27	FALSE	FALSE	FALSE	P0335573A
HNRNPLL	Q8WVV9	60082	n/d	FALSE	2	Jurkat lysate	5	5	13.8	1.46	1.36	1.46	1	0.54	0.44	0.54	0	6.41	FALSE	FALSE	FALSE	P0335573A
HNRNPM	P52272	77515	n/d	FALSE	2	Jurkat lysate	26	29	37	1.07	0.82	0.8	1	0.09	-0.28	-0.31	0	7.35	FALSE	FALSE	FALSE	P0335573A
HNRNPR	O43390	70942	n/d	FALSE	2	Jurkat lysate	17	24	42.2	1.6	1.36	1.44	1	0.68	0.45	0.52	0	7.84	FALSE	FALSE	FALSE	P0335573A
HNRNPU	Q00839	90583	n/d	FALSE	2	Jurkat lysate	37	61	37.7	1.53	1.31	1.43	1	0.62	0.39	0.52	0	8.48	FALSE	FALSE	FALSE	P0335573A
HNRNPUL1	Q9BUJ2	95737	n/d	FALSE	2	Jurkat lysate	15	20	18.8	1.54	1.38	1.44	1	0.63	0.46	0.53	0	7.23	FALSE	FALSE	FALSE	P0335573A
HNRNPUL2	Q1KMD3	85104	n/d	FALSE	2	Jurkat lysate	20	21	23.8	1.59	1.33	1.41	1	0.67	0.41	0.5	0	7.33	FALSE	FALSE	FALSE	P0335573A
HP1BP3	Q5SSJ5	61206	n/d	FALSE	2	Jurkat lysate	7	7	14.5	1.4	1.14	1.26	1	0.48	0.19	0.34	0	6.74	FALSE	FALSE	FALSE	P0335573A
HPF1	Q9NWY4	39436	n/d	FALSE	2	Jurkat lysate	3	3	10.1	1.25	1.09	1.32	1	0.32	0.13	0.4	0	6.15	FALSE	FALSE	FALSE	P0335573A
HPRT1	P00492	24579	n/d	FALSE	2	Jurkat lysate	9	10	59.2	1.66	1.36	1.47	1	0.73	0.44	0.56	0	7.32	FALSE	FALSE	FALSE	P0335573A
HSD17B10	Q99714	26923	OXIDOREDUCTASE	FALSE	2	Jurkat lysate	8	12	41.8	1.58	1.46	1.4	1	0.66	0.55	0.49	0	7.28	FALSE	FALSE	FALSE	P0335573A
HSD17B11	Q8NBQ5	32935	OXIDOREDUCTASE	FALSE	2	Jurkat lysate	2	2	8.7	1.27	1.22	1.22	1	0.34	0.28	0.28	0	6.12	FALSE	FALSE	FALSE	P0335573A
HSD17B12	Q53GQ0	34324	OXIDOREDUCTASE	FALSE	2	Jurkat lysate	7	8	22.1	1.26	1.15	1.22	1	0.33	0.2	0.28	0	6.89	FALSE	FALSE	FALSE	P0335573A
HSD17B4	P51659	79685	OXIDOREDUCTASE	FALSE	2	Jurkat lysate	24	29	32.5	1.53	1.29	1.42	1	0.61	0.37	0.5	0	7.51	FALSE	FALSE	FALSE	P0335573A
HSD17B7	P56937	38206	OXIDOREDUCTASE	FALSE	2	Jurkat lysate	2	2	5.9	1.41	1.17	1.3	1	0.49	0.23	0.37	0	6.23	FALSE	FALSE	FALSE	P0335573A
HSDL1	Q3SXM5	37001	n/d	FALSE	2	Jurkat lysate	6	6	16.4	1.54	1.32	1.49	1	0.62	0.4	0.58	0	6.74	FALSE	FALSE	FALSE	P0335573A
HSDL2	Q6YN16	45394	OXIDOREDUCTASE	FALSE	2	Jurkat lysate	4	4	10.8	1.34	1.13	1.25	1	0.43	0.18	0.32	0	6.96	FALSE	FALSE	FALSE	P0335573A
HSP90AA1	P07900	98160	n/d	FALSE	2	Jurkat lysate	27	53	52.7	1.37	1.14	1.28	1	0.45	0.19	0.36	0	8.34	FALSE	FALSE	FALSE	P0335573A
HSP90AB1	P08238	83263	n/d	FALSE	2	Jurkat lysate	25	50	31.8	1.33	1.11	1.26	1	0.41	0.15	0.33	0	8.53	FALSE	FALSE	FALSE	P0335573A
HSP90B1	P14625	92468	n/d	FALSE	2	Jurkat lysate	25	32	32.8	1.33	1.08	1.18	1	0.41	0.11	0.24	0	7.65	FALSE	FALSE	FALSE	P0335573A
HSPA14	Q0VDF9	54794	n/d	FALSE	2	Jurkat lysate	8	8	14.9	1.41	1.22	1.28	1	0.5	0.28	0.36	0	6.57	FALSE	FALSE	FALSE	P0335573A
HSPA1A	P0DMV8	70051	n/d	FALSE	2	Jurkat lysate	11	13	22.2	1.4	1.21	1.34	1	0.49	0.28	0.42	0	7.13	FALSE	FALSE	FALSE	P0335573A
HSPA4	P34932	94330	n/d	FALSE	2	Jurkat lysate	39	50	63.3	1.53	1.26	1.37	1	0.62	0.33	0.46	0	7.67	FALSE	FALSE	FALSE	P0335573A
HSPA4L	O95757	94511	n/d	FALSE	2	Jurkat lysate	16	16	22.1	1.48	1.22	1.34	1	0.57	0.29	0.43	0	6.94	FALSE	FALSE	FALSE	P0335573A
HSPA5	P11021	72332	n/d	FALSE	2	Jurkat lysate	24	31	39	1.44	1.19	1.28	1	0.53	0.25	0.36	0	7.74	FALSE	FALSE	FALSE	P0335573A
HSPA8	P11142	70897	n/d	FALSE	2	Jurkat lysate	33	62	55	1.45	1.19	1.29	1	0.53	0.25	0.36	0	8.52	FALSE	FALSE	FALSE	P0335573A
HSPA9	P38646	73680	n/d	FALSE	2	Jurkat lysate	36	44	49.9	1.46	1.2	1.32	1	0.54	0.26	0.4	0	7.74	FALSE	FALSE	FALSE	P0335573A
HSPBP1	Q9NZL4	44516	n/d	FALSE	2	Jurkat lysate	2	2	7.5	1.11	1.09	1.04	1	0.15	0.12	0.05	0	6.28	FALSE	FALSE	FALSE	P0335573A
HSPD1	P10809	61054	n/d	FALSE	2	Jurkat lysate	39	58	67.9	1.4	1.17	1.25	1	0.49	0.22	0.32	0	8.23	FALSE	FALSE	FALSE	P0335573A
HSPE1	P61604	10932	n/d	FALSE	2	Jurkat lysate	7	10	67.6	0.6	0.77	0.99	1	-0.73	-0.38	-0.02	0	7.45	FALSE	FALSE	FALSE	P0335573A
HSPH1	Q92598	96864	n/d	FALSE	2	Jurkat lysate	26	33	36.8	1.56	1.29	1.38	1	0.64	0.36	0.47	0	7.64	FALSE	FALSE	FALSE	P0335573A
HTATSF1	O43719	85852	n/d	FALSE	2	Jurkat lysate	6	7	8.6	1.33	1.14	1.21	1	0.42	0.2	0.27	0	6.75	FALSE	FALSE	FALSE	P0335573A
HTT	P42858	347599	n/d	FALSE	2	Jurkat lysate	6	6	2.4	1.28	1.21	1.33	1	0.36	0.28	0.41	0	6.46	FALSE	FALSE	FALSE	P0335573A
HUWE1	Q7Z6Z7	481885	n/d	FALSE	2	Jurkat lysate	57	64	15.9	1.6	1.29	1.43	1	0.68	0.37	0.51	0	7.1	FALSE	FALSE	FALSE	P0335573A
HYOU1	Q9Y4L1	111334	n/d	FALSE	2	Jurkat lysate	16	18	17.5	1.54	1.28	1.36	1	0.62	0.36	0.45	0	7.09	FALSE	FALSE	FALSE	P0335573A
IARS	P41252	144496	n/d	FALSE	2	Jurkat lysate	45	53	39.4	1.82	1.47	1.58	1	0.86	0.56	0.66	0	7.59	FALSE	FALSE	FALSE	P0335573A
IARS2	Q9NSE4	113790	n/d	FALSE	2	Jurkat lysate	24	28	27.5	1.7	1.41	1.48	1	0.77	0.5	0.56	0	7.24	FALSE	FALSE	FALSE	P0335573A
IDE	P14735	117967	PROTEASE	FALSE	2	Jurkat lysate	15	15	14.9	1.76	1.4	1.51	1	0.82	0.48	0.6	0	6.82	FALSE	FALSE	FALSE	P0335573A
IDH1	O75874	46659	OXIDOREDUCTASE	FALSE	2	Jurkat lysate	13	13	37	1.69	1.42	1.41	1	0.76	0.51	0.5	0	6.97	FALSE	FALSE	FALSE	P0335573A
IDH2	P48735	50909	OXIDOREDUCTASE	FALSE	2	Jurkat lysate	25	45	56.9	1.67	1.45	1.48	1	0.74	0.53	0.56	0	8.11	FALSE	FALSE	FALSE	P0335573A
IDH3A	P50213	39591	OXIDOREDUCTASE	FALSE	2	Jurkat lysate	9	9	24.3	1.37	1.23	1.28	1	0.45	0.3	0.36	0	7.12	FALSE	FALSE	FALSE	P0335573A
IDH3B	O43837	42183	OXIDOREDUCTASE	FALSE	2	Jurkat lysate	13	15	34.3	1.41	1.26	1.39	1	0.49	0.34	0.48	0	7.25	FALSE	FALSE	FALSE	P0335573A
IDI1	Q13907	26319	n/d	FALSE	2	Jurkat lysate	4	5	16.3	1.36	1.22	1.32	1	0.44	0.29	0.4	0	6.46	FALSE	FALSE	FALSE	P0335573A
IER3IP1	Q9Y5U9	8969	n/d	FALSE	2	Jurkat lysate	2	2	34.1	1.37	1.33	1.7	1	0.45	0.41	0.77	0	6.94	FALSE	FALSE	FALSE	P0335573A
IFI16	Q16666	88255	n/d	FALSE	2	Jurkat lysate	24	33	33.1	1.63	1.35	1.46	1	0.7	0.44	0.55	0	7.41	FALSE	FALSE	FALSE	P0335573A
IFIT5	Q13325	55846	n/d	FALSE	2	Jurkat lysate	2	3	5.2	1.35	1.29	1.19	1	0.43	0.37	0.25	0		FALSE	FALSE	FALSE	P0335573A
IFT122	Q9HBG6	147384	n/d	FALSE	2	Jurkat lysate	2	2	1.1	1.43	1.34	1.28	1	0.52	0.42	0.36	0	5.41	FALSE	FALSE	FALSE	P0335573A
IGF2BP1	Q9NZI8	63480	n/d	FALSE	2	Jurkat lysate	9	11	25.6	1.56	1.33	1.47	1	0.64	0.41	0.56	0	6.88	FALSE	FALSE	FALSE	P0335573A
IGF2BP3	O00425	63704	n/d	FALSE	2	Jurkat lysate	8	9	15	1.47	1.22	1.36	1	0.56	0.28	0.45	0	6.87	FALSE	FALSE	FALSE	P0335573A
IGF2R	P11717	274372	n/d	FALSE	2	Jurkat lysate	19	21	8.6	1.42	1.13	1.27	1	0.51	0.17	0.35	0	6.9	FALSE	FALSE	FALSE	P0335573A
IK	Q13123	65601	n/d	FALSE	2	Jurkat lysate	2	2	3.1	1.24	1	1.16	1	0.31	0	0.21	0	6.28	FALSE	FALSE	FALSE	P0335573A
IKZF1	Q13422	57528	n/d	FALSE	2	Jurkat lysate	5	6	12.3	1.36	1.19	1.34	1	0.44	0.25	0.43	0	6.77	FALSE	FALSE	FALSE	P0335573A
ILF2	Q12905	43062	n/d	FALSE	2	Jurkat lysate	9	10	33.8	1.49	1.27	1.4	1	0.58	0.35	0.48	0	7.27	FALSE	FALSE	FALSE	P0335573A
ILF3	Q12906	95807	n/d	FALSE	2	Jurkat lysate	28	46	36.8	1.45	1.27	1.39	1	0.53	0.34	0.47	0	7.95	FALSE	FALSE	FALSE	P0335573A
ILK	Q13418	51419	KINASE	TRUE	2	Jurkat lysate	5	7	12.2	1.3	1.16	1.3	1	0.37	0.21	0.38	0	6.57	FALSE	FALSE	FALSE	P0335573A
ILKAP	Q9H0C8	42906	PHOSPHATASE	FALSE	2	Jurkat lysate	8	9	19.6	1.28	1.14	1.21	1	0.36	0.19	0.27	0	7.07	FALSE	FALSE	FALSE	P0335573A
ILVBL	A1L0T0	67867	n/d	FALSE	2	Jurkat lysate	2	2	3.8	1.52	1.16	1.35	1	0.61	0.22	0.43	0	6.46	FALSE	FALSE	FALSE	P0335573A
IMPA1	P29218	36694	n/d	FALSE	2	Jurkat lysate	9	10	33.6	1.53	1.31	1.32	1	0.61	0.38	0.4	0	6.72	FALSE	FALSE	FALSE	P0335573A
IMPDH1	P20839	64319	OXIDOREDUCTASE	FALSE	2	Jurkat lysate	3	3	8.9	1.7	1.4	1.46	1	0.77	0.48	0.54	0	6.47	FALSE	FALSE	FALSE	P0335573A
IMPDH2	P12268	55804	OXIDOREDUCTASE	FALSE	2	Jurkat lysate	18	25	40.5	1.97	1.72	1.61	1	0.98	0.78	0.68	0	7.64	FALSE	FALSE	FALSE	P0335573A
INF2	Q27J81	135623	n/d	FALSE	2	Jurkat lysate	3	4	3.3	1.34	1.2	1.34	1	0.42	0.26	0.42	0	6.45	FALSE	FALSE	FALSE	P0335573A
INPP4A	Q96PE3	109955	n/d	FALSE	2	Jurkat lysate	4	4	5.9	1.54	1.4	1.45	1	0.62	0.48	0.54	0	6.28	FALSE	FALSE	FALSE	P0335573A
INPP5K	Q9BT40	51090	n/d	FALSE	2	Jurkat lysate	2	2	3.8	1.39	1.19	1.28	1	0.48	0.25	0.36	0	6.42	FALSE	FALSE	FALSE	P0335573A
INTS13	Q9NVM9	80224	n/d	FALSE	2	Jurkat lysate	5	7	7.5	1.35	1.07	1.33	1	0.43	0.1	0.41	0	6.53	FALSE	FALSE	FALSE	P0335573A
INTS14	Q96SY0	57470	n/d	FALSE	2	Jurkat lysate	4	5	8.9	1.64	1.34	1.41	1	0.71	0.42	0.5	0	6.45	FALSE	FALSE	FALSE	P0335573A
INTS5	Q6P9B9	107994	n/d	FALSE	2	Jurkat lysate	4	4	5.2	2.66	1.25	2.2	1	1.41	0.32	1.14	0	6.38	FALSE	FALSE	FALSE	P0335573A
INTS6	Q9UL03	100389	n/d	FALSE	2	Jurkat lysate	2	2	2.6	1.59	1.18	1.19	1	0.67	0.24	0.25	0	5.75	FALSE	FALSE	FALSE	P0335573A
INTS7	Q9NVH2	106833	n/d	FALSE	2	Jurkat lysate	4	4	5.3	1.21	1.02	1.15	1	0.27	0.03	0.2	0	6.08	FALSE	FALSE	FALSE	P0335573A
INTS8	Q75QN2	113087	n/d	FALSE	2	Jurkat lysate	3	3	3.4	1.85	1.46	1.51	1	0.89	0.54	0.59	0	6.24	FALSE	FALSE	FALSE	P0335573A
IP6K1	Q92551	50235	n/d	FALSE	2	Jurkat lysate	2	2	6.1	1.58	1.44	1.48	1	0.66	0.52	0.57	0	6.35	FALSE	FALSE	FALSE	P0335573A
IPO11	Q9UI26	117006	n/d	FALSE	2	Jurkat lysate	9	9	12	1.73	1.49	1.54	1	0.79	0.57	0.63	0	6.95	FALSE	FALSE	FALSE	P0335573A
IPO4	Q8TEX9	118900	n/d	FALSE	2	Jurkat lysate	5	5	6.8	1.74	1.44	1.51	1	0.8	0.53	0.6	0	6.62	FALSE	FALSE	FALSE	P0335573A
IPO5	O00410	125544	n/d	FALSE	2	Jurkat lysate	30	40	30	1.71	1.39	1.43	1	0.78	0.48	0.52	0	7.53	FALSE	FALSE	FALSE	P0335573A
IPO7	O95373	119515	n/d	FALSE	2	Jurkat lysate	20	25	23.9	1.63	1.37	1.51	1	0.71	0.45	0.6	0	7.44	FALSE	FALSE	FALSE	P0335573A
IPO8	O15397	119937	n/d	FALSE	2	Jurkat lysate	7	8	9	1.77	1.53	1.57	1	0.82	0.61	0.65	0	6.63	FALSE	FALSE	FALSE	P0335573A
IPO9	Q96P70	115962	n/d	FALSE	2	Jurkat lysate	16	18	16.7	1.49	1.27	1.41	1	0.58	0.34	0.5	0	7.29	FALSE	FALSE	FALSE	P0335573A
IQGAP1	P46940	189250	n/d	FALSE	2	Jurkat lysate	50	63	37.1	1.74	1.46	1.53	1	0.8	0.55	0.61	0	7.61	FALSE	FALSE	FALSE	P0335573A
IQGAP2	Q13576	180576	n/d	FALSE	2	Jurkat lysate	16	17	12.1	1.64	1.39	1.44	1	0.72	0.47	0.52	0	6.67	FALSE	FALSE	FALSE	P0335573A
IRAK4	Q9NWZ3	51529	KINASE	TRUE	2	Jurkat lysate	3	3	6.1	0.85	0.77	1.27	1	-0.23	-0.37	0.35	0	6.44	FALSE	FALSE	FALSE	P0335573A
IRF2BP1	Q8IU81	61687	n/d	FALSE	2	Jurkat lysate	3	3	6.7	1.27	1.12	1.34	1	0.35	0.16	0.43	0	6.27	FALSE	FALSE	FALSE	P0335573A
IRF2BP2	Q7Z5L9	61024	n/d	FALSE	2	Jurkat lysate	2	2	4.1	1.46	1.28	1.4	1	0.55	0.36	0.49	0	6.2	FALSE	FALSE	FALSE	P0335573A
IRF2BPL	Q9H1B7	82658	n/d	FALSE	2	Jurkat lysate	2	3	3.9	1.67	1.55	1.62	1	0.74	0.64	0.7	0	6.65	FALSE	FALSE	FALSE	P0335573A
IRGQ	Q8WZA9	62717	n/d	FALSE	2	Jurkat lysate	2	2	3.9	1.53	1.11	1.33	1	0.61	0.15	0.41	0	6.19	FALSE	FALSE	FALSE	P0335573A
ISG15	P05161	17887	n/d	FALSE	2	Jurkat lysate	3	3	15.2	0.87	0.91	0.98	1	-0.2	-0.14	-0.03	0	6.69	FALSE	FALSE	FALSE	P0335573A
ISOC1	Q96CN7	32236	n/d	FALSE	2	Jurkat lysate	2	2	9.7	1.29	1.22	1.31	1	0.36	0.29	0.38	0	6.19	FALSE	FALSE	FALSE	P0335573A
ISOC2	Q96AB3	24097	n/d	FALSE	2	Jurkat lysate	2	2	17.6	1.56	1.39	1.43	1	0.64	0.48	0.52	0	5.99	FALSE	FALSE	FALSE	P0335573A
ITCH	Q96J02	102802	n/d	FALSE	2	Jurkat lysate	2	2	2.5	0.97	1.01	0.99	1	-0.05	0.02	-0.02	0	5.88	FALSE	FALSE	FALSE	P0335573A
ITGA4	P13612	114898	n/d	FALSE	2	Jurkat lysate	3	3	2.2	1.13	0.95	1.03	1	0.17	-0.07	0.04	0	6.37	FALSE	FALSE	FALSE	P0335573A
ITK	Q08881	71830	KINASE	TRUE	2	Jurkat lysate	21	25	30.2	0.38	0.32	1.47	1	-1.4	-1.65	0.56	0	7.28	TRUE	TRUE	TRUE	P0335573A
ITPA	Q9BY32	21445	n/d	FALSE	2	Jurkat lysate	2	2	9.8	1.19	1.1	1.23	1	0.26	0.13	0.3	0	6.28	FALSE	FALSE	FALSE	P0335573A
IVD	P26440	46319	OXIDOREDUCTASE	FALSE	2	Jurkat lysate	6	6	13.8	1.29	1.18	1.26	1	0.37	0.24	0.33	0	6.92	FALSE	FALSE	FALSE	P0335573A
IVNS1ABP	Q9Y6Y0	71729	n/d	FALSE	2	Jurkat lysate	2	3	2.8	1.45	1.28	1.27	1	0.53	0.36	0.34	0	6.43	FALSE	FALSE	FALSE	P0335573A
JAGN1	Q8N5M9	21125	n/d	FALSE	2	Jurkat lysate	2	3	13.1	1.18	1.36	1.84	1	0.24	0.44	0.88	0	7.18	FALSE	FALSE	FALSE	P0335573A
JPT2	Q9H910	23025	n/d	FALSE	2	Jurkat lysate	3	3	21.1	1.32	1.1	1.14	1	0.4	0.14	0.19	0	6.19	FALSE	FALSE	FALSE	P0335573A
JUP	P14923	81744	n/d	FALSE	2	Jurkat lysate	10	10	15.2	1.15	0.88	1.25	1	0.2	-0.18	0.32	0	6.76	FALSE	FALSE	FALSE	P0335573A
KARS	Q15046	68047	n/d	FALSE	2	Jurkat lysate	19	21	31.8	1.41	1.25	1.28	1	0.5	0.32	0.36	0	7.54	FALSE	FALSE	FALSE	P0335573A
KATNB1	Q9BVA0	72333	n/d	FALSE	2	Jurkat lysate	2	2	4	1.36	1.26	1.19	1	0.45	0.34	0.25	0	6.1	FALSE	FALSE	FALSE	P0335573A
KBTBD6	Q86V97	76137	n/d	FALSE	2	Jurkat lysate	2	2	3.4	1.31	1.25	1.32	1	0.39	0.32	0.41	0	6.14	FALSE	FALSE	FALSE	P0335573A
KCNAB2	Q13303	46526	OXIDOREDUCTASE	FALSE	2	Jurkat lysate	8	8	19.1	1.55	1.33	1.37	1	0.63	0.41	0.45	0	7.05	FALSE	FALSE	FALSE	P0335573A
KCTD9	Q7L273	42566	n/d	FALSE	2	Jurkat lysate	4	5	12.1	1.39	1.17	1.42	1	0.47	0.23	0.51	0	6.34	FALSE	FALSE	FALSE	P0335573A
KDM1A	O60341	92902	OXIDOREDUCTASE	FALSE	2	Jurkat lysate	16	18	22.8	1.57	1.41	1.5	1	0.65	0.49	0.58	0	7.12	FALSE	FALSE	FALSE	P0335573A
KDM3A	Q9Y4C1	147339	OXIDOREDUCTASE	FALSE	2	Jurkat lysate	2	2	1.7	1.16	1.2	1.21	1	0.21	0.26	0.27	0	6.32	FALSE	FALSE	FALSE	P0335573A
KHDRBS1	Q07666	48227	n/d	FALSE	2	Jurkat lysate	11	17	18.1	1.3	1.15	1.33	1	0.38	0.2	0.41	0	7.91	FALSE	FALSE	FALSE	P0335573A
KHSRP	Q92945	73114	n/d	FALSE	2	Jurkat lysate	24	34	40.1	1.45	1.27	1.35	1	0.54	0.35	0.43	0	7.88	FALSE	FALSE	FALSE	P0335573A
KIAA0391	O15091	67315	n/d	FALSE	2	Jurkat lysate	3	3	5.5	1.57	1.24	1.41	1	0.65	0.31	0.49	0	6.39	FALSE	FALSE	FALSE	P0335573A
KIF11	P52732	119158	n/d	FALSE	2	Jurkat lysate	12	12	10.6	1.36	1.13	1.29	1	0.45	0.17	0.37	0	6.64	FALSE	FALSE	FALSE	P0335573A
KIF15	Q9NS87	160159	n/d	FALSE	2	Jurkat lysate	11	11	7.9	1.53	1.25	1.33	1	0.62	0.32	0.41	0	6.63	FALSE	FALSE	FALSE	P0335573A
KIF2A	O00139	84088	n/d	FALSE	2	Jurkat lysate	9	9	16.3	1.6	1.36	1.47	1	0.68	0.44	0.56	0	6.92	FALSE	FALSE	FALSE	P0335573A
KIF2C	Q99661	81312	n/d	FALSE	2	Jurkat lysate	5	6	9.4	1.68	1.43	1.44	1	0.75	0.52	0.53	0	6.47	FALSE	FALSE	FALSE	P0335573A
KIF4A	O95239	139879	n/d	FALSE	2	Jurkat lysate	2	2	1.9	1.41	1.16	1.35	1	0.5	0.22	0.43	0	6	FALSE	FALSE	FALSE	P0335573A
KIF5B	P33176	109684	n/d	FALSE	2	Jurkat lysate	31	36	36.4	1.52	1.22	1.31	1	0.61	0.29	0.39	0	7.06	FALSE	FALSE	FALSE	P0335573A
KLC1	Q07866	72397	n/d	FALSE	2	Jurkat lysate	9	11	23.2	1.47	1.2	1.35	1	0.55	0.27	0.43	0	6.57	FALSE	FALSE	FALSE	P0335573A
KPNA1	P52294	60221	n/d	FALSE	2	Jurkat lysate	6	8	22.1	1.6	1.31	1.35	1	0.68	0.38	0.43	0	6.78	FALSE	FALSE	FALSE	P0335573A
KPNA2	P52292	57861	n/d	FALSE	2	Jurkat lysate	7	8	13	1.38	1.22	1.37	1	0.47	0.29	0.46	0	6.71	FALSE	FALSE	FALSE	P0335573A
KPNA3	O00505	57810	n/d	FALSE	2	Jurkat lysate	3	4	16.3	1.67	1.35	1.42	1	0.74	0.43	0.51	0	7.18	FALSE	FALSE	FALSE	P0335573A
KPNA4	O00629	57886	n/d	FALSE	2	Jurkat lysate	2	3	6	1.29	1.26	1.13	1	0.37	0.34	0.17	0	6.24	FALSE	FALSE	FALSE	P0335573A
KPNB1	Q14974	97169	n/d	FALSE	2	Jurkat lysate	23	26	32.1	1.64	1.35	1.41	1	0.71	0.43	0.5	0	7.59	FALSE	FALSE	FALSE	P0335573A
KPRP	Q5T749	64135	n/d	FALSE	2	Jurkat lysate	4	4	6	1.01	0.65	0.83	1	0.01	-0.62	-0.27	0	6.82	FALSE	FALSE	FALSE	P0335573A
KRAS	P01116	21424	n/d	FALSE	2	Jurkat lysate	3	3	12.2	1.6	1.26	1.44	1	0.68	0.33	0.53	0	6.39	FALSE	FALSE	FALSE	P0335573A
KRT1	P04264	66038	contaminant	FALSE	2	Jurkat lysate	41	83	51.6	1.05	0.67	1.33	1	0.07	-0.57	0.41	0	8.89	FALSE	FALSE	FALSE	P0335573A
KRT10	P13645	58826	contaminant	FALSE	2	Jurkat lysate	24	46	45.7	1.33	0.66	1.04	1	0.41	-0.6	0.05	0	8.71	FALSE	FALSE	FALSE	P0335573A
KRT14	P02533	51561	contaminant	FALSE	2	Jurkat lysate	4	4	38.3	1.11	0.51	1.38	1	0.15	-0.97	0.46	0	7.29	FALSE	FALSE	FALSE	P0335573A
KRT16	P08779	51267	contaminant	FALSE	2	Jurkat lysate	6	6	19.7	1.03	0.83	1.48	1	0.05	-0.26	0.57	0	6.46	FALSE	FALSE	FALSE	P0335573A
KRT17	Q04695	48105	contaminant	FALSE	2	Jurkat lysate	3	3	6.7	1.15	0.76	1.87	1	0.2	-0.39	0.9	0	6.35	FALSE	FALSE	FALSE	P0335573A
KRT2	P35908	65432	contaminant	FALSE	2	Jurkat lysate	33	56	59.6	1.29	0.42	0.72	1	0.36	-1.26	-0.47	0	8.41	FALSE	TRUE	FALSE	P0335573A
KRT5	P13647	62378	contaminant	FALSE	2	Jurkat lysate	16	20	37.5	1.06	0.58	1.12	1	0.09	-0.8	0.16	0	7.51	FALSE	FALSE	FALSE	P0335573A
KRT6A	P02538	60044	contaminant	FALSE	2	Jurkat lysate	2	3	14.4	1.01	1.08	2.29	1	0.02	0.11	1.19	0	6.84	FALSE	FALSE	FALSE	P0335573A
KRT78	Q8N1N4	56865	n/d	FALSE	2	Jurkat lysate	6	6	14.6	1.16	0.8	1.12	1	0.21	-0.33	0.17	0	6.57	FALSE	FALSE	FALSE	P0335573A
KRT9	P35527	62064	contaminant	FALSE	2	Jurkat lysate	28	72	47	1	0.78	1.31	1	0	-0.36	0.39	0	8.64	FALSE	FALSE	FALSE	P0335573A
KTN1	Q86UP2	156273	n/d	FALSE	2	Jurkat lysate	14	14	10.4	1.48	1.24	1.26	1	0.56	0.31	0.33	0	6.68	FALSE	FALSE	FALSE	P0335573A
KYAT3	Q6YP21	51400	n/d	FALSE	2	Jurkat lysate	7	7	15.4	1.42	1.28	1.38	1	0.5	0.36	0.46	0	6.74	FALSE	FALSE	FALSE	P0335573A
L2HGDH	Q9H9P8	50315	OXIDOREDUCTASE	FALSE	2	Jurkat lysate	2	2	5	1.68	1.34	1.57	1	0.75	0.42	0.65	0	6.14	FALSE	FALSE	FALSE	P0335573A
LANCL1	O43813	45283	n/d	FALSE	2	Jurkat lysate	9	10	29.3	1.69	1.48	1.54	1	0.76	0.57	0.63	0	7.39	FALSE	FALSE	FALSE	P0335573A
LAP3	P28838	56166	PROTEASE	FALSE	2	Jurkat lysate	16	18	40.8	1.4	1.27	1.27	1	0.48	0.35	0.34	0	7.04	FALSE	FALSE	FALSE	P0335573A
LARP1	Q6PKG0	123509	n/d	FALSE	2	Jurkat lysate	8	8	7.6	1.53	1.28	1.42	1	0.61	0.35	0.51	0	6.76	FALSE	FALSE	FALSE	P0335573A
LARS	Q9P2J5	134465	n/d	FALSE	2	Jurkat lysate	33	38	30.6	1.86	1.47	1.53	1	0.9	0.56	0.61	0	7.38	FALSE	FALSE	FALSE	P0335573A
LARS2	Q15031	101975	n/d	FALSE	2	Jurkat lysate	10	10	11.5	1.5	1.32	1.41	1	0.59	0.4	0.49	0	6.85	FALSE	FALSE	FALSE	P0335573A
LASP1	Q14847	29717	n/d	FALSE	2	Jurkat lysate	9	9	30.3	1.41	1.26	1.36	1	0.49	0.33	0.44	0	7.04	FALSE	FALSE	FALSE	P0335573A
LATS1	O95835	126868	KINASE	TRUE	2	Jurkat lysate	2	2	1.9	1.08	0.91	1.29	1	0.11	-0.14	0.37	0	6.31	FALSE	FALSE	FALSE	P0335573A
LCK	P06239	61189	KINASE	TRUE	2	Jurkat lysate	22	47	54	0.3	0.24	1.33	1	-1.74	-2.05	0.42	0	8.41	TRUE	TRUE	TRUE	P0335573A
LCLAT1	Q6UWP7	48920	n/d	FALSE	2	Jurkat lysate	2	2	2.2	1.32	1.11	1.24	1	0.4	0.15	0.32	0	6.35	FALSE	FALSE	FALSE	P0335573A
LCP1	P13796	70288	n/d	FALSE	2	Jurkat lysate	25	45	57.4	1.67	1.37	1.47	1	0.74	0.45	0.56	0	8.4	FALSE	FALSE	FALSE	P0335573A
LCP2	Q13094	60187	n/d	FALSE	2	Jurkat lysate	4	4	7.3	1.52	1.32	1.44	1	0.6	0.4	0.53	0	6.28	FALSE	FALSE	FALSE	P0335573A
LDHA	P00338	39837	OXIDOREDUCTASE	FALSE	2	Jurkat lysate	16	29	44.3	1.44	1.27	1.37	1	0.53	0.35	0.45	0	8.53	FALSE	FALSE	FALSE	P0335573A
LDHB	P07195	36638	OXIDOREDUCTASE	FALSE	2	Jurkat lysate	16	31	42.8	1.49	1.3	1.41	1	0.58	0.38	0.49	0	8.53	FALSE	FALSE	FALSE	P0335573A
LETM1	O95202	83353	n/d	FALSE	2	Jurkat lysate	10	10	14.9	1.36	1.2	1.28	1	0.44	0.27	0.36	0	6.91	FALSE	FALSE	FALSE	P0335573A
LGALS9	O00182	39518	n/d	FALSE	2	Jurkat lysate	2	2	5.9	0.86	0.88	0.97	1	-0.22	-0.18	-0.04	0	6.69	FALSE	FALSE	FALSE	P0335573A
LIG1	P18858	101735	n/d	FALSE	2	Jurkat lysate	16	16	20.3	1.43	1.23	1.32	1	0.52	0.3	0.4	0	6.93	FALSE	FALSE	FALSE	P0335573A
LIG3	P49916	112906	n/d	FALSE	2	Jurkat lysate	12	12	12.2	1.46	1.21	1.36	1	0.54	0.27	0.45	0	6.67	FALSE	FALSE	FALSE	P0335573A
LIG4	P49917	103970	n/d	FALSE	2	Jurkat lysate	3	3	4.4	1.55	1.26	1.47	1	0.63	0.34	0.55	0	6.5	FALSE	FALSE	FALSE	P0335573A
LIMK1	P53667	72584	KINASE	TRUE	2	Jurkat lysate	9	10	16.5	0.45	0.39	1.29	1	-1.16	-1.36	0.37	0	6.68	TRUE	TRUE	TRUE	P0335573A
LMAN1	P49257	57548	n/d	FALSE	2	Jurkat lysate	12	16	32.5	1.6	1.27	1.31	1	0.68	0.34	0.39	0	7.22	FALSE	FALSE	FALSE	P0335573A
LMAN2	Q12907	40228	n/d	FALSE	2	Jurkat lysate	3	3	9.3	1.23	1.09	1.15	1	0.3	0.13	0.21	0	6.43	FALSE	FALSE	FALSE	P0335573A
LMF2	Q9BU23	79697	n/d	FALSE	2	Jurkat lysate	2	2	2.5	1.31	1.18	1.18	1	0.39	0.24	0.24	0	6.3	FALSE	FALSE	FALSE	P0335573A
LMNB1	P20700	66408	n/d	FALSE	2	Jurkat lysate	3	3	4.4	1.55	1.29	1.22	1	0.64	0.37	0.29	0	6.33	FALSE	FALSE	FALSE	P0335573A
LONP1	P36776	106488	PROTEASE	FALSE	2	Jurkat lysate	7	8	8.9	1.4	1.15	1.28	1	0.48	0.2	0.36	0	6.54	FALSE	FALSE	FALSE	P0335573A
LOR	P23490	25760	n/d	FALSE	2	Jurkat lysate	2	2	6.4	1.2	0.73	0.84	1	0.27	-0.45	-0.26	0	6.69	FALSE	FALSE	FALSE	P0335573A
LPCAT1	Q8NF37	59151	n/d	FALSE	2	Jurkat lysate	2	2	3.7	1.23	1	1.03	1	0.3	-0.01	0.04	0	6.55	FALSE	FALSE	FALSE	P0335573A
LPCAT3	Q6P1A2	56034	n/d	FALSE	2	Jurkat lysate	4	5	8.8	1.42	1.27	1.44	1	0.51	0.35	0.53	0	6.54	FALSE	FALSE	FALSE	P0335573A
LPP	Q93052	65746	n/d	FALSE	2	Jurkat lysate	2	3	4.1	1.36	1.21	1.28	1	0.44	0.28	0.35	0	6.45	FALSE	FALSE	FALSE	P0335573A
LRBA	P50851	319104	n/d	FALSE	2	Jurkat lysate	12	12	5.5	1.67	1.33	1.47	1	0.74	0.41	0.55	0	6.2	FALSE	FALSE	FALSE	P0335573A
LRPPRC	P42704	157903	n/d	FALSE	2	Jurkat lysate	46	52	35.5	1.56	1.25	1.38	1	0.64	0.32	0.46	0	7.52	FALSE	FALSE	FALSE	P0335573A
LRRC47	Q8N1G4	63472	n/d	FALSE	2	Jurkat lysate	12	13	25	1.51	1.28	1.37	1	0.59	0.36	0.46	0	7.32	FALSE	FALSE	FALSE	P0335573A
LRRC59	Q96AG4	34930	n/d	FALSE	2	Jurkat lysate	11	13	35.5	1.43	1.29	1.39	1	0.51	0.37	0.48	0	7.53	FALSE	FALSE	FALSE	P0335573A
LRRFIP1	Q32MZ4	89252	n/d	FALSE	2	Jurkat lysate	12	15	18.1	1.46	1.19	1.31	1	0.54	0.25	0.39	0	6.79	FALSE	FALSE	FALSE	P0335573A
LRWD1	Q9UFC0	70860	n/d	FALSE	2	Jurkat lysate	7	8	14.2	1.5	1.31	1.38	1	0.58	0.39	0.46	0	6.74	FALSE	FALSE	FALSE	P0335573A
LSM12	Q3MHD2	21701	n/d	FALSE	2	Jurkat lysate	2	2	11.3	1.23	1.09	1.16	1	0.3	0.12	0.21	0	6.5	FALSE	FALSE	FALSE	P0335573A
LSM2	Q9Y333	10834	n/d	FALSE	2	Jurkat lysate	2	3	31.6	1.85	1.54	1.55	1	0.89	0.62	0.63	0	7.04	FALSE	FALSE	FALSE	P0335573A
LSM4	Q9Y4Z0	15350	n/d	FALSE	2	Jurkat lysate	4	4	22.3	1.36	1.25	1.36	1	0.44	0.32	0.44	0	6.69	FALSE	FALSE	FALSE	P0335573A
LSM6	P62312	9127	n/d	FALSE	2	Jurkat lysate	3	3	35	1.51	1.37	1.51	1	0.59	0.45	0.59	0	6.99	FALSE	FALSE	FALSE	P0335573A
LSM7	Q9UK45	11602	n/d	FALSE	2	Jurkat lysate	3	3	22.3	1.34	1.14	1.33	1	0.43	0.19	0.42	0	6.83	FALSE	FALSE	FALSE	P0335573A
LSS	P48449	83308	n/d	FALSE	2	Jurkat lysate	8	8	14.2	1.69	1.42	1.6	1	0.76	0.51	0.67	0	7	FALSE	FALSE	FALSE	P0335573A
LTA4H	P09960	69284	PROTEASE	FALSE	2	Jurkat lysate	25	34	53.5	1.82	1.53	1.54	1	0.86	0.62	0.62	0	7.57	FALSE	FALSE	FALSE	P0335573A
LUC7L	Q9NQ29	43727	n/d	FALSE	2	Jurkat lysate	4	4	12.7	1.09	1.37	1.3	1	0.12	0.45	0.38	0	7.12	FALSE	FALSE	FALSE	P0335573A
LUC7L2	Q9Y383	46513	n/d	FALSE	2	Jurkat lysate	8	14	34.4	1.24	1.3	1.39	1	0.31	0.37	0.48	0	7.53	FALSE	FALSE	FALSE	P0335573A
LUC7L3	O95232	51466	n/d	FALSE	2	Jurkat lysate	9	10	23.6	1.34	1.3	1.4	1	0.42	0.37	0.49	0	6.87	FALSE	FALSE	FALSE	P0335573A
LYPLA1	O75608	24669	n/d	FALSE	2	Jurkat lysate	2	2	8.3	1.44	1.13	1.27	1	0.53	0.18	0.34	0	6.98	FALSE	FALSE	FALSE	P0335573A
LYPLA2	O95372	24737	PROTEASE	FALSE	2	Jurkat lysate	3	4	14.7	1.2	1.19	1.26	1	0.27	0.25	0.34	0	6.87	FALSE	FALSE	FALSE	P0335573A
LYPLAL1	Q5VWZ2	26316	n/d	FALSE	2	Jurkat lysate	3	3	15.2	1.47	1.39	1.43	1	0.55	0.48	0.52	0	6.58	FALSE	FALSE	FALSE	P0335573A
MACF1	Q9UPN3	838298	n/d	FALSE	2	Jurkat lysate	4	4	0.5	1.36	1.12	1.28	1	0.44	0.17	0.36	0	6.14	FALSE	FALSE	FALSE	P0335573A
MACROD1	Q9BQ69	35505	n/d	FALSE	2	Jurkat lysate	3	4	13.5	1.21	1.05	1.37	1	0.28	0.07	0.45	0	6.49	FALSE	FALSE	FALSE	P0335573A
MAD2L1	Q13257	23510	n/d	FALSE	2	Jurkat lysate	5	6	24.4	1.44	1.18	1.34	1	0.53	0.24	0.42	0	6.65	FALSE	FALSE	FALSE	P0335573A
MAEA	Q7L5Y9	45287	n/d	FALSE	2	Jurkat lysate	3	3	7.6	1.68	1.39	1.52	1	0.75	0.48	0.6	0	6.5	FALSE	FALSE	FALSE	P0335573A
MAGED2	Q9UNF1	64953	n/d	FALSE	2	Jurkat lysate	4	4	7.9	1.46	1.2	1.3	1	0.55	0.27	0.38	0	6.59	FALSE	FALSE	FALSE	P0335573A
MAGOHB	Q96A72	17276	n/d	FALSE	2	Jurkat lysate	3	3	19.6	1.15	1.04	1.16	1	0.21	0.05	0.22	0	6.83	FALSE	FALSE	FALSE	P0335573A
MAP1A	P78559	305481	n/d	FALSE	2	Jurkat lysate	25	30	10.8	1.41	1.23	1.32	1	0.5	0.3	0.4	0	7.03	FALSE	FALSE	FALSE	P0335573A
MAP1S	Q66K74	112210	n/d	FALSE	2	Jurkat lysate	2	4	2.4	1.23	1.05	1.21	1	0.3	0.08	0.27	0	6.24	FALSE	FALSE	FALSE	P0335573A
MAP2K1	Q02750	43439	KINASE	TRUE	2	Jurkat lysate	11	17	56	0.77	0.77	1.22	1	-0.37	-0.38	0.28	0	7.58	FALSE	FALSE	FALSE	P0335573A
MAP2K2	P36507	44424	KINASE	TRUE	2	Jurkat lysate	12	13	27.5	0.79	0.8	1.11	1	-0.34	-0.33	0.15	0	7.28	FALSE	FALSE	FALSE	P0335573A
MAP2K3	P46734	39940	KINASE	TRUE	2	Jurkat lysate	2	2	5.8	1.23	1.22	1.34	1	0.29	0.29	0.43	0	6.26	FALSE	FALSE	FALSE	P0335573A
MAP2K5	Q13163	50111	KINASE	TRUE	2	Jurkat lysate	4	4	9.8	0.62	0.6	1.21	1	-0.69	-0.74	0.27	0	6.38	FALSE	FALSE	FALSE	P0335573A
MAP2K6	P52564	37492	KINASE	TRUE	2	Jurkat lysate	5	6	30.8	0.71	0.72	1.16	1	-0.5	-0.48	0.22	0	6.74	FALSE	FALSE	FALSE	P0335573A
MAP4	P27816	121004	n/d	FALSE	2	Jurkat lysate	21	22	18.6	1.34	1.13	1.26	1	0.42	0.17	0.33	0	6.74	FALSE	FALSE	FALSE	P0335573A
MAP4K1	Q92918	91295	KINASE	TRUE	2	Jurkat lysate	13	14	15	0.68	0.64	1.31	1	-0.55	-0.64	0.39	0	7.07	FALSE	FALSE	FALSE	P0335573A
MAP4K2	Q12851	91555	KINASE	TRUE	2	Jurkat lysate	2	2	3.3	1.5	1.3	1.41	1	0.59	0.38	0.5	0	6.36	FALSE	FALSE	FALSE	P0335573A
MAP4K4	O95819	133400	KINASE	TRUE	2	Jurkat lysate	14	14	11.1	1.36	1.21	1.3	1	0.44	0.27	0.37	0	7.22	FALSE	FALSE	FALSE	P0335573A
MAP4K5	Q9Y4K4	95039	KINASE	TRUE	2	Jurkat lysate	18	20	24.7	0.45	0.42	1.18	1	-1.15	-1.27	0.24	0	7.52	TRUE	TRUE	TRUE	P0335573A
MAPK1	P28482	41389	KINASE	TRUE	2	Jurkat lysate	9	11	29.7	1.16	1.14	1.24	1	0.22	0.18	0.32	0	7.35	FALSE	FALSE	FALSE	P0335573A
MAPK14	Q16539	41293	KINASE	TRUE	2	Jurkat lysate	3	3	12.8	1.26	1.18	1.31	1	0.33	0.24	0.39	0	6.59	FALSE	FALSE	FALSE	P0335573A
MAPK3	P27361	43135	KINASE	TRUE	2	Jurkat lysate	2	2	7.4	1.25	1.05	1.25	1	0.32	0.07	0.32	0	6.69	FALSE	FALSE	FALSE	P0335573A
MAPK9	P45984	48139	KINASE	TRUE	2	Jurkat lysate	3	3	13.4	0.57	0.53	1.28	1	-0.81	-0.92	0.36	0	6.94	FALSE	FALSE	FALSE	P0335573A
MAPKAPK2	P49137	45567	KINASE	TRUE	2	Jurkat lysate	3	3	15	1.32	1.15	1.56	1	0.4	0.2	0.64	0	6.13	FALSE	FALSE	FALSE	P0335573A
MAPKAPK3	Q16644	42987	KINASE	TRUE	2	Jurkat lysate	2	2	4.7	1.43	1.2	1.23	1	0.51	0.27	0.29	0	6.48	FALSE	FALSE	FALSE	P0335573A
MAPRE1	Q15691	29999	n/d	FALSE	2	Jurkat lysate	8	8	38.1	1.3	1.16	1.29	1	0.38	0.21	0.37	0	7.36	FALSE	FALSE	FALSE	P0335573A
MAPRE2	Q15555	37031	n/d	FALSE	2	Jurkat lysate	3	3	8	1.51	1.26	1.41	1	0.59	0.33	0.5	0	6.55	FALSE	FALSE	FALSE	P0335573A
MARCKSL1	P49006	19529	n/d	FALSE	2	Jurkat lysate	5	6	27.2	0.86	0.96	1.32	1	-0.21	-0.06	0.4	0	7.1	FALSE	FALSE	FALSE	P0335573A
MARS	P56192	101115	n/d	FALSE	2	Jurkat lysate	24	26	31.6	1.56	1.29	1.42	1	0.64	0.37	0.51	0	7.33	FALSE	FALSE	FALSE	P0335573A
MAST3	O60307	143136	KINASE	TRUE	2	Jurkat lysate	5	5	6.3	0.46	0.42	1.37	1	-1.12	-1.24	0.45	0	6.67	TRUE	TRUE	TRUE	P0335573A
MASTL	Q96GX5	97318	KINASE	TRUE	2	Jurkat lysate	7	7	9.1	0.33	0.27	1.16	1	-1.62	-1.9	0.22	0	6.83	TRUE	TRUE	TRUE	P0335573A
MAT2A	P31153	43660	n/d	FALSE	2	Jurkat lysate	12	14	38.7	1.62	1.39	1.43	1	0.69	0.48	0.51	0	7.27	FALSE	FALSE	FALSE	P0335573A
MAT2B	Q9NZL9	37551	n/d	FALSE	2	Jurkat lysate	8	8	29.3	1.51	1.34	1.42	1	0.6	0.42	0.51	0	7.13	FALSE	FALSE	FALSE	P0335573A
MATR3	P43243	94622	n/d	FALSE	2	Jurkat lysate	23	29	30.5	1.72	1.45	1.51	1	0.78	0.54	0.6	0	7.8	FALSE	FALSE	FALSE	P0335573A
MBD2	Q9UBB5	43254	n/d	FALSE	2	Jurkat lysate	3	4	7.5	1.14	0.97	1.13	1	0.19	-0.04	0.18	0	6.75	FALSE	FALSE	FALSE	P0335573A
MBD3	O95983	32844	n/d	FALSE	2	Jurkat lysate	9	10	37.5	1.48	1.3	1.41	1	0.57	0.38	0.49	0	7.12	FALSE	FALSE	FALSE	P0335573A
MBNL1	Q9NR56	41817	n/d	FALSE	2	Jurkat lysate	4	5	9.8	1.36	1.23	1.29	1	0.44	0.29	0.37	0	6.8	FALSE	FALSE	FALSE	P0335573A
MCAT	Q8IVS2	42961	n/d	FALSE	2	Jurkat lysate	3	3	9.7	1.53	1.38	1.43	1	0.61	0.46	0.51	0	6.06	FALSE	FALSE	FALSE	P0335573A
MCCC1	Q96RQ3	80472	n/d	FALSE	2	Jurkat lysate	17	20	38.8	2.17	1.79	1.67	1	1.12	0.84	0.74	0	7.57	FALSE	FALSE	FALSE	P0335573A
MCCC2	Q9HCC0	61332	n/d	FALSE	2	Jurkat lysate	6	7	13.7	1.77	1.47	1.56	1	0.83	0.56	0.64	0	6.34	FALSE	FALSE	FALSE	P0335573A
MCM2	P49736	101895	n/d	FALSE	2	Jurkat lysate	34	47	42	1.42	1.27	1.31	1	0.51	0.35	0.39	0	7.75	FALSE	FALSE	FALSE	P0335573A
MCM3	P25205	95907	n/d	FALSE	2	Jurkat lysate	39	50	53.7	1.61	1.38	1.49	1	0.69	0.46	0.57	0	8.03	FALSE	FALSE	FALSE	P0335573A
MCM4	P33991	96557	n/d	FALSE	2	Jurkat lysate	36	47	48.8	1.72	1.44	1.54	1	0.78	0.53	0.62	0	7.8	FALSE	FALSE	FALSE	P0335573A
MCM5	P33992	82285	n/d	FALSE	2	Jurkat lysate	41	53	50.7	1.52	1.33	1.42	1	0.6	0.41	0.51	0	7.77	FALSE	FALSE	FALSE	P0335573A
MCM6	Q14566	92888	n/d	FALSE	2	Jurkat lysate	40	52	53.3	1.68	1.37	1.46	1	0.75	0.45	0.55	0	7.7	FALSE	FALSE	FALSE	P0335573A
MCM7	P33993	81307	n/d	FALSE	2	Jurkat lysate	33	41	50.1	1.66	1.35	1.45	1	0.73	0.43	0.54	0	7.95	FALSE	FALSE	FALSE	P0335573A
MCMBP	Q9BTE3	72979	n/d	FALSE	2	Jurkat lysate	5	5	7.8	1.49	1.27	1.4	1	0.57	0.34	0.49	0	6.76	FALSE	FALSE	FALSE	P0335573A
MCTS1	Q9ULC4	20555	n/d	FALSE	2	Jurkat lysate	4	4	32.6	1.45	1.29	1.49	1	0.54	0.37	0.58	0	6.73	FALSE	FALSE	FALSE	P0335573A
MDH1	P40925	38627	OXIDOREDUCTASE	FALSE	2	Jurkat lysate	14	14	40.7	1.34	1.13	1.33	1	0.42	0.18	0.41	0	7.51	FALSE	FALSE	FALSE	P0335573A
MDH2	P40926	35503	OXIDOREDUCTASE	FALSE	2	Jurkat lysate	19	30	68	1.41	1.25	1.33	1	0.5	0.32	0.41	0	8.06	FALSE	FALSE	FALSE	P0335573A
ME2	P23368	65443	OXIDOREDUCTASE	FALSE	2	Jurkat lysate	15	16	31	1.44	1.22	1.35	1	0.52	0.28	0.43	0	7.29	FALSE	FALSE	FALSE	P0335573A
MED1	Q15648	168476	n/d	FALSE	2	Jurkat lysate	2	2	1.6	1.68	1.27	1.39	1	0.75	0.34	0.48	0	6.03	FALSE	FALSE	FALSE	P0335573A
MED14	O60244	160605	n/d	FALSE	2	Jurkat lysate	3	3	2.3	1.24	0.99	1.2	1	0.32	-0.02	0.26	0	6.15	FALSE	FALSE	FALSE	P0335573A
MED16	Q9Y2X0	96792	n/d	FALSE	2	Jurkat lysate	3	3	3	1.61	1.21	1.37	1	0.68	0.27	0.46	0	6.29	FALSE	FALSE	FALSE	P0335573A
MED17	Q9NVC6	72889	n/d	FALSE	2	Jurkat lysate	3	3	5.7	1.72	1.37	1.51	1	0.78	0.46	0.59	0	6.39	FALSE	FALSE	FALSE	P0335573A
MED18	Q9BUE0	23662	n/d	FALSE	2	Jurkat lysate	2	2	8.2	1.25	0.97	1.25	1	0.32	-0.05	0.32	0		FALSE	FALSE	FALSE	P0335573A
MED20	Q9H944	23222	n/d	FALSE	2	Jurkat lysate	2	2	21.7	1.56	1.32	1.62	1	0.64	0.4	0.7	0	5.99	FALSE	FALSE	FALSE	P0335573A
MED23	Q9ULK4	156472	n/d	FALSE	2	Jurkat lysate	16	16	12.6	1.86	1.55	1.62	1	0.89	0.63	0.7	0	6.67	FALSE	FALSE	FALSE	P0335573A
MED28	Q9H204	19520	n/d	FALSE	2	Jurkat lysate	2	2	8.4	1.28	1.15	1.22	1	0.35	0.2	0.29	0	6.37	FALSE	FALSE	FALSE	P0335573A
MED4	Q9NPJ6	29745	n/d	FALSE	2	Jurkat lysate	2	2	10	1.71	1.35	1.43	1	0.77	0.43	0.52	0	5.91	FALSE	FALSE	FALSE	P0335573A
MESD	Q14696	26076	n/d	FALSE	2	Jurkat lysate	3	4	12	1.21	1.03	1.16	1	0.28	0.04	0.22	0	6.51	FALSE	FALSE	FALSE	P0335573A
METAP1	P53582	43215	PROTEASE	FALSE	2	Jurkat lysate	3	3	10.1	1.41	1.15	1.3	1	0.5	0.2	0.37	0	6.41	FALSE	FALSE	FALSE	P0335573A
METTL3	Q86U44	64473	MT	FALSE	2	Jurkat lysate	10	10	21.7	1.57	1.34	1.31	1	0.65	0.43	0.39	0	6.95	FALSE	FALSE	FALSE	P0335573A
MGMT	P16455	21646	n/d	FALSE	2	Jurkat lysate	2	3	15.5	1.18	1.04	1.26	1	0.24	0.06	0.34	0	6.41	FALSE	FALSE	FALSE	P0335573A
MIA2	Q96PC5	159834	n/d	FALSE	2	Jurkat lysate	3	3	2.3	1.3	1.07	1.21	1	0.37	0.1	0.28	0	6.12	FALSE	FALSE	FALSE	P0335573A
MICAL1	Q8TDZ2	119820	OXIDOREDUCTASE	FALSE	2	Jurkat lysate	2	2	1.9	1.71	1.47	1.51	1	0.77	0.56	0.59	0	6.28	FALSE	FALSE	FALSE	P0335573A
MIF	P14174	12476	n/d	FALSE	2	Jurkat lysate	3	4	23.5	1.41	1.31	1.37	1	0.49	0.39	0.45	0	8.16	FALSE	FALSE	FALSE	P0335573A
MIPEP	Q99797	80640	PROTEASE	FALSE	2	Jurkat lysate	4	4	5	1.38	1.16	1.24	1	0.47	0.21	0.31	0	6.43	FALSE	FALSE	FALSE	P0335573A
MKI67	P46013	358689	n/d	FALSE	2	Jurkat lysate	4	4	1.4	1.57	1.28	1.51	1	0.65	0.36	0.6	0	6.18	FALSE	FALSE	FALSE	P0335573A
MKLN1	Q9UL63	84767	n/d	FALSE	2	Jurkat lysate	3	3	4.4	1.21	1.16	1.25	1	0.28	0.22	0.32	0	6.04	FALSE	FALSE	FALSE	P0335573A
MLEC	Q14165	32233	n/d	FALSE	2	Jurkat lysate	4	4	17.1	1.24	1.1	1.14	1	0.31	0.14	0.19	0	6.53	FALSE	FALSE	FALSE	P0335573A
MLH1	P40692	84600	n/d	FALSE	2	Jurkat lysate	4	4	4.8	1.26	1.1	1.22	1	0.34	0.14	0.29	0	6.39	FALSE	FALSE	FALSE	P0335573A
MLKL	Q8NB16	54478	KINASE	TRUE	2	Jurkat lysate	3	4	5.5	1.35	1.1	1.23	1	0.43	0.14	0.29	0	6.13	FALSE	FALSE	FALSE	P0335573A
MMS19	Q96T76	115704	n/d	FALSE	2	Jurkat lysate	8	8	11	1.51	1.28	1.26	1	0.59	0.35	0.34	0	6.5	FALSE	FALSE	FALSE	P0335573A
MMS22L	Q6ZRQ5	142319	n/d	FALSE	2	Jurkat lysate	2	2	1.4	1.72	1.36	1.4	1	0.79	0.44	0.49	0	6.16	FALSE	FALSE	FALSE	P0335573A
MOB1B	Q7L9L4	25499	n/d	FALSE	2	Jurkat lysate	4	4	19.9	1.25	1.13	1.2	1	0.33	0.17	0.26	0	6.78	FALSE	FALSE	FALSE	P0335573A
MOB4	Q9Y3A3	26032	n/d	FALSE	2	Jurkat lysate	2	2	9.8	1.35	1.16	1.28	1	0.43	0.22	0.35	0	6.38	FALSE	FALSE	FALSE	P0335573A
MOCS1	Q9NZB8	70166	n/d	FALSE	2	Jurkat lysate	2	3	3.8	0.97	0.91	1.13	1	-0.05	-0.14	0.17	0	6.05	FALSE	FALSE	FALSE	P0335573A
MOGS	Q13724	91916	n/d	FALSE	2	Jurkat lysate	5	5	8.5	1.41	1.29	1.28	1	0.49	0.37	0.36	0	6.86	FALSE	FALSE	FALSE	P0335573A
MORC3	Q14149	107112	n/d	FALSE	2	Jurkat lysate	3	4	3.6	1.33	1.17	1.33	1	0.41	0.23	0.41	0	5.97	FALSE	FALSE	FALSE	P0335573A
MOV10	Q9HCE1	113670	n/d	FALSE	2	Jurkat lysate	23	25	28.2	1.86	1.51	1.63	1	0.89	0.59	0.7	0	6.94	FALSE	FALSE	FALSE	P0335573A
MP68	P56378	6662	n/d	FALSE	2	Jurkat lysate	3	6	39.7	0.97	1.09	1.64	1	-0.04	0.12	0.71	0	7.42	FALSE	FALSE	FALSE	P0335573A
MPDU1	O75352	26638	n/d	FALSE	2	Jurkat lysate	4	4	12.6	1.6	1.53	1.73	1	0.68	0.61	0.79	0	6.81	FALSE	FALSE	FALSE	P0335573A
MPP1	Q00013	52296	n/d	FALSE	2	Jurkat lysate	4	4	10.9	1.23	1.16	1.21	1	0.29	0.22	0.27	0	6.7	FALSE	FALSE	FALSE	P0335573A
MPST	P25325	35249	n/d	FALSE	2	Jurkat lysate	3	3	14.1	1.58	1.24	1.41	1	0.66	0.31	0.49	0	6.43	FALSE	FALSE	FALSE	P0335573A
MRI1	Q9BV20	39149	n/d	FALSE	2	Jurkat lysate	5	5	15.4	1.37	1.13	1.27	1	0.46	0.18	0.35	0	6.56	FALSE	FALSE	FALSE	P0335573A
MRPL35	Q9NZE8	21514	n/d	FALSE	2	Jurkat lysate	2	2	9.6	1.01	1.01	1.16	1	0.01	0.01	0.21	0	6.43	FALSE	FALSE	FALSE	P0335573A
MRPL37	Q9BZE1	48117	n/d	FALSE	2	Jurkat lysate	2	2	4	1.46	1.2	1.19	1	0.54	0.27	0.25	0	5.77	FALSE	FALSE	FALSE	P0335573A
MRPS14	O60783	15139	n/d	FALSE	2	Jurkat lysate	2	2	18.8	1.45	1.38	1.77	1	0.53	0.46	0.82	0	6.88	FALSE	FALSE	FALSE	P0335573A
MRPS15	P82914	29842	n/d	FALSE	2	Jurkat lysate	5	5	17.5	1.44	1.24	1.34	1	0.53	0.31	0.42	0	6.37	FALSE	FALSE	FALSE	P0335573A
MRPS16	Q9Y3D3	15345	n/d	FALSE	2	Jurkat lysate	2	2	18.2	1.19	1.08	1.39	1	0.26	0.11	0.48	0	6.72	FALSE	FALSE	FALSE	P0335573A
MRPS21	P82921	10741	n/d	FALSE	2	Jurkat lysate	2	2	20.7	1.35	1.14	1.34	1	0.44	0.19	0.42	0	6.49	FALSE	FALSE	FALSE	P0335573A
MRPS22	P82650	41280	n/d	FALSE	2	Jurkat lysate	3	3	6.9	1.38	1.22	1.32	1	0.46	0.29	0.4	0	6.3	FALSE	FALSE	FALSE	P0335573A
MRPS27	Q92552	49149	n/d	FALSE	2	Jurkat lysate	5	5	17.4	1.48	1.26	1.41	1	0.57	0.34	0.5	0	6.5	FALSE	FALSE	FALSE	P0335573A
MRPS31	Q92665	45318	n/d	FALSE	2	Jurkat lysate	3	3	5.3	1.07	0.94	1.06	1	0.1	-0.09	0.08	0	6.34	FALSE	FALSE	FALSE	P0335573A
MRPS34	P82930	25650	n/d	FALSE	2	Jurkat lysate	4	5	21.6	1.09	1.14	1.26	1	0.13	0.18	0.34	0	6.56	FALSE	FALSE	FALSE	P0335573A
MRPS35	P82673	36844	n/d	FALSE	2	Jurkat lysate	2	2	9.3	1.39	1.31	1.51	1	0.48	0.39	0.59	0	6.47	FALSE	FALSE	FALSE	P0335573A
MRPS5	P82675	48006	n/d	FALSE	2	Jurkat lysate	2	2	5.6	1.36	1.26	1.33	1	0.44	0.33	0.42	0	6.58	FALSE	FALSE	FALSE	P0335573A
MRPS7	Q9Y2R9	28134	n/d	FALSE	2	Jurkat lysate	6	6	29.8	1.37	1.2	1.34	1	0.46	0.27	0.42	0	6.8	FALSE	FALSE	FALSE	P0335573A
MRPS9	P82933	45834	n/d	FALSE	2	Jurkat lysate	4	4	10.1	1.61	1.23	1.32	1	0.69	0.3	0.4	0	6.49	FALSE	FALSE	FALSE	P0335573A
MSI2	Q96DH6	35196	n/d	FALSE	2	Jurkat lysate	3	3	11.3	1.41	1.22	1.26	1	0.5	0.29	0.33	0	6.62	FALSE	FALSE	FALSE	P0335573A
MSN	P26038	67819	n/d	FALSE	2	Jurkat lysate	37	62	66.7	1.41	1.2	1.37	1	0.5	0.26	0.45	0	8.29	FALSE	FALSE	FALSE	P0335573A
MTA1	Q13330	80785	n/d	FALSE	2	Jurkat lysate	16	21	30.3	1.63	1.35	1.48	1	0.7	0.44	0.57	0	7.39	FALSE	FALSE	FALSE	P0335573A
MTA2	O94776	75022	n/d	FALSE	2	Jurkat lysate	27	30	46.7	1.67	1.39	1.51	1	0.74	0.48	0.6	0	7.66	FALSE	FALSE	FALSE	P0335573A
MTA3	Q9BTC8	67503	n/d	FALSE	2	Jurkat lysate	4	4	8.1	1.32	1.21	1.28	1	0.4	0.27	0.35	0	6.6	FALSE	FALSE	FALSE	P0335573A
MTCH2	Q9Y6C9	33331	n/d	FALSE	2	Jurkat lysate	2	2	9.6	1.11	1.17	1.19	1	0.15	0.22	0.25	0	6.09	FALSE	FALSE	FALSE	P0335573A
MTDH	Q86UE4	63836	n/d	FALSE	2	Jurkat lysate	2	2	3.6	1.23	1.22	1.49	1	0.29	0.29	0.57	0	6.76	FALSE	FALSE	FALSE	P0335573A
MTHFD1	P11586	101558	OXIDOREDUCTASE	FALSE	2	Jurkat lysate	50	71	57	1.66	1.44	1.44	1	0.74	0.53	0.53	0	7.95	FALSE	FALSE	FALSE	P0335573A
MTHFD1L	Q6UB35	105789	n/d	FALSE	2	Jurkat lysate	7	7	6.6	1.52	1.24	1.39	1	0.61	0.31	0.48	0	6.65	FALSE	FALSE	FALSE	P0335573A
MTHFD2	P13995	37895	OXIDOREDUCTASE	FALSE	2	Jurkat lysate	7	7	23.4	1.41	1.27	1.38	1	0.49	0.35	0.47	0	6.98	FALSE	FALSE	FALSE	P0335573A
MTMR6	Q9Y217	71967	n/d	FALSE	2	Jurkat lysate	4	4	6.4	1.38	1.2	1.18	1	0.46	0.26	0.24	0	6.24	FALSE	FALSE	FALSE	P0335573A
MTOR	P42345	288888	KINASE	TRUE	2	Jurkat lysate	22	22	10.2	1.67	1.45	1.51	1	0.74	0.54	0.59	0	6.8	FALSE	FALSE	FALSE	P0335573A
MTPAP	Q9NVV4	78832	n/d	FALSE	2	Jurkat lysate	3	4	6.7	1.31	1.12	1.25	1	0.38	0.16	0.32	0	6.34	FALSE	FALSE	FALSE	P0335573A
MTPN	P58546	12895	n/d	FALSE	2	Jurkat lysate	4	6	34.7	1.38	1.14	1.18	1	0.47	0.19	0.24	0	7.44	FALSE	FALSE	FALSE	P0335573A
MTR	Q99707	140526	MT	FALSE	2	Jurkat lysate	2	3	1.9	1.78	1.13	1.86	1	0.84	0.18	0.89	0	5.84	FALSE	FALSE	FALSE	P0335573A
MTREX	P42285	117803	n/d	FALSE	2	Jurkat lysate	34	36	34.6	1.64	1.31	1.4	1	0.71	0.39	0.49	0	7.18	FALSE	FALSE	FALSE	P0335573A
MTX1	Q13505	51476	n/d	FALSE	2	Jurkat lysate	2	2	4.7	1.19	1.1	1.24	1	0.25	0.13	0.31	0	6.28	FALSE	FALSE	FALSE	P0335573A
MUT	P22033	83133	n/d	FALSE	2	Jurkat lysate	14	15	22.4	1.59	1.37	1.48	1	0.67	0.45	0.56	0	6.74	FALSE	FALSE	FALSE	P0335573A
MVD	P53602	43404	n/d	FALSE	2	Jurkat lysate	3	3	8.5	1.41	1.21	1.24	1	0.49	0.27	0.31	0	6.03	FALSE	FALSE	FALSE	P0335573A
MYBBP1A	Q9BQG0	149365	n/d	FALSE	2	Jurkat lysate	17	18	14.5	1.45	1.22	1.27	1	0.54	0.29	0.34	0	6.77	FALSE	FALSE	FALSE	P0335573A
MYH10	P35580	230028	n/d	FALSE	2	Jurkat lysate	75	93	39.1	1.1	1.09	0.96	1	0.14	0.13	-0.06	0	7.86	FALSE	FALSE	FALSE	P0335573A
MYH9	P35579	226530	n/d	FALSE	2	Jurkat lysate	126	218	64.1	1.2	1.15	1.03	1	0.26	0.21	0.05	0	8.6	FALSE	FALSE	FALSE	P0335573A
MYL12B	O14950	19779	n/d	FALSE	2	Jurkat lysate	5	5	28.5	1.27	1.12	1.2	1	0.34	0.16	0.26	0	7.1	FALSE	FALSE	FALSE	P0335573A
MYL6	P60660	16930	n/d	FALSE	2	Jurkat lysate	5	9	55	1.28	1.22	1.13	1	0.36	0.29	0.18	0	7.87	FALSE	FALSE	FALSE	P0335573A
MYO18A	Q92614	233112	n/d	FALSE	2	Jurkat lysate	32	34	17.4	1.44	1.22	1.28	1	0.53	0.29	0.36	0	7.02	FALSE	FALSE	FALSE	P0335573A
MYO1B	O43795	131983	n/d	FALSE	2	Jurkat lysate	13	13	12	1.58	1.3	1.39	1	0.66	0.38	0.47	0	6.75	FALSE	FALSE	FALSE	P0335573A
MYO1G	B0I1T2	116441	n/d	FALSE	2	Jurkat lysate	21	24	25.9	1.46	1.27	1.35	1	0.54	0.34	0.43	0	7.12	FALSE	FALSE	FALSE	P0335573A
MYO7B	Q6PIF6	241596	n/d	FALSE	2	Jurkat lysate	4	4	2.5	1.47	1.38	1.42	1	0.55	0.46	0.5	0	6.45	FALSE	FALSE	FALSE	P0335573A
NAA10	P41227	26458	n/d	FALSE	2	Jurkat lysate	8	9	40.4	1.52	1.26	1.43	1	0.61	0.33	0.52	0	6.94	FALSE	FALSE	FALSE	P0335573A
NAA15	Q9BXJ9	101271	n/d	FALSE	2	Jurkat lysate	22	26	25.5	1.64	1.33	1.47	1	0.71	0.41	0.56	0	7.35	FALSE	FALSE	FALSE	P0335573A
NAA25	Q14CX7	112291	n/d	FALSE	2	Jurkat lysate	12	12	12.9	1.54	1.34	1.43	1	0.63	0.42	0.52	0	6.84	FALSE	FALSE	FALSE	P0335573A
NAA30	Q147X3	39319	n/d	FALSE	2	Jurkat lysate	2	2	7.7	1.18	1.16	1.36	1	0.24	0.22	0.44	0	6	FALSE	FALSE	FALSE	P0335573A
NAA35	Q5VZE5	83638	n/d	FALSE	2	Jurkat lysate	3	3	3.6	1.42	1.22	1.34	1	0.5	0.29	0.43	0	6.46	FALSE	FALSE	FALSE	P0335573A
NAA50	Q9GZZ1	19398	n/d	FALSE	2	Jurkat lysate	2	2	12.4	1.23	1.2	1.26	1	0.3	0.26	0.33	0	6.58	FALSE	FALSE	FALSE	P0335573A
NADK2	Q4G0N4	49432	n/d	FALSE	2	Jurkat lysate	4	5	12.7	1.39	1.32	1.5	1	0.47	0.4	0.59	0	5.96	FALSE	FALSE	FALSE	P0335573A
NADSYN1	Q6IA69	79284	n/d	FALSE	2	Jurkat lysate	2	2	3.3	1.76	1.64	1.54	1	0.82	0.71	0.62	0	6.45	FALSE	FALSE	FALSE	P0335573A
NAE1	Q13564	60516	n/d	FALSE	2	Jurkat lysate	9	9	18	1.56	1.31	1.33	1	0.64	0.39	0.42	0	6.84	FALSE	FALSE	FALSE	P0335573A
NAGK	Q9UJ70	42037	n/d	FALSE	2	Jurkat lysate	7	8	24.7	1.59	1.34	1.45	1	0.67	0.42	0.54	0	6.54	FALSE	FALSE	FALSE	P0335573A
NAMPT	P43490	55520	n/d	FALSE	2	Jurkat lysate	7	7	18.5	1.22	1.13	1.16	1	0.29	0.17	0.21	0	7.12	FALSE	FALSE	FALSE	P0335573A
NANS	Q9NR45	40307	n/d	FALSE	2	Jurkat lysate	4	4	14.5	1.28	1.12	1.22	1	0.35	0.16	0.29	0	6.14	FALSE	FALSE	FALSE	P0335573A
NAP1L1	P55209	37344	n/d	FALSE	2	Jurkat lysate	4	5	15.1	1.52	1.27	1.41	1	0.6	0.35	0.5	0	7.54	FALSE	FALSE	FALSE	P0335573A
NAP1L4	Q99733	44078	n/d	FALSE	2	Jurkat lysate	8	9	23.5	1.35	1.15	1.26	1	0.43	0.2	0.34	0	7.08	FALSE	FALSE	FALSE	P0335573A
NAPA	P54920	33232	n/d	FALSE	2	Jurkat lysate	8	8	33.2	1.42	1.25	1.33	1	0.5	0.32	0.41	0	6.78	FALSE	FALSE	FALSE	P0335573A
NARS	O43776	62942	n/d	FALSE	2	Jurkat lysate	20	24	33.9	1.61	1.34	1.4	1	0.69	0.42	0.49	0	7.44	FALSE	FALSE	FALSE	P0335573A
NARS2	Q96I59	54089	n/d	FALSE	2	Jurkat lysate	3	3	4.8	1.12	0.9	1.17	1	0.16	-0.15	0.23	0	6.67	FALSE	FALSE	FALSE	P0335573A
NASP	P49321	85237	n/d	FALSE	2	Jurkat lysate	19	26	25.9	1.46	1.24	1.29	1	0.54	0.31	0.37	0	7.63	FALSE	FALSE	FALSE	P0335573A
NAT10	Q9H0A0	115728	HAT	FALSE	2	Jurkat lysate	4	4	4.2	1.72	1.4	1.55	1	0.78	0.48	0.63	0	6.42	FALSE	FALSE	FALSE	P0335573A
NAXE	Q8NCW5	31674	n/d	FALSE	2	Jurkat lysate	3	4	14.6	1.53	1.34	1.37	1	0.61	0.42	0.46	0	6.41	FALSE	FALSE	FALSE	P0335573A
NBAS	A2RRP1	268568	n/d	FALSE	2	Jurkat lysate	21	22	8.7	1.64	1.22	1.4	1	0.71	0.29	0.48	0	6.73	FALSE	FALSE	FALSE	P0335573A
NBEAL2	Q6ZNJ1	302513	n/d	FALSE	2	Jurkat lysate	2	2	0.7	1.38	1.3	1.31	1	0.46	0.38	0.39	0	6.13	FALSE	FALSE	FALSE	P0335573A
NCAPD2	Q15021	157180	n/d	FALSE	2	Jurkat lysate	22	24	17.8	1.67	1.34	1.48	1	0.74	0.42	0.56	0	6.85	FALSE	FALSE	FALSE	P0335573A
NCAPD3	P42695	168889	n/d	FALSE	2	Jurkat lysate	5	5	3.3	1.27	1.1	1.24	1	0.34	0.13	0.31	0	6.36	FALSE	FALSE	FALSE	P0335573A
NCAPG	Q9BPX3	114333	n/d	FALSE	2	Jurkat lysate	10	13	11	1.47	1.24	1.4	1	0.55	0.31	0.48	0	6.94	FALSE	FALSE	FALSE	P0335573A
NCAPG2	Q86XI2	132194	n/d	FALSE	2	Jurkat lysate	3	3	2.4	1.56	1.27	1.23	1	0.64	0.35	0.3	0	6.22	FALSE	FALSE	FALSE	P0335573A
NCAPH	Q15003	82562	n/d	FALSE	2	Jurkat lysate	10	12	17.5	1.66	1.42	1.5	1	0.73	0.51	0.59	0	6.83	FALSE	FALSE	FALSE	P0335573A
NCBP1	Q09161	91838	n/d	FALSE	2	Jurkat lysate	14	18	20.3	1.67	1.35	1.46	1	0.74	0.44	0.54	0	7.17	FALSE	FALSE	FALSE	P0335573A
NCKAP1L	P55160	128152	n/d	FALSE	2	Jurkat lysate	18	22	16.3	1.61	1.37	1.4	1	0.69	0.45	0.49	0	7.23	FALSE	FALSE	FALSE	P0335573A
NCL	P19338	76613	n/d	FALSE	2	Jurkat lysate	38	52	41.5	1.5	1.29	1.41	1	0.58	0.36	0.49	0	8.1	FALSE	FALSE	FALSE	P0335573A
NCLN	Q969V3	62974	PROTEASE	FALSE	2	Jurkat lysate	4	4	7.6	1.27	1.13	1.22	1	0.34	0.18	0.29	0	6.34	FALSE	FALSE	FALSE	P0335573A
NDC1	Q9BTX1	76304	n/d	FALSE	2	Jurkat lysate	2	2	3.7	1.4	1.34	1.35	1	0.48	0.42	0.43	0	6.22	FALSE	FALSE	FALSE	P0335573A
NDRG1	Q92597	42835	PROTEASE	FALSE	2	Jurkat lysate	2	2	7.4	1.28	1.22	1.34	1	0.36	0.29	0.42	0	6.19	FALSE	FALSE	FALSE	P0335573A
NDRG3	Q9UGV2	41408	PROTEASE	FALSE	2	Jurkat lysate	4	4	12	1.34	1.18	1.33	1	0.42	0.23	0.41	0	6.5	FALSE	FALSE	FALSE	P0335573A
NDUFA4	O00483	9370	n/d	FALSE	2	Jurkat lysate	4	4	40.7	1.11	1.06	1.53	1	0.15	0.09	0.61	0	7.26	FALSE	FALSE	FALSE	P0335573A
NDUFAB1	O14561	17417	n/d	FALSE	2	Jurkat lysate	2	2	15.4	1.58	1.45	1.51	1	0.66	0.54	0.6	0	6.55	FALSE	FALSE	FALSE	P0335573A
NDUFS2	O75306	52545	OXIDOREDUCTASE	FALSE	2	Jurkat lysate	2	2	4.3	1.33	1.39	1.24	1	0.41	0.47	0.31	0	6.41	FALSE	FALSE	FALSE	P0335573A
NDUFS7	O75251	23563	OXIDOREDUCTASE	FALSE	2	Jurkat lysate	2	2	10.8	1.43	1.24	1.41	1	0.52	0.31	0.49	0	6.43	FALSE	FALSE	FALSE	P0335573A
NECAP2	Q9NVZ3	29464	n/d	FALSE	2	Jurkat lysate	2	3	3.8	1.3	1.13	1.36	1	0.38	0.17	0.44	0	6.38	FALSE	FALSE	FALSE	P0335573A
NEDD8	Q15843	9071	n/d	FALSE	2	Jurkat lysate	2	2	24.7	0.73	0.74	1.02	1	-0.45	-0.44	0.02	0	6.7	FALSE	FALSE	FALSE	P0335573A
NEK7	Q8TDX7	34551	KINASE	TRUE	2	Jurkat lysate	6	6	15.9	1.25	1.07	1.25	1	0.32	0.09	0.32	0	6.82	FALSE	FALSE	FALSE	P0335573A
NEK9	Q8TD19	107167	KINASE	TRUE	2	Jurkat lysate	33	54	37.2	0.18	0.13	1.52	1	-2.45	-2.9	0.61	0	7.92	TRUE	TRUE	TRUE	P0335573A
NELFA	Q9H3P2	57276	n/d	FALSE	2	Jurkat lysate	3	3	6.8	1.43	1.3	1.3	1	0.52	0.38	0.38	0	6.23	FALSE	FALSE	FALSE	P0335573A
NELFB	Q8WX92	65697	n/d	FALSE	2	Jurkat lysate	2	2	4.1	1.43	1.23	1.27	1	0.52	0.29	0.35	0	6.19	FALSE	FALSE	FALSE	P0335573A
NFKB1	P19838	105426	n/d	FALSE	2	Jurkat lysate	10	10	12.5	1.55	1.29	1.31	1	0.63	0.37	0.39	0	6.74	FALSE	FALSE	FALSE	P0335573A
NFKB2	Q00653	96748	n/d	FALSE	2	Jurkat lysate	3	3	4	1.57	1.24	1.28	1	0.65	0.31	0.36	0	6.16	FALSE	FALSE	FALSE	P0335573A
NFS1	Q9Y697	50195	n/d	FALSE	2	Jurkat lysate	3	4	7	1.54	1.31	1.32	1	0.63	0.38	0.4	0	6.12	FALSE	FALSE	FALSE	P0335573A
NHLRC2	Q8NBF2	79443	n/d	FALSE	2	Jurkat lysate	4	4	8.1	1.28	1.08	1.2	1	0.36	0.12	0.26	0	6.22	FALSE	FALSE	FALSE	P0335573A
NIF3L1	Q9GZT8	41968	n/d	FALSE	2	Jurkat lysate	5	5	18	1.35	1.07	1.2	1	0.44	0.1	0.26	0	6.36	FALSE	FALSE	FALSE	P0335573A
NIPSNAP1	Q9BPW8	33310	n/d	FALSE	2	Jurkat lysate	5	5	13.4	1.32	1.24	1.3	1	0.4	0.31	0.38	0	7.1	FALSE	FALSE	FALSE	P0335573A
NIPSNAP2	O75323	33742	n/d	FALSE	2	Jurkat lysate	4	4	11.2	1.31	1.2	1.26	1	0.39	0.27	0.34	0	6.76	FALSE	FALSE	FALSE	P0335573A
NIPSNAP3A	Q9UFN0	28466	n/d	FALSE	2	Jurkat lysate	2	2	7.7	1.22	0.97	1.15	1	0.29	-0.04	0.2	0	6.31	FALSE	FALSE	FALSE	P0335573A
NISCH	Q9Y2I1	166627	n/d	FALSE	2	Jurkat lysate	2	3	1.9	1.6	1.36	1.28	1	0.68	0.45	0.36	0	6.15	FALSE	FALSE	FALSE	P0335573A
NIT1	Q86X76	40200	n/d	FALSE	2	Jurkat lysate	3	3	12.2	1.65	1.36	1.38	1	0.72	0.44	0.46	0	6.5	FALSE	FALSE	FALSE	P0335573A
NIT2	Q9NQR4	30608	n/d	FALSE	2	Jurkat lysate	14	20	58.3	1.38	1.22	1.33	1	0.46	0.29	0.41	0	7.17	FALSE	FALSE	FALSE	P0335573A
NLE1	Q9NVX2	53320	n/d	FALSE	2	Jurkat lysate	4	4	10.1	1.47	1.21	1.3	1	0.55	0.27	0.38	0	6.29	FALSE	FALSE	FALSE	P0335573A
NLN	Q9BYT8	80651	PROTEASE	FALSE	2	Jurkat lysate	7	9	12.4	1.54	1.28	1.32	1	0.63	0.36	0.4	0	6.52	FALSE	FALSE	FALSE	P0335573A
NME2	P22392	30137	n/d	FALSE	2	Jurkat lysate	6	10	72.4	1.52	1.39	1.4	1	0.6	0.47	0.49	0	7.9	FALSE	FALSE	FALSE	P0335573A
NMT1	P30419	56806	n/d	FALSE	2	Jurkat lysate	11	16	22.8	1.52	1.29	1.4	1	0.61	0.37	0.49	0	7.2	FALSE	FALSE	FALSE	P0335573A
NNT	Q13423	113894	OXIDOREDUCTASE	FALSE	2	Jurkat lysate	21	23	20.6	1.56	1.43	1.3	1	0.64	0.52	0.38	0	7.32	FALSE	FALSE	FALSE	P0335573A
NOLC1	Q14978	74746	n/d	FALSE	2	Jurkat lysate	14	15	16	1.19	1.03	1.17	1	0.25	0.04	0.23	0	6.96	FALSE	FALSE	FALSE	P0335573A
NOMO2	Q5JPE7	139437	n/d	FALSE	2	Jurkat lysate	4	4	3.6	1.39	1.2	1.27	1	0.47	0.27	0.35	0	6.58	FALSE	FALSE	FALSE	P0335573A
NONO	Q15233	54231	n/d	FALSE	2	Jurkat lysate	17	23	34.8	1.59	1.31	1.41	1	0.67	0.39	0.49	0	7.78	FALSE	FALSE	FALSE	P0335573A
NOP14	P78316	97667	n/d	FALSE	2	Jurkat lysate	3	3	4.1	1.26	1.09	1.12	1	0.34	0.13	0.16	0	6.23	FALSE	FALSE	FALSE	P0335573A
NPEPPS	P55786	103275	PROTEASE	FALSE	2	Jurkat lysate	23	25	27.4	1.51	1.28	1.39	1	0.59	0.36	0.48	0	7.16	FALSE	FALSE	FALSE	P0335573A
NPLOC4	Q8TAT6	69460	n/d	FALSE	2	Jurkat lysate	8	8	12.3	1.98	1.55	1.7	1	0.99	0.64	0.76	0	7.13	FALSE	FALSE	FALSE	P0335573A
NPM1	P06748	32575	n/d	FALSE	2	Jurkat lysate	14	18	48.3	1.44	1.23	1.31	1	0.53	0.3	0.39	0	7.7	FALSE	FALSE	FALSE	P0335573A
NQO2	P16083	25918	OXIDOREDUCTASE	FALSE	2	Jurkat lysate	2	2	9.5	1.49	1.18	1.27	1	0.58	0.24	0.34	0	6.45	FALSE	FALSE	FALSE	P0335573A
NRDC	O43847	139283	PROTEASE	FALSE	2	Jurkat lysate	18	20	16.4	1.71	1.38	1.5	1	0.77	0.47	0.59	0	7.12	FALSE	FALSE	FALSE	P0335573A
NSDHL	Q15738	41900	OXIDOREDUCTASE	FALSE	2	Jurkat lysate	8	8	23.1	1.39	1.24	1.32	1	0.47	0.31	0.4	0	7.19	FALSE	FALSE	FALSE	P0335573A
NSF	P46459	82593	n/d	FALSE	2	Jurkat lysate	8	8	11.8	1.53	1.28	1.36	1	0.62	0.36	0.44	0	6.58	FALSE	FALSE	FALSE	P0335573A
NSFL1C	Q9UNZ2	40816	n/d	FALSE	2	Jurkat lysate	3	3	10.3	1.15	1.15	1.46	1	0.21	0.21	0.55	0	6.11	FALSE	FALSE	FALSE	P0335573A
NSMAF	Q92636	107312	n/d	FALSE	2	Jurkat lysate	4	4	5.3	1.78	1.33	1.42	1	0.83	0.42	0.5	0	6.12	FALSE	FALSE	FALSE	P0335573A
NSUN2	Q08J23	86470	MT	FALSE	2	Jurkat lysate	10	10	13.6	1.42	1.17	1.36	1	0.5	0.23	0.44	0	6.77	FALSE	FALSE	FALSE	P0335573A
NSUN5	Q96P11	50410	MT	FALSE	2	Jurkat lysate	2	2	3.3	1.48	1.33	1.24	1	0.56	0.41	0.31	0	6.07	FALSE	FALSE	FALSE	P0335573A
NT5C2	P49902	64969	n/d	FALSE	2	Jurkat lysate	6	6	10.7	1.46	1.39	1.37	1	0.55	0.47	0.46	0	6.64	FALSE	FALSE	FALSE	P0335573A
NT5DC1	Q5TFE4	46027	n/d	FALSE	2	Jurkat lysate	3	4	9.9	1.35	1.14	1.38	1	0.43	0.19	0.47	0	6.35	FALSE	FALSE	FALSE	P0335573A
NT5DC2	Q9H857	64144	n/d	FALSE	2	Jurkat lysate	2	2	4	1.22	1.09	1.35	1	0.28	0.12	0.44	0	6.55	FALSE	FALSE	FALSE	P0335573A
NTPCR	Q9BSD7	20713	n/d	FALSE	2	Jurkat lysate	5	5	31.1	1.11	0.88	1.03	1	0.15	-0.19	0.05	0	6.61	FALSE	FALSE	FALSE	P0335573A
NUDC	Q9Y266	38242	n/d	FALSE	2	Jurkat lysate	18	26	57.7	1.48	1.29	1.39	1	0.57	0.36	0.48	0	7.59	FALSE	FALSE	FALSE	P0335573A
NUDCD1	Q96RS6	66755	n/d	FALSE	2	Jurkat lysate	8	8	18	1.54	1.31	1.45	1	0.63	0.39	0.54	0	6.76	FALSE	FALSE	FALSE	P0335573A
NUDCD3	Q8IVD9	40822	n/d	FALSE	2	Jurkat lysate	2	2	4.2	1.19	1.13	1.19	1	0.26	0.17	0.25	0	6.32	FALSE	FALSE	FALSE	P0335573A
NUDT16L1	Q9BRJ7	23338	n/d	FALSE	2	Jurkat lysate	3	3	14.2	1.46	1.29	1.28	1	0.54	0.37	0.36	0	6.54	FALSE	FALSE	FALSE	P0335573A
NUDT2	P50583	16829	n/d	FALSE	2	Jurkat lysate	2	2	11.6	1.47	1.29	1.32	1	0.56	0.36	0.4	0	6.58	FALSE	FALSE	FALSE	P0335573A
NUDT21	O43809	26227	n/d	FALSE	2	Jurkat lysate	4	4	22	1.36	1.28	1.38	1	0.44	0.36	0.46	0	6.83	FALSE	FALSE	FALSE	P0335573A
NUDT5	Q9UKK9	24327	n/d	FALSE	2	Jurkat lysate	10	12	45.7	1.59	1.53	1.52	1	0.67	0.61	0.61	0	7.39	FALSE	FALSE	FALSE	P0335573A
NUMA1	Q14980	238257	n/d	FALSE	2	Jurkat lysate	28	30	15.1	1.35	1.18	1.23	1	0.43	0.23	0.3	0	6.98	FALSE	FALSE	FALSE	P0335573A
NUP107	P57740	106373	n/d	FALSE	2	Jurkat lysate	5	5	5.7	1.29	1.12	1.2	1	0.37	0.16	0.26	0	6.26	FALSE	FALSE	FALSE	P0335573A
NUP133	Q8WUM0	128977	n/d	FALSE	2	Jurkat lysate	6	6	6.4	1.55	1.31	1.47	1	0.63	0.39	0.56	0	6.22	FALSE	FALSE	FALSE	P0335573A
NUP153	P49790	157336	n/d	FALSE	2	Jurkat lysate	5	6	4	1.36	1.15	1.27	1	0.44	0.2	0.34	0	6.3	FALSE	FALSE	FALSE	P0335573A
NUP155	O75694	155197	n/d	FALSE	2	Jurkat lysate	9	9	7.3	1.59	1.27	1.36	1	0.67	0.35	0.45	0	6.7	FALSE	FALSE	FALSE	P0335573A
NUP160	Q12769	162120	n/d	FALSE	2	Jurkat lysate	4	4	3.2	1.4	1.26	1.29	1	0.49	0.34	0.36	0	6.27	FALSE	FALSE	FALSE	P0335573A
NUP188	Q5SRE5	196041	n/d	FALSE	2	Jurkat lysate	7	7	3.8	1.74	1.5	1.49	1	0.8	0.59	0.58	0	6.37	FALSE	FALSE	FALSE	P0335573A
NUP205	Q92621	227919	n/d	FALSE	2	Jurkat lysate	14	15	7.6	1.69	1.4	1.45	1	0.75	0.49	0.54	0	6.76	FALSE	FALSE	FALSE	P0335573A
NUP210	Q8TEM1	205109	n/d	FALSE	2	Jurkat lysate	20	23	14.2	1.79	1.43	1.46	1	0.84	0.52	0.54	0	7.2	FALSE	FALSE	FALSE	P0335573A
NUP214	P35658	215399	n/d	FALSE	2	Jurkat lysate	3	3	1.6	1.48	1.09	1.23	1	0.56	0.12	0.3	0	6.3	FALSE	FALSE	FALSE	P0335573A
NUP37	Q8NFH4	36707	n/d	FALSE	2	Jurkat lysate	2	2	5.5	1.4	1.13	1.37	1	0.49	0.17	0.46	0	6.19	FALSE	FALSE	FALSE	P0335573A
NUP43	Q8NFH3	42150	n/d	FALSE	2	Jurkat lysate	2	2	7.6	1.51	1.37	1.33	1	0.59	0.46	0.41	0	6.35	FALSE	FALSE	FALSE	P0335573A
NUP50	Q9UKX7	50144	n/d	FALSE	2	Jurkat lysate	20	23	50.4	1.68	1.31	1.43	1	0.75	0.39	0.52	0	7.4	FALSE	FALSE	FALSE	P0335573A
NUP54	Q7Z3B4	55435	n/d	FALSE	2	Jurkat lysate	4	4	7.5	1.25	1.21	1.3	1	0.32	0.28	0.38	0	6.31	FALSE	FALSE	FALSE	P0335573A
NUP58	Q9BVL2	60896	n/d	FALSE	2	Jurkat lysate	2	2	3.3	1.47	1.14	1.33	1	0.56	0.19	0.41	0	6.57	FALSE	FALSE	FALSE	P0335573A
NUP62	P37198	53254	n/d	FALSE	2	Jurkat lysate	2	2	7.3	1.97	1.51	1.65	1	0.98	0.59	0.72	0	6.87	FALSE	FALSE	FALSE	P0335573A
NUP93	Q8N1F7	93487	n/d	FALSE	2	Jurkat lysate	13	13	18.9	1.65	1.35	1.42	1	0.73	0.43	0.51	0	6.89	FALSE	FALSE	FALSE	P0335573A
NUP98	P52948	197577	PROTEASE	FALSE	2	Jurkat lysate	3	3	1.7	1.57	1.38	1.41	1	0.65	0.46	0.49	0	6.15	FALSE	FALSE	FALSE	P0335573A
NUTF2	P61970	14478	n/d	FALSE	2	Jurkat lysate	3	3	24.4	1.4	1.19	1.33	1	0.49	0.25	0.41	0	6.93	FALSE	FALSE	FALSE	P0335573A
OAS2	P29728	82430	n/d	FALSE	2	Jurkat lysate	2	2	3.1	1.11	1.03	1.03	1	0.15	0.04	0.04	0	6.33	FALSE	FALSE	FALSE	P0335573A
OAT	P04181	48534	n/d	FALSE	2	Jurkat lysate	2	2	5.9	1.38	1.29	1.44	1	0.47	0.37	0.52	0	6.23	FALSE	FALSE	FALSE	P0335573A
OGA	O60502	102914	n/d	FALSE	2	Jurkat lysate	2	3	2.5	1.6	1.31	1.3	1	0.68	0.39	0.38	0	6.06	FALSE	FALSE	FALSE	P0335573A
OGDH	Q02218	115934	OXIDOREDUCTASE	FALSE	2	Jurkat lysate	13	14	20	1.7	1.43	1.47	1	0.76	0.51	0.55	0	6.78	FALSE	FALSE	FALSE	P0335573A
OGFOD1	Q8N543	63245	OXIDOREDUCTASE	FALSE	2	Jurkat lysate	2	3	3.9	1.64	1.34	1.37	1	0.71	0.42	0.45	0	6.14	FALSE	FALSE	FALSE	P0335573A
OLA1	Q9NTK5	44743	n/d	FALSE	2	Jurkat lysate	13	13	31.1	1.48	1.24	1.45	1	0.57	0.31	0.53	0	7.04	FALSE	FALSE	FALSE	P0335573A
OPA1	O60313	117742	n/d	FALSE	2	Jurkat lysate	5	5	6.1	1.52	1.22	1.29	1	0.6	0.28	0.37	0	6.48	FALSE	FALSE	FALSE	P0335573A
OPA3	Q9H6K4	19996	n/d	FALSE	2	Jurkat lysate	2	2	7.8	1.26	1.21	1.15	1	0.34	0.28	0.21	0	6.15	FALSE	FALSE	FALSE	P0335573A
ORC3	Q9UBD5	82324	n/d	FALSE	2	Jurkat lysate	2	2	3.8	1.59	1.35	1.51	1	0.67	0.44	0.59	0	5.95	FALSE	FALSE	FALSE	P0335573A
ORC5	O43913	50282	n/d	FALSE	2	Jurkat lysate	3	3	7.6	1.67	1.39	1.48	1	0.74	0.47	0.56	0	6.3	FALSE	FALSE	FALSE	P0335573A
OSBP	P22059	89420	n/d	FALSE	2	Jurkat lysate	22	27	27.5	1.57	1.36	1.43	1	0.65	0.44	0.51	0	7.4	FALSE	FALSE	FALSE	P0335573A
OSBPL11	Q9BXB4	83642	n/d	FALSE	2	Jurkat lysate	3	3	4.6	1.56	1.39	1.29	1	0.64	0.48	0.37	0	6.07	FALSE	FALSE	FALSE	P0335573A
OSBPL8	Q9BZF1	101194	n/d	FALSE	2	Jurkat lysate	6	6	7.1	1.55	1.29	1.43	1	0.63	0.37	0.52	0	6.54	FALSE	FALSE	FALSE	P0335573A
OSBPL9	Q96SU4	84254	n/d	FALSE	2	Jurkat lysate	5	5	6.5	1.67	1.36	1.36	1	0.74	0.45	0.45	0	6.46	FALSE	FALSE	FALSE	P0335573A
OSGEP	Q9NPF4	36426	n/d	FALSE	2	Jurkat lysate	2	3	8.1	1.28	1.08	1.21	1	0.35	0.1	0.28	0	6.15	FALSE	FALSE	FALSE	P0335573A
OSTF1	Q92882	23787	n/d	FALSE	2	Jurkat lysate	2	2	10.7	1.36	0.99	1.1	1	0.45	-0.02	0.14	0	6.52	FALSE	FALSE	FALSE	P0335573A
OXCT1	P55809	56157	n/d	FALSE	2	Jurkat lysate	12	14	26.3	1.55	1.36	1.37	1	0.63	0.45	0.46	0	7.42	FALSE	FALSE	FALSE	P0335573A
OXSR1	O95747	58021	KINASE	TRUE	2	Jurkat lysate	8	8	24.5	1.5	1.31	1.37	1	0.58	0.39	0.45	0	7.17	FALSE	FALSE	FALSE	P0335573A
P00761	P00761	24409	contaminant	FALSE	2	Jurkat lysate	8	33		0.89	1.16	1.01	1	-0.16	0.21	0.01	0	9.45	FALSE	FALSE	FALSE	P0335573A
P00974	P00974	10903	contaminant	FALSE	2	Jurkat lysate	2	3		0.61	0.58	1.15	1	-0.71	-0.79	0.2	0	7.94	FALSE	FALSE	FALSE	P0335573A
P15636	P15636	68124	contaminant	FALSE	2	Jurkat lysate	12	38		0.79	1.08	1.03	1	-0.34	0.11	0.04	0	9.68	FALSE	FALSE	FALSE	P0335573A
P4HA1	P13674	61049	OXIDOREDUCTASE	FALSE	2	Jurkat lysate	6	6	11.4	1.44	1.15	1.29	1	0.52	0.2	0.37	0	6.72	FALSE	FALSE	FALSE	P0335573A
P4HB	P07237	57116	n/d	FALSE	2	Jurkat lysate	23	29	44.7	1.34	1.07	1.22	1	0.43	0.1	0.29	0	7.67	FALSE	FALSE	FALSE	P0335573A
PA2G4	Q9UQ80	43786	PROTEASE	FALSE	2	Jurkat lysate	16	21	40.1	1.29	1.07	1.22	1	0.37	0.1	0.29	0	7.22	FALSE	FALSE	FALSE	P0335573A
PAAF1	Q9BRP4	42190	n/d	FALSE	2	Jurkat lysate	5	5	14.5	1.4	1.28	1.27	1	0.49	0.36	0.34	0	6.59	FALSE	FALSE	FALSE	P0335573A
PABPC1	P11940	70670	n/d	FALSE	2	Jurkat lysate	18	21	42.1	1.52	1.27	1.45	1	0.6	0.34	0.54	0	7.57	FALSE	FALSE	FALSE	P0335573A
PABPC4	Q13310	72390	n/d	FALSE	2	Jurkat lysate	8	8	11.3	1.43	1.21	1.29	1	0.52	0.28	0.37	0	6.94	FALSE	FALSE	FALSE	P0335573A
PABPN1	Q86U42	32749	n/d	FALSE	2	Jurkat lysate	5	6	13.7	1.09	1.05	1.25	1	0.12	0.07	0.33	0	7.32	FALSE	FALSE	FALSE	P0335573A
PACSIN2	Q9UNF0	55738	n/d	FALSE	2	Jurkat lysate	4	4	8	1.27	1.01	1.05	1	0.34	0.01	0.07	0	6.55	FALSE	FALSE	FALSE	P0335573A
PAF1	Q8N7H5	59975	n/d	FALSE	2	Jurkat lysate	5	5	13.6	1.71	1.45	1.45	1	0.78	0.54	0.53	0	6.49	FALSE	FALSE	FALSE	P0335573A
PAFAH1B1	P43034	46637	n/d	FALSE	2	Jurkat lysate	14	19	35.9	1.92	1.55	1.61	1	0.94	0.63	0.68	0	7.28	FALSE	FALSE	FALSE	P0335573A
PAFAH1B2	P68402	25569	n/d	FALSE	2	Jurkat lysate	2	2	14.8	1.23	1	1.18	1	0.3	0.01	0.24	0	6.7	FALSE	FALSE	FALSE	P0335573A
PAFAH1B3	Q15102	25734	n/d	FALSE	2	Jurkat lysate	3	3	11.3	2.12	0.9	1.3	1	1.09	-0.14	0.38	0	7.01	FALSE	FALSE	FALSE	P0335573A
PAICS	P22234	47958	n/d	FALSE	2	Jurkat lysate	24	38	59.5	1.83	1.46	1.46	1	0.87	0.55	0.55	0	8.16	FALSE	FALSE	FALSE	P0335573A
PAK2	Q13177	58042	KINASE	TRUE	2	Jurkat lysate	21	36	54.8	1.72	1.76	1.26	1	0.78	0.81	0.33	0	7.68	FALSE	FALSE	FALSE	P0335573A
PAN3	Q58A45	95612	n/d	FALSE	2	Jurkat lysate	2	2	1.8	1.48	1.2	1.23	1	0.57	0.26	0.3	0		FALSE	FALSE	FALSE	P0335573A
PAPOLA	P51003	82842	n/d	FALSE	2	Jurkat lysate	12	12	19.1	1.53	1.25	1.37	1	0.61	0.33	0.46	0	6.82	FALSE	FALSE	FALSE	P0335573A
PAPSS1	O43252	70832	n/d	FALSE	2	Jurkat lysate	14	15	27.6	1.68	1.35	1.47	1	0.75	0.43	0.56	0	7.17	FALSE	FALSE	FALSE	P0335573A
PARG	Q86W56	111109	n/d	FALSE	2	Jurkat lysate	3	3	3	1.33	1.12	1.12	1	0.41	0.17	0.17	0	6.2	FALSE	FALSE	FALSE	P0335573A
PARK7	Q99497	19891	PROTEASE	FALSE	2	Jurkat lysate	11	15	62.4	1.16	1.09	1.17	1	0.22	0.12	0.23	0	7.46	FALSE	FALSE	FALSE	P0335573A
PARN	O95453	73450	n/d	FALSE	2	Jurkat lysate	2	2	3.3	1.73	1.49	1.51	1	0.79	0.57	0.59	0	6.35	FALSE	FALSE	FALSE	P0335573A
PARP1	P09874	113082	PARP	FALSE	2	Jurkat lysate	56	77	53	1.62	1.37	1.48	1	0.7	0.45	0.57	0	7.81	FALSE	FALSE	FALSE	P0335573A
PATL1	Q86TB9	86849	n/d	FALSE	2	Jurkat lysate	5	6	7.1	1.35	1.18	1.32	1	0.43	0.24	0.4	0	6.45	FALSE	FALSE	FALSE	P0335573A
PBK	Q96KB5	37211	KINASE	TRUE	2	Jurkat lysate	6	6	19.9	1.27	1.21	1.26	1	0.34	0.28	0.33	0	6.8	FALSE	FALSE	FALSE	P0335573A
PBRM1	Q86U86	192946	BROMO	FALSE	2	Jurkat lysate	11	11	7.4	1.66	1.28	1.46	1	0.73	0.35	0.54	0	6.39	FALSE	FALSE	FALSE	P0335573A
PC	P11498	129632	n/d	FALSE	2	Jurkat lysate	50	66	53.4	2.17	1.87	1.73	1	1.12	0.9	0.79	0	8.08	FALSE	FALSE	FALSE	P0335573A
PCBP1	Q15365	37497	n/d	FALSE	2	Jurkat lysate	8	11	50.8	1.53	1.23	1.33	1	0.62	0.3	0.41	0	7.3	FALSE	FALSE	FALSE	P0335573A
PCBP2	Q15366	38221	n/d	FALSE	2	Jurkat lysate	7	10	21.1	1.58	1.31	1.4	1	0.66	0.38	0.48	0	7.43	FALSE	FALSE	FALSE	P0335573A
PCCA	P05165	80058	n/d	FALSE	2	Jurkat lysate	46	68	68.3	1.66	1.49	1.54	1	0.73	0.57	0.63	0	8.3	FALSE	FALSE	FALSE	P0335573A
PCCB	P05166	60521	n/d	FALSE	2	Jurkat lysate	24	28	56.4	1.91	1.6	1.6	1	0.93	0.67	0.68	0	7.3	FALSE	FALSE	FALSE	P0335573A
PCID2	Q5JVF3	52099	n/d	FALSE	2	Jurkat lysate	7	8	23.6	1.4	1.27	1.4	1	0.49	0.35	0.49	0	6.66	FALSE	FALSE	FALSE	P0335573A
PCMT1	P22061	24679	MT	FALSE	2	Jurkat lysate	5	6	25.6	1.44	1.28	1.39	1	0.53	0.36	0.47	0	7.32	FALSE	FALSE	FALSE	P0335573A
PCNA	P12004	28768	n/d	FALSE	2	Jurkat lysate	16	22	72	1.48	1.3	1.34	1	0.57	0.38	0.43	0	8.11	FALSE	FALSE	FALSE	P0335573A
PCNP	Q8WW12	18925	n/d	FALSE	2	Jurkat lysate	2	2	14	1.04	1	1.24	1	0.06	0	0.31	0		FALSE	FALSE	FALSE	P0335573A
PCYOX1	Q9UHG3	56639	OXIDOREDUCTASE	FALSE	2	Jurkat lysate	3	3	8.5	1.46	1.19	1.26	1	0.55	0.25	0.34	0	6.15	FALSE	FALSE	FALSE	P0335573A
PCYT2	Q99447	45622	n/d	FALSE	2	Jurkat lysate	7	7	20.6	1.42	1.24	1.29	1	0.51	0.31	0.36	0	6.59	FALSE	FALSE	FALSE	P0335573A
PDCD4	Q53EL6	51735	n/d	FALSE	2	Jurkat lysate	2	2	5.8	1.45	1.29	1.22	1	0.53	0.37	0.29	0	6.28	FALSE	FALSE	FALSE	P0335573A
PDCD6IP	Q8WUM4	96771	n/d	FALSE	2	Jurkat lysate	23	26	26	1.42	1.21	1.33	1	0.51	0.27	0.41	0	7.3	FALSE	FALSE	FALSE	P0335573A
PDE12	Q6L8Q7	67351	n/d	FALSE	2	Jurkat lysate	10	11	20.7	1.46	1.26	1.41	1	0.55	0.34	0.5	0	6.94	FALSE	FALSE	FALSE	P0335573A
PDHA1	P08559	47579	OXIDOREDUCTASE	FALSE	2	Jurkat lysate	3	3	7.9	1.3	1.2	1.28	1	0.38	0.26	0.36	0	6.54	FALSE	FALSE	FALSE	P0335573A
PDIA3	P30101	56782	n/d	FALSE	2	Jurkat lysate	22	29	56.4	1.35	1.13	1.28	1	0.43	0.17	0.35	0	7.59	FALSE	FALSE	FALSE	P0335573A
PDIA4	P13667	72932	n/d	FALSE	2	Jurkat lysate	19	23	29.9	1.21	0.98	1.16	1	0.27	-0.03	0.21	0	7.15	FALSE	FALSE	FALSE	P0335573A
PDIA5	Q14554	59594	n/d	FALSE	2	Jurkat lysate	5	5	12.7	2.03	1.53	1.65	1	1.02	0.61	0.72	0	6.58	FALSE	FALSE	FALSE	P0335573A
PDIA6	Q15084	53900	n/d	FALSE	2	Jurkat lysate	10	12	24.5	1.45	1.2	1.4	1	0.54	0.26	0.49	0	7.83	FALSE	FALSE	FALSE	P0335573A
PDLIM1	O00151	36071	n/d	FALSE	2	Jurkat lysate	7	8	26.7	1.38	1.25	1.28	1	0.46	0.32	0.36	0	6.84	FALSE	FALSE	FALSE	P0335573A
PDPR	Q8NCN5	99363	n/d	FALSE	2	Jurkat lysate	13	13	13.1	1.57	1.3	1.35	1	0.65	0.38	0.44	0	6.72	FALSE	FALSE	FALSE	P0335573A
PDS5A	Q29RF7	150828	n/d	FALSE	2	Jurkat lysate	28	30	21.5	1.58	1.29	1.4	1	0.66	0.37	0.49	0	7.04	FALSE	FALSE	FALSE	P0335573A
PDS5B	Q9NTI5	164665	n/d	FALSE	2	Jurkat lysate	34	36	25.9	1.71	1.39	1.47	1	0.77	0.47	0.56	0	7.52	FALSE	FALSE	FALSE	P0335573A
PEA15	Q15121	17306	n/d	FALSE	2	Jurkat lysate	3	3	27.7	1.28	1.07	1.15	1	0.36	0.1	0.2	0	6.39	FALSE	FALSE	FALSE	P0335573A
PEBP1	P30086	21057	n/d	FALSE	2	Jurkat lysate	8	10	61	1.29	1.16	1.33	1	0.37	0.22	0.41	0	7.29	FALSE	FALSE	FALSE	P0335573A
PEF1	Q9UBV8	30381	n/d	FALSE	2	Jurkat lysate	3	3	11.6	1.54	1.36	1.41	1	0.63	0.45	0.49	0	6.55	FALSE	FALSE	FALSE	P0335573A
PEPD	P12955	54548	PROTEASE	FALSE	2	Jurkat lysate	3	3	6.9	1.96	1.42	1.67	1	0.97	0.51	0.74	0	6.54	FALSE	FALSE	FALSE	P0335573A
PES1	O00541	68002	n/d	FALSE	2	Jurkat lysate	8	9	12.6	1.73	1.44	1.47	1	0.79	0.53	0.56	0	6.93	FALSE	FALSE	FALSE	P0335573A
PEX11B	O96011	28431	n/d	FALSE	2	Jurkat lysate	2	2	6.2	0.99	1.15	1.06	1	-0.01	0.21	0.08	0	6.53	FALSE	FALSE	FALSE	P0335573A
PEX19	P40855	32806	n/d	FALSE	2	Jurkat lysate	2	2	10.4	1.56	1.33	1.56	1	0.64	0.41	0.64	0	6.12	FALSE	FALSE	FALSE	P0335573A
PFAS	O15067	144733	PROTEASE	FALSE	2	Jurkat lysate	23	28	22	1.63	1.3	1.39	1	0.7	0.38	0.48	0	7.47	FALSE	FALSE	FALSE	P0335573A
PFDN5	Q99471	17328	n/d	FALSE	2	Jurkat lysate	3	3	21.4	1.4	1.24	1.36	1	0.49	0.31	0.45	0	6.35	FALSE	FALSE	FALSE	P0335573A
PFKL	P17858	85017	n/d	FALSE	2	Jurkat lysate	7	7	11.4	1.5	1.28	1.36	1	0.58	0.36	0.45	0	6.74	FALSE	FALSE	FALSE	P0335573A
PFKP	Q01813	85595	n/d	FALSE	2	Jurkat lysate	25	32	39.3	1.48	1.23	1.32	1	0.56	0.3	0.4	0	7.8	FALSE	FALSE	FALSE	P0335573A
PFN1	P07737	15054	n/d	FALSE	2	Jurkat lysate	10	20	72.1	1.62	1.39	1.45	1	0.7	0.47	0.54	0	8.54	FALSE	FALSE	FALSE	P0335573A
PFN2	P35080	15046	n/d	FALSE	2	Jurkat lysate	4	4	30.7	1.33	1.19	1.27	1	0.41	0.26	0.34	0	6.69	FALSE	FALSE	FALSE	P0335573A
PGAM1	P18669	28804	n/d	FALSE	2	Jurkat lysate	11	20	56.3	1.46	1.28	1.4	1	0.55	0.36	0.48	0	8.27	FALSE	FALSE	FALSE	P0335573A
PGAM5	Q96HS1	32004	n/d	FALSE	2	Jurkat lysate	4	4	16.6	1.49	1.41	1.37	1	0.58	0.49	0.46	0	6.68	FALSE	FALSE	FALSE	P0335573A
PGD	P52209	53139	OXIDOREDUCTASE	FALSE	2	Jurkat lysate	19	31	39.5	1.46	1.3	1.36	1	0.55	0.38	0.45	0	7.8	FALSE	FALSE	FALSE	P0335573A
PGK1	P00558	44614	n/d	FALSE	2	Jurkat lysate	32	65	77	1.73	1.47	1.47	1	0.79	0.56	0.55	0	8.46	FALSE	FALSE	FALSE	P0335573A
PGLS	O95336	27547	n/d	FALSE	2	Jurkat lysate	7	7	35.3	1.33	1.16	1.26	1	0.41	0.21	0.34	0	6.97	FALSE	FALSE	FALSE	P0335573A
PGM1	P36871	61448	n/d	FALSE	2	Jurkat lysate	17	19	31.9	1.8	1.46	1.54	1	0.84	0.55	0.62	0	7.23	FALSE	FALSE	FALSE	P0335573A
PGM2	Q96G03	68283	n/d	FALSE	2	Jurkat lysate	18	19	35.6	1.53	1.3	1.38	1	0.61	0.38	0.47	0	7.19	FALSE	FALSE	FALSE	P0335573A
PGM3	O95394	62941	n/d	FALSE	2	Jurkat lysate	6	6	11.3	1.61	1.39	1.41	1	0.69	0.48	0.5	0	6.42	FALSE	FALSE	FALSE	P0335573A
PGP	A6NDG6	34006	PHOSPHATASE	FALSE	2	Jurkat lysate	2	2	6.2	1.43	1.29	1.26	1	0.51	0.37	0.33	0	6.33	FALSE	FALSE	FALSE	P0335573A
PHF10	Q8WUB8	56050	n/d	FALSE	2	Jurkat lysate	2	2	5.4	1.25	1.14	1.14	1	0.32	0.19	0.19	0		FALSE	FALSE	FALSE	P0335573A
PHF5A	Q7RTV0	12405	n/d	FALSE	2	Jurkat lysate	4	4	40	1.16	1.11	1.18	1	0.21	0.16	0.24	0	6.57	FALSE	FALSE	FALSE	P0335573A
PHF6	Q8IWS0	41290	n/d	FALSE	2	Jurkat lysate	3	3	7.1	1.47	1.3	1.45	1	0.56	0.38	0.54	0	6.84	FALSE	FALSE	FALSE	P0335573A
PHGDH	O43175	56650	OXIDOREDUCTASE	FALSE	2	Jurkat lysate	23	28	49.7	1.51	1.3	1.36	1	0.6	0.38	0.44	0	7.78	FALSE	FALSE	FALSE	P0335573A
PHPT1	Q9NRX4	13832	PHOSPHATASE	FALSE	2	Jurkat lysate	2	2	12.8	1.35	1.24	1.34	1	0.43	0.31	0.43	0	6.92	FALSE	FALSE	FALSE	P0335573A
PI4K2A	Q9BTU6	54022	KINASE	TRUE	2	Jurkat lysate	3	3	5.2	1.44	1.12	1.23	1	0.53	0.17	0.29	0	6.27	FALSE	FALSE	FALSE	P0335573A
PIK3C3	Q8NEB9	101548	KINASE	TRUE	2	Jurkat lysate	3	3	2.6	1.35	1.16	1.3	1	0.43	0.22	0.38	0	6.19	FALSE	FALSE	FALSE	P0335573A
PIK3CA	P42336	124283	KINASE	TRUE	2	Jurkat lysate	2	2	1.9	1.88	1.51	1.47	1	0.91	0.59	0.55	0	6.13	FALSE	FALSE	FALSE	P0335573A
PIK3CD	O00329	119478	KINASE	TRUE	2	Jurkat lysate	3	3	2.8	1.92	1.6	1.7	1	0.94	0.68	0.77	0	6.27	FALSE	FALSE	FALSE	P0335573A
PIK3R1	P27986	84473	n/d	FALSE	2	Jurkat lysate	2	2	2.1	1.45	1.35	1.38	1	0.53	0.44	0.47	0	6.25	FALSE	FALSE	FALSE	P0335573A
PIK3R4	Q99570	153102	KINASE	TRUE	2	Jurkat lysate	10	10	8.7	1.64	1.3	1.39	1	0.71	0.37	0.47	0	6.56	FALSE	FALSE	FALSE	P0335573A
PIKFYVE	Q9Y2I7	237133	KINASE	TRUE	2	Jurkat lysate	3	3	1.6	1.66	1.24	1.55	1	0.73	0.31	0.63	0	6.35	FALSE	FALSE	FALSE	P0335573A
PIN1	Q13526	18243	n/d	FALSE	2	Jurkat lysate	3	3	18.4	1.27	1.02	1.14	1	0.34	0.02	0.19	0	6.61	FALSE	FALSE	FALSE	P0335573A
PIN4	Q9Y237	16608	n/d	FALSE	2	Jurkat lysate	2	3	17.6	1.09	1.18	1.18	1	0.12	0.23	0.24	0	6.44	FALSE	FALSE	FALSE	P0335573A
PIP4K2A	P48426	46224	KINASE	TRUE	2	Jurkat lysate	5	5	19.7	1.67	1.44	1.42	1	0.74	0.53	0.5	0	6.55	FALSE	FALSE	FALSE	P0335573A
PITHD1	Q9GZP4	24178	n/d	FALSE	2	Jurkat lysate	2	3	8.5	1.57	1.32	1.38	1	0.65	0.41	0.47	0	6.14	FALSE	FALSE	FALSE	P0335573A
PITPNA	Q00169	31806	n/d	FALSE	2	Jurkat lysate	7	7	24.4	1.32	1.13	1.26	1	0.4	0.17	0.33	0	6.87	FALSE	FALSE	FALSE	P0335573A
PITPNB	P48739	31700	n/d	FALSE	2	Jurkat lysate	10	11	39.1	1.5	1.28	1.36	1	0.58	0.36	0.45	0	7.03	FALSE	FALSE	FALSE	P0335573A
PITRM1	Q5JRX3	117510	PROTEASE	FALSE	2	Jurkat lysate	26	31	29.3	1.51	1.39	1.36	1	0.59	0.48	0.45	0	7.21	FALSE	FALSE	FALSE	P0335573A
PKM	P14618	58061	n/d	FALSE	2	Jurkat lysate	39	65	72.3	1.52	1.32	1.36	1	0.6	0.4	0.45	0	8.59	FALSE	FALSE	FALSE	P0335573A
PKN1	Q16512	104672	KINASE	TRUE	2	Jurkat lysate	10	12	14	1.68	1.37	1.47	1	0.75	0.45	0.55	0	6.84	FALSE	FALSE	FALSE	P0335573A
PLAA	Q9Y263	87156	n/d	FALSE	2	Jurkat lysate	9	11	13	1.53	1.2	1.33	1	0.61	0.26	0.41	0	6.63	FALSE	FALSE	FALSE	P0335573A
PLCG1	P19174	148530	n/d	FALSE	2	Jurkat lysate	25	31	24.7	1.68	1.36	1.45	1	0.75	0.44	0.54	0	7.18	FALSE	FALSE	FALSE	P0335573A
PLCG2	P16885	147868	n/d	FALSE	2	Jurkat lysate	9	9	7.7	1.47	1.33	1.37	1	0.56	0.41	0.45	0	6.61	FALSE	FALSE	FALSE	P0335573A
PLEC	Q15149	531784	n/d	FALSE	2	Jurkat lysate	8	8	1.4	1.43	1.19	1.31	1	0.51	0.26	0.39	0	6.48	FALSE	FALSE	FALSE	P0335573A
PLIN3	O60664	47074	n/d	FALSE	2	Jurkat lysate	2	2	6.7	1.26	1.16	1.18	1	0.33	0.21	0.24	0	6.23	FALSE	FALSE	FALSE	P0335573A
PLPBP	O94903	30344	n/d	FALSE	2	Jurkat lysate	3	3	15.6	1.3	1.34	1.38	1	0.38	0.42	0.46	0	6.11	FALSE	FALSE	FALSE	P0335573A
PLRG1	O43660	57193	n/d	FALSE	2	Jurkat lysate	6	6	16.9	1.44	1.25	1.32	1	0.53	0.32	0.4	0	6.52	FALSE	FALSE	FALSE	P0335573A
PLS1	Q14651	70253	n/d	FALSE	2	Jurkat lysate	2	2	3.3	1.34	1.07	1.28	1	0.42	0.09	0.36	0	6.19	FALSE	FALSE	FALSE	P0335573A
PM20D2	Q8IYS1	47776	PROTEASE	FALSE	2	Jurkat lysate	6	6	18.3	1.41	1.21	1.25	1	0.49	0.27	0.32	0	6.87	FALSE	FALSE	FALSE	P0335573A
PML	P29590	90720	n/d	FALSE	2	Jurkat lysate	2	2	2.6	1.24	1.03	1.17	1	0.31	0.04	0.23	0	6.29	FALSE	FALSE	FALSE	P0335573A
PMM2	O15305	28082	n/d	FALSE	2	Jurkat lysate	4	4	15	1.53	1.17	1.38	1	0.61	0.23	0.46	0	6.37	FALSE	FALSE	FALSE	P0335573A
PMPCA	Q10713	58252	PROTEASE	FALSE	2	Jurkat lysate	9	11	18.3	1.45	1.23	1.33	1	0.53	0.3	0.42	0	6.67	FALSE	FALSE	FALSE	P0335573A
PMPCB	O75439	54366	n/d	FALSE	2	Jurkat lysate	9	9	23.1	1.54	1.33	1.46	1	0.62	0.42	0.55	0	7.19	FALSE	FALSE	FALSE	P0335573A
PNISR	Q8TF01	92576	n/d	FALSE	2	Jurkat lysate	6	7	6.5	0.84	1.1	1.15	1	-0.25	0.14	0.2	0	6.89	FALSE	FALSE	FALSE	P0335573A
PNN	Q9H307	81613	n/d	FALSE	2	Jurkat lysate	6	7	9.8	1.21	1.26	1.32	1	0.27	0.33	0.4	0	6.96	FALSE	FALSE	FALSE	P0335573A
PNP	P00491	32118	n/d	FALSE	2	Jurkat lysate	14	16	63.3	1.46	1.22	1.35	1	0.55	0.29	0.44	0	7.32	FALSE	FALSE	FALSE	P0335573A
PNPLA6	Q8IY17	149993	n/d	FALSE	2	Jurkat lysate	2	2	2	1.63	1.25	1.36	1	0.7	0.33	0.45	0	6.35	FALSE	FALSE	FALSE	P0335573A
PNPT1	Q8TCS8	85950	n/d	FALSE	2	Jurkat lysate	15	18	22.7	1.58	1.37	1.43	1	0.66	0.45	0.51	0	6.95	FALSE	FALSE	FALSE	P0335573A
POGZ	Q7Z3K3	155342	n/d	FALSE	2	Jurkat lysate	4	4	3.8	1.43	1.27	1.29	1	0.52	0.34	0.36	0	6.22	FALSE	FALSE	FALSE	P0335573A
POLA1	P09884	165911	n/d	FALSE	2	Jurkat lysate	4	4	2.3	1.4	1.21	1.3	1	0.48	0.28	0.37	0	6.4	FALSE	FALSE	FALSE	P0335573A
POLD1	P28340	123630	n/d	FALSE	2	Jurkat lysate	12	14	10.7	1.63	1.35	1.42	1	0.7	0.43	0.51	0	6.95	FALSE	FALSE	FALSE	P0335573A
POLD3	Q15054	51400	n/d	FALSE	2	Jurkat lysate	3	3	7.1	1.26	1.07	1.31	1	0.34	0.09	0.39	0	6.12	FALSE	FALSE	FALSE	P0335573A
POLR1B	Q9H9Y6	132239	n/d	FALSE	2	Jurkat lysate	6	6	6.1	1.66	1.38	1.43	1	0.73	0.46	0.51	0	6.32	FALSE	FALSE	FALSE	P0335573A
POLR1C	O15160	39249	n/d	FALSE	2	Jurkat lysate	2	2	6.9	1.39	1.16	1.08	1	0.47	0.21	0.12	0	6.54	FALSE	FALSE	FALSE	P0335573A
POLR1E	Q9GZS1	53961	n/d	FALSE	2	Jurkat lysate	2	2	5.5	1.34	1.08	1.47	1	0.42	0.12	0.56	0	6.41	FALSE	FALSE	FALSE	P0335573A
POLR2A	P24928	217174	n/d	FALSE	2	Jurkat lysate	32	35	18.5	1.6	1.32	1.43	1	0.68	0.41	0.52	0	6.97	FALSE	FALSE	FALSE	P0335573A
POLR2B	P30876	133895	n/d	FALSE	2	Jurkat lysate	27	28	24.1	1.62	1.35	1.47	1	0.69	0.43	0.55	0	7.08	FALSE	FALSE	FALSE	P0335573A
POLR2C	P19387	31441	n/d	FALSE	2	Jurkat lysate	2	3	8	1.39	1.31	1.5	1	0.47	0.39	0.58	0	6.39	FALSE	FALSE	FALSE	P0335573A
POLR2G	P62487	19294	n/d	FALSE	2	Jurkat lysate	3	4	25.6	1.21	1.16	1.23	1	0.28	0.21	0.3	0	6.11	FALSE	FALSE	FALSE	P0335573A
POLR2L	P62875	7645	n/d	FALSE	2	Jurkat lysate	3	5	38.8	1.3	1.25	1.48	1	0.38	0.32	0.57	0	7.11	FALSE	FALSE	FALSE	P0335573A
POLR3A	O14802	155640	n/d	FALSE	2	Jurkat lysate	9	9	9.4	1.59	1.36	1.42	1	0.67	0.44	0.51	0	6.49	FALSE	FALSE	FALSE	P0335573A
POLR3B	Q9NW08	127784	n/d	FALSE	2	Jurkat lysate	5	6	4.9	1.59	1.38	1.35	1	0.67	0.47	0.43	0	6.51	FALSE	FALSE	FALSE	P0335573A
POLR3E	Q9NVU0	75757	n/d	FALSE	2	Jurkat lysate	3	3	4.7	1.46	1.42	1.29	1	0.54	0.5	0.36	0	6.58	FALSE	FALSE	FALSE	P0335573A
POP1	Q99575	114707	n/d	FALSE	2	Jurkat lysate	10	12	11.4	1.68	1.4	1.43	1	0.75	0.49	0.52	0	6.68	FALSE	FALSE	FALSE	P0335573A
PPA1	Q15181	32660	n/d	FALSE	2	Jurkat lysate	9	15	41.5	1.59	1.33	1.41	1	0.67	0.41	0.5	0	7.63	FALSE	FALSE	FALSE	P0335573A
PPA2	Q9H2U2	37920	n/d	FALSE	2	Jurkat lysate	7	8	21.3	1.57	1.39	1.42	1	0.65	0.47	0.51	0	7.1	FALSE	FALSE	FALSE	P0335573A
PPAT	Q06203	57398	PROTEASE	FALSE	2	Jurkat lysate	10	12	22.8	1.61	1.39	1.46	1	0.69	0.47	0.54	0	6.99	FALSE	FALSE	FALSE	P0335573A
PPFIA1	Q13136	135777	n/d	FALSE	2	Jurkat lysate	2	2	1.7	1.81	1.25	1.53	1	0.85	0.32	0.61	0	6.48	FALSE	FALSE	FALSE	P0335573A
PPIA	P62937	18012	n/d	FALSE	2	Jurkat lysate	11	26	81.8	1.4	1.21	1.34	1	0.49	0.27	0.42	0	8.67	FALSE	FALSE	FALSE	P0335573A
PPIB	P23284	23742	n/d	FALSE	2	Jurkat lysate	7	7	25.9	1.3	1.11	1.27	1	0.38	0.15	0.34	0	6.75	FALSE	FALSE	FALSE	P0335573A
PPID	Q08752	40763	n/d	FALSE	2	Jurkat lysate	7	8	22.7	1.34	1.11	1.27	1	0.42	0.15	0.34	0	6.74	FALSE	FALSE	FALSE	P0335573A
PPIE	Q9UNP9	33430	n/d	FALSE	2	Jurkat lysate	3	3	11	1.41	1.2	1.32	1	0.49	0.27	0.4	0	6.36	FALSE	FALSE	FALSE	P0335573A
PPIF	P30405	22040	n/d	FALSE	2	Jurkat lysate	3	5	30.9	1.35	1.2	1.34	1	0.43	0.27	0.42	0	6.36	FALSE	FALSE	FALSE	P0335573A
PPIG	Q13427	88616	n/d	FALSE	2	Jurkat lysate	2	2	2.4	1.37	1.37	1.56	1	0.45	0.45	0.64	0	6.13	FALSE	FALSE	FALSE	P0335573A
PPIH	O43447	19208	n/d	FALSE	2	Jurkat lysate	3	3	15.3	1.48	1.23	1.35	1	0.57	0.3	0.43	0	6.66	FALSE	FALSE	FALSE	P0335573A
PPIL1	Q9Y3C6	18237	n/d	FALSE	2	Jurkat lysate	2	2	15.1	1.33	1.16	1.3	1	0.41	0.21	0.38	0	6.49	FALSE	FALSE	FALSE	P0335573A
PPIL4	Q8WUA2	57224	n/d	FALSE	2	Jurkat lysate	3	3	7.1	1.45	1.16	1.34	1	0.54	0.21	0.43	0	6.33	FALSE	FALSE	FALSE	P0335573A
PPM1A	P35813	51366	PHOSPHATASE	FALSE	2	Jurkat lysate	3	3	9.2	1.14	1.07	1.11	1	0.2	0.09	0.14	0	6.3	FALSE	FALSE	FALSE	P0335573A
PPM1G	O15355	59271	PHOSPHATASE	FALSE	2	Jurkat lysate	14	15	31.7	1.38	1.2	1.28	1	0.46	0.27	0.35	0	7.13	FALSE	FALSE	FALSE	P0335573A
PPM1H	Q9ULR3	56447	PHOSPHATASE	FALSE	2	Jurkat lysate	2	2	5.3	1.21	1.12	1.25	1	0.27	0.16	0.32	0	6.61	FALSE	FALSE	FALSE	P0335573A
PPME1	Q9Y570	43870	PROTEASE	FALSE	2	Jurkat lysate	11	13	29	1.56	1.33	1.44	1	0.64	0.41	0.52	0	7.08	FALSE	FALSE	FALSE	P0335573A
PPP1CA	P62136	37512	PHOSPHATASE	FALSE	2	Jurkat lysate	2	2	38.8	1.66	1.37	1.44	1	0.73	0.46	0.53	0	7.39	FALSE	FALSE	FALSE	P0335573A
PPP1CB	P62140	37186	PHOSPHATASE	FALSE	2	Jurkat lysate	2	2	6.7	1.13	0.94	1.12	1	0.18	-0.08	0.16	0	6.33	FALSE	FALSE	FALSE	P0335573A
PPP1CC	P36873	38518	PHOSPHATASE	FALSE	2	Jurkat lysate	2	2	5.9	1.51	1.29	1.38	1	0.6	0.37	0.46	0	6.59	FALSE	FALSE	FALSE	P0335573A
PPP1R10	Q96QC0	99057	n/d	FALSE	2	Jurkat lysate	4	4	4.9	1.41	1.09	1.16	1	0.49	0.12	0.22	0	6.43	FALSE	FALSE	FALSE	P0335573A
PPP1R7	Q15435	41564	n/d	FALSE	2	Jurkat lysate	2	2	5.8	1.41	1.16	1.26	1	0.49	0.22	0.34	0	6.51	FALSE	FALSE	FALSE	P0335573A
PPP1R8	Q12972	38478	n/d	FALSE	2	Jurkat lysate	2	2	8	1.31	1.17	1.2	1	0.39	0.22	0.26	0	6.38	FALSE	FALSE	FALSE	P0335573A
PPP2CA	P67775	35594	PHOSPHATASE	FALSE	2	Jurkat lysate	2	3	57.9	1.61	1.38	1.5	1	0.69	0.47	0.58	0	7.35	FALSE	FALSE	FALSE	P0335573A
PPP2R1A	P30153	65308	n/d	FALSE	2	Jurkat lysate	17	22	38.2	1.43	1.2	1.31	1	0.52	0.27	0.39	0	7.36	FALSE	FALSE	FALSE	P0335573A
PPP2R1B	P30154	73584	n/d	FALSE	2	Jurkat lysate	3	4	5.7	1.2	1.02	1.15	1	0.27	0.02	0.2	0	6.09	FALSE	FALSE	FALSE	P0335573A
PPP2R2A	P63151	52999	n/d	FALSE	2	Jurkat lysate	12	14	31.3	1.47	1.19	1.31	1	0.55	0.25	0.39	0	7.21	FALSE	FALSE	FALSE	P0335573A
PPP2R5C	Q13362	64292	n/d	FALSE	2	Jurkat lysate	3	3	6.7	1.5	1.38	1.26	1	0.59	0.46	0.33	0	6.23	FALSE	FALSE	FALSE	P0335573A
PPP2R5D	Q14738	69991	n/d	FALSE	2	Jurkat lysate	9	9	19.1	1.52	1.34	1.43	1	0.61	0.42	0.52	0	6.98	FALSE	FALSE	FALSE	P0335573A
PPP2R5E	Q16537	54699	n/d	FALSE	2	Jurkat lysate	2	2	4.9	1.29	1.13	1.25	1	0.37	0.18	0.33	0	6.26	FALSE	FALSE	FALSE	P0335573A
PPP3CC	P48454	59261	PHOSPHATASE	FALSE	2	Jurkat lysate	4	4	9	1.73	1.49	1.49	1	0.79	0.58	0.58	0	6.5	FALSE	FALSE	FALSE	P0335573A
PPP4C	P60510	35080	PHOSPHATASE	FALSE	2	Jurkat lysate	3	3	14	1.71	1.43	1.45	1	0.78	0.51	0.53	0	6.7	FALSE	FALSE	FALSE	P0335573A
PPP4R1	Q8TF05	107003	n/d	FALSE	2	Jurkat lysate	2	2	1.9	1.27	1.08	1.12	1	0.35	0.11	0.17	0	6.14	FALSE	FALSE	FALSE	P0335573A
PPP4R2	Q9NY27	46898	n/d	FALSE	2	Jurkat lysate	2	2	5.8	1.52	1.44	1.39	1	0.61	0.53	0.48	0	6.29	FALSE	FALSE	FALSE	P0335573A
PPP4R3A	Q6IN85	95367	n/d	FALSE	2	Jurkat lysate	7	8	9.2	1.59	1.37	1.43	1	0.67	0.46	0.52	0	6.7	FALSE	FALSE	FALSE	P0335573A
PPP5C	P53041	56878	PHOSPHATASE	FALSE	2	Jurkat lysate	10	11	22.2	1.64	1.38	1.44	1	0.71	0.47	0.53	0	7.26	FALSE	FALSE	FALSE	P0335573A
PPP6C	O00743	38946	PHOSPHATASE	FALSE	2	Jurkat lysate	5	6	16.4	1.48	1.27	1.37	1	0.57	0.34	0.46	0	7.41	FALSE	FALSE	FALSE	P0335573A
PPP6R1	Q9UPN7	96723	n/d	FALSE	2	Jurkat lysate	3	3	4.3	1.38	1.13	1.36	1	0.47	0.18	0.44	0	6.3	FALSE	FALSE	FALSE	P0335573A
PPP6R3	Q5H9R7	98484	n/d	FALSE	2	Jurkat lysate	5	5	6.3	1.41	1.18	1.38	1	0.49	0.24	0.46	0	6.46	FALSE	FALSE	FALSE	P0335573A
PPWD1	Q96BP3	73574	n/d	FALSE	2	Jurkat lysate	2	2	2.5	1.48	1.24	1.33	1	0.56	0.32	0.41	0	6.32	FALSE	FALSE	FALSE	P0335573A
PRAF2	O60831	19258	n/d	FALSE	2	Jurkat lysate	3	3	23	1.35	1.21	1.6	1	0.43	0.27	0.68	0	6.74	FALSE	FALSE	FALSE	P0335573A
PRDX1	Q06830	22110	OXIDOREDUCTASE	FALSE	2	Jurkat lysate	11	16	62.3	1.27	1.07	1.27	1	0.34	0.09	0.34	0	7.94	FALSE	FALSE	FALSE	P0335573A
PRDX2	P32119	21892	OXIDOREDUCTASE	FALSE	2	Jurkat lysate	4	5	23.7	1.09	0.94	1.09	1	0.12	-0.09	0.13	0	7.06	FALSE	FALSE	FALSE	P0335573A
PRDX3	P30048	27692	OXIDOREDUCTASE	FALSE	2	Jurkat lysate	7	9	30.9	1.48	1.26	1.32	1	0.56	0.33	0.4	0	7.76	FALSE	FALSE	FALSE	P0335573A
PRDX4	Q13162	30540	OXIDOREDUCTASE	FALSE	2	Jurkat lysate	8	10	36.2	1.17	0.97	1.2	1	0.22	-0.04	0.26	0	7.19	FALSE	FALSE	FALSE	P0335573A
PRDX5	P30044	22086	OXIDOREDUCTASE	FALSE	2	Jurkat lysate	7	9	44.9	1.27	1.16	1.23	1	0.34	0.21	0.3	0	7.04	FALSE	FALSE	FALSE	P0335573A
PRDX6	P30041	25035	OXIDOREDUCTASE	FALSE	2	Jurkat lysate	8	8	40.2	1.19	1.08	1.16	1	0.25	0.1	0.21	0	7.04	FALSE	FALSE	FALSE	P0335573A
PREB	Q9HCU5	45468	n/d	FALSE	2	Jurkat lysate	5	5	10.1	1.3	1.2	1.28	1	0.37	0.27	0.36	0	6.7	FALSE	FALSE	FALSE	P0335573A
PREP	P48147	80699	PROTEASE	FALSE	2	Jurkat lysate	24	30	42.7	1.48	1.28	1.38	1	0.57	0.35	0.46	0	7.48	FALSE	FALSE	FALSE	P0335573A
PREPL	Q4J6C6	83926	PROTEASE	FALSE	2	Jurkat lysate	2	2	3.2	1.21	1.06	1.32	1	0.28	0.08	0.4	0	6.31	FALSE	FALSE	FALSE	P0335573A
PRIM1	P49642	49901	n/d	FALSE	2	Jurkat lysate	3	3	8.1	1.65	1.39	1.49	1	0.72	0.47	0.57	0	6.45	FALSE	FALSE	FALSE	P0335573A
PRIM2	P49643	58805	n/d	FALSE	2	Jurkat lysate	2	2	4.5	1.55	1.34	1.44	1	0.63	0.42	0.52	0	6.3	FALSE	FALSE	FALSE	P0335573A
PRKAA1	Q13131	65522	KINASE	TRUE	2	Jurkat lysate	23	29	42.8	0.24	0.21	1.23	1	-2.03	-2.28	0.3	0	7.84	TRUE	TRUE	TRUE	P0335573A
PRKAB1	Q9Y478	30382	n/d	FALSE	2	Jurkat lysate	5	7	30.4	0.65	0.52	1.54	1	-0.61	-0.95	0.62	0	6.63	FALSE	FALSE	FALSE	P0335573A
PRKACA	P17612	40589	KINASE	TRUE	2	Jurkat lysate	2	2	14.5	1.16	1.25	1.16	1	0.22	0.32	0.22	0	6.35	FALSE	FALSE	FALSE	P0335573A
PRKAG1	P54619	38532	n/d	FALSE	2	Jurkat lysate	10	15	30.8	0.41	0.37	1.33	1	-1.28	-1.45	0.41	0	7.42	TRUE	TRUE	TRUE	P0335573A
PRKAR1A	P10644	42981	n/d	FALSE	2	Jurkat lysate	12	13	32.3	1.4	1.17	1.29	1	0.48	0.22	0.36	0	7.08	FALSE	FALSE	FALSE	P0335573A
PRKAR2A	P13861	45518	n/d	FALSE	2	Jurkat lysate	2	2	6.7	1.2	1.13	1.24	1	0.26	0.18	0.31	0	6.19	FALSE	FALSE	FALSE	P0335573A
PRKCA	P17252	76749	KINASE	TRUE	2	Jurkat lysate	13	14	29.9	1.38	1.18	1.29	1	0.46	0.24	0.37	0	7.32	FALSE	FALSE	FALSE	P0335573A
PRKCB	P05771	77011	KINASE	TRUE	2	Jurkat lysate	4	4	5.8	1.43	1.13	1.33	1	0.52	0.17	0.41	0	6.71	FALSE	FALSE	FALSE	P0335573A
PRKCD	Q05655	80952	KINASE	TRUE	2	Jurkat lysate	2	2	1.9	1.6	1.41	1.3	1	0.68	0.49	0.38	0	5.88	FALSE	FALSE	FALSE	P0335573A
PRKCH	P24723	77828	KINASE	TRUE	2	Jurkat lysate	4	4	6.6	1.54	1.28	1.47	1	0.63	0.36	0.55	0	6.43	FALSE	FALSE	FALSE	P0335573A
PRKCQ	Q04759	81864	KINASE	TRUE	2	Jurkat lysate	11	12	14.7	1.49	1.29	1.42	1	0.57	0.36	0.5	0	6.74	FALSE	FALSE	FALSE	P0335573A
PRKCSH	P14314	59425	n/d	FALSE	2	Jurkat lysate	5	5	8.3	0.93	0.86	0.98	1	-0.1	-0.22	-0.03	0	6.67	FALSE	FALSE	FALSE	P0335573A
PRKD2	Q9BZL6	97742	KINASE	TRUE	2	Jurkat lysate	4	4	6.7	1.64	1.46	1.47	1	0.72	0.54	0.56	0	6.3	FALSE	FALSE	FALSE	P0335573A
PRKDC	P78527	469083	KINASE	TRUE	2	Jurkat lysate	130	143	30.2	1.67	1.41	1.48	1	0.74	0.5	0.57	0	7.96	FALSE	FALSE	FALSE	P0335573A
PRMT1	Q99873	41515	n/d	FALSE	2	Jurkat lysate	14	18	42.9	1.65	1.38	1.46	1	0.72	0.46	0.55	0	7.48	FALSE	FALSE	FALSE	P0335573A
PRMT3	O60678	59875	n/d	FALSE	2	Jurkat lysate	9	10	22.6	1.79	1.46	1.56	1	0.84	0.54	0.64	0	6.93	FALSE	FALSE	FALSE	P0335573A
PRMT5	O14744	72683	n/d	FALSE	2	Jurkat lysate	18	20	25.6	1.68	1.41	1.51	1	0.75	0.5	0.6	0	7.55	FALSE	FALSE	FALSE	P0335573A
PRPF19	Q9UMS4	55180	n/d	FALSE	2	Jurkat lysate	11	13	32.7	1.57	1.29	1.34	1	0.65	0.37	0.43	0	7.47	FALSE	FALSE	FALSE	P0335573A
PRPF3	O43395	77528	n/d	FALSE	2	Jurkat lysate	3	3	3.8	0.64	0.53	1.39	1	-0.64	-0.92	0.48	0	6.89	FALSE	FALSE	FALSE	P0335573A
PRPF38A	Q8NAV1	37476	n/d	FALSE	2	Jurkat lysate	3	3	11.5	1.26	1.21	1.38	1	0.33	0.28	0.47	0	6.71	FALSE	FALSE	FALSE	P0335573A
PRPF38B	Q5VTL8	64467	n/d	FALSE	2	Jurkat lysate	7	7	11.7	1.26	1.31	1.47	1	0.33	0.39	0.55	0	6.88	FALSE	FALSE	FALSE	P0335573A
PRPF4	O43172	58449	n/d	FALSE	2	Jurkat lysate	5	5	12.3	1.71	1.41	1.51	1	0.78	0.49	0.6	0	6.43	FALSE	FALSE	FALSE	P0335573A
PRPF40A	O75400	108804	n/d	FALSE	2	Jurkat lysate	12	14	12.2	1.37	1.27	1.38	1	0.45	0.34	0.47	0	6.9	FALSE	FALSE	FALSE	P0335573A
PRPF4B	Q13523	116985	KINASE	TRUE	2	Jurkat lysate	4	4	5.7	1.31	1.28	1.4	1	0.39	0.35	0.48	0	6.49	FALSE	FALSE	FALSE	P0335573A
PRPF6	O94906	106924	n/d	FALSE	2	Jurkat lysate	17	18	18.9	1.45	1.25	1.29	1	0.54	0.33	0.37	0	6.84	FALSE	FALSE	FALSE	P0335573A
PRPF8	Q6P2Q9	273597	n/d	FALSE	2	Jurkat lysate	69	75	29	1.84	1.5	1.59	1	0.88	0.58	0.67	0	7.41	FALSE	FALSE	FALSE	P0335573A
PRPS1	P60891	34834	n/d	FALSE	2	Jurkat lysate	4	5	44.7	1.46	1.27	1.44	1	0.54	0.35	0.53	0	6.85	FALSE	FALSE	FALSE	P0335573A
PRPS2	P11908	35054	n/d	FALSE	2	Jurkat lysate	2	2	7.2	1.67	1.43	1.46	1	0.74	0.51	0.55	0	6.97	FALSE	FALSE	FALSE	P0335573A
PRPSAP1	Q14558	42467	n/d	FALSE	2	Jurkat lysate	4	5	22.2	1.56	1.31	1.35	1	0.64	0.39	0.43	0	6.22	FALSE	FALSE	FALSE	P0335573A
PRPSAP2	O60256	40925	n/d	FALSE	2	Jurkat lysate	4	4	14.4	1.02	0.99	1.05	1	0.03	-0.02	0.07	0	6.56	FALSE	FALSE	FALSE	P0335573A
PSAP	P07602	58483	n/d	FALSE	2	Jurkat lysate	6	6	10.1	1.38	1.21	1.36	1	0.47	0.28	0.45	0	7.06	FALSE	FALSE	FALSE	P0335573A
PSAT1	Q9Y617	40422	n/d	FALSE	2	Jurkat lysate	19	26	49.7	1.74	1.45	1.5	1	0.8	0.53	0.59	0	7.6	FALSE	FALSE	FALSE	P0335573A
PSIP1	O75475	60103	n/d	FALSE	2	Jurkat lysate	11	12	21.5	1.41	1.32	1.28	1	0.49	0.4	0.36	0	6.85	FALSE	FALSE	FALSE	P0335573A
PSMA1	P25786	30239	PROTEASE	FALSE	2	Jurkat lysate	15	16	54	1.41	1.27	1.32	1	0.5	0.34	0.4	0	7.44	FALSE	FALSE	FALSE	P0335573A
PSMA2	P25787	25898	PROTEASE	FALSE	2	Jurkat lysate	7	7	33.3	1.48	1.29	1.39	1	0.56	0.36	0.48	0	7.36	FALSE	FALSE	FALSE	P0335573A
PSMA3	P25788	28433	PROTEASE	FALSE	2	Jurkat lysate	10	11	38.4	1.47	1.26	1.31	1	0.55	0.33	0.39	0	7.75	FALSE	FALSE	FALSE	P0335573A
PSMA4	P25789	29483	PROTEASE	FALSE	2	Jurkat lysate	12	15	46.4	1.56	1.29	1.43	1	0.64	0.37	0.51	0	7.76	FALSE	FALSE	FALSE	P0335573A
PSMA5	P28066	26411	PROTEASE	FALSE	2	Jurkat lysate	7	12	46.1	1.49	1.27	1.42	1	0.57	0.34	0.51	0	7.28	FALSE	FALSE	FALSE	P0335573A
PSMA6	P60900	27399	PROTEASE	FALSE	2	Jurkat lysate	10	12	47.6	1.68	1.29	1.4	1	0.75	0.37	0.48	0	7.74	FALSE	FALSE	FALSE	P0335573A
PSMA7	O14818	27887	PROTEASE	FALSE	2	Jurkat lysate	9	11	37.5	1.39	1.21	1.28	1	0.48	0.28	0.36	0	7.27	FALSE	FALSE	FALSE	P0335573A
PSMB1	P20618	26489	PROTEASE	FALSE	2	Jurkat lysate	7	7	38.2	1.16	1.04	1.26	1	0.21	0.06	0.33	0	7.15	FALSE	FALSE	FALSE	P0335573A
PSMB10	P40306	28936	PROTEASE	FALSE	2	Jurkat lysate	3	4	13.6	1.12	1.04	1.2	1	0.17	0.06	0.26	0	6.41	FALSE	FALSE	FALSE	P0335573A
PSMB2	P49721	22836	PROTEASE	FALSE	2	Jurkat lysate	5	7	24.4	1.34	1.12	1.31	1	0.42	0.16	0.39	0	7.46	FALSE	FALSE	FALSE	P0335573A
PSMB3	P49720	22949	PROTEASE	FALSE	2	Jurkat lysate	8	10	39	1.85	1.54	1.61	1	0.89	0.63	0.69	0	7.35	FALSE	FALSE	FALSE	P0335573A
PSMB4	P28070	29204	PROTEASE	FALSE	2	Jurkat lysate	5	6	31.8	1.39	1.29	1.26	1	0.48	0.37	0.33	0	7.1	FALSE	FALSE	FALSE	P0335573A
PSMB5	P28074	28480	PROTEASE	FALSE	2	Jurkat lysate	7	9	35	1.33	1.21	1.39	1	0.41	0.27	0.48	0	7.51	FALSE	FALSE	FALSE	P0335573A
PSMB6	P28072	25357	PROTEASE	FALSE	2	Jurkat lysate	5	5	23.8	1.28	1.05	1.16	1	0.35	0.06	0.22	0	7.37	FALSE	FALSE	FALSE	P0335573A
PSMB7	Q99436	29965	PROTEASE	FALSE	2	Jurkat lysate	6	6	18.1	1.2	1.12	1.15	1	0.26	0.17	0.2	0	7.16	FALSE	FALSE	FALSE	P0335573A
PSMB8	P28062	30354	PROTEASE	FALSE	2	Jurkat lysate	6	6	34.8	1.46	1.34	1.47	1	0.54	0.43	0.56	0	7.61	FALSE	FALSE	FALSE	P0335573A
PSMB9	P28065	23264	PROTEASE	FALSE	2	Jurkat lysate	3	3	20.5	1.48	1.36	1.36	1	0.56	0.44	0.44	0	6.82	FALSE	FALSE	FALSE	P0335573A
PSMC1	P62191	49184	n/d	FALSE	2	Jurkat lysate	8	8	25.5	1.55	1.3	1.46	1	0.63	0.38	0.55	0	7.1	FALSE	FALSE	FALSE	P0335573A
PSMC2	P35998	48633	n/d	FALSE	2	Jurkat lysate	21	23	49.2	1.46	1.19	1.32	1	0.54	0.25	0.4	0	7.48	FALSE	FALSE	FALSE	P0335573A
PSMC3	P17980	49203	n/d	FALSE	2	Jurkat lysate	11	12	33	1.42	1.24	1.35	1	0.51	0.31	0.43	0	6.8	FALSE	FALSE	FALSE	P0335573A
PSMC4	P43686	47366	n/d	FALSE	2	Jurkat lysate	8	8	24.6	1.3	1.16	1.2	1	0.38	0.22	0.26	0	6.81	FALSE	FALSE	FALSE	P0335573A
PSMC5	P62195	45626	n/d	FALSE	2	Jurkat lysate	12	13	35.2	1.56	1.28	1.35	1	0.64	0.35	0.44	0	7.05	FALSE	FALSE	FALSE	P0335573A
PSMC6	P62333	44172	n/d	FALSE	2	Jurkat lysate	12	12	30.3	1.46	1.25	1.27	1	0.54	0.32	0.35	0	7.33	FALSE	FALSE	FALSE	P0335573A
PSMD1	Q99460	105835	n/d	FALSE	2	Jurkat lysate	22	27	25.5	1.67	1.37	1.46	1	0.74	0.45	0.55	0	7.45	FALSE	FALSE	FALSE	P0335573A
PSMD10	O75832	24428	n/d	FALSE	2	Jurkat lysate	6	6	31.9	1.46	1.29	1.31	1	0.55	0.37	0.39	0	6.75	FALSE	FALSE	FALSE	P0335573A
PSMD11	O00231	47534	n/d	FALSE	2	Jurkat lysate	9	10	22	1.39	1.24	1.31	1	0.48	0.31	0.39	0	7.1	FALSE	FALSE	FALSE	P0335573A
PSMD12	O00232	52904	n/d	FALSE	2	Jurkat lysate	17	18	36	1.55	1.33	1.41	1	0.63	0.41	0.5	0	7.16	FALSE	FALSE	FALSE	P0335573A
PSMD13	Q9UNM6	42945	n/d	FALSE	2	Jurkat lysate	11	13	31.6	1.47	1.26	1.36	1	0.55	0.33	0.44	0	6.99	FALSE	FALSE	FALSE	P0335573A
PSMD14	O00487	34577	PROTEASE	FALSE	2	Jurkat lysate	7	8	23.2	1.51	1.28	1.4	1	0.6	0.36	0.48	0	7.01	FALSE	FALSE	FALSE	P0335573A
PSMD2	Q13200	100199	n/d	FALSE	2	Jurkat lysate	25	30	28.5	1.59	1.32	1.41	1	0.67	0.4	0.49	0	7.28	FALSE	FALSE	FALSE	P0335573A
PSMD3	O43242	60977	n/d	FALSE	2	Jurkat lysate	15	17	27.5	1.42	1.31	1.38	1	0.5	0.39	0.46	0	7.01	FALSE	FALSE	FALSE	P0335573A
PSMD4	P55036	40736	n/d	FALSE	2	Jurkat lysate	4	5	14.1	1.23	1.16	1.28	1	0.3	0.21	0.35	0	6.73	FALSE	FALSE	FALSE	P0335573A
PSMD5	Q16401	56195	n/d	FALSE	2	Jurkat lysate	9	9	22.6	1.37	1.18	1.21	1	0.45	0.24	0.28	0	6.69	FALSE	FALSE	FALSE	P0335573A
PSMD6	Q15008	45531	n/d	FALSE	2	Jurkat lysate	18	20	46	1.33	1.18	1.21	1	0.41	0.24	0.27	0	7.46	FALSE	FALSE	FALSE	P0335573A
PSMD7	P51665	37025	PROTEASE	FALSE	2	Jurkat lysate	5	5	18.5	1.27	1.17	1.27	1	0.35	0.22	0.34	0	6.43	FALSE	FALSE	FALSE	P0335573A
PSMD8	P48556	39611	n/d	FALSE	2	Jurkat lysate	4	4	10.9	1.27	1.18	1.19	1	0.35	0.24	0.25	0	6.54	FALSE	FALSE	FALSE	P0335573A
PSMD9	O00233	24682	n/d	FALSE	2	Jurkat lysate	4	4	20.6	1.38	1.11	1.23	1	0.46	0.15	0.3	0	6.76	FALSE	FALSE	FALSE	P0335573A
PSME1	Q06323	28723	n/d	FALSE	2	Jurkat lysate	13	15	55.4	1.37	1.19	1.25	1	0.45	0.26	0.32	0	7.31	FALSE	FALSE	FALSE	P0335573A
PSME2	Q9UL46	27401	n/d	FALSE	2	Jurkat lysate	7	7	30.1	1.35	1.22	1.24	1	0.44	0.28	0.31	0	7.18	FALSE	FALSE	FALSE	P0335573A
PSME3	P61289	30889	n/d	FALSE	2	Jurkat lysate	9	10	34.3	1.38	1.13	1.35	1	0.47	0.17	0.43	0	7.38	FALSE	FALSE	FALSE	P0335573A
PSME4	Q14997	211332	n/d	FALSE	2	Jurkat lysate	11	12	6.6	1.61	1.37	1.38	1	0.69	0.45	0.47	0	6.45	FALSE	FALSE	FALSE	P0335573A
PSMF1	Q92530	29816	n/d	FALSE	2	Jurkat lysate	4	4	14.8	1.21	1.07	1.2	1	0.27	0.09	0.27	0	6.71	FALSE	FALSE	FALSE	P0335573A
PSMG1	O95456	32854	n/d	FALSE	2	Jurkat lysate	7	7	29.9	1.6	1.39	1.48	1	0.68	0.48	0.57	0	6.78	FALSE	FALSE	FALSE	P0335573A
PSMG2	Q969U7	29396	n/d	FALSE	2	Jurkat lysate	5	5	18.2	1.79	1.41	1.55	1	0.84	0.49	0.63	0	6.72	FALSE	FALSE	FALSE	P0335573A
PSPC1	Q8WXF1	58743	n/d	FALSE	2	Jurkat lysate	5	5	10.5	1.53	1.28	1.34	1	0.61	0.35	0.42	0	6.9	FALSE	FALSE	FALSE	P0335573A
PSPH	P78330	25007	n/d	FALSE	2	Jurkat lysate	2	2	11.1	1.31	1.04	1.3	1	0.39	0.05	0.38	0	5.98	FALSE	FALSE	FALSE	P0335573A
PTAR1	Q7Z6K3	46405	n/d	FALSE	2	Jurkat lysate	2	2	4.7	1.43	1.34	1.32	1	0.52	0.42	0.4	0	5.87	FALSE	FALSE	FALSE	P0335573A
PTBP1	P26599	59632	n/d	FALSE	2	Jurkat lysate	15	19	35.4	1.66	1.39	1.5	1	0.73	0.47	0.59	0	7.96	FALSE	FALSE	FALSE	P0335573A
PTCD3	Q96EY7	78549	n/d	FALSE	2	Jurkat lysate	13	13	18.6	1.45	1.24	1.36	1	0.53	0.31	0.44	0	6.67	FALSE	FALSE	FALSE	P0335573A
PTER	Q96BW5	39017	n/d	FALSE	2	Jurkat lysate	4	4	12	1.37	1.18	1.26	1	0.46	0.23	0.33	0	6.69	FALSE	FALSE	FALSE	P0335573A
PTGES3	Q15185	18697	n/d	FALSE	2	Jurkat lysate	8	11	51.2	1.36	1.23	1.31	1	0.45	0.29	0.39	0	7.6	FALSE	FALSE	FALSE	P0335573A
PTPA	Q15257	36775	n/d	FALSE	2	Jurkat lysate	4	5	7.8	1.24	1.14	1.33	1	0.31	0.18	0.41	0	6.85	FALSE	FALSE	FALSE	P0335573A
PTPN1	P18031	49966	PHOSPHATASE	FALSE	2	Jurkat lysate	10	10	25.3	1.28	1.12	1.26	1	0.36	0.16	0.33	0	6.87	FALSE	FALSE	FALSE	P0335573A
PTPN11	Q06124	68436	PHOSPHATASE	FALSE	2	Jurkat lysate	12	12	21.9	1.42	1.14	1.33	1	0.51	0.2	0.41	0	6.92	FALSE	FALSE	FALSE	P0335573A
PTPN2	P17706	48473	PHOSPHATASE	FALSE	2	Jurkat lysate	4	4	10.6	1.28	1.09	1.3	1	0.36	0.13	0.38	0	6.75	FALSE	FALSE	FALSE	P0335573A
PTPN23	Q9H3S7	178971	PHOSPHATASE	FALSE	2	Jurkat lysate	6	6	4.5	1.21	1.09	1.22	1	0.27	0.12	0.28	0	6.83	FALSE	FALSE	FALSE	P0335573A
PTPN6	P29350	67718	PHOSPHATASE	FALSE	2	Jurkat lysate	8	10	17.3	1.39	1.21	1.29	1	0.47	0.27	0.37	0	6.9	FALSE	FALSE	FALSE	P0335573A
PTPN7	P35236	52284	PHOSPHATASE	FALSE	2	Jurkat lysate	2	2	4.4	1.31	1.09	1.32	1	0.39	0.12	0.4	0	6.31	FALSE	FALSE	FALSE	P0335573A
PTPRC	P08575	147252	PHOSPHATASE	FALSE	2	Jurkat lysate	22	28	18.1	1.34	1.14	1.35	1	0.42	0.19	0.43	0	7.36	FALSE	FALSE	FALSE	P0335573A
PTRH2	Q9Y3E5	19193	n/d	FALSE	2	Jurkat lysate	4	5	27.4	1.41	1.31	1.39	1	0.5	0.38	0.48	0	6.78	FALSE	FALSE	FALSE	P0335573A
PUF60	Q9UHX1	59875	n/d	FALSE	2	Jurkat lysate	8	9	18.1	1.37	1.24	1.29	1	0.45	0.31	0.37	0	6.87	FALSE	FALSE	FALSE	P0335573A
PUS1	Q9Y606	47470	n/d	FALSE	2	Jurkat lysate	3	3	7.3	1.25	1.04	1.13	1	0.32	0.06	0.18	0	6.22	FALSE	FALSE	FALSE	P0335573A
PXK	Q7Z7A4	64949	KINASE	TRUE	2	Jurkat lysate	2	2	3.8	1.32	1.19	1.29	1	0.41	0.25	0.37	0	6.2	FALSE	FALSE	FALSE	P0335573A
PYCR1	P32322	35980	OXIDOREDUCTASE	FALSE	2	Jurkat lysate	3	3	12.9	1.4	1.13	1.39	1	0.48	0.17	0.47	0	6.59	FALSE	FALSE	FALSE	P0335573A
PYCR2	Q96C36	33637	OXIDOREDUCTASE	FALSE	2	Jurkat lysate	10	10	39.4	1.67	1.36	1.55	1	0.74	0.45	0.63	0	6.92	FALSE	FALSE	FALSE	P0335573A
PYCR3	Q53H96	28663	n/d	FALSE	2	Jurkat lysate	4	5	16.8	1.56	1.22	1.4	1	0.64	0.29	0.48	0	6.65	FALSE	FALSE	FALSE	P0335573A
PYGB	P11216	96695	n/d	FALSE	2	Jurkat lysate	3	3	4	1.17	1.02	1.39	1	0.22	0.03	0.48	0	5.83	FALSE	FALSE	FALSE	P0335573A
QARS	P47897	87798	n/d	FALSE	2	Jurkat lysate	24	30	39.5	1.71	1.4	1.52	1	0.78	0.49	0.6	0	7.42	FALSE	FALSE	FALSE	P0335573A
QRICH1	Q2TAL8	86435	n/d	FALSE	2	Jurkat lysate	3	4	4.3	1.62	1.42	1.52	1	0.7	0.51	0.61	0	6.3	FALSE	FALSE	FALSE	P0335573A
QTRT1	Q9BXR0	44047	n/d	FALSE	2	Jurkat lysate	5	5	14.6	1.39	1.25	1.29	1	0.47	0.33	0.37	0	6.38	FALSE	FALSE	FALSE	P0335573A
QTRT2	Q9H974	48203	n/d	FALSE	2	Jurkat lysate	5	5	17.6	1.3	1.08	1.2	1	0.38	0.11	0.26	0	6.31	FALSE	FALSE	FALSE	P0335573A
RAB10	P61026	22541	n/d	FALSE	2	Jurkat lysate	7	8	42.5	1.21	1.09	1.19	1	0.28	0.12	0.25	0	6.87	FALSE	FALSE	FALSE	P0335573A
RAB14	P61106	23897	n/d	FALSE	2	Jurkat lysate	7	7	36.3	1.2	1.02	1.19	1	0.26	0.02	0.25	0	6.62	FALSE	FALSE	FALSE	P0335573A
RAB1A	P62820	22677	n/d	FALSE	2	Jurkat lysate	4	5	48.8	1.18	1.15	1.24	1	0.24	0.2	0.31	0	6.76	FALSE	FALSE	FALSE	P0335573A
RAB1B	Q9H0U4	22171	n/d	FALSE	2	Jurkat lysate	2	2	15.9	1.05	1.09	1.22	1	0.07	0.12	0.29	0	6.4	FALSE	FALSE	FALSE	P0335573A
RAB21	Q9UL25	24347	n/d	FALSE	2	Jurkat lysate	2	2	8	1.4	1.32	1.29	1	0.48	0.4	0.37	0	6.66	FALSE	FALSE	FALSE	P0335573A
RAB3GAP1	Q15042	111284	n/d	FALSE	2	Jurkat lysate	6	6	6.8	1.52	1.15	1.32	1	0.61	0.2	0.4	0	6.48	FALSE	FALSE	FALSE	P0335573A
RAB3GAP2	Q9H2M9	155983	n/d	FALSE	2	Jurkat lysate	8	8	6	1.6	1.26	1.43	1	0.67	0.34	0.52	0	6.47	FALSE	FALSE	FALSE	P0335573A
RAB5C	P51148	27035	n/d	FALSE	2	Jurkat lysate	3	3	17.1	1.2	1.08	1.14	1	0.26	0.11	0.19	0	6.69	FALSE	FALSE	FALSE	P0335573A
RAB7A	P51149	23489	n/d	FALSE	2	Jurkat lysate	8	8	46.4	1.3	1.22	1.31	1	0.38	0.28	0.39	0	7.11	FALSE	FALSE	FALSE	P0335573A
RABGGTA	Q92696	65071	n/d	FALSE	2	Jurkat lysate	10	11	18.5	1.38	1.1	1.24	1	0.46	0.14	0.31	0	6.86	FALSE	FALSE	FALSE	P0335573A
RAC1	P63000	23467	n/d	FALSE	2	Jurkat lysate	6	9	41.7	1.34	1.2	1.34	1	0.42	0.26	0.42	0	7.29	FALSE	FALSE	FALSE	P0335573A
RAC2	P15153	21429	n/d	FALSE	2	Jurkat lysate	5	6	22.9	1.3	1.25	1.36	1	0.38	0.32	0.44	0	7.37	FALSE	FALSE	FALSE	P0335573A
RACK1	P63244	35076	n/d	FALSE	2	Jurkat lysate	11	14	35.6	1.42	1.28	1.35	1	0.51	0.36	0.43	0	7.02	FALSE	FALSE	FALSE	P0335573A
RAD21	O60216	71689	n/d	FALSE	2	Jurkat lysate	9	10	15.2	1.54	1.28	1.49	1	0.62	0.35	0.58	0	6.65	FALSE	FALSE	FALSE	P0335573A
RAD23A	P54725	39609	n/d	FALSE	2	Jurkat lysate	2	2	2.5	1.05	1.24	1.17	1	0.06	0.31	0.23	0	6.35	FALSE	FALSE	FALSE	P0335573A
RAD23B	P54727	43171	n/d	FALSE	2	Jurkat lysate	3	3	17.4	1.33	1.06	1.32	1	0.41	0.09	0.4	0	6.05	FALSE	FALSE	FALSE	P0335573A
RAD50	Q92878	154585	n/d	FALSE	2	Jurkat lysate	6	6	5.1	1.34	1.09	1.25	1	0.42	0.13	0.32	0	6.24	FALSE	FALSE	FALSE	P0335573A
RAE1	P78406	40968	n/d	FALSE	2	Jurkat lysate	5	6	16.8	1.44	1.22	1.41	1	0.53	0.29	0.5	0	6.68	FALSE	FALSE	FALSE	P0335573A
RALGAPA1	Q6GYQ0	234851	n/d	FALSE	2	Jurkat lysate	3	3	1.5	1.59	1.36	1.5	1	0.67	0.44	0.59	0	6.39	FALSE	FALSE	FALSE	P0335573A
RALGAPB	Q86X10	166797	n/d	FALSE	2	Jurkat lysate	6	6	4.6	1.8	1.48	1.46	1	0.85	0.57	0.55	0	6.48	FALSE	FALSE	FALSE	P0335573A
RALY	Q9UKM9	32463	n/d	FALSE	2	Jurkat lysate	6	6	17.3	1.28	1.15	1.3	1	0.36	0.2	0.38	0	6.96	FALSE	FALSE	FALSE	P0335573A
RAN	P62826	24423	n/d	FALSE	2	Jurkat lysate	9	16	44	1.36	1.24	1.28	1	0.44	0.31	0.36	0	7.96	FALSE	FALSE	FALSE	P0335573A
RANBP1	P43487	23310	n/d	FALSE	2	Jurkat lysate	8	12	41.8	1.35	1.12	1.24	1	0.43	0.17	0.31	0	7.15	FALSE	FALSE	FALSE	P0335573A
RANBP2	P49792	358195	n/d	FALSE	2	Jurkat lysate	27	28	9.1	1.4	1.17	1.29	1	0.48	0.23	0.37	0	6.81	FALSE	FALSE	FALSE	P0335573A
RANBP3	Q9H6Z4	60209	n/d	FALSE	2	Jurkat lysate	3	3	6.3	1.44	1.21	1.47	1	0.52	0.27	0.55	0	6.12	FALSE	FALSE	FALSE	P0335573A
RANGAP1	P46060	63541	n/d	FALSE	2	Jurkat lysate	13	14	24	1.32	1.17	1.25	1	0.4	0.22	0.32	0	6.8	FALSE	FALSE	FALSE	P0335573A
RAP1B	P61224	18778	n/d	FALSE	2	Jurkat lysate	3	5	48.9	1.34	1.22	1.31	1	0.43	0.28	0.39	0	7.02	FALSE	FALSE	FALSE	P0335573A
RAP1GDS1	P52306	66387	n/d	FALSE	2	Jurkat lysate	7	7	16.6	1.31	1.06	1.24	1	0.39	0.09	0.31	0	6.81	FALSE	FALSE	FALSE	P0335573A
RARS	P54136	75378	n/d	FALSE	2	Jurkat lysate	23	26	33.6	1.64	1.34	1.46	1	0.71	0.42	0.55	0	7.39	FALSE	FALSE	FALSE	P0335573A
RASA2	Q15283	96613	n/d	FALSE	2	Jurkat lysate	3	4	4.1	1.47	1.21	1.3	1	0.55	0.28	0.38	0	6.22	FALSE	FALSE	FALSE	P0335573A
RASAL3	Q86YV0	111897	n/d	FALSE	2	Jurkat lysate	6	7	6.9	1.42	1.26	1.36	1	0.5	0.33	0.45	0	6.68	FALSE	FALSE	FALSE	P0335573A
RASSF5	Q8WWW0	30358	n/d	FALSE	2	Jurkat lysate	2	2	3.6	0.67	0.57	1.28	1	-0.57	-0.81	0.35	0	6.33	FALSE	FALSE	FALSE	P0335573A
RB1	P06400	106158	n/d	FALSE	2	Jurkat lysate	23	25	24	1.58	1.35	1.46	1	0.66	0.43	0.55	0	7.27	FALSE	FALSE	FALSE	P0335573A
RBBP4	Q09028	47655	n/d	FALSE	2	Jurkat lysate	6	8	33.6	1.54	1.26	1.36	1	0.63	0.33	0.45	0	7.37	FALSE	FALSE	FALSE	P0335573A
RBBP5	Q15291	59152	n/d	FALSE	2	Jurkat lysate	6	6	11.5	1.72	1.32	1.49	1	0.78	0.4	0.57	0	6.54	FALSE	FALSE	FALSE	P0335573A
RBBP6	Q7Z6E9	201562	n/d	FALSE	2	Jurkat lysate	2	2	1.7	1.54	1.28	1.51	1	0.62	0.35	0.59	0	6.11	FALSE	FALSE	FALSE	P0335573A
RBBP7	Q16576	47820	n/d	FALSE	2	Jurkat lysate	4	6	11.1	1.66	1.33	1.44	1	0.73	0.41	0.52	0	7.28	FALSE	FALSE	FALSE	P0335573A
RBM10	P98175	110365	n/d	FALSE	2	Jurkat lysate	5	7	8.2	1.33	1.15	1.24	1	0.41	0.2	0.31	0	6.42	FALSE	FALSE	FALSE	P0335573A
RBM12	Q9NTZ6	97394	n/d	FALSE	2	Jurkat lysate	10	11	12.2	1.61	1.35	1.41	1	0.68	0.44	0.49	0	6.85	FALSE	FALSE	FALSE	P0335573A
RBM14	Q96PK6	69491	n/d	FALSE	2	Jurkat lysate	5	5	7.5	1.33	1.08	1.27	1	0.41	0.11	0.35	0	6.59	FALSE	FALSE	FALSE	P0335573A
RBM15B	Q8NDT2	97204	n/d	FALSE	2	Jurkat lysate	2	2	2	1.37	1.15	1.04	1	0.46	0.2	0.06	0	6.05	FALSE	FALSE	FALSE	P0335573A
RBM17	Q96I25	44961	n/d	FALSE	2	Jurkat lysate	8	9	21.2	1.37	1.17	1.31	1	0.45	0.22	0.39	0	6.7	FALSE	FALSE	FALSE	P0335573A
RBM22	Q9NW64	46895	n/d	FALSE	2	Jurkat lysate	2	3	6.9	1.46	1.31	1.43	1	0.55	0.39	0.52	0	6.54	FALSE	FALSE	FALSE	P0335573A
RBM25	P49756	100184	n/d	FALSE	2	Jurkat lysate	5	6	5.5	1.15	1.15	1.28	1	0.2	0.2	0.35	0	6.7	FALSE	FALSE	FALSE	P0335573A
RBM26	Q5T8P6	113596	n/d	FALSE	2	Jurkat lysate	10	11	9.8	1.49	1.32	1.41	1	0.57	0.4	0.5	0	6.84	FALSE	FALSE	FALSE	P0335573A
RBM27	Q9P2N5	118717	n/d	FALSE	2	Jurkat lysate	3	3	3	1.34	1.23	1.47	1	0.42	0.3	0.55	0	6.31	FALSE	FALSE	FALSE	P0335573A
RBM33	Q96EV2	129984	n/d	FALSE	2	Jurkat lysate	3	3	2.9	1.03	0.99	1.09	1	0.05	-0.01	0.13	0	6.19	FALSE	FALSE	FALSE	P0335573A
RBM39	Q14498	59379	n/d	FALSE	2	Jurkat lysate	17	25	35.8	1.24	1.32	1.39	1	0.32	0.4	0.47	0	7.72	FALSE	FALSE	FALSE	P0335573A
RBM4	Q9BWF3	40313	n/d	FALSE	2	Jurkat lysate	9	9	25.5	1.43	1.2	1.28	1	0.52	0.26	0.36	0	6.98	FALSE	FALSE	FALSE	P0335573A
RBM8A	Q9Y5S9	19889	n/d	FALSE	2	Jurkat lysate	4	5	31	1.22	1.07	1.3	1	0.29	0.09	0.38	0	6.61	FALSE	FALSE	FALSE	P0335573A
RBPJ	Q06330	55636	n/d	FALSE	2	Jurkat lysate	3	3	7	1.41	1.17	1.41	1	0.5	0.23	0.49	0	6.43	FALSE	FALSE	FALSE	P0335573A
RBX1	P62877	12274	n/d	FALSE	2	Jurkat lysate	3	4	13	1.69	1.47	1.5	1	0.75	0.55	0.58	0	7.18	FALSE	FALSE	FALSE	P0335573A
RCC1	P18754	48145	n/d	FALSE	2	Jurkat lysate	16	21	49.9	1.41	1.21	1.33	1	0.5	0.28	0.41	0	7.36	FALSE	FALSE	FALSE	P0335573A
RCC2	Q9P258	56084	n/d	FALSE	2	Jurkat lysate	25	35	56.5	1.53	1.3	1.37	1	0.62	0.38	0.46	0	8.04	FALSE	FALSE	FALSE	P0335573A
RCSD1	Q6JBY9	44503	n/d	FALSE	2	Jurkat lysate	4	4	12.5	1.49	1.21	1.34	1	0.58	0.28	0.43	0	6.41	FALSE	FALSE	FALSE	P0335573A
RDH11	Q8TC12	35386	OXIDOREDUCTASE	FALSE	2	Jurkat lysate	4	4	19.2	1.43	1.28	1.39	1	0.52	0.36	0.47	0	6.64	FALSE	FALSE	FALSE	P0335573A
RDX	P35241	68563	n/d	FALSE	2	Jurkat lysate	5	5	9.9	1.1	1	1.23	1	0.14	0.01	0.3	0	6.35	FALSE	FALSE	FALSE	P0335573A
RECQL	P46063	73457	n/d	FALSE	2	Jurkat lysate	15	16	29.1	1.61	1.39	1.42	1	0.69	0.47	0.51	0	7.03	FALSE	FALSE	FALSE	P0335573A
REEP5	Q00765	21493	n/d	FALSE	2	Jurkat lysate	3	3	14.3	1.37	1.2	1.31	1	0.45	0.26	0.39	0	6.48	FALSE	FALSE	FALSE	P0335573A
RELA	Q04206	60218	n/d	FALSE	2	Jurkat lysate	3	3	4.9	1.43	1.29	1.41	1	0.51	0.37	0.5	0	6.71	FALSE	FALSE	FALSE	P0335573A
RER1	O15258	22958	n/d	FALSE	2	Jurkat lysate	3	5	21.9	1.44	1.34	1.67	1	0.52	0.42	0.74	0	6.85	FALSE	FALSE	FALSE	P0335573A
REXO2	Q9Y3B8	26832	n/d	FALSE	2	Jurkat lysate	2	2	8	1.36	1.16	1.29	1	0.44	0.21	0.37	0	6.76	FALSE	FALSE	FALSE	P0335573A
RFC1	P35251	128253	n/d	FALSE	2	Jurkat lysate	8	9	8.9	1.34	1.13	1.33	1	0.42	0.17	0.41	0	6.39	FALSE	FALSE	FALSE	P0335573A
RFC2	P35250	39157	n/d	FALSE	2	Jurkat lysate	8	8	24	1.55	1.29	1.38	1	0.64	0.37	0.47	0	6.85	FALSE	FALSE	FALSE	P0335573A
RFC3	P40938	40556	n/d	FALSE	2	Jurkat lysate	3	3	9.8	1.53	1.3	1.4	1	0.62	0.38	0.49	0	6.51	FALSE	FALSE	FALSE	P0335573A
RFC4	P35249	39681	n/d	FALSE	2	Jurkat lysate	5	5	18.5	1.42	1.22	1.25	1	0.5	0.28	0.33	0	6.8	FALSE	FALSE	FALSE	P0335573A
RFC5	P40937	38496	n/d	FALSE	2	Jurkat lysate	2	2	7.4	1.02	1.08	1.01	1	0.03	0.11	0.02	0	6.23	FALSE	FALSE	FALSE	P0335573A
RFT1	Q96AA3	60335	n/d	FALSE	2	Jurkat lysate	2	2	3.3	1.72	1.43	1.45	1	0.78	0.52	0.54	0	6.72	FALSE	FALSE	FALSE	P0335573A
RFX1	P22670	104757	n/d	FALSE	2	Jurkat lysate	2	2	1.8	1.37	1.16	1.07	1	0.45	0.21	0.1	0	6.18	FALSE	FALSE	FALSE	P0335573A
RHOG	P84095	21308	n/d	FALSE	2	Jurkat lysate	7	7	45	1.32	1.25	1.53	1	0.4	0.33	0.61	0	7.18	FALSE	FALSE	FALSE	P0335573A
RHOT1	Q8IXI2	79547	n/d	FALSE	2	Jurkat lysate	3	3	5.2	1.77	1.27	1.51	1	0.82	0.35	0.6	0	6.21	FALSE	FALSE	FALSE	P0335573A
RIC8A	Q9NPQ8	60372	n/d	FALSE	2	Jurkat lysate	3	3	7.9	1.16	1.03	1.16	1	0.21	0.04	0.21	0	6	FALSE	FALSE	FALSE	P0335573A
RIF1	Q5UIP0	274462	n/d	FALSE	2	Jurkat lysate	19	19	9.2	1.48	1.21	1.33	1	0.57	0.27	0.41	0	6.44	FALSE	FALSE	FALSE	P0335573A
RMC1	Q96DM3	74974	n/d	FALSE	2	Jurkat lysate	3	3	5.5	1.63	1.44	1.62	1	0.71	0.52	0.7	0	6.36	FALSE	FALSE	FALSE	P0335573A
RMDN1	Q96DB5	35808	n/d	FALSE	2	Jurkat lysate	3	3	11.8	1.52	1.39	1.44	1	0.61	0.48	0.53	0	5.98	FALSE	FALSE	FALSE	P0335573A
RNASEH2A	O75792	33395	n/d	FALSE	2	Jurkat lysate	5	5	21.7	1.4	1.09	1.37	1	0.49	0.12	0.45	0	6.88	FALSE	FALSE	FALSE	P0335573A
RNASEH2B	Q5TBB1	35138	n/d	FALSE	2	Jurkat lysate	9	9	28.8	1.37	1.2	1.34	1	0.46	0.26	0.43	0	7.07	FALSE	FALSE	FALSE	P0335573A
RNF114	Q9Y508	25694	n/d	FALSE	2	Jurkat lysate	2	2	9.2	1.49	1.19	1.48	1	0.58	0.25	0.57	0	6.15	FALSE	FALSE	FALSE	P0335573A
RNF123	Q5XPI4	148957	n/d	FALSE	2	Jurkat lysate	4	4	2.3	1.42	1.28	1.33	1	0.51	0.36	0.41	0	6.23	FALSE	FALSE	FALSE	P0335573A
RNF168	Q8IYW5	65019	n/d	FALSE	2	Jurkat lysate	2	2	1.9	0.94	1.05	1.2	1	-0.09	0.07	0.27	0	5.73	FALSE	FALSE	FALSE	P0335573A
RNF20	Q5VTR2	113661	n/d	FALSE	2	Jurkat lysate	4	4	5.2	1.49	1.2	1.28	1	0.58	0.27	0.35	0	7.19	FALSE	FALSE	FALSE	P0335573A
RNF213	Q63HN8	596479	n/d	FALSE	2	Jurkat lysate	29	30	5.7	1.48	1.25	1.33	1	0.56	0.32	0.41	0	6.71	FALSE	FALSE	FALSE	P0335573A
RNF40	O75150	113649	n/d	FALSE	2	Jurkat lysate	5	5	6.5	1.37	1.25	1.33	1	0.45	0.32	0.41	0	6.44	FALSE	FALSE	FALSE	P0335573A
RNH1	P13489	49973	n/d	FALSE	2	Jurkat lysate	10	11	24.7	1.43	1.21	1.33	1	0.52	0.27	0.41	0	7.2	FALSE	FALSE	FALSE	P0335573A
RNMT	O43148	57724	MT	FALSE	2	Jurkat lysate	4	5	8.8	1.31	1.1	1.22	1	0.39	0.14	0.28	0	6.53	FALSE	FALSE	FALSE	P0335573A
RNPEP	Q9H4A4	72595	PROTEASE	FALSE	2	Jurkat lysate	11	12	23.7	1.85	1.56	1.48	1	0.88	0.64	0.57	0	6.96	FALSE	FALSE	FALSE	P0335573A
RNPS1	Q15287	34208	n/d	FALSE	2	Jurkat lysate	5	10	15.7	1.15	1.28	1.41	1	0.2	0.36	0.5	0	7.42	FALSE	FALSE	FALSE	P0335573A
ROCK1	Q13464	158173	KINASE	TRUE	2	Jurkat lysate	32	38	26.1	1.61	1.33	1.42	1	0.69	0.41	0.51	0	7.27	FALSE	FALSE	FALSE	P0335573A
ROCK2	O75116	160898	KINASE	TRUE	2	Jurkat lysate	23	24	17.1	1.63	1.39	1.49	1	0.7	0.48	0.57	0	6.83	FALSE	FALSE	FALSE	P0335573A
RPA1	P27694	68137	n/d	FALSE	2	Jurkat lysate	16	17	27.3	1.54	1.24	1.37	1	0.62	0.31	0.46	0	7.24	FALSE	FALSE	FALSE	P0335573A
RPA2	P15927	38809	n/d	FALSE	2	Jurkat lysate	5	5	21.9	1.45	1.23	1.37	1	0.54	0.29	0.46	0	6.83	FALSE	FALSE	FALSE	P0335573A
RPAP1	Q9BWH6	152753	n/d	FALSE	2	Jurkat lysate	5	6	4.7	1.53	1.29	1.5	1	0.62	0.36	0.58	0	6.32	FALSE	FALSE	FALSE	P0335573A
RPAP3	Q9H6T3	75718	n/d	FALSE	2	Jurkat lysate	4	6	6	1.48	1.23	1.35	1	0.56	0.3	0.43	0	6.09	FALSE	FALSE	FALSE	P0335573A
RPE	Q96AT9	24927	n/d	FALSE	2	Jurkat lysate	2	2	13.2	1.48	1.28	1.32	1	0.57	0.36	0.4	0	6.53	FALSE	FALSE	FALSE	P0335573A
RPIA	P49247	33269	n/d	FALSE	2	Jurkat lysate	7	7	20.6	1.71	1.44	1.41	1	0.78	0.52	0.49	0	6.86	FALSE	FALSE	FALSE	P0335573A
RPL10	P27635	24604	n/d	FALSE	2	Jurkat lysate	3	4	18.2	1.33	1.2	1.36	1	0.41	0.26	0.44	0	6.43	FALSE	FALSE	FALSE	P0335573A
RPL10A	P62906	24831	n/d	FALSE	2	Jurkat lysate	2	2	13.4	1.33	1.25	1.37	1	0.41	0.32	0.45	0	6.43	FALSE	FALSE	FALSE	P0335573A
RPL12	P30050	17818	n/d	FALSE	2	Jurkat lysate	4	4	35.2	1.42	1.29	1.39	1	0.51	0.37	0.47	0	6.21	FALSE	FALSE	FALSE	P0335573A
RPL13	P26373	24261	n/d	FALSE	2	Jurkat lysate	3	3	11.4	1.28	1.25	1.33	1	0.35	0.33	0.41	0	6.69	FALSE	FALSE	FALSE	P0335573A
RPL13A	P40429	23577	n/d	FALSE	2	Jurkat lysate	6	7	26.6	1.31	1.29	1.51	1	0.39	0.36	0.59	0	7.13	FALSE	FALSE	FALSE	P0335573A
RPL15	P61313	24146	n/d	FALSE	2	Jurkat lysate	7	7	27	1.12	1.2	1.26	1	0.16	0.27	0.33	0	6.85	FALSE	FALSE	FALSE	P0335573A
RPL17	P18621	26372	n/d	FALSE	2	Jurkat lysate	3	5	19	1.21	0.99	0.99	1	0.28	-0.01	-0.02	0	6.95	FALSE	FALSE	FALSE	P0335573A
RPL18	Q07020	21634	n/d	FALSE	2	Jurkat lysate	6	8	28.2	1.09	1.18	1.41	1	0.12	0.24	0.49	0	7.23	FALSE	FALSE	FALSE	P0335573A
RPL18A	Q02543	20762	n/d	FALSE	2	Jurkat lysate	5	5	26.7	1.21	1.23	1.17	1	0.27	0.29	0.23	0	6.85	FALSE	FALSE	FALSE	P0335573A
RPL19	P84098	23466	n/d	FALSE	2	Jurkat lysate	4	5	17.9	0.98	1.04	1.32	1	-0.03	0.06	0.4	0	6.76	FALSE	FALSE	FALSE	P0335573A
RPL23A	P62750	17695	n/d	FALSE	2	Jurkat lysate	4	4	37.2	1.19	1.22	1.42	1	0.25	0.29	0.5	0	6.97	FALSE	FALSE	FALSE	P0335573A
RPL24	P83731	17779	n/d	FALSE	2	Jurkat lysate	6	8	26.1	1.06	1.07	1.22	1	0.08	0.1	0.29	0	7.2	FALSE	FALSE	FALSE	P0335573A
RPL27	P61353	15798	n/d	FALSE	2	Jurkat lysate	2	2	13.2	1.33	1.39	1.73	1	0.41	0.47	0.79	0	6.4	FALSE	FALSE	FALSE	P0335573A
RPL28	P46779	15747	n/d	FALSE	2	Jurkat lysate	4	4	27	1.25	1.23	1.49	1	0.33	0.3	0.57	0	6.68	FALSE	FALSE	FALSE	P0335573A
RPL29	P47914	17752	n/d	FALSE	2	Jurkat lysate	2	4	17.6	1.04	1.09	1.2	1	0.06	0.12	0.26	0	7.19	FALSE	FALSE	FALSE	P0335573A
RPL3	P39023	46108	n/d	FALSE	2	Jurkat lysate	2	2	3.7	1.45	1.29	1.4	1	0.54	0.37	0.49	0	6.54	FALSE	FALSE	FALSE	P0335573A
RPL32	P62910	15860	n/d	FALSE	2	Jurkat lysate	7	8	52.6	1.01	1.28	1.28	1	0.02	0.36	0.35	0	7.12	FALSE	FALSE	FALSE	P0335573A
RPL35A	P18077	12538	n/d	FALSE	2	Jurkat lysate	2	2	14.5	1.13	1.25	1.19	1	0.17	0.33	0.25	0	6.4	FALSE	FALSE	FALSE	P0335573A
RPL36	Q9Y3U8	12254	n/d	FALSE	2	Jurkat lysate	2	2	19	1.13	1.31	1.46	1	0.17	0.38	0.54	0	6.79	FALSE	FALSE	FALSE	P0335573A
RPL36A	P83881	12441	n/d	FALSE	2	Jurkat lysate	5	5	37.7	1.12	0.89	1.06	1	0.16	-0.18	0.09	0	7.18	FALSE	FALSE	FALSE	P0335573A
RPL37	P61927	11078	n/d	FALSE	2	Jurkat lysate	4	6	25.8	0.95	1.02	1.15	1	-0.08	0.03	0.2	0	7.82	FALSE	FALSE	FALSE	P0335573A
RPL37A	P61513	10275	n/d	FALSE	2	Jurkat lysate	2	2	28.3	1.31	1.17	1.54	1	0.39	0.22	0.62	0	6.66	FALSE	FALSE	FALSE	P0335573A
RPL4	P36578	47697	n/d	FALSE	2	Jurkat lysate	8	10	18.7	1.36	1.31	1.33	1	0.44	0.39	0.42	0	7	FALSE	FALSE	FALSE	P0335573A
RPL5	P46777	34362	n/d	FALSE	2	Jurkat lysate	11	11	35.4	1.32	1.16	1.37	1	0.4	0.21	0.45	0	7.17	FALSE	FALSE	FALSE	P0335573A
RPL6	Q02878	32728	n/d	FALSE	2	Jurkat lysate	7	8	22.2	1.15	1.07	1.15	1	0.2	0.1	0.2	0	6.85	FALSE	FALSE	FALSE	P0335573A
RPL7A	P62424	29995	n/d	FALSE	2	Jurkat lysate	6	7	24.4	1.19	1.1	1.26	1	0.25	0.13	0.33	0	6.67	FALSE	FALSE	FALSE	P0335573A
RPL8	P62917	28024	n/d	FALSE	2	Jurkat lysate	3	3	12.1	0.98	0.98	1.05	1	-0.02	-0.04	0.06	0	6.78	FALSE	FALSE	FALSE	P0335573A
RPLP1	P05386	11514	n/d	FALSE	2	Jurkat lysate	2	3	14	1.09	1.14	1.17	1	0.12	0.19	0.23	0	6.46	FALSE	FALSE	FALSE	P0335573A
RPN1	P04843	68569	n/d	FALSE	2	Jurkat lysate	23	27	36.7	1.51	1.32	1.39	1	0.59	0.4	0.47	0	7.8	FALSE	FALSE	FALSE	P0335573A
RPN2	P04844	69283	n/d	FALSE	2	Jurkat lysate	4	4	11.4	1.57	1.39	1.31	1	0.65	0.48	0.39	0	6.8	FALSE	FALSE	FALSE	P0335573A
RPP30	P78346	35564	n/d	FALSE	2	Jurkat lysate	4	4	17.2	1.63	1.41	1.51	1	0.7	0.5	0.6	0	6.43	FALSE	FALSE	FALSE	P0335573A
RPRD1B	Q9NQG5	36899	n/d	FALSE	2	Jurkat lysate	2	2	8.6	1.46	1.23	1.36	1	0.55	0.3	0.45	0	6.13	FALSE	FALSE	FALSE	P0335573A
RPS11	P62280	18431	n/d	FALSE	2	Jurkat lysate	6	6	26.6	1.27	1.03	1.12	1	0.34	0.04	0.17	0	7.19	FALSE	FALSE	FALSE	P0335573A
RPS12	P25398	14515	n/d	FALSE	2	Jurkat lysate	4	4	46.2	1.35	1.21	1.32	1	0.44	0.27	0.4	0	6.61	FALSE	FALSE	FALSE	P0335573A
RPS13	P62277	17222	n/d	FALSE	2	Jurkat lysate	2	2	10.6	1	1.24	1.35	1	0	0.31	0.43	0	6.32	FALSE	FALSE	FALSE	P0335573A
RPS14	P62263	16273	n/d	FALSE	2	Jurkat lysate	2	5	15.2	1.1	0.99	1.15	1	0.14	-0.01	0.2	0	6.92	FALSE	FALSE	FALSE	P0335573A
RPS15A	P62244	14839	n/d	FALSE	2	Jurkat lysate	6	6	49.2	1.24	1.15	1.38	1	0.31	0.21	0.46	0	7.24	FALSE	FALSE	FALSE	P0335573A
RPS16	P62249	16445	n/d	FALSE	2	Jurkat lysate	3	3	17.8	1.15	1.08	1.14	1	0.2	0.11	0.19	0	6.59	FALSE	FALSE	FALSE	P0335573A
RPS17	P08708	15550	n/d	FALSE	2	Jurkat lysate	3	3	23	1.36	1.24	1.48	1	0.45	0.31	0.56	0	6.55	FALSE	FALSE	FALSE	P0335573A
RPS18	P62269	17718	n/d	FALSE	2	Jurkat lysate	4	4	27	0.97	1	1.32	1	-0.05	-0.01	0.4	0	6.66	FALSE	FALSE	FALSE	P0335573A
RPS2	P15880	31324	n/d	FALSE	2	Jurkat lysate	10	12	35.5	1.3	1.19	1.31	1	0.38	0.25	0.39	0	7.17	FALSE	FALSE	FALSE	P0335573A
RPS23	P62266	15807	n/d	FALSE	2	Jurkat lysate	5	6	29.4	1.25	1.02	1.19	1	0.32	0.03	0.26	0	7.34	FALSE	FALSE	FALSE	P0335573A
RPS24	P62847	32430	n/d	FALSE	2	Jurkat lysate	2	2	13.5	0.97	1.36	1.36	1	-0.05	0.45	0.45	0	6.97	FALSE	FALSE	FALSE	P0335573A
RPS25	P62851	13742	n/d	FALSE	2	Jurkat lysate	2	2	15.2	1.1	0.99	1.13	1	0.14	-0.02	0.18	0	6.86	FALSE	FALSE	FALSE	P0335573A
RPS26	P62854	13015	n/d	FALSE	2	Jurkat lysate	2	2	13.9	1.3	1.11	1.31	1	0.37	0.16	0.39	0	7.18	FALSE	FALSE	FALSE	P0335573A
RPS27A	P62979	17965	n/d	FALSE	2	Jurkat lysate	9	15	62.8	0.95	0.88	1.11	1	-0.08	-0.19	0.15	0	7.96	FALSE	FALSE	FALSE	P0335573A
RPS28	P62857	7841	n/d	FALSE	2	Jurkat lysate	2	2	30.4	1.54	1.42	1.52	1	0.63	0.51	0.61	0	7.09	FALSE	FALSE	FALSE	P0335573A
RPS29	P62273	6677	n/d	FALSE	2	Jurkat lysate	3	3	33.9	1.05	1.05	1.37	1	0.07	0.07	0.45	0	7.18	FALSE	FALSE	FALSE	P0335573A
RPS3	P23396	28486	n/d	FALSE	2	Jurkat lysate	5	5	21.8	1.18	1.09	1.18	1	0.24	0.12	0.24	0	6.6	FALSE	FALSE	FALSE	P0335573A
RPS3A	P61247	29945	n/d	FALSE	2	Jurkat lysate	10	10	35.6	1.26	1.06	1.14	1	0.33	0.08	0.19	0	7.2	FALSE	FALSE	FALSE	P0335573A
RPS4X	P62701	29597	n/d	FALSE	2	Jurkat lysate	10	10	35.7	1.18	0.99	1.06	1	0.23	-0.02	0.09	0	7.05	FALSE	FALSE	FALSE	P0335573A
RPS5	P46782	22876	n/d	FALSE	2	Jurkat lysate	3	3	15.7	1.29	1.17	1.3	1	0.37	0.22	0.37	0	6.62	FALSE	FALSE	FALSE	P0335573A
RPS6	P62753	28680	n/d	FALSE	2	Jurkat lysate	9	10	33.3	1.28	1.19	1.29	1	0.35	0.25	0.37	0	7.69	FALSE	FALSE	FALSE	P0335573A
RPS6KA1	Q15418	82722	KINASE	TRUE	2	Jurkat lysate	11	14	18.6	0.88	0.87	1.19	1	-0.18	-0.19	0.25	0	7.17	FALSE	FALSE	FALSE	P0335573A
RPS6KA3	P51812	83735	KINASE	TRUE	2	Jurkat lysate	16	21	31.9	1.12	1.04	1.23	1	0.16	0.05	0.3	0	7.31	FALSE	FALSE	FALSE	P0335573A
RPS6KA5	O75582	89864	KINASE	TRUE	2	Jurkat lysate	8	8	14	0.69	0.65	1.23	1	-0.53	-0.62	0.3	0	6.75	FALSE	FALSE	FALSE	P0335573A
RPS8	P62241	24205	n/d	FALSE	2	Jurkat lysate	9	11	45.7	1.28	1.14	1.3	1	0.36	0.19	0.38	0	7.36	FALSE	FALSE	FALSE	P0335573A
RPS9	P46781	22591	n/d	FALSE	2	Jurkat lysate	7	7	32	1.39	1.28	1.35	1	0.48	0.36	0.44	0	7.04	FALSE	FALSE	FALSE	P0335573A
RPSA	P08865	32854	n/d	FALSE	2	Jurkat lysate	2	2	9.5	1.31	1.05	1.23	1	0.39	0.07	0.3	0	6.15	FALSE	FALSE	FALSE	P0335573A
RPUSD2	Q8IZ73	61311	n/d	FALSE	2	Jurkat lysate	2	2	4.6	1.85	1.32	1.51	1	0.89	0.4	0.6	0		FALSE	FALSE	FALSE	P0335573A
RRAGA	Q7L523	36566	n/d	FALSE	2	Jurkat lysate	2	2	5.4	1.66	1.4	1.46	1	0.74	0.48	0.55	0	6.33	FALSE	FALSE	FALSE	P0335573A
RRBP1	Q9P2E9	152470	n/d	FALSE	2	Jurkat lysate	18	20	13.3	1.73	1.45	1.44	1	0.79	0.54	0.53	0	7.2	FALSE	FALSE	FALSE	P0335573A
RRM1	P23921	90069	OXIDOREDUCTASE	FALSE	2	Jurkat lysate	24	27	30.4	1.64	1.35	1.43	1	0.72	0.44	0.52	0	7.54	FALSE	FALSE	FALSE	P0335573A
RRM2	P31350	51092	OXIDOREDUCTASE	FALSE	2	Jurkat lysate	5	5	18	1.42	1.21	1.35	1	0.5	0.28	0.43	0	6.65	FALSE	FALSE	FALSE	P0335573A
RRP12	Q5JTH9	143700	n/d	FALSE	2	Jurkat lysate	3	3	2.2	1.34	1.18	1.34	1	0.43	0.24	0.42	0	6.37	FALSE	FALSE	FALSE	P0335573A
RRP9	O43818	51840	n/d	FALSE	2	Jurkat lysate	2	2	3.6	1.08	0.83	1.01	1	0.1	-0.27	0.01	0	6.37	FALSE	FALSE	FALSE	P0335573A
RSBN1	Q5VWQ0	90071	n/d	FALSE	2	Jurkat lysate	3	3	5.7	1.35	1.12	1.29	1	0.43	0.16	0.37	0	5.96	FALSE	FALSE	FALSE	P0335573A
RSRC2	Q7L4I2	50559	n/d	FALSE	2	Jurkat lysate	7	10	16.8	1.13	1.41	1.49	1	0.18	0.49	0.58	0	6.97	FALSE	FALSE	FALSE	P0335573A
RTCA	O00442	40709	n/d	FALSE	2	Jurkat lysate	2	2	10.9	1.68	1.49	1.44	1	0.75	0.57	0.53	0	6.29	FALSE	FALSE	FALSE	P0335573A
RTCB	Q9Y3I0	55210	n/d	FALSE	2	Jurkat lysate	22	29	42.4	1.55	1.34	1.41	1	0.63	0.42	0.49	0	7.66	FALSE	FALSE	FALSE	P0335573A
RTF1	Q92541	80313	n/d	FALSE	2	Jurkat lysate	4	4	6.6	1.45	1.23	1.38	1	0.53	0.3	0.46	0	6.5	FALSE	FALSE	FALSE	P0335573A
RTFDC1	Q9BY42	33886	n/d	FALSE	2	Jurkat lysate	2	2	8.2	1.94	1.45	1.61	1	0.95	0.54	0.69	0	6.43	FALSE	FALSE	FALSE	P0335573A
RTN3	O95197	112610	n/d	FALSE	2	Jurkat lysate	2	2	1.8	1.3	1.19	1.27	1	0.37	0.25	0.34	0	7.08	FALSE	FALSE	FALSE	P0335573A
RTN4	Q9NQC3	129930	n/d	FALSE	2	Jurkat lysate	5	6	5.4	1.32	1.27	1.4	1	0.41	0.35	0.48	0	7	FALSE	FALSE	FALSE	P0335573A
RTRAF	Q9Y224	28068	n/d	FALSE	2	Jurkat lysate	10	13	43.4	1.44	1.23	1.36	1	0.53	0.3	0.44	0	7.11	FALSE	FALSE	FALSE	P0335573A
RUFY1	Q96T51	79817	n/d	FALSE	2	Jurkat lysate	6	6	10	1.56	1.24	1.33	1	0.64	0.31	0.41	0	6.49	FALSE	FALSE	FALSE	P0335573A
RUVBL1	Q9Y265	50227	n/d	FALSE	2	Jurkat lysate	15	19	40.1	1.71	1.43	1.46	1	0.78	0.52	0.55	0	7.29	FALSE	FALSE	FALSE	P0335573A
RUVBL2	Q9Y230	51156	n/d	FALSE	2	Jurkat lysate	14	17	35	1.44	1.22	1.28	1	0.53	0.29	0.35	0	7.12	FALSE	FALSE	FALSE	P0335573A
RXRB	P28702	57365	n/d	FALSE	2	Jurkat lysate	2	2	3.9	1.18	1.31	1.45	1	0.24	0.39	0.53	0	6.13	FALSE	FALSE	FALSE	P0335573A
SAAL1	Q96ER3	53557	n/d	FALSE	2	Jurkat lysate	3	3	4.6	1.32	1.12	1.23	1	0.4	0.16	0.29	0	6.45	FALSE	FALSE	FALSE	P0335573A
SACM1L	Q9NTJ5	66966	n/d	FALSE	2	Jurkat lysate	11	14	20.6	1.62	1.35	1.49	1	0.7	0.43	0.58	0	7.28	FALSE	FALSE	FALSE	P0335573A
SAE1	Q9UBE0	38449	n/d	FALSE	2	Jurkat lysate	18	24	52.3	1.45	1.28	1.35	1	0.54	0.35	0.43	0	7.21	FALSE	FALSE	FALSE	P0335573A
SAFB	Q15424	102854	n/d	FALSE	2	Jurkat lysate	6	8	6.4	1.45	1.21	1.33	1	0.53	0.28	0.41	0	6.89	FALSE	FALSE	FALSE	P0335573A
SAMD9	Q5K651	184279	n/d	FALSE	2	Jurkat lysate	5	5	4.2	1.56	1.33	1.39	1	0.64	0.41	0.47	0	6.15	FALSE	FALSE	FALSE	P0335573A
SAR1A	Q9NR31	22367	n/d	FALSE	2	Jurkat lysate	4	5	21.2	1.27	1.19	1.36	1	0.34	0.25	0.44	0	7.1	FALSE	FALSE	FALSE	P0335573A
SARNP	P82979	23671	n/d	FALSE	2	Jurkat lysate	4	4	20	1.08	1.06	1.24	1	0.11	0.08	0.31	0	6.82	FALSE	FALSE	FALSE	P0335573A
SARS	P49591	58777	n/d	FALSE	2	Jurkat lysate	17	20	36	1.57	1.32	1.39	1	0.65	0.4	0.48	0	7.4	FALSE	FALSE	FALSE	P0335573A
SARS2	Q9NP81	58282	n/d	FALSE	2	Jurkat lysate	8	9	19.7	1.44	1.31	1.3	1	0.52	0.39	0.38	0	7.44	FALSE	FALSE	FALSE	P0335573A
SART1	O43290	90254	n/d	FALSE	2	Jurkat lysate	4	4	5.9	1.16	1.05	1.17	1	0.22	0.07	0.22	0	6.19	FALSE	FALSE	FALSE	P0335573A
SART3	Q15020	109933	n/d	FALSE	2	Jurkat lysate	14	16	16.4	1.46	1.25	1.37	1	0.54	0.32	0.45	0	6.82	FALSE	FALSE	FALSE	P0335573A
SATB1	Q01826	89126	n/d	FALSE	2	Jurkat lysate	5	5	7.2	1.49	1.23	1.32	1	0.58	0.3	0.41	0	6.94	FALSE	FALSE	FALSE	P0335573A
SBDS	Q9Y3A5	28763	n/d	FALSE	2	Jurkat lysate	5	5	20.4	1.46	1.29	1.32	1	0.54	0.37	0.4	0	6.44	FALSE	FALSE	FALSE	P0335573A
SBF1	O95248	211046	n/d	FALSE	2	Jurkat lysate	5	5	2.8	1.43	1.3	1.35	1	0.52	0.38	0.43	0	6.08	FALSE	FALSE	FALSE	P0335573A
SBNO1	A3KN83	154310	n/d	FALSE	2	Jurkat lysate	4	4	4.2	1.6	1.45	1.46	1	0.68	0.53	0.54	0	6.36	FALSE	FALSE	FALSE	P0335573A
SCAF11	Q99590	164650	n/d	FALSE	2	Jurkat lysate	4	4	3.3	1.36	1.17	1.26	1	0.45	0.23	0.34	0	6.27	FALSE	FALSE	FALSE	P0335573A
SCAF4	O95104	125867	n/d	FALSE	2	Jurkat lysate	8	9	8.1	1.18	1.13	1.37	1	0.24	0.18	0.45	0	7.15	FALSE	FALSE	FALSE	P0335573A
SCAI	Q8N9R8	72933	n/d	FALSE	2	Jurkat lysate	4	5	6.4	1.27	1.08	1.18	1	0.35	0.11	0.24	0	6.51	FALSE	FALSE	FALSE	P0335573A
SCAMP3	O14828	38287	n/d	FALSE	2	Jurkat lysate	2	3	8.6	1.31	1.21	1.32	1	0.39	0.28	0.4	0		FALSE	FALSE	FALSE	P0335573A
SCCPDH	Q8NBX0	47151	OXIDOREDUCTASE	FALSE	2	Jurkat lysate	7	7	17.5	1.44	1.21	1.38	1	0.52	0.27	0.46	0	6.86	FALSE	FALSE	FALSE	P0335573A
SCFD1	Q8WVM8	72379	n/d	FALSE	2	Jurkat lysate	8	8	15.4	1.45	1.22	1.37	1	0.53	0.29	0.46	0	6.68	FALSE	FALSE	FALSE	P0335573A
SCFD2	Q8WU76	75126	n/d	FALSE	2	Jurkat lysate	4	4	6	1.57	1.29	1.39	1	0.65	0.37	0.47	0	6.29	FALSE	FALSE	FALSE	P0335573A
SCP2	P22307	58993	n/d	FALSE	2	Jurkat lysate	10	10	21.4	1.42	1.21	1.35	1	0.51	0.28	0.43	0	6.91	FALSE	FALSE	FALSE	P0335573A
SCRN1	Q12765	48713	PROTEASE	FALSE	2	Jurkat lysate	5	5	11.8	1.43	1.2	1.28	1	0.52	0.27	0.35	0	6.73	FALSE	FALSE	FALSE	P0335573A
SCRN2	Q96FV2	46596	PROTEASE	FALSE	2	Jurkat lysate	3	3	11.3	2	1.59	1.71	1	1	0.67	0.78	0	6.22	FALSE	FALSE	FALSE	P0335573A
SCYL1	Q96KG9	89630	KINASE	TRUE	2	Jurkat lysate	3	3	4.3	1.54	1.31	1.37	1	0.62	0.39	0.45	0	6.32	FALSE	FALSE	FALSE	P0335573A
SDHA	P31040	72691	OXIDOREDUCTASE	FALSE	2	Jurkat lysate	18	21	30	1.47	1.29	1.37	1	0.55	0.37	0.46	0	7.31	FALSE	FALSE	FALSE	P0335573A
SDHB	P21912	31629	OXIDOREDUCTASE	FALSE	2	Jurkat lysate	9	9	27.5	1.47	1.26	1.41	1	0.56	0.34	0.49	0	6.98	FALSE	FALSE	FALSE	P0335573A
SDHD	O14521	17043	n/d	FALSE	2	Jurkat lysate	2	2	10.7	0.85	0.94	0.98	1	-0.23	-0.09	-0.03	0	6.62	FALSE	FALSE	FALSE	P0335573A
SEC13	P55735	35540	n/d	FALSE	2	Jurkat lysate	4	4	13.4	1.29	1.17	1.31	1	0.36	0.22	0.39	0	6.78	FALSE	FALSE	FALSE	P0335573A
SEC16A	O15027	235750	n/d	FALSE	2	Jurkat lysate	3	4	1.3	1.45	1.33	1.47	1	0.54	0.41	0.55	0	6.28	FALSE	FALSE	FALSE	P0335573A
SEC22B	O75396	24593	n/d	FALSE	2	Jurkat lysate	6	6	34.4	1.08	0.99	1.16	1	0.11	-0.01	0.22	0	7.12	FALSE	FALSE	FALSE	P0335573A
SEC23A	Q15436	86160	n/d	FALSE	2	Jurkat lysate	10	11	13.3	1.43	1.22	1.28	1	0.52	0.29	0.36	0	7	FALSE	FALSE	FALSE	P0335573A
SEC23B	Q15437	86478	n/d	FALSE	2	Jurkat lysate	11	13	24.8	1.62	1.39	1.43	1	0.7	0.48	0.52	0	7.17	FALSE	FALSE	FALSE	P0335573A
SEC23IP	Q9Y6Y8	111075	n/d	FALSE	2	Jurkat lysate	12	12	12.1	1.41	1.17	1.3	1	0.5	0.23	0.38	0	7.1	FALSE	FALSE	FALSE	P0335573A
SEC24A	O95486	119748	n/d	FALSE	2	Jurkat lysate	4	4	5.3	1.55	1.44	1.35	1	0.63	0.52	0.44	0	6.47	FALSE	FALSE	FALSE	P0335573A
SEC24B	O95487	140419	n/d	FALSE	2	Jurkat lysate	5	5	5	1.51	1.46	1.52	1	0.6	0.54	0.6	0	6.76	FALSE	FALSE	FALSE	P0335573A
SEC24C	P53992	118323	n/d	FALSE	2	Jurkat lysate	21	24	23.7	1.74	1.41	1.5	1	0.8	0.5	0.59	0	7.24	FALSE	FALSE	FALSE	P0335573A
SEC24D	O94855	113080	n/d	FALSE	2	Jurkat lysate	7	8	8.3	1.53	1.26	1.35	1	0.61	0.33	0.43	0	6.45	FALSE	FALSE	FALSE	P0335573A
SEC31A	O94979	134498	n/d	FALSE	2	Jurkat lysate	11	11	7.1	1.71	1.38	1.44	1	0.77	0.46	0.52	0	6.81	FALSE	FALSE	FALSE	P0335573A
SEC61A1	P61619	52264	n/d	FALSE	2	Jurkat lysate	7	7	13.2	1.5	1.36	1.4	1	0.58	0.45	0.49	0	7.3	FALSE	FALSE	FALSE	P0335573A
SEC61B	P60468	9974	n/d	FALSE	2	Jurkat lysate	3	3	25	1.18	1.12	1.38	1	0.24	0.16	0.46	0	6.86	FALSE	FALSE	FALSE	P0335573A
SEH1L	Q96EE3	46578	n/d	FALSE	2	Jurkat lysate	5	7	21.9	1.26	1.15	1.16	1	0.34	0.2	0.21	0	6.37	FALSE	FALSE	FALSE	P0335573A
SEPHS1	P49903	42910	n/d	FALSE	2	Jurkat lysate	2	2	5.6	1.63	1.36	1.41	1	0.7	0.44	0.49	0	6.63	FALSE	FALSE	FALSE	P0335573A
SEPT1	Q8WYJ6	41970	n/d	FALSE	2	Jurkat lysate	6	6	20.7	1.27	1.15	1.31	1	0.34	0.2	0.39	0	6.64	FALSE	FALSE	FALSE	P0335573A
SEPT11	Q9NVA2	50822	n/d	FALSE	2	Jurkat lysate	3	3	11.7	1.58	1.27	1.38	1	0.66	0.35	0.47	0	6.08	FALSE	FALSE	FALSE	P0335573A
SEPT2	Q15019	45460	n/d	FALSE	2	Jurkat lysate	11	12	33	1.63	1.42	1.49	1	0.71	0.51	0.57	0	7.4	FALSE	FALSE	FALSE	P0335573A
SEPT6	Q14141	49716	n/d	FALSE	2	Jurkat lysate	9	11	45.6	1.55	1.35	1.37	1	0.63	0.43	0.45	0	7.72	FALSE	FALSE	FALSE	P0335573A
SEPT7	Q16181	50679	n/d	FALSE	2	Jurkat lysate	21	24	47.4	1.47	1.26	1.34	1	0.55	0.33	0.42	0	7.83	FALSE	FALSE	FALSE	P0335573A
SEPT9	Q9UHD8	63665	n/d	FALSE	2	Jurkat lysate	11	12	23.7	1.45	1.23	1.37	1	0.54	0.3	0.46	0	7.37	FALSE	FALSE	FALSE	P0335573A
SERBP1	Q8NC51	44965	n/d	FALSE	2	Jurkat lysate	3	4	6.6	1.3	1.19	1.31	1	0.37	0.25	0.39	0	6.82	FALSE	FALSE	FALSE	P0335573A
SERPINB12	Q96P63	48445	n/d	FALSE	2	Jurkat lysate	2	2	4.4	1.38	0.86	1.09	1	0.46	-0.22	0.13	0	6.46	FALSE	FALSE	FALSE	P0335573A
SERPINH1	P50454	46440	n/d	FALSE	2	Jurkat lysate	2	2	7.9	1.39	1.13	1.22	1	0.48	0.17	0.29	0	6.49	FALSE	FALSE	FALSE	P0335573A
SETD3	Q86TU7	67256	n/d	FALSE	2	Jurkat lysate	3	3	4.7	1.44	1.12	1.32	1	0.53	0.17	0.4	0	6.16	FALSE	FALSE	FALSE	P0335573A
SF1	Q15637	71751	n/d	FALSE	2	Jurkat lysate	7	8	12.1	1.37	1.2	1.34	1	0.46	0.26	0.42	0	7.14	FALSE	FALSE	FALSE	P0335573A
SF3A1	Q15459	88885	n/d	FALSE	2	Jurkat lysate	13	15	20.3	1.58	1.27	1.34	1	0.66	0.35	0.43	0	6.96	FALSE	FALSE	FALSE	P0335573A
SF3A2	Q15428	49255	n/d	FALSE	2	Jurkat lysate	4	8	8.4	1.15	1.09	1.2	1	0.2	0.13	0.26	0	7.03	FALSE	FALSE	FALSE	P0335573A
SF3A3	Q12874	58848	n/d	FALSE	2	Jurkat lysate	10	10	23.2	1.89	1.51	1.51	1	0.92	0.6	0.59	0	7.42	FALSE	FALSE	FALSE	P0335573A
SF3B1	O75533	145829	n/d	FALSE	2	Jurkat lysate	44	62	41.3	1.81	1.51	1.54	1	0.86	0.6	0.63	0	7.82	FALSE	FALSE	FALSE	P0335573A
SF3B2	Q13435	100226	n/d	FALSE	2	Jurkat lysate	27	33	30.8	1.44	1.23	1.35	1	0.53	0.29	0.43	0	7.57	FALSE	FALSE	FALSE	P0335573A
SF3B3	Q15393	135576	n/d	FALSE	2	Jurkat lysate	41	50	38.9	1.89	1.47	1.52	1	0.92	0.55	0.6	0	7.72	FALSE	FALSE	FALSE	P0335573A
SF3B4	Q15427	44385	n/d	FALSE	2	Jurkat lysate	2	3	4.7	1.52	1.36	1.51	1	0.6	0.45	0.6	0	6.83	FALSE	FALSE	FALSE	P0335573A
SF3B5	Q9BWJ5	10135	n/d	FALSE	2	Jurkat lysate	3	5	43	1.88	1.47	1.6	1	0.91	0.55	0.68	0	6.91	FALSE	FALSE	FALSE	P0335573A
SF3B6	Q9Y3B4	14585	n/d	FALSE	2	Jurkat lysate	3	3	23.2	1.42	1.25	1.41	1	0.5	0.32	0.49	0	6.94	FALSE	FALSE	FALSE	P0335573A
SFPQ	P23246	76148	n/d	FALSE	2	Jurkat lysate	27	43	37.1	1.65	1.41	1.51	1	0.72	0.5	0.59	0	8.03	FALSE	FALSE	FALSE	P0335573A
SFSWAP	Q12872	110011	n/d	FALSE	2	Jurkat lysate	6	7	7.7	1.49	1.3	1.4	1	0.57	0.38	0.49	0	6.64	FALSE	FALSE	FALSE	P0335573A
SFXN1	Q9H9B4	35619	n/d	FALSE	2	Jurkat lysate	3	3	8.1	1.46	1.29	1.39	1	0.54	0.36	0.48	0	6.23	FALSE	FALSE	FALSE	P0335573A
SGPL1	O95470	63523	n/d	FALSE	2	Jurkat lysate	6	6	12.3	1.3	1.15	1.31	1	0.38	0.2	0.39	0	6.57	FALSE	FALSE	FALSE	P0335573A
SGTA	O43765	34063	n/d	FALSE	2	Jurkat lysate	6	7	18.5	1.39	1.16	1.25	1	0.47	0.21	0.33	0	6.96	FALSE	FALSE	FALSE	P0335573A
SH2D1A	O60880	14187	n/d	FALSE	2	Jurkat lysate	2	5	39.1	1.28	1.19	1.34	1	0.35	0.25	0.42	0	6.72	FALSE	FALSE	FALSE	P0335573A
SH3BGRL3	Q9H299	10438	n/d	FALSE	2	Jurkat lysate	3	3	47.3	1.41	1.24	1.27	1	0.49	0.31	0.34	0	7.15	FALSE	FALSE	FALSE	P0335573A
SH3GLB1	Q9Y371	43196	n/d	FALSE	2	Jurkat lysate	2	2	5.8	1.44	1.26	1.23	1	0.52	0.33	0.3	0	6.23	FALSE	FALSE	FALSE	P0335573A
SHMT1	P34896	53082	n/d	FALSE	2	Jurkat lysate	8	8	19.9	1.53	1.33	1.4	1	0.61	0.41	0.49	0	6.72	FALSE	FALSE	FALSE	P0335573A
SHMT2	P34897	55992	n/d	FALSE	2	Jurkat lysate	23	31	55.8	1.74	1.48	1.55	1	0.8	0.57	0.63	0	7.84	FALSE	FALSE	FALSE	P0335573A
SIN3A	Q96ST3	145173	n/d	FALSE	2	Jurkat lysate	11	11	8.9	1.57	1.31	1.4	1	0.66	0.38	0.48	0	7.02	FALSE	FALSE	FALSE	P0335573A
SKAP1	Q86WV1	41432	n/d	FALSE	2	Jurkat lysate	4	4	9.7	1.3	1.09	1.33	1	0.38	0.12	0.41	0	6.45	FALSE	FALSE	FALSE	P0335573A
SKP1	P63208	18658	n/d	FALSE	2	Jurkat lysate	8	10	41.1	1.38	1.22	1.32	1	0.46	0.29	0.4	0	7.21	FALSE	FALSE	FALSE	P0335573A
SLC16A1	P53985	53944	n/d	FALSE	2	Jurkat lysate	4	4	10	1.58	1.22	1.36	1	0.66	0.28	0.44	0	7.21	FALSE	FALSE	FALSE	P0335573A
SLC1A5	Q15758	56598	n/d	FALSE	2	Jurkat lysate	2	2	4.3	1.67	1.36	1.51	1	0.74	0.45	0.6	0	6.48	FALSE	FALSE	FALSE	P0335573A
SLC25A11	Q02978	34061	n/d	FALSE	2	Jurkat lysate	5	5	15	1.53	1.36	1.36	1	0.62	0.45	0.44	0	6.42	FALSE	FALSE	FALSE	P0335573A
SLC25A17	O43808	34566	n/d	FALSE	2	Jurkat lysate	2	2	4.9	1.3	1.15	1.38	1	0.38	0.2	0.47	0	6.39	FALSE	FALSE	FALSE	P0335573A
SLC25A22	Q9H936	34470	n/d	FALSE	2	Jurkat lysate	2	2	6.2	1.37	1.16	1.2	1	0.46	0.21	0.26	0	6.17	FALSE	FALSE	FALSE	P0335573A
SLC25A3	Q00325	40094	n/d	FALSE	2	Jurkat lysate	11	13	30.4	1.57	1.32	1.38	1	0.65	0.4	0.47	0	7.6	FALSE	FALSE	FALSE	P0335573A
SLC25A5	P05141	32852	n/d	FALSE	2	Jurkat lysate	7	9	43	1.54	1.35	1.38	1	0.62	0.43	0.46	0	7.53	FALSE	FALSE	FALSE	P0335573A
SLC29A1	Q99808	58962	n/d	FALSE	2	Jurkat lysate	4	4	9.9	1.59	1.34	1.56	1	0.67	0.43	0.64	0	6.65	FALSE	FALSE	FALSE	P0335573A
SLC2A1	P11166	54083	n/d	FALSE	2	Jurkat lysate	2	3	1.8	1.62	1.3	1.46	1	0.7	0.37	0.55	0	6.52	FALSE	FALSE	FALSE	P0335573A
SLC3A2	P08195	71122	n/d	FALSE	2	Jurkat lysate	13	15	25.7	1.44	1.23	1.3	1	0.52	0.3	0.38	0	7.27	FALSE	FALSE	FALSE	P0335573A
SLC43A3	Q8NBI5	55864	n/d	FALSE	2	Jurkat lysate	2	2	3.5	1.54	1.34	1.43	1	0.62	0.42	0.52	0	6.87	FALSE	FALSE	FALSE	P0335573A
SLC4A1AP	Q9BWU0	88813	n/d	FALSE	2	Jurkat lysate	3	3	4.4	1.5	1.24	1.35	1	0.59	0.31	0.44	0	6.54	FALSE	FALSE	FALSE	P0335573A
SLC7A1	P30825	67638	n/d	FALSE	2	Jurkat lysate	4	4	7.6	1.15	0.98	1.33	1	0.21	-0.02	0.41	0	6.62	FALSE	FALSE	FALSE	P0335573A
SLC7A5	Q01650	55010	n/d	FALSE	2	Jurkat lysate	3	4	6.9	1.61	1.35	1.54	1	0.68	0.43	0.63	0	6.83	FALSE	FALSE	FALSE	P0335573A
SLC9A3R1	O14745	38868	n/d	FALSE	2	Jurkat lysate	9	9	31	1.39	1.19	1.3	1	0.48	0.25	0.38	0	7.11	FALSE	FALSE	FALSE	P0335573A
SLIRP	Q9GZT3	12349	n/d	FALSE	2	Jurkat lysate	3	3	18.3	1.25	1.19	1.32	1	0.33	0.25	0.4	0	6.83	FALSE	FALSE	FALSE	P0335573A
SLK	Q9H2G2	142693	KINASE	TRUE	2	Jurkat lysate	13	15	12	1.28	1.11	1.21	1	0.35	0.14	0.28	0	7.22	FALSE	FALSE	FALSE	P0335573A
SLTM	Q9NWH9	117147	n/d	FALSE	2	Jurkat lysate	4	4	4.6	1.35	1.49	1.3	1	0.43	0.58	0.38	0	6.68	FALSE	FALSE	FALSE	P0335573A
SMAD2	Q15796	52306	n/d	FALSE	2	Jurkat lysate	2	3	9.4	1.2	1.06	1.14	1	0.26	0.08	0.18	0	6.29	FALSE	FALSE	FALSE	P0335573A
SMAD4	Q13485	60438	n/d	FALSE	2	Jurkat lysate	3	3	5.1	1.3	1.13	1.22	1	0.37	0.18	0.29	0	6.24	FALSE	FALSE	FALSE	P0335573A
SMAP	O00193	20332	n/d	FALSE	2	Jurkat lysate	5	5	33.3	1.19	1.15	1.37	1	0.26	0.2	0.45	0	7.35	FALSE	FALSE	FALSE	P0335573A
SMARCA4	P51532	184643	BROMO	FALSE	2	Jurkat lysate	22	25	23.4	1.72	1.43	1.46	1	0.79	0.51	0.55	0	7.32	FALSE	FALSE	FALSE	P0335573A
SMARCA5	O60264	121904	n/d	FALSE	2	Jurkat lysate	26	29	25.5	1.56	1.34	1.4	1	0.64	0.42	0.48	0	7.1	FALSE	FALSE	FALSE	P0335573A
SMARCAD1	Q9H4L7	117601	n/d	FALSE	2	Jurkat lysate	3	3	3.6	1.47	1.16	1.39	1	0.55	0.22	0.48	0	6.45	FALSE	FALSE	FALSE	P0335573A
SMARCAL1	Q9NZC9	105937	n/d	FALSE	2	Jurkat lysate	3	3	3.6	1.42	1.33	1.43	1	0.5	0.41	0.52	0	6.04	FALSE	FALSE	FALSE	P0335573A
SMARCB1	Q12824	44141	n/d	FALSE	2	Jurkat lysate	2	3	6.2	1.67	1.36	1.56	1	0.74	0.44	0.64	0	6.43	FALSE	FALSE	FALSE	P0335573A
SMARCC1	Q92922	122866	n/d	FALSE	2	Jurkat lysate	28	33	33	1.64	1.31	1.48	1	0.71	0.39	0.57	0	7.52	FALSE	FALSE	FALSE	P0335573A
SMARCC2	Q8TAQ2	132878	n/d	FALSE	2	Jurkat lysate	5	5	4.4	1.25	1.09	1.18	1	0.32	0.12	0.24	0	6.53	FALSE	FALSE	FALSE	P0335573A
SMARCD1	Q96GM5	58232	n/d	FALSE	2	Jurkat lysate	7	9	19.4	1.54	1.25	1.4	1	0.63	0.33	0.48	0	6.78	FALSE	FALSE	FALSE	P0335573A
SMARCD2	Q92925	58920	n/d	FALSE	2	Jurkat lysate	4	5	13.7	1.32	1.1	1.2	1	0.4	0.14	0.27	0	6.51	FALSE	FALSE	FALSE	P0335573A
SMARCE1	Q969G3	46649	n/d	FALSE	2	Jurkat lysate	3	3	7.8	1.38	1.22	1.24	1	0.47	0.28	0.31	0	6.31	FALSE	FALSE	FALSE	P0335573A
SMC1A	Q14683	143231	n/d	FALSE	2	Jurkat lysate	35	39	29	1.68	1.41	1.46	1	0.75	0.5	0.55	0	7.32	FALSE	FALSE	FALSE	P0335573A
SMC2	O95347	135654	n/d	FALSE	2	Jurkat lysate	46	52	37.7	1.59	1.33	1.43	1	0.67	0.41	0.52	0	7.38	FALSE	FALSE	FALSE	P0335573A
SMC3	Q9UQE7	141540	n/d	FALSE	2	Jurkat lysate	37	38	31	1.52	1.28	1.37	1	0.61	0.35	0.45	0	7.07	FALSE	FALSE	FALSE	P0335573A
SMC4	Q9NTJ3	147180	n/d	FALSE	2	Jurkat lysate	35	41	27.4	1.61	1.31	1.44	1	0.69	0.39	0.52	0	7.17	FALSE	FALSE	FALSE	P0335573A
SMC5	Q8IY18	128805	n/d	FALSE	2	Jurkat lysate	6	8	6	1.53	1.28	1.36	1	0.61	0.36	0.44	0	6.48	FALSE	FALSE	FALSE	P0335573A
SMC6	Q96SB8	126324	n/d	FALSE	2	Jurkat lysate	7	7	8	1.52	1.32	1.33	1	0.6	0.4	0.41	0	6.22	FALSE	FALSE	FALSE	P0335573A
SMCHD1	A6NHR9	226371	n/d	FALSE	2	Jurkat lysate	6	6	4.5	1.55	1.17	1.39	1	0.63	0.23	0.48	0	6.56	FALSE	FALSE	FALSE	P0335573A
SMG8	Q8ND04	113219	n/d	FALSE	2	Jurkat lysate	2	2	2.5	1.55	1.26	1.33	1	0.63	0.34	0.41	0	6.32	FALSE	FALSE	FALSE	P0335573A
SMS	P52788	41268	MT	FALSE	2	Jurkat lysate	10	11	32	1.66	1.31	1.46	1	0.73	0.39	0.55	0	7.08	FALSE	FALSE	FALSE	P0335573A
SMU1	Q2TAY7	57543	n/d	FALSE	2	Jurkat lysate	8	9	16.6	1.27	1.05	1.19	1	0.35	0.07	0.25	0	6.85	FALSE	FALSE	FALSE	P0335573A
SNAP23	O00161	23354	n/d	FALSE	2	Jurkat lysate	2	2	12.8	1.46	1.22	1.35	1	0.55	0.29	0.43	0	6.08	FALSE	FALSE	FALSE	P0335573A
SND1	Q7KZF4	101996	n/d	FALSE	2	Jurkat lysate	38	52	46.5	1.64	1.42	1.48	1	0.71	0.5	0.56	0	7.83	FALSE	FALSE	FALSE	P0335573A
SNF8	Q96H20	28864	n/d	FALSE	2	Jurkat lysate	2	2	6.6	1.19	1.08	1.17	1	0.25	0.11	0.23	0		FALSE	FALSE	FALSE	P0335573A
SNRNP200	O75643	244505	n/d	FALSE	2	Jurkat lysate	68	82	31.9	1.81	1.44	1.53	1	0.86	0.53	0.62	0	7.46	FALSE	FALSE	FALSE	P0335573A
SNRNP27	Q8WVK2	18860	n/d	FALSE	2	Jurkat lysate	4	6	27.1	1.07	1.32	1.41	1	0.09	0.4	0.49	0	6.64	FALSE	FALSE	FALSE	P0335573A
SNRNP40	Q96DI7	39310	n/d	FALSE	2	Jurkat lysate	3	4	9.2	1.34	1.27	1.31	1	0.42	0.35	0.39	0	6.52	FALSE	FALSE	FALSE	P0335573A
SNRNP70	P08621	51556	n/d	FALSE	2	Jurkat lysate	13	20	29.5	1.2	1.21	1.27	1	0.27	0.27	0.35	0	7.51	FALSE	FALSE	FALSE	P0335573A
SNRPA	P09012	31279	n/d	FALSE	2	Jurkat lysate	3	3	9.6	1.01	0.87	1.22	1	0.01	-0.2	0.29	0	6.13	FALSE	FALSE	FALSE	P0335573A
SNRPA1	P09661	28415	n/d	FALSE	2	Jurkat lysate	5	5	17.6	1.2	1.14	1.2	1	0.26	0.19	0.27	0	6.74	FALSE	FALSE	FALSE	P0335573A
SNRPB	P14678	30032	n/d	FALSE	2	Jurkat lysate	7	12	27.5	1.38	1.28	1.36	1	0.47	0.35	0.45	0	7.39	FALSE	FALSE	FALSE	P0335573A
SNRPB2	P08579	25486	n/d	FALSE	2	Jurkat lysate	3	3	24	1.04	0.99	1.34	1	0.06	-0.01	0.42	0	6.36	FALSE	FALSE	FALSE	P0335573A
SNRPD2	P62316	13527	n/d	FALSE	2	Jurkat lysate	7	7	44.9	1.29	1.15	1.37	1	0.37	0.2	0.46	0	7.52	FALSE	FALSE	FALSE	P0335573A
SNRPD3	P62318	13916	n/d	FALSE	2	Jurkat lysate	3	3	16.7	1.7	1.37	1.44	1	0.77	0.46	0.52	0	6.73	FALSE	FALSE	FALSE	P0335573A
SNRPE	P62304	10803	n/d	FALSE	2	Jurkat lysate	2	2	25	1.44	1.28	1.83	1	0.53	0.35	0.88	0	6.69	FALSE	FALSE	FALSE	P0335573A
SNRPG	P62308	8496	n/d	FALSE	2	Jurkat lysate	3	3	27.6	1.64	1.43	1.56	1	0.72	0.51	0.64	0	7.08	FALSE	FALSE	FALSE	P0335573A
SNTB2	Q13425	57949	n/d	FALSE	2	Jurkat lysate	3	3	3	1.36	1.13	1.23	1	0.44	0.18	0.3	0	6.05	FALSE	FALSE	FALSE	P0335573A
SNW1	Q13573	61494	n/d	FALSE	2	Jurkat lysate	7	9	14.6	1.41	1.25	1.33	1	0.49	0.32	0.41	0	6.7	FALSE	FALSE	FALSE	P0335573A
SNX1	Q13596	63081	n/d	FALSE	2	Jurkat lysate	12	12	29.3	1.52	1.35	1.36	1	0.61	0.43	0.45	0	6.7	FALSE	FALSE	FALSE	P0335573A
SNX2	O60749	58470	n/d	FALSE	2	Jurkat lysate	3	3	6	1.18	1.1	1.21	1	0.24	0.13	0.27	0	6.1	FALSE	FALSE	FALSE	P0335573A
SNX27	Q96L92	61264	n/d	FALSE	2	Jurkat lysate	4	4	7.8	1.52	1.31	1.38	1	0.6	0.39	0.46	0	6.51	FALSE	FALSE	FALSE	P0335573A
SNX3	O60493	18762	n/d	FALSE	2	Jurkat lysate	2	2	11.1	1.15	1.08	1.16	1	0.2	0.12	0.22	0	6.17	FALSE	FALSE	FALSE	P0335573A
SNX5	Q9Y5X3	46816	n/d	FALSE	2	Jurkat lysate	2	2	4.5	1.29	1.12	1.15	1	0.37	0.17	0.2	0	6.41	FALSE	FALSE	FALSE	P0335573A
SNX6	Q9UNH7	46648	n/d	FALSE	2	Jurkat lysate	4	4	14	1.28	1.15	1.18	1	0.36	0.2	0.24	0	6.66	FALSE	FALSE	FALSE	P0335573A
SNX8	Q9Y5X2	52569	n/d	FALSE	2	Jurkat lysate	2	2	5.2	1.92	1.6	1.59	1	0.94	0.68	0.67	0	6.12	FALSE	FALSE	FALSE	P0335573A
SOD2	P04179	24722	OXIDOREDUCTASE	FALSE	2	Jurkat lysate	4	4	20.3	1.08	1.03	1.09	1	0.12	0.04	0.13	0	6.67	FALSE	FALSE	FALSE	P0335573A
SON	P18583	268090	n/d	FALSE	2	Jurkat lysate	2	2	0.9	1.29	1.26	1.42	1	0.37	0.33	0.5	0	6.22	FALSE	FALSE	FALSE	P0335573A
SORD	Q00796	38324	OXIDOREDUCTASE	FALSE	2	Jurkat lysate	16	20	55.2	1.82	1.55	1.59	1	0.86	0.64	0.67	0	7.51	FALSE	FALSE	FALSE	P0335573A
SPAG5	Q96R06	134420	n/d	FALSE	2	Jurkat lysate	2	2	2.1	1.33	1.14	1.17	1	0.41	0.19	0.23	0	6.3	FALSE	FALSE	FALSE	P0335573A
SPRR1A	P35321	9877	n/d	FALSE	2	Jurkat lysate	2	2	18	0.59	0.53	0.79	1	-0.76	-0.93	-0.34	0	7.05	FALSE	FALSE	FALSE	P0335573A
SPRR2A	P35326	7965	n/d	FALSE	2	Jurkat lysate	2	3	30.6	0.84	0.72	1.09	1	-0.26	-0.48	0.13	0	6.54	FALSE	FALSE	FALSE	P0335573A
SPTAN1	Q13813	285091	n/d	FALSE	2	Jurkat lysate	101	120	45.8	1.76	1.36	1.46	1	0.82	0.45	0.55	0	7.79	FALSE	FALSE	FALSE	P0335573A
SPTBN1	Q01082	274606	n/d	FALSE	2	Jurkat lysate	95	111	49.7	1.62	1.34	1.42	1	0.69	0.43	0.5	0	7.8	FALSE	FALSE	FALSE	P0335573A
SPTLC1	O15269	52743	n/d	FALSE	2	Jurkat lysate	4	4	11.6	1.39	1.17	1.41	1	0.48	0.23	0.49	0	6.69	FALSE	FALSE	FALSE	P0335573A
SPTLC2	O15270	62924	n/d	FALSE	2	Jurkat lysate	4	4	10	1.74	1.38	1.5	1	0.8	0.46	0.59	0	6.77	FALSE	FALSE	FALSE	P0335573A
SQOR	Q9Y6N5	49960	OXIDOREDUCTASE	FALSE	2	Jurkat lysate	11	14	24.2	1.38	1.29	1.3	1	0.46	0.37	0.38	0	7.05	FALSE	FALSE	FALSE	P0335573A
SRC	P12931	60588	KINASE	TRUE	2	Jurkat lysate	6	7	14	0.2	0.13	1.31	1	-2.3	-2.9	0.39	0	7.19	TRUE	TRUE	TRUE	P0335573A
SREK1	Q8WXA9	71649	n/d	FALSE	2	Jurkat lysate	9	9	19.9	1.3	1.34	1.46	1	0.38	0.42	0.55	0	6.83	FALSE	FALSE	FALSE	P0335573A
SRI	P30626	21676	n/d	FALSE	2	Jurkat lysate	4	4	21.7	1.23	1.19	1.23	1	0.3	0.25	0.3	0	6.64	FALSE	FALSE	FALSE	P0335573A
SRM	P19623	33824	MT	FALSE	2	Jurkat lysate	6	7	23.8	1.65	1.34	1.45	1	0.73	0.42	0.53	0	7.26	FALSE	FALSE	FALSE	P0335573A
SRP14	P37108	14570	n/d	FALSE	2	Jurkat lysate	4	4	19.1	1.33	1.15	1.35	1	0.41	0.2	0.44	0	7.04	FALSE	FALSE	FALSE	P0335573A
SRP19	P09132	16156	n/d	FALSE	2	Jurkat lysate	2	2	18.8	1.41	1.24	1.44	1	0.5	0.31	0.52	0	6.48	FALSE	FALSE	FALSE	P0335573A
SRP54	P61011	55704	n/d	FALSE	2	Jurkat lysate	14	14	30.2	1.64	1.37	1.45	1	0.71	0.45	0.53	0	6.93	FALSE	FALSE	FALSE	P0335573A
SRP68	Q9UHB9	70729	n/d	FALSE	2	Jurkat lysate	15	17	26.5	1.52	1.24	1.37	1	0.61	0.31	0.45	0	7.09	FALSE	FALSE	FALSE	P0335573A
SRP72	O76094	74605	n/d	FALSE	2	Jurkat lysate	15	16	21.6	1.37	1.21	1.28	1	0.46	0.28	0.35	0	7.04	FALSE	FALSE	FALSE	P0335573A
SRP9	P49458	10112	n/d	FALSE	2	Jurkat lysate	4	4	54.7	1.41	1.15	1.32	1	0.5	0.21	0.4	0	7.13	FALSE	FALSE	FALSE	P0335573A
SRPK1	Q96SB4	92410	KINASE	TRUE	2	Jurkat lysate	5	5	9.9	1.44	1.25	1.41	1	0.53	0.32	0.49	0	6.46	FALSE	FALSE	FALSE	P0335573A
SRPK2	P78362	79028	KINASE	TRUE	2	Jurkat lysate	4	4	8.4	1.65	1.41	1.51	1	0.72	0.49	0.6	0	6.57	FALSE	FALSE	FALSE	P0335573A
SRPRA	P08240	69810	n/d	FALSE	2	Jurkat lysate	7	7	13.8	1.41	1.19	1.39	1	0.49	0.26	0.47	0	6.61	FALSE	FALSE	FALSE	P0335573A
SRPRB	Q9Y5M8	29702	potential contaminant	FALSE	2	Jurkat lysate	4	4	18.5	1.24	1.08	1.23	1	0.31	0.11	0.3	0	6.55	FALSE	FALSE	FALSE	P0335573A
SRRM1	Q8IYB3	102125	n/d	FALSE	2	Jurkat lysate	9	9	11.1	1	1.14	1.19	1	0	0.19	0.25	0	7.06	FALSE	FALSE	FALSE	P0335573A
SRRM2	Q9UQ35	299612	n/d	FALSE	2	Jurkat lysate	28	30	12.5	1.21	1.23	1.31	1	0.27	0.3	0.39	0	7.14	FALSE	FALSE	FALSE	P0335573A
SRRT	Q9BXP5	100665	n/d	FALSE	2	Jurkat lysate	27	31	28.3	1.49	1.25	1.34	1	0.58	0.32	0.43	0	7.21	FALSE	FALSE	FALSE	P0335573A
SRSF1	Q07955	27744	n/d	FALSE	2	Jurkat lysate	7	8	32.3	1.34	1.28	1.3	1	0.42	0.36	0.38	0	7.08	FALSE	FALSE	FALSE	P0335573A
SRSF11	Q05519	53542	n/d	FALSE	2	Jurkat lysate	16	22	33.9	1.12	1.36	1.42	1	0.16	0.44	0.51	0	7.68	FALSE	FALSE	FALSE	P0335573A
SRSF2	Q01130	25476	n/d	FALSE	2	Jurkat lysate	6	6	23.5	0.96	1.15	1.21	1	-0.06	0.2	0.27	0	7.51	FALSE	FALSE	FALSE	P0335573A
SRSF3	P84103	19329	n/d	FALSE	2	Jurkat lysate	10	17	51.8	1.06	1.12	1.29	1	0.08	0.16	0.37	0	7.73	FALSE	FALSE	FALSE	P0335573A
SRSF4	Q08170	56678	n/d	FALSE	2	Jurkat lysate	3	3	7.1	0.95	1.11	1.34	1	-0.07	0.15	0.42	0	6.87	FALSE	FALSE	FALSE	P0335573A
SRSF5	Q13243	31263	n/d	FALSE	2	Jurkat lysate	2	2	8.1	1.24	1.2	1.25	1	0.3	0.27	0.32	0	6.48	FALSE	FALSE	FALSE	P0335573A
SRSF6	Q13247	39586	n/d	FALSE	2	Jurkat lysate	6	6	27	1.29	1.16	1.29	1	0.37	0.22	0.37	0	6.89	FALSE	FALSE	FALSE	P0335573A
SRSF7	Q16629	27366	n/d	FALSE	2	Jurkat lysate	2	2	13.9	1.03	1.13	1.31	1	0.05	0.18	0.39	0	6.83	FALSE	FALSE	FALSE	P0335573A
SSB	P05455	46836	n/d	FALSE	2	Jurkat lysate	22	25	43.9	1.42	1.19	1.31	1	0.5	0.25	0.39	0	7.23	FALSE	FALSE	FALSE	P0335573A
SSBP1	Q04837	17259	n/d	FALSE	2	Jurkat lysate	6	9	39.9	0.61	0.6	0.96	1	-0.71	-0.74	-0.06	0	7.23	FALSE	FALSE	FALSE	P0335573A
SSBP3	Q9BWW4	40421	n/d	FALSE	2	Jurkat lysate	2	2	5.4	1.71	1.3	1.42	1	0.78	0.38	0.5	0	6.49	FALSE	FALSE	FALSE	P0335573A
SSR4	P51571	18998	n/d	FALSE	2	Jurkat lysate	2	3	18.5	1.41	1.2	1.4	1	0.5	0.27	0.49	0		FALSE	FALSE	FALSE	P0335573A
SSRP1	Q08945	81074	n/d	FALSE	2	Jurkat lysate	10	13	16.5	1.43	1.24	1.33	1	0.51	0.31	0.41	0	6.64	FALSE	FALSE	FALSE	P0335573A
SSU72	Q9NP77	22574	PHOSPHATASE	FALSE	2	Jurkat lysate	3	3	19.1	1.35	1.07	1.18	1	0.43	0.1	0.24	0	6.44	FALSE	FALSE	FALSE	P0335573A
ST13	P50502	41331	n/d	FALSE	2	Jurkat lysate	15	20	36.3	1.45	1.25	1.32	1	0.53	0.33	0.4	0	7.7	FALSE	FALSE	FALSE	P0335573A
STAG2	Q8N3U4	145750	n/d	FALSE	2	Jurkat lysate	11	11	13.4	1.66	1.33	1.41	1	0.73	0.41	0.5	0	6.88	FALSE	FALSE	FALSE	P0335573A
STAM	Q92783	59179	n/d	FALSE	2	Jurkat lysate	2	2	3.1	1.37	1.27	1.28	1	0.45	0.34	0.35	0	7.23	FALSE	FALSE	FALSE	P0335573A
STAMBP	O95630	48076	PROTEASE	FALSE	2	Jurkat lysate	2	2	8.7	1.78	1.22	1.42	1	0.83	0.29	0.51	0	6.08	FALSE	FALSE	FALSE	P0335573A
STAT1	P42224	87334	n/d	FALSE	2	Jurkat lysate	7	7	9.2	1.45	1.42	1.31	1	0.53	0.51	0.39	0	6.95	FALSE	FALSE	FALSE	P0335573A
STAT2	P52630	97915	n/d	FALSE	2	Jurkat lysate	2	2	2.7	1.4	1.19	1.34	1	0.49	0.25	0.42	0	6.55	FALSE	FALSE	FALSE	P0335573A
STAT5B	P51692	89865	n/d	FALSE	2	Jurkat lysate	2	2	2.9	1.21	1.04	1.34	1	0.28	0.06	0.42	0	6.35	FALSE	FALSE	FALSE	P0335573A
STAT6	P42226	94134	n/d	FALSE	2	Jurkat lysate	5	5	5.9	1.31	1.21	1.43	1	0.39	0.27	0.51	0	6.35	FALSE	FALSE	FALSE	P0335573A
STIM1	Q13586	77422	n/d	FALSE	2	Jurkat lysate	4	4	6.9	1.22	1.24	1.23	1	0.28	0.32	0.3	0	6.12	FALSE	FALSE	FALSE	P0335573A
STIP1	P31948	68080	n/d	FALSE	2	Jurkat lysate	42	54	69.2	1.45	1.24	1.26	1	0.54	0.31	0.34	0	8.21	FALSE	FALSE	FALSE	P0335573A
STK10	O94804	112134	KINASE	TRUE	2	Jurkat lysate	3	3	3.2	1.14	0.93	1.3	1	0.18	-0.11	0.38	0	6.52	FALSE	FALSE	FALSE	P0335573A
STK11	Q15831	48635	KINASE	TRUE	2	Jurkat lysate	5	5	14.5	0.72	0.62	1.23	1	-0.47	-0.7	0.3	0	6.52	FALSE	FALSE	FALSE	P0335573A
STK24	Q9Y6E0	47913	KINASE	TRUE	2	Jurkat lysate	12	18	46.3	0.28	0.24	1.12	1	-1.83	-2.04	0.17	0	7.89	TRUE	TRUE	TRUE	P0335573A
STK25	O00506	48111	KINASE	TRUE	2	Jurkat lysate	5	6	12.9	0.24	0.2	1.11	1	-2.04	-2.3	0.15	0	7.33	TRUE	TRUE	TRUE	P0335573A
STK26	Q9P289	46528	KINASE	TRUE	2	Jurkat lysate	9	12	33.7	0.26	0.22	1.05	1	-1.93	-2.18	0.07	0	8.04	TRUE	TRUE	TRUE	P0335573A
STK3	Q13188	59461	KINASE	TRUE	2	Jurkat lysate	7	10	17.1	0.36	0.34	1.23	1	-1.48	-1.56	0.3	0	7.46	TRUE	TRUE	TRUE	P0335573A
STK35	Q8TDR2	58051	kinase	TRUE	2	Jurkat lysate	11	11	22.3	0.31	0.26	1.3	1	-1.7	-1.97	0.38	0	6.76	TRUE	TRUE	TRUE	P0335573A
[truncated: 355 more rows]

## Sheet: Jurkat lysate_3
gene_name	swissprot_identifier	molecular_weight	focus_group	kinase	compound	cell_material	qupm	qusm	sequence_coverage	rel_fc_protein_126	rel_fc_protein_127L	rel_fc_protein_127H	rel_fc_protein_128L	log2_rel_fc_protein_126	log2_rel_fc_protein_127L	log2_rel_fc_protein_127H	log2_rel_fc_protein_128L	ms1intensity	competed_n1	competed_n2	competed	internal_identifier
AARS	P49588	106809	n/d	FALSE	3	Jurkat lysate	10	10	11.9	0.83	0.89	0.82	1	-0.27	-0.17	-0.28	0	6.05	FALSE	FALSE	FALSE	P0334740A
ABCD3	P28288	75475	n/d	FALSE	3	Jurkat lysate	3	3	5.9	0.73	0.92	0.73	1	-0.46	-0.13	-0.46	0	5.68	FALSE	FALSE	FALSE	P0334740A
ABCE1	P61221	67314	n/d	FALSE	3	Jurkat lysate	5	5	6.8	0.95	1.03	0.89	1	-0.08	0.05	-0.18	0	5.96	FALSE	FALSE	FALSE	P0334740A
ABHD10	Q9NUJ1	33932	PROTEASE	FALSE	3	Jurkat lysate	2	2	6.9	0.76	0.91	0.78	1	-0.4	-0.13	-0.36	0	5.72	FALSE	FALSE	FALSE	P0334740A
ACAT2	Q9BWD1	44642	n/d	FALSE	3	Jurkat lysate	5	5	15.9	0.92	0.93	0.92	1	-0.13	-0.11	-0.12	0	6.66	FALSE	FALSE	FALSE	P0334740A
ACIN1	Q9UKV3	151860	n/d	FALSE	3	Jurkat lysate	4	4	3.4	1.19	1.32	1.12	1	0.25	0.4	0.17	0	6.08	FALSE	FALSE	FALSE	P0334740A
ACLY	P53396	120838	n/d	FALSE	3	Jurkat lysate	24	26	24.4	0.92	1.04	0.92	1	-0.13	0.06	-0.12	0	6.56	FALSE	FALSE	FALSE	P0334740A
ACO2	Q99798	85424	n/d	FALSE	3	Jurkat lysate	6	6	7.9	0.86	0.88	0.82	1	-0.21	-0.18	-0.29	0	6.01	FALSE	FALSE	FALSE	P0334740A
ACOT7	O00154	41796	n/d	FALSE	3	Jurkat lysate	7	9	26.8	0.73	0.92	0.84	1	-0.46	-0.12	-0.25	0	6.67	FALSE	FALSE	FALSE	P0334740A
ACP1	P24666	18042	PHOSPHATASE	FALSE	3	Jurkat lysate	2	2	7.6	0.91	0.86	0.85	1	-0.14	-0.22	-0.24	0	5.71	FALSE	FALSE	FALSE	P0334740A
ACTB	P60709	41736	n/d	FALSE	3	Jurkat lysate	8	17	65.1	0.9	1	0.91	1	-0.15	-0.01	-0.13	0	7.96	FALSE	FALSE	FALSE	P0334740A
ACTL6A	O96019	47460	n/d	FALSE	3	Jurkat lysate	2	2	4.7	0.92	0.87	0.9	1	-0.13	-0.19	-0.15	0	6.01	FALSE	FALSE	FALSE	P0334740A
ACTR2	P61160	44760	n/d	FALSE	3	Jurkat lysate	8	10	22.3	0.81	0.92	0.84	1	-0.3	-0.12	-0.24	0	5.98	FALSE	FALSE	FALSE	P0334740A
ACTR3	P61158	47371	n/d	FALSE	3	Jurkat lysate	10	15	26.1	0.82	0.84	0.83	1	-0.29	-0.25	-0.27	0	6.71	FALSE	FALSE	FALSE	P0334740A
ADA	P00813	40764	n/d	FALSE	3	Jurkat lysate	11	12	30	0.94	1.02	0.87	1	-0.09	0.03	-0.2	0	6.58	FALSE	FALSE	FALSE	P0334740A
ADAR	P55265	140836	n/d	FALSE	3	Jurkat lysate	9	9	7.8	0.79	0.9	0.86	1	-0.35	-0.16	-0.22	0	6.23	FALSE	FALSE	FALSE	P0334740A
ADH5	P11766	39724	OXIDOREDUCTASE	FALSE	3	Jurkat lysate	12	17	33.7	0.79	0.82	0.82	1	-0.34	-0.28	-0.29	0	6.83	FALSE	FALSE	FALSE	P0334740A
ADSL	P30566	54889	n/d	FALSE	3	Jurkat lysate	3	3	4.8	0.91	0.96	0.99	1	-0.13	-0.06	-0.02	0	6.01	FALSE	FALSE	FALSE	P0334740A
AGL	P35573	174762	n/d	FALSE	3	Jurkat lysate	3	3	1.5	0.94	0.93	0.95	1	-0.08	-0.1	-0.08	0	5.54	FALSE	FALSE	FALSE	P0334740A
AGPS	O00116	72911	n/d	FALSE	3	Jurkat lysate	2	2	3.6	0.7	0.85	0.75	1	-0.52	-0.24	-0.42	0	5.78	FALSE	FALSE	FALSE	P0334740A
AHCY	P23526	47716	n/d	FALSE	3	Jurkat lysate	13	18	31.2	0.79	0.86	0.86	1	-0.34	-0.22	-0.21	0	6.62	FALSE	FALSE	FALSE	P0334740A
AHCYL1	O43865	58951	n/d	FALSE	3	Jurkat lysate	2	2	2.6	1.01	1.05	0.91	1	0.01	0.08	-0.14	0	5.47	FALSE	FALSE	FALSE	P0334740A
AHSA1	O95433	38274	n/d	FALSE	3	Jurkat lysate	3	3	6.5	1.09	1.24	0.98	1	0.12	0.3	-0.04	0	5.88	FALSE	FALSE	FALSE	P0334740A
AIMP1	Q12904	37039	n/d	FALSE	3	Jurkat lysate	3	3	10.9	0.83	0.91	0.89	1	-0.26	-0.14	-0.17	0	5.8	FALSE	FALSE	FALSE	P0334740A
AIMP2	Q13155	35348	n/d	FALSE	3	Jurkat lysate	2	2	8.8	0.78	0.85	0.76	1	-0.36	-0.23	-0.39	0	5.57	FALSE	FALSE	FALSE	P0334740A
AK2	P54819	26477	n/d	FALSE	3	Jurkat lysate	2	2	9.6	0.9	1.02	0.86	1	-0.16	0.03	-0.21	0	5.66	FALSE	FALSE	FALSE	P0334740A
AKAP8L	Q9ULX6	71648	n/d	FALSE	3	Jurkat lysate	4	4	7.1	0.89	0.84	0.85	1	-0.17	-0.25	-0.23	0	6.13	FALSE	FALSE	FALSE	P0334740A
AKR1A1	P14550	36573	OXIDOREDUCTASE	FALSE	3	Jurkat lysate	3	3	14.2	0.82	1.03	0.89	1	-0.28	0.05	-0.16	0	5.85	FALSE	FALSE	FALSE	P0334740A
AKR1B1	P15121	35853	OXIDOREDUCTASE	FALSE	3	Jurkat lysate	5	5	13.3	0.83	0.95	0.83	1	-0.28	-0.07	-0.27	0	6.38	FALSE	FALSE	FALSE	P0334740A
ALAD	P13716	39033	n/d	FALSE	3	Jurkat lysate	2	2	2.7	0.51	0.57	0.89	1	-0.96	-0.82	-0.16	0	5.49	FALSE	FALSE	FALSE	P0334740A
ALB	A0A140T897	69323	contaminant	FALSE	3	Jurkat lysate	6	6		3.6	0.92	0.82	1	1.85	-0.12	-0.29	0	6.3	FALSE	FALSE	FALSE	P0334740A
ALDH9A1	P49189	53801	OXIDOREDUCTASE	FALSE	3	Jurkat lysate	8	8	18.4	0.81	0.85	0.89	1	-0.3	-0.23	-0.17	0	6.24	FALSE	FALSE	FALSE	P0334740A
ALDOA	P04075	39420	n/d	FALSE	3	Jurkat lysate	20	37	64	0.9	0.9	0.87	1	-0.15	-0.15	-0.2	0	7.43	FALSE	FALSE	FALSE	P0334740A
ALYREF	Q86V81	26888	n/d	FALSE	3	Jurkat lysate	2	2	11.3	1.13	1.06	1.13	1	0.17	0.09	0.17	0	5.8	FALSE	FALSE	FALSE	P0334740A
ANP32A	P39687	28585	n/d	FALSE	3	Jurkat lysate	2	2	9.6	0.86	1.03	0.94	1	-0.22	0.05	-0.09	0	5.8	FALSE	FALSE	FALSE	P0334740A
ANP32B	Q92688	28787	n/d	FALSE	3	Jurkat lysate	2	2	15.9	0.93	1.09	0.9	1	-0.1	0.12	-0.15	0	6.03	FALSE	FALSE	FALSE	P0334740A
ANXA1	P04083	38714	n/d	FALSE	3	Jurkat lysate	4	4	17.6	0.79	0.8	0.73	1	-0.35	-0.33	-0.46	0	6.11	FALSE	FALSE	FALSE	P0334740A
ANXA11	P50995	54389	n/d	FALSE	3	Jurkat lysate	4	4	9.5	0.75	0.88	0.86	1	-0.42	-0.18	-0.22	0	5.88	FALSE	FALSE	FALSE	P0334740A
ANXA2	P07355	40411	n/d	FALSE	3	Jurkat lysate	5	5	16.2	0.66	0.87	0.64	1	-0.6	-0.21	-0.64	0	6.03	FALSE	FALSE	FALSE	P0334740A
ANXA6	P08133	75872	n/d	FALSE	3	Jurkat lysate	17	17	25.9	0.98	1.07	0.92	1	-0.02	0.1	-0.13	0	6.61	FALSE	FALSE	FALSE	P0334740A
AP1G1	O43747	91722	n/d	FALSE	3	Jurkat lysate	4	4	4.3	0.82	0.89	0.91	1	-0.29	-0.17	-0.14	0	5.93	FALSE	FALSE	FALSE	P0334740A
AP2A1	O95782	107545	n/d	FALSE	3	Jurkat lysate	3	3	6.4	0.88	1.01	0.97	1	-0.19	0.01	-0.05	0	5.56	FALSE	FALSE	FALSE	P0334740A
AP2B1	P63010	105691	n/d	FALSE	3	Jurkat lysate	10	11	10.8	0.81	0.89	0.85	1	-0.3	-0.16	-0.23	0	5.95	FALSE	FALSE	FALSE	P0334740A
AP2M1	Q96CW1	49654	n/d	FALSE	3	Jurkat lysate	3	3	8	0.82	1	0.91	1	-0.29	-0.01	-0.13	0	5.81	FALSE	FALSE	FALSE	P0334740A
APEH	P13798	81224	PROTEASE	FALSE	3	Jurkat lysate	5	5	5.7	0.65	0.77	0.83	1	-0.62	-0.38	-0.26	0	5.98	FALSE	FALSE	FALSE	P0334740A
APEX1	P27695	35554	n/d	FALSE	3	Jurkat lysate	8	9	38.4	0.91	0.91	0.9	1	-0.14	-0.14	-0.16	0	6.69	FALSE	FALSE	FALSE	P0334740A
API5	Q9BZZ5	56769	n/d	FALSE	3	Jurkat lysate	3	3	6.7	0.84	0.86	0.9	1	-0.25	-0.22	-0.14	0	5.56	FALSE	FALSE	FALSE	P0334740A
APRT	P07741	19608	n/d	FALSE	3	Jurkat lysate	3	3	12.2	0.84	1.01	0.87	1	-0.25	0.01	-0.21	0	6.29	FALSE	FALSE	FALSE	P0334740A
ARCN1	P48444	57210	n/d	FALSE	3	Jurkat lysate	4	4	9.4	0.85	0.94	0.82	1	-0.24	-0.09	-0.29	0	5.56	FALSE	FALSE	FALSE	P0334740A
ARF3	P61204	20601	n/d	FALSE	3	Jurkat lysate	2	2	19.3	0.96	1.18	0.89	1	-0.06	0.24	-0.18	0	5.93	FALSE	FALSE	FALSE	P0334740A
ARG1	P05089	35664	n/d	FALSE	3	Jurkat lysate	2	2	6.2	0.62	0.84	0.9	1	-0.7	-0.26	-0.16	0	5.57	FALSE	FALSE	FALSE	P0334740A
ARHGDIB	P52566	22988	n/d	FALSE	3	Jurkat lysate	4	5	28.9	1.18	1.45	0.95	1	0.23	0.54	-0.08	0	6.16	FALSE	FALSE	FALSE	P0334740A
ARHGEF1	Q92888	104065	n/d	FALSE	3	Jurkat lysate	3	3	3.4	0.71	0.85	0.76	1	-0.5	-0.23	-0.4	0	5.53	FALSE	FALSE	FALSE	P0334740A
ARL6IP4	Q66PJ3	44915	n/d	FALSE	3	Jurkat lysate	3	3	14.3	1.35	1.04	1.26	1	0.43	0.05	0.34	0	6.23	FALSE	FALSE	FALSE	P0334740A
ARPC1A	Q92747	41569	n/d	FALSE	3	Jurkat lysate	4	4	8.1	1.02	0.91	0.91	1	0.03	-0.14	-0.14	0	5.86	FALSE	FALSE	FALSE	P0334740A
ARPC1B	O15143	40949	n/d	FALSE	3	Jurkat lysate	6	7	20.2	0.78	0.79	0.76	1	-0.36	-0.34	-0.39	0	6.62	FALSE	FALSE	FALSE	P0334740A
ARPC2	O15144	34333	n/d	FALSE	3	Jurkat lysate	8	9	24.3	0.88	0.95	0.89	1	-0.19	-0.08	-0.16	0	6.38	FALSE	FALSE	FALSE	P0334740A
ARPC3	O15145	20546	n/d	FALSE	3	Jurkat lysate	3	3	16.9	0.91	1	0.91	1	-0.14	0	-0.13	0	6.04	FALSE	FALSE	FALSE	P0334740A
ARPC4	P59998	21588	n/d	FALSE	3	Jurkat lysate	3	3	17.9	0.99	1.09	1.04	1	-0.01	0.13	0.06	0	5.74	FALSE	FALSE	FALSE	P0334740A
ATG4B	Q9Y4P1	52529	PROTEASE	FALSE	3	Jurkat lysate	2	2	6.4	0.81	1.01	1.03	1	-0.3	0.02	0.04	0	5.89	FALSE	FALSE	FALSE	P0334740A
ATIC	P31939	64615	n/d	FALSE	3	Jurkat lysate	17	17	37.8	0.89	0.95	0.88	1	-0.17	-0.08	-0.18	0	6.65	FALSE	FALSE	FALSE	P0334740A
ATP13A1	Q9HD20	132953	n/d	FALSE	3	Jurkat lysate	2	2	1.7	0.64	0.86	0.79	1	-0.63	-0.21	-0.34	0	5.28	FALSE	FALSE	FALSE	P0334740A
ATP1A1	P05023	112999	n/d	FALSE	3	Jurkat lysate	4	4	6.2	0.97	1.06	0.99	1	-0.04	0.09	-0.01	0	5.63	FALSE	FALSE	FALSE	P0334740A
ATP2A2	P16615	114756	n/d	FALSE	3	Jurkat lysate	6	6	6.5	0.89	0.94	0.84	1	-0.17	-0.1	-0.26	0	5.94	FALSE	FALSE	FALSE	P0334740A
ATP5F1A	P25705	59750	n/d	FALSE	3	Jurkat lysate	8	8	17.9	1.2	1.39	1.05	1	0.27	0.47	0.07	0	6.36	FALSE	FALSE	FALSE	P0334740A
ATP5F1B	P06576	56559	n/d	FALSE	3	Jurkat lysate	5	6	13.8	1.12	1.28	0.94	1	0.16	0.36	-0.08	0	6.11	FALSE	FALSE	FALSE	P0334740A
ATP5F1C	P36542	32996	n/d	FALSE	3	Jurkat lysate	4	4	11.7	1.05	1.13	0.97	1	0.08	0.18	-0.05	0	5.83	FALSE	FALSE	FALSE	P0334740A
ATP5MF	P56134	10918	n/d	FALSE	3	Jurkat lysate	2	3	25.5	0.79	0.92	0.91	1	-0.35	-0.12	-0.14	0	6.28	FALSE	FALSE	FALSE	P0334740A
ATP5PO	P48047	23277	n/d	FALSE	3	Jurkat lysate	3	3	9.9	0.86	0.95	0.85	1	-0.21	-0.08	-0.23	0	5.85	FALSE	FALSE	FALSE	P0334740A
ATP6V1A	P38606	68303	n/d	FALSE	3	Jurkat lysate	3	3	2.3	0.86	1.01	0.89	1	-0.22	0.02	-0.17	0	5.77	FALSE	FALSE	FALSE	P0334740A
ATXN10	Q9UBB4	53488	n/d	FALSE	3	Jurkat lysate	4	4	7.8	0.75	0.91	0.9	1	-0.42	-0.14	-0.15	0	5.86	FALSE	FALSE	FALSE	P0334740A
AURKA	O14965	45809	KINASE	TRUE	3	Jurkat lysate	13	18	41.2	0.19	0.23	0.85	1	-2.4	-2.12	-0.23	0	7.11	TRUE	TRUE	TRUE	P0334740A
AURKB	Q96GD4	39466	KINASE	TRUE	3	Jurkat lysate	15	21	58.4	0.11	0.16	0.81	1	-3.22	-2.64	-0.3	0	7.19	TRUE	TRUE	TRUE	P0334740A
AVD	P02701	16768	contaminant	FALSE	3	Jurkat lysate	12	118		0.86	0.79	0.87	1	-0.22	-0.34	-0.2	0	8.4	FALSE	FALSE	FALSE	P0334740A
BAG2	O95816	23772	n/d	FALSE	3	Jurkat lysate	2	2	13.3	0.8	1.06	0.89	1	-0.32	0.09	-0.17	0	5.92	FALSE	FALSE	FALSE	P0334740A
BANF1	O75531	10058	n/d	FALSE	3	Jurkat lysate	8	10	71.9	0.87	0.83	0.88	1	-0.2	-0.26	-0.19	0	7.33	FALSE	FALSE	FALSE	P0334740A
BAZ1B	Q9UIG0	170901	BROMO	FALSE	3	Jurkat lysate	5	5	3.3	0.89	0.89	0.81	1	-0.17	-0.16	-0.31	0	5.67	FALSE	FALSE	FALSE	P0334740A
BCAS2	O75934	26131	n/d	FALSE	3	Jurkat lysate	2	2	7.6	1.03	0.87	0.9	1	0.05	-0.2	-0.15	0	5.71	FALSE	FALSE	FALSE	P0334740A
BCLAF1	Q9NYF8	106121	n/d	FALSE	3	Jurkat lysate	11	11	12.5	1	0.98	0.95	1	0	-0.03	-0.07	0	6.32	FALSE	FALSE	FALSE	P0334740A
BDH2	Q9BUT1	26724	OXIDOREDUCTASE	FALSE	3	Jurkat lysate	2	2	6.5	0.73	0.77	0.76	1	-0.45	-0.37	-0.39	0	6.15	FALSE	FALSE	FALSE	P0334740A
BLK	P51451	57706	KINASE	TRUE	3	Jurkat lysate	12	14	25.9	0.14	0.19	0.83	1	-2.85	-2.39	-0.27	0	6.41	TRUE	TRUE	TRUE	P0334740A
BOLA2, BOLA2B	Q9H3K6	10116	n/d	FALSE	3	Jurkat lysate	3	4	48.8	0.83	0.89	0.84	1	-0.28	-0.16	-0.25	0	6.52	FALSE	FALSE	FALSE	P0334740A
BOP1	Q14137	83629	n/d	FALSE	3	Jurkat lysate	4	4	5.5	0.81	1.05	0.96	1	-0.3	0.07	-0.06	0	5.8	FALSE	FALSE	FALSE	P0334740A
BPNT1	O95861	33392	n/d	FALSE	3	Jurkat lysate	3	3	8.4	0.85	0.91	0.8	1	-0.24	-0.14	-0.32	0	6.06	FALSE	FALSE	FALSE	P0334740A
BRAT1	Q6PJG6	88118	n/d	FALSE	3	Jurkat lysate	2	2	4.3	0.58	0.74	0.72	1	-0.78	-0.43	-0.46	0	5.47	FALSE	FALSE	FALSE	P0334740A
BRIX1	Q8TDN6	41401	n/d	FALSE	3	Jurkat lysate	7	8	26.6	0.84	0.82	0.83	1	-0.25	-0.29	-0.28	0	6.19	FALSE	FALSE	FALSE	P0334740A
BUB3	O43684	37154	n/d	FALSE	3	Jurkat lysate	8	9	30.2	0.83	0.88	0.85	1	-0.27	-0.19	-0.23	0	6.55	FALSE	FALSE	FALSE	P0334740A
BUD31	P41223	17331	n/d	FALSE	3	Jurkat lysate	3	3	18.8	0.74	0.71	0.83	1	-0.42	-0.49	-0.27	0	5.88	FALSE	FALSE	FALSE	P0334740A
C1orf123	Q9NWV4	18048	n/d	FALSE	3	Jurkat lysate	2	2	15	0.75	0.72	0.79	1	-0.41	-0.47	-0.35	0	5.7	FALSE	FALSE	FALSE	P0334740A
C1QBP	Q07021	31362	n/d	FALSE	3	Jurkat lysate	2	2	8.5	0.84	0.84	0.79	1	-0.25	-0.26	-0.35	0	5.99	FALSE	FALSE	FALSE	P0334740A
CACYBP	Q9HB71	26210	n/d	FALSE	3	Jurkat lysate	4	4	19.7	1.07	1.27	0.99	1	0.09	0.35	-0.02	0	5.92	FALSE	FALSE	FALSE	P0334740A
CAD	P27708	242981	n/d	FALSE	3	Jurkat lysate	14	15	7.9	0.81	0.9	0.86	1	-0.31	-0.15	-0.21	0	6.23	FALSE	FALSE	FALSE	P0334740A
CALR	P27797	48141	n/d	FALSE	3	Jurkat lysate	5	5	10.1	1.5	1.68	1.14	1	0.58	0.75	0.19	0	6.11	FALSE	FALSE	FALSE	P0334740A
CAMK4	Q16566	51925	KINASE	TRUE	3	Jurkat lysate	2	2	4.7	0.24	0.3	0.92	1	-2.03	-1.72	-0.12	0	5.71	TRUE	TRUE	TRUE	P0334740A
CAMKK1	Q8N5S9	55735	KINASE	TRUE	3	Jurkat lysate	6	6	13.3	0.17	0.22	0.83	1	-2.57	-2.15	-0.26	0	6.39	TRUE	TRUE	TRUE	P0334740A
CAMKK2	Q96RR4	64745	KINASE	TRUE	3	Jurkat lysate	12	17	23	0.18	0.24	0.81	1	-2.5	-2.04	-0.3	0	6.88	TRUE	TRUE	TRUE	P0334740A
CAND1	Q86VP6	136374	n/d	FALSE	3	Jurkat lysate	13	13	11.5	0.89	0.95	0.88	1	-0.16	-0.07	-0.19	0	6.27	FALSE	FALSE	FALSE	P0334740A
CAP1	Q01518	51901	n/d	FALSE	3	Jurkat lysate	6	6	13.5	0.97	1.14	0.93	1	-0.04	0.19	-0.11	0	5.98	FALSE	FALSE	FALSE	P0334740A
CAPG	P40121	38498	n/d	FALSE	3	Jurkat lysate	6	6	22.4	0.84	0.87	0.82	1	-0.25	-0.2	-0.28	0	6.44	FALSE	FALSE	FALSE	P0334740A
CAPN1	P07384	81889	PROTEASE	FALSE	3	Jurkat lysate	4	4	5.7	0.78	0.93	0.84	1	-0.36	-0.1	-0.26	0	5.78	FALSE	FALSE	FALSE	P0334740A
CAPRIN1	Q14444	78365	n/d	FALSE	3	Jurkat lysate	3	3	5.1	0.81	0.96	0.98	1	-0.3	-0.06	-0.04	0	5.61	FALSE	FALSE	FALSE	P0334740A
CAPZA1	P52907	32922	n/d	FALSE	3	Jurkat lysate	5	5	31.8	0.91	1.14	0.95	1	-0.14	0.18	-0.07	0	6.12	FALSE	FALSE	FALSE	P0334740A
CAPZB	P47756	30628	n/d	FALSE	3	Jurkat lysate	4	6	14.4	0.94	1.09	0.96	1	-0.1	0.12	-0.06	0	6.42	FALSE	FALSE	FALSE	P0334740A
CARHSP1	Q9Y2V2	15892	n/d	FALSE	3	Jurkat lysate	2	2	16.3	0.97	0.99	0.94	1	-0.05	-0.02	-0.09	0	6.47	FALSE	FALSE	FALSE	P0334740A
CARS	P49589	94636	n/d	FALSE	3	Jurkat lysate	9	10	11.8	0.82	0.98	0.98	1	-0.29	-0.03	-0.03	0	5.91	FALSE	FALSE	FALSE	P0334740A
CASP2	P42575	50685	PROTEASE	FALSE	3	Jurkat lysate	4	4	10.4	0.8	0.92	0.95	1	-0.32	-0.11	-0.08	0	5.54	FALSE	FALSE	FALSE	P0334740A
CASP3	P42574	31608	PROTEASE	FALSE	3	Jurkat lysate	4	4	16.2	0.81	0.87	0.78	1	-0.3	-0.2	-0.35	0	6.1	FALSE	FALSE	FALSE	P0334740A
CASP7	P55210	37814	PROTEASE	FALSE	3	Jurkat lysate	3	3	7.9	0.78	0.85	0.86	1	-0.37	-0.23	-0.22	0	5.75	FALSE	FALSE	FALSE	P0334740A
CCAR2	Q8N163	102900	n/d	FALSE	3	Jurkat lysate	4	4	4.8	0.8	0.99	1	1	-0.32	-0.02	0	0	5.88	FALSE	FALSE	FALSE	P0334740A
CCT2	P78371	57488	n/d	FALSE	3	Jurkat lysate	10	12	26.9	0.92	0.99	0.92	1	-0.13	-0.02	-0.12	0	6.56	FALSE	FALSE	FALSE	P0334740A
CCT3	P49368	60533	n/d	FALSE	3	Jurkat lysate	12	13	23.3	0.95	0.94	0.91	1	-0.08	-0.1	-0.14	0	6.71	FALSE	FALSE	FALSE	P0334740A
CCT4	P50991	57924	n/d	FALSE	3	Jurkat lysate	13	13	27.6	0.88	0.98	0.92	1	-0.18	-0.02	-0.13	0	6.61	FALSE	FALSE	FALSE	P0334740A
CCT5	P48643	59670	n/d	FALSE	3	Jurkat lysate	15	15	29.4	0.98	0.96	0.9	1	-0.03	-0.05	-0.15	0	6.77	FALSE	FALSE	FALSE	P0334740A
CCT6A	P40227	58024	n/d	FALSE	3	Jurkat lysate	17	18	37.1	0.89	1	0.86	1	-0.16	0	-0.22	0	6.71	FALSE	FALSE	FALSE	P0334740A
CCT7	Q99832	59366	n/d	FALSE	3	Jurkat lysate	14	18	29.1	0.89	0.94	0.88	1	-0.17	-0.08	-0.18	0	6.61	FALSE	FALSE	FALSE	P0334740A
CCT8	P50990	59620	n/d	FALSE	3	Jurkat lysate	26	34	47.3	0.85	0.92	0.86	1	-0.23	-0.12	-0.22	0	6.86	FALSE	FALSE	FALSE	P0334740A
CDC42	P60953	21258	n/d	FALSE	3	Jurkat lysate	6	8	44	0.82	0.95	0.86	1	-0.28	-0.07	-0.22	0	6.88	FALSE	FALSE	FALSE	P0334740A
CDK1	P06493	34095	KINASE	TRUE	3	Jurkat lysate	16	28	62	0.17	0.24	0.84	1	-2.53	-2.07	-0.26	0	7.16	TRUE	TRUE	TRUE	P0334740A
CDK2	P24941	33929	KINASE	TRUE	3	Jurkat lysate	13	31	52	0.13	0.18	0.86	1	-2.9	-2.47	-0.22	0	7.94	TRUE	TRUE	TRUE	P0334740A
CDK4	P11802	33729	KINASE	TRUE	3	Jurkat lysate	2	2	6.3	0.33	0.37	0.99	1	-1.62	-1.42	-0.02	0	5.96	TRUE	TRUE	TRUE	P0334740A
CDK5	Q00535	33304	KINASE	TRUE	3	Jurkat lysate	20	37	62.3	0.09	0.14	0.85	1	-3.48	-2.83	-0.23	0	8.2	TRUE	TRUE	TRUE	P0334740A
CDK6	Q00534	36938	KINASE	TRUE	3	Jurkat lysate	13	15	50	0.17	0.21	0.92	1	-2.59	-2.28	-0.11	0	6.97	TRUE	TRUE	TRUE	P0334740A
CELF2	O95319	52268	n/d	FALSE	3	Jurkat lysate	2	2	5.9	0.73	1.09	0.84	1	-0.46	0.12	-0.25	0	5.77	FALSE	FALSE	FALSE	P0334740A
CENPV	Q7Z7K6	29946	n/d	FALSE	3	Jurkat lysate	2	2	9.8	0.74	0.98	0.88	1	-0.43	-0.03	-0.19	0	5.42	FALSE	FALSE	FALSE	P0334740A
CES3	Q6UWW8	62281	PROTEASE	FALSE	3	Jurkat lysate	2	2	3.5	0.33	0.37	0.94	1	-1.6	-1.45	-0.09	0	5.65	TRUE	TRUE	TRUE	P0334740A
CFAP20	Q9Y6A4	22774	n/d	FALSE	3	Jurkat lysate	3	3	13.5	0.89	0.88	0.84	1	-0.17	-0.19	-0.26	0	5.89	FALSE	FALSE	FALSE	P0334740A
CFL1	P23528	18502	n/d	FALSE	3	Jurkat lysate	10	15	43.4	0.98	1.02	0.89	1	-0.04	0.02	-0.17	0	7.13	FALSE	FALSE	FALSE	P0334740A
CHD4	Q14839	220845	n/d	FALSE	3	Jurkat lysate	6	6	3	1.07	1.14	0.97	1	0.09	0.19	-0.04	0	5.76	FALSE	FALSE	FALSE	P0334740A
CHEK2	O96017	65418	KINASE	TRUE	3	Jurkat lysate	12	13	27.6	0.16	0.16	0.82	1	-2.64	-2.61	-0.29	0	6.65	TRUE	TRUE	TRUE	P0334740A
CHORDC1	Q9UHD1	37489	n/d	FALSE	3	Jurkat lysate	10	11	38.3	0.72	0.74	0.84	1	-0.47	-0.44	-0.25	0	6.54	FALSE	FALSE	FALSE	P0334740A
CHURC1	Q8WUH1	16111	n/d	FALSE	3	Jurkat lysate	3	3	32.1	0.81	0.83	0.85	1	-0.3	-0.27	-0.23	0	5.96	FALSE	FALSE	FALSE	P0334740A
CKAP5	Q14008	226255	n/d	FALSE	3	Jurkat lysate	3	3	1.5	0.87	1.03	0.88	1	-0.21	0.05	-0.19	0	5.42	FALSE	FALSE	FALSE	P0334740A
CLIC1	O00299	26922	n/d	FALSE	3	Jurkat lysate	5	7	29.5	0.88	0.98	0.91	1	-0.18	-0.03	-0.13	0	6.45	FALSE	FALSE	FALSE	P0334740A
CLK2	P49760	60089	KINASE	TRUE	3	Jurkat lysate	3	3	5.4	0.49	0.59	0.85	1	-1.02	-0.76	-0.24	0	5.95	TRUE	FALSE	FALSE	P0334740A
CLTC	Q00610	191612	n/d	FALSE	3	Jurkat lysate	34	40	24.1	0.87	0.95	0.86	1	-0.2	-0.08	-0.22	0	6.65	FALSE	FALSE	FALSE	P0334740A
CLUH	O75153	146668	n/d	FALSE	3	Jurkat lysate	3	3	1.9	0.88	0.9	0.81	1	-0.19	-0.14	-0.31	0	5.52	FALSE	FALSE	FALSE	P0334740A
CMAS	Q8NFW8	48379	n/d	FALSE	3	Jurkat lysate	4	4	10.4	0.78	0.81	0.8	1	-0.35	-0.31	-0.32	0	5.63	FALSE	FALSE	FALSE	P0334740A
CNN2	Q99439	33697	n/d	FALSE	3	Jurkat lysate	3	4	10.7	0.83	0.83	0.88	1	-0.27	-0.26	-0.19	0	6.16	FALSE	FALSE	FALSE	P0334740A
CNOT1	A5YKK6	266936	n/d	FALSE	3	Jurkat lysate	6	6	2.5	0.83	0.87	0.87	1	-0.27	-0.2	-0.21	0	5.69	FALSE	FALSE	FALSE	P0334740A
COPA	P53621	139322	n/d	FALSE	3	Jurkat lysate	22	24	23	0.87	0.92	0.86	1	-0.21	-0.12	-0.22	0	6.71	FALSE	FALSE	FALSE	P0334740A
COPB1	P53618	107141	n/d	FALSE	3	Jurkat lysate	12	13	14.7	0.82	0.88	0.83	1	-0.29	-0.18	-0.27	0	6.31	FALSE	FALSE	FALSE	P0334740A
COPB2	P35606	102486	n/d	FALSE	3	Jurkat lysate	5	5	5.8	0.88	0.98	0.9	1	-0.19	-0.02	-0.15	0	5.86	FALSE	FALSE	FALSE	P0334740A
COPG1	Q9Y678	97717	n/d	FALSE	3	Jurkat lysate	4	4	5.7	0.72	0.86	0.8	1	-0.48	-0.22	-0.33	0	5.83	FALSE	FALSE	FALSE	P0334740A
COPG2	Q9UBF2	97621	n/d	FALSE	3	Jurkat lysate	2	2	3	0.82	0.94	0.78	1	-0.29	-0.09	-0.36	0	5.34	FALSE	FALSE	FALSE	P0334740A
COPS6	Q7L5N1	36163	PROTEASE	FALSE	3	Jurkat lysate	7	8	26.6	0.84	0.87	0.86	1	-0.25	-0.19	-0.22	0	6.2	FALSE	FALSE	FALSE	P0334740A
CORO1A	P31146	51026	n/d	FALSE	3	Jurkat lysate	17	29	29.7	0.9	0.94	0.87	1	-0.15	-0.09	-0.21	0	7.45	FALSE	FALSE	FALSE	P0334740A
CORO1C	Q9ULV4	58947	n/d	FALSE	3	Jurkat lysate	5	6	12.2	0.81	0.84	0.87	1	-0.3	-0.25	-0.2	0	6.17	FALSE	FALSE	FALSE	P0334740A
CORO7	P57737	114164	n/d	FALSE	3	Jurkat lysate	2	2	1.4	0.82	0.86	0.91	1	-0.28	-0.22	-0.14	0	5.44	FALSE	FALSE	FALSE	P0334740A
COTL1	Q14019	15945	n/d	FALSE	3	Jurkat lysate	3	3	15.5	1.18	1.51	1.03	1	0.23	0.59	0.05	0	6.12	FALSE	FALSE	FALSE	P0334740A
CPNE1	Q99829	59058	n/d	FALSE	3	Jurkat lysate	3	3	5	0.71	0.89	0.83	1	-0.49	-0.17	-0.27	0	5.71	FALSE	FALSE	FALSE	P0334740A
CPNE3	O75131	60130	n/d	FALSE	3	Jurkat lysate	4	4	7.1	0.76	0.9	0.81	1	-0.4	-0.15	-0.31	0	5.8	FALSE	FALSE	FALSE	P0334740A
CPT1A	P50416	88367	n/d	FALSE	3	Jurkat lysate	2	2	3.4	0.95	1	0.95	1	-0.08	0	-0.08	0	5.42	FALSE	FALSE	FALSE	P0334740A
CRIP1	P50238	8533	n/d	FALSE	3	Jurkat lysate	3	3	37.7	0.89	0.89	0.91	1	-0.16	-0.17	-0.14	0	6.41	FALSE	FALSE	FALSE	P0334740A
CS	O75390	51712	n/d	FALSE	3	Jurkat lysate	5	6	10.9	0.89	0.97	0.92	1	-0.18	-0.04	-0.12	0	6.22	FALSE	FALSE	FALSE	P0334740A
CSDE1	O75534	93741	n/d	FALSE	3	Jurkat lysate	5	5	5.6	0.83	0.94	0.85	1	-0.26	-0.09	-0.24	0	6.19	FALSE	FALSE	FALSE	P0334740A
CSE1L	P55060	110415	n/d	FALSE	3	Jurkat lysate	7	7	7.9	0.94	1.11	0.94	1	-0.1	0.15	-0.08	0	6.14	FALSE	FALSE	FALSE	P0334740A
CSK	P41240	50704	KINASE	TRUE	3	Jurkat lysate	13	14	36.9	0.31	0.37	0.83	1	-1.69	-1.44	-0.27	0	6.28	TRUE	TRUE	TRUE	P0334740A
CSNK2A1	P68400	45143	KINASE	TRUE	3	Jurkat lysate	5	5	18.7	0.49	0.57	0.82	1	-1.03	-0.81	-0.28	0	5.82	TRUE	FALSE	FALSE	P0334740A
CSNK2A2	P19784	41213	KINASE	TRUE	3	Jurkat lysate	2	2	6	0.58	0.64	0.91	1	-0.78	-0.64	-0.13	0	5.87	FALSE	FALSE	FALSE	P0334740A
CSRP1	P21291	20567	n/d	FALSE	3	Jurkat lysate	2	2	15.5	0.95	0.88	0.83	1	-0.08	-0.18	-0.27	0	5.68	FALSE	FALSE	FALSE	P0334740A
CSTB	P04080	11139	n/d	FALSE	3	Jurkat lysate	3	3	33.7	0.84	0.94	0.95	1	-0.26	-0.08	-0.07	0	5.93	FALSE	FALSE	FALSE	P0334740A
CSTF1	Q05048	48357	n/d	FALSE	3	Jurkat lysate	5	5	15.3	0.81	0.89	0.83	1	-0.31	-0.17	-0.26	0	5.71	FALSE	FALSE	FALSE	P0334740A
CTPS1	P17812	66690	n/d	FALSE	3	Jurkat lysate	7	7	12.7	0.9	0.96	0.89	1	-0.15	-0.06	-0.16	0	6.11	FALSE	FALSE	FALSE	P0334740A
CYB5R3	P00387	38226	OXIDOREDUCTASE	FALSE	3	Jurkat lysate	2	2	8	0.73	0.82	0.88	1	-0.46	-0.29	-0.19	0	5.84	FALSE	FALSE	FALSE	P0334740A
CYCS	P99999	11749	n/d	FALSE	3	Jurkat lysate	2	2	21	0.95	1.09	0.86	1	-0.07	0.12	-0.22	0	6.18	FALSE	FALSE	FALSE	P0334740A
CYFIP2	Q96F07	148397	n/d	FALSE	3	Jurkat lysate	4	4	5.9	0.67	0.88	0.87	1	-0.58	-0.18	-0.21	0	5.64	FALSE	FALSE	FALSE	P0334740A
DAD1	P61803	12497	n/d	FALSE	3	Jurkat lysate	3	3	26.5	0.94	0.99	0.87	1	-0.09	-0.02	-0.2	0	6.42	FALSE	FALSE	FALSE	P0334740A
DARS	P14868	57136	n/d	FALSE	3	Jurkat lysate	6	6	10.6	0.85	0.99	0.82	1	-0.24	-0.01	-0.29	0	6.03	FALSE	FALSE	FALSE	P0334740A
DCAF7	P61962	38926	n/d	FALSE	3	Jurkat lysate	2	2	5.3	0.89	0.81	0.9	1	-0.17	-0.31	-0.16	0	5.65	FALSE	FALSE	FALSE	P0334740A
DCD	P81605	11284	contaminant	FALSE	3	Jurkat lysate	4	5	32.7	1.65	1.38	0.79	1	0.72	0.46	-0.34	0	6.5	FALSE	FALSE	FALSE	P0334740A
DCXR	Q7Z4W1	25913	OXIDOREDUCTASE	FALSE	3	Jurkat lysate	4	4	14.8	0.84	0.91	0.89	1	-0.25	-0.13	-0.17	0	6.14	FALSE	FALSE	FALSE	P0334740A
DDAH2	O95865	29644	n/d	FALSE	3	Jurkat lysate	2	2	7.7	0.85	0.83	0.81	1	-0.24	-0.26	-0.3	0	5.78	FALSE	FALSE	FALSE	P0334740A
DDB1	Q16531	126966	n/d	FALSE	3	Jurkat lysate	16	17	12.3	0.83	0.92	0.87	1	-0.27	-0.12	-0.2	0	6.3	FALSE	FALSE	FALSE	P0334740A
DDX1	Q92499	82431	n/d	FALSE	3	Jurkat lysate	13	14	21.9	0.86	0.94	0.9	1	-0.22	-0.1	-0.16	0	6.3	FALSE	FALSE	FALSE	P0334740A
DDX17	Q92841	80272	n/d	FALSE	3	Jurkat lysate	12	14	18.1	0.85	0.89	0.83	1	-0.24	-0.17	-0.28	0	6.48	FALSE	FALSE	FALSE	P0334740A
DDX18	Q9NVP1	75406	n/d	FALSE	3	Jurkat lysate	2	2	2.8	0.86	1.13	0.88	1	-0.22	0.17	-0.18	0	5.32	FALSE	FALSE	FALSE	P0334740A
DDX21	Q9NR30	87343	n/d	FALSE	3	Jurkat lysate	11	12	14.8	0.86	0.93	0.84	1	-0.21	-0.1	-0.25	0	6.29	FALSE	FALSE	FALSE	P0334740A
DDX24	Q9GZR7	96331	n/d	FALSE	3	Jurkat lysate	2	2	0.7	0.97	1.33	1.06	1	-0.04	0.42	0.09	0	5.44	FALSE	FALSE	FALSE	P0334740A
DDX27	Q96GQ7	89834	n/d	FALSE	3	Jurkat lysate	2	2	2.8	0.97	1.11	1.05	1	-0.04	0.16	0.07	0	5.52	FALSE	FALSE	FALSE	P0334740A
DDX39B	Q13838	50679	n/d	FALSE	3	Jurkat lysate	2	2	3.5	1.05	0.89	0.91	1	0.08	-0.17	-0.14	0	5.94	FALSE	FALSE	FALSE	P0334740A
DDX3X	O00571	73243	n/d	FALSE	3	Jurkat lysate	3	3	5	0.9	1.03	0.96	1	-0.15	0.05	-0.07	0	5.76	FALSE	FALSE	FALSE	P0334740A
DDX46	Q7L014	117361	n/d	FALSE	3	Jurkat lysate	17	18	17.7	1.02	0.98	0.99	1	0.03	-0.02	-0.02	0	6.56	FALSE	FALSE	FALSE	P0334740A
DDX5	P17844	69147	n/d	FALSE	3	Jurkat lysate	13	16	28.7	0.82	0.88	0.83	1	-0.29	-0.19	-0.27	0	6.76	FALSE	FALSE	FALSE	P0334740A
DDX6	P26196	54416	n/d	FALSE	3	Jurkat lysate	2	2	6.4	0.85	1.02	0.78	1	-0.24	0.03	-0.36	0	5.48	FALSE	FALSE	FALSE	P0334740A
DENR	O43583	22092	n/d	FALSE	3	Jurkat lysate	2	2	13.1	0.58	0.6	0.84	1	-0.77	-0.74	-0.25	0	5.85	FALSE	FALSE	FALSE	P0334740A
DGKA	P23743	82629	n/d	FALSE	3	Jurkat lysate	3	3	3.7	0.87	1.01	1.2	1	-0.21	0.01	0.26	0	5.45	FALSE	FALSE	FALSE	P0334740A
DHCR7	Q9UBM7	54489	OXIDOREDUCTASE	FALSE	3	Jurkat lysate	4	4	8	0.88	0.95	0.86	1	-0.19	-0.07	-0.22	0	6.45	FALSE	FALSE	FALSE	P0334740A
DHRS4	Q9BTZ2	29537	OXIDOREDUCTASE	FALSE	3	Jurkat lysate	2	2	6.8	0.82	0.88	0.9	1	-0.28	-0.18	-0.15	0	5.42	FALSE	FALSE	FALSE	P0334740A
DHRS7	Q9Y394	38298	OXIDOREDUCTASE	FALSE	3	Jurkat lysate	3	3	12.1	0.81	0.94	0.9	1	-0.31	-0.08	-0.15	0	5.75	FALSE	FALSE	FALSE	P0334740A
DHX15	O43143	90932	n/d	FALSE	3	Jurkat lysate	12	13	12.8	0.92	1	0.93	1	-0.12	0	-0.1	0	6.38	FALSE	FALSE	FALSE	P0334740A
DHX30	Q7L2E3	136114	n/d	FALSE	3	Jurkat lysate	6	6	5.1	0.86	0.96	0.92	1	-0.22	-0.06	-0.12	0	5.76	FALSE	FALSE	FALSE	P0334740A
DHX9	Q08211	140957	n/d	FALSE	3	Jurkat lysate	32	39	29.8	0.85	0.9	0.84	1	-0.24	-0.15	-0.26	0	6.84	FALSE	FALSE	FALSE	P0334740A
DIAPH1	O60610	141346	n/d	FALSE	3	Jurkat lysate	17	17	12.7	0.91	0.95	0.94	1	-0.13	-0.07	-0.09	0	6.28	FALSE	FALSE	FALSE	P0334740A
DKC1	O60832	57673	n/d	FALSE	3	Jurkat lysate	4	4	7.4	1.01	1.08	0.94	1	0.02	0.1	-0.09	0	5.97	FALSE	FALSE	FALSE	P0334740A
DLAT	P10515	68996	n/d	FALSE	3	Jurkat lysate	2	2	3.6	0.84	0.9	0.81	1	-0.26	-0.15	-0.3	0	5.87	FALSE	FALSE	FALSE	P0334740A
DLD	P09622	54177	OXIDOREDUCTASE	FALSE	3	Jurkat lysate	3	3	5.5	1.05	0.89	0.92	1	0.07	-0.16	-0.12	0	5.74	FALSE	FALSE	FALSE	P0334740A
DNAJA1	P31689	44868	n/d	FALSE	3	Jurkat lysate	4	5	21.9	0.81	0.8	0.81	1	-0.31	-0.32	-0.3	0	6.23	FALSE	FALSE	FALSE	P0334740A
DNAJA2	O60884	45745	n/d	FALSE	3	Jurkat lysate	2	2	4.4	0.9	0.84	0.83	1	-0.16	-0.25	-0.27	0	5.85	FALSE	FALSE	FALSE	P0334740A
DNAJC7	Q99615	56440	n/d	FALSE	3	Jurkat lysate	2	2	4.5	0.96	0.9	0.88	1	-0.05	-0.16	-0.18	0	5.91	FALSE	FALSE	FALSE	P0334740A
DNMT1	P26358	184817	MT	FALSE	3	Jurkat lysate	11	11	7.1	0.84	0.94	0.88	1	-0.25	-0.09	-0.18	0	6.1	FALSE	FALSE	FALSE	P0334740A
DOCK2	Q92608	211946	n/d	FALSE	3	Jurkat lysate	5	5	2.9	0.94	1.08	0.97	1	-0.08	0.12	-0.05	0	5.88	FALSE	FALSE	FALSE	P0334740A
DPYSL2	Q16555	62293	PROTEASE	FALSE	3	Jurkat lysate	2	2	4.7	1.28	1.37	0.94	1	0.36	0.45	-0.08	0	5.41	FALSE	FALSE	FALSE	P0334740A
DRG1	Q9Y295	40542	n/d	FALSE	3	Jurkat lysate	2	2	6	0.84	0.89	0.85	1	-0.24	-0.17	-0.24	0	5.9	FALSE	FALSE	FALSE	P0334740A
DSG1	Q02413	113746	contaminant	FALSE	3	Jurkat lysate	4	5	4	0.67	1	0.68	1	-0.58	0	-0.56	0	5.92	FALSE	FALSE	FALSE	P0334740A
DSP	P15924	331770	contaminant	FALSE	3	Jurkat lysate	15	15	5.7	0.94	0.91	1.19	1	-0.08	-0.14	0.25	0	6.25	FALSE	FALSE	FALSE	P0334740A
DSTN	P60981	18506	n/d	FALSE	3	Jurkat lysate	4	5	30.3	0.87	0.86	0.85	1	-0.21	-0.22	-0.23	0	5.97	FALSE	FALSE	FALSE	P0334740A
DSTYK	Q6XUX3	105204	KINASE	TRUE	3	Jurkat lysate	4	4	4.5	0.32	0.37	0.86	1	-1.63	-1.44	-0.21	0	5.81	TRUE	TRUE	TRUE	P0334740A
DUT	P33316	26563	n/d	FALSE	3	Jurkat lysate	4	4	19.8	0.93	0.89	0.81	1	-0.1	-0.17	-0.3	0	6.45	FALSE	FALSE	FALSE	P0334740A
DYNC1H1	Q14204	532401	n/d	FALSE	3	Jurkat lysate	39	42	9.6	0.81	0.94	0.81	1	-0.3	-0.09	-0.31	0	6.26	FALSE	FALSE	FALSE	P0334740A
DYNLL1	P63167	10366	n/d	FALSE	3	Jurkat lysate	2	3	58.4	0.92	0.9	0.92	1	-0.12	-0.15	-0.12	0	6.82	FALSE	FALSE	FALSE	P0334740A
ECH1	Q13011	35816	n/d	FALSE	3	Jurkat lysate	8	9	25	0.88	0.9	0.87	1	-0.19	-0.16	-0.2	0	6.18	FALSE	FALSE	FALSE	P0334740A
ECHS1	P30084	31387	n/d	FALSE	3	Jurkat lysate	2	2	5.5	0.8	1.05	0.92	1	-0.32	0.07	-0.12	0	5.69	FALSE	FALSE	FALSE	P0334740A
EDC4	Q6P2E9	151659	n/d	FALSE	3	Jurkat lysate	2	2	2.4	0.78	0.85	0.78	1	-0.36	-0.23	-0.36	0	5.67	FALSE	FALSE	FALSE	P0334740A
EEF1A1	P68104	50140	n/d	FALSE	3	Jurkat lysate	21	33	42	0.98	1.08	0.95	1	-0.03	0.11	-0.07	0	7.49	FALSE	FALSE	FALSE	P0334740A
EEF1B2	P24534	24763	n/d	FALSE	3	Jurkat lysate	6	7	38.7	0.77	0.8	0.78	1	-0.38	-0.31	-0.36	0	6.77	FALSE	FALSE	FALSE	P0334740A
EEF1D	P29692	31121	n/d	FALSE	3	Jurkat lysate	4	4	18.1	0.9	0.94	0.85	1	-0.15	-0.09	-0.23	0	6.34	FALSE	FALSE	FALSE	P0334740A
EEF1E1	O43324	19810	n/d	FALSE	3	Jurkat lysate	2	2	9.8	0.94	0.79	0.79	1	-0.09	-0.33	-0.35	0	5.58	FALSE	FALSE	FALSE	P0334740A
EEF1G	P26641	56149	n/d	FALSE	3	Jurkat lysate	12	13	21.3	0.82	0.85	0.87	1	-0.28	-0.24	-0.2	0	6.83	FALSE	FALSE	FALSE	P0334740A
EEF2	P13639	95337	n/d	FALSE	3	Jurkat lysate	38	50	46	0.87	0.93	0.87	1	-0.2	-0.1	-0.19	0	7.31	FALSE	FALSE	FALSE	P0334740A
EFTUD2	Q15029	109434	n/d	FALSE	3	Jurkat lysate	5	5	7	0.96	1.03	0.87	1	-0.06	0.04	-0.21	0	6	FALSE	FALSE	FALSE	P0334740A
EIF1	P41567	12732	n/d	FALSE	3	Jurkat lysate	3	3	41.6	0.9	1.12	0.86	1	-0.15	0.17	-0.22	0	6.08	FALSE	FALSE	FALSE	P0334740A
EIF1AX	P47813	16460	n/d	FALSE	3	Jurkat lysate	3	3	18.1	1	1.01	0.93	1	0	0.02	-0.1	0	6.2	FALSE	FALSE	FALSE	P0334740A
EIF2A	Q9BY44	64989	n/d	FALSE	3	Jurkat lysate	4	4	7.7	0.91	0.97	0.92	1	-0.14	-0.04	-0.12	0	5.5	FALSE	FALSE	FALSE	P0334740A
EIF2AK2	P19525	62094	KINASE	TRUE	3	Jurkat lysate	20	32	35.8	0.1	0.17	0.95	1	-3.33	-2.54	-0.08	0	7.3	TRUE	TRUE	TRUE	P0334740A
EIF2S1	P05198	36112	n/d	FALSE	3	Jurkat lysate	5	6	16.5	0.64	0.99	0.72	1	-0.65	-0.01	-0.48	0	6.33	FALSE	FALSE	FALSE	P0334740A
EIF2S2	P20042	38388	n/d	FALSE	3	Jurkat lysate	3	3	10.5	0.84	0.96	0.83	1	-0.25	-0.05	-0.28	0	6.25	FALSE	FALSE	FALSE	P0334740A
EIF2S3	P41091	51109	n/d	FALSE	3	Jurkat lysate	8	8	23.1	1	0.89	0.95	1	0.01	-0.17	-0.08	0	6.36	FALSE	FALSE	FALSE	P0334740A
EIF3A	Q14152	166567	n/d	FALSE	3	Jurkat lysate	7	7	5.5	0.85	1.05	0.9	1	-0.23	0.08	-0.15	0	5.9	FALSE	FALSE	FALSE	P0334740A
EIF3B	P55884	99028	n/d	FALSE	3	Jurkat lysate	3	3	3.4	0.94	0.99	0.92	1	-0.09	-0.01	-0.12	0	5.75	FALSE	FALSE	FALSE	P0334740A
EIF3C	Q99613	105343	n/d	FALSE	3	Jurkat lysate	3	3	3.9	0.91	1.2	0.88	1	-0.13	0.26	-0.19	0	5.8	FALSE	FALSE	FALSE	P0334740A
EIF3D	O15371	63972	n/d	FALSE	3	Jurkat lysate	4	4	7.3	0.84	0.94	0.87	1	-0.26	-0.1	-0.2	0	6.11	FALSE	FALSE	FALSE	P0334740A
EIF3E	P60228	52220	n/d	FALSE	3	Jurkat lysate	2	2	4.9	0.69	0.93	0.64	1	-0.54	-0.1	-0.64	0	5.93	FALSE	FALSE	FALSE	P0334740A
EIF3F	O00303	37563	PROTEASE	FALSE	3	Jurkat lysate	3	3	7.6	0.76	0.75	0.85	1	-0.39	-0.41	-0.23	0	5.9	FALSE	FALSE	FALSE	P0334740A
EIF3I	Q13347	36501	n/d	FALSE	3	Jurkat lysate	4	4	13.2	0.86	0.82	0.88	1	-0.22	-0.29	-0.19	0	6.25	FALSE	FALSE	FALSE	P0334740A
EIF3J	O75822	29062	n/d	FALSE	3	Jurkat lysate	4	4	11.2	0.43	0.45	0.81	1	-1.23	-1.15	-0.31	0	5.98	TRUE	TRUE	TRUE	P0334740A
EIF3K	Q9UBQ5	25059	n/d	FALSE	3	Jurkat lysate	2	2	9.6	0.82	0.83	0.79	1	-0.29	-0.27	-0.35	0	6.2	FALSE	FALSE	FALSE	P0334740A
EIF3L	Q9Y262	66726	n/d	FALSE	3	Jurkat lysate	5	5	9.8	0.92	0.87	0.99	1	-0.12	-0.2	-0.02	0	5.76	FALSE	FALSE	FALSE	P0334740A
EIF4A1	P60842	46153	n/d	FALSE	3	Jurkat lysate	8	12	43.6	0.84	0.85	0.82	1	-0.25	-0.24	-0.29	0	6.94	FALSE	FALSE	FALSE	P0334740A
EIF4A2	Q14240	46489	n/d	FALSE	3	Jurkat lysate	3	3	9.3	0.73	0.72	0.78	1	-0.46	-0.48	-0.35	0	6.04	FALSE	FALSE	FALSE	P0334740A
EIF4A3	P38919	46871	n/d	FALSE	3	Jurkat lysate	9	12	21.9	0.81	0.84	0.86	1	-0.3	-0.25	-0.23	0	6.38	FALSE	FALSE	FALSE	P0334740A
EIF4G1	Q04637	176235	n/d	FALSE	3	Jurkat lysate	7	7	4.1	0.84	1.05	0.87	1	-0.25	0.08	-0.2	0	5.95	FALSE	FALSE	FALSE	P0334740A
EIF4G2	P78344	102361	n/d	FALSE	3	Jurkat lysate	2	2	1.8	0.59	0.79	0.8	1	-0.75	-0.35	-0.32	0	5.52	FALSE	FALSE	FALSE	P0334740A
EIF5	P55010	49222	n/d	FALSE	3	Jurkat lysate	2	2	4.6	0.91	0.99	0.87	1	-0.14	-0.01	-0.19	0	5.7	FALSE	FALSE	FALSE	P0334740A
EIF5A	P63241	20170	n/d	FALSE	3	Jurkat lysate	4	4	35.7	0.87	0.92	0.86	1	-0.19	-0.12	-0.22	0	7.07	FALSE	FALSE	FALSE	P0334740A
EIF5B	O60841	138825	n/d	FALSE	3	Jurkat lysate	3	3	2.2	1.03	1.28	1.01	1	0.04	0.35	0.02	0	5.77	FALSE	FALSE	FALSE	P0334740A
EIF6	P56537	26599	n/d	FALSE	3	Jurkat lysate	4	4	26.9	0.78	0.85	0.85	1	-0.37	-0.23	-0.24	0	6.09	FALSE	FALSE	FALSE	P0334740A
ELAVL1	Q15717	38996	n/d	FALSE	3	Jurkat lysate	4	4	15.3	1.05	1.12	0.94	1	0.07	0.17	-0.09	0	6.19	FALSE	FALSE	FALSE	P0334740A
ELMO1	Q92556	83829	n/d	FALSE	3	Jurkat lysate	4	4	5.1	0.93	0.95	0.87	1	-0.1	-0.08	-0.19	0	6.15	FALSE	FALSE	FALSE	P0334740A
ELOB	Q15370	17911	n/d	FALSE	3	Jurkat lysate	3	4	20.3	0.85	0.97	0.94	1	-0.24	-0.05	-0.09	0	6.01	FALSE	FALSE	FALSE	P0334740A
ELOC	Q15369	12473	n/d	FALSE	3	Jurkat lysate	4	4	34.8	0.78	0.74	0.92	1	-0.35	-0.44	-0.12	0	6.64	FALSE	FALSE	FALSE	P0334740A
EMC8	O43402	23773	n/d	FALSE	3	Jurkat lysate	4	4	21.9	0.76	0.8	0.77	1	-0.39	-0.33	-0.38	0	5.94	FALSE	FALSE	FALSE	P0334740A
ENO1	P06733	47168	n/d	FALSE	3	Jurkat lysate	8	11	15.2	0.96	0.99	0.99	1	-0.06	-0.02	-0.02	0	6.46	FALSE	FALSE	FALSE	P0334740A
EPRS	P07814	170589	n/d	FALSE	3	Jurkat lysate	27	29	19.2	0.8	0.88	0.83	1	-0.32	-0.18	-0.26	0	6.47	FALSE	FALSE	FALSE	P0334740A
ERH	P84090	12259	n/d	FALSE	3	Jurkat lysate	5	10	40.4	0.84	0.84	0.89	1	-0.24	-0.25	-0.16	0	7.02	FALSE	FALSE	FALSE	P0334740A
ERI3	O43414	37238	n/d	FALSE	3	Jurkat lysate	2	2	5	0.81	0.91	0.83	1	-0.31	-0.14	-0.28	0	5.6	FALSE	FALSE	FALSE	P0334740A
ESD	P10768	31462	PROTEASE	FALSE	3	Jurkat lysate	4	5	17.7	0.86	0.83	0.89	1	-0.22	-0.26	-0.16	0	6.23	FALSE	FALSE	FALSE	P0334740A
ETFA	P13804	35079	n/d	FALSE	3	Jurkat lysate	2	2	9	0.81	0.74	0.79	1	-0.31	-0.44	-0.35	0	5.56	FALSE	FALSE	FALSE	P0334740A
EXOSC10	Q01780	100830	n/d	FALSE	3	Jurkat lysate	2	2	2.7	0.73	0.75	0.74	1	-0.45	-0.42	-0.44	0		FALSE	FALSE	FALSE	P0334740A
EXOSC7	Q15024	31821	n/d	FALSE	3	Jurkat lysate	4	4	22	0.88	0.87	0.92	1	-0.18	-0.2	-0.12	0	6.04	FALSE	FALSE	FALSE	P0334740A
FABP5	Q01469	15164	contaminant	FALSE	3	Jurkat lysate	7	11	65.2	0.74	0.79	0.84	1	-0.44	-0.35	-0.25	0	7.14	FALSE	FALSE	FALSE	P0334740A
FAM133B	Q5BKY9	28385	n/d	FALSE	3	Jurkat lysate	2	4	7.3	1.07	0.98	0.94	1	0.1	-0.02	-0.1	0	6.71	FALSE	FALSE	FALSE	P0334740A
FAM136A	Q96C01	15641	n/d	FALSE	3	Jurkat lysate	2	2	13	1.02	0.95	0.95	1	0.03	-0.08	-0.07	0	5.46	FALSE	FALSE	FALSE	P0334740A
FAM98B	Q52LJ0	45547	n/d	FALSE	3	Jurkat lysate	2	2	5.3	0.92	0.86	0.74	1	-0.12	-0.22	-0.44	0	5.56	FALSE	FALSE	FALSE	P0334740A
FARSB	Q9NSD9	66115	n/d	FALSE	3	Jurkat lysate	8	8	14.1	0.85	0.93	0.9	1	-0.24	-0.11	-0.16	0	5.96	FALSE	FALSE	FALSE	P0334740A
FASN	P49327	273423	OXIDOREDUCTASE	FALSE	3	Jurkat lysate	15	16	6.8	0.9	0.94	0.89	1	-0.15	-0.1	-0.17	0	6.25	FALSE	FALSE	FALSE	P0334740A
FBL	P22087	33784	MT	FALSE	3	Jurkat lysate	2	2	5.9	0.7	0.76	0.97	1	-0.51	-0.39	-0.04	0	6.02	FALSE	FALSE	FALSE	P0334740A
FDFT1	P37268	48115	OXIDOREDUCTASE	FALSE	3	Jurkat lysate	5	5	16.5	0.89	0.95	0.9	1	-0.17	-0.07	-0.15	0	6.02	FALSE	FALSE	FALSE	P0334740A
FDPS	P14324	48275	n/d	FALSE	3	Jurkat lysate	4	4	10.3	0.94	0.95	0.81	1	-0.09	-0.07	-0.31	0	6.14	FALSE	FALSE	FALSE	P0334740A
FECH	P22830	48624	n/d	FALSE	3	Jurkat lysate	3	3	8.5	0.81	0.8	0.86	1	-0.3	-0.32	-0.22	0	5.66	FALSE	FALSE	FALSE	P0334740A
FEN1	P39748	42592	n/d	FALSE	3	Jurkat lysate	7	7	21.1	0.86	0.99	0.88	1	-0.22	-0.01	-0.19	0	6.19	FALSE	FALSE	FALSE	P0334740A
FER	P16591	51642	KINASE	TRUE	3	Jurkat lysate	6	6	9.4	0.18	0.24	0.88	1	-2.48	-2.03	-0.18	0	6.26	TRUE	TRUE	TRUE	P0334740A
FERMT3	Q86UX7	75952	n/d	FALSE	3	Jurkat lysate	9	10	16.3	0.81	1.01	0.89	1	-0.31	0.01	-0.18	0	5.95	FALSE	FALSE	FALSE	P0334740A
FH	P07954	50212	n/d	FALSE	3	Jurkat lysate	2	2	3.7	0.89	0.96	0.89	1	-0.18	-0.05	-0.17	0	5.44	FALSE	FALSE	FALSE	P0334740A
FHL1	Q13642	36263	n/d	FALSE	3	Jurkat lysate	2	2	6.2	0.84	0.93	0.84	1	-0.24	-0.11	-0.25	0	5.94	FALSE	FALSE	FALSE	P0334740A
FKBP1A	P62942	11951	n/d	FALSE	3	Jurkat lysate	2	2	25	0.85	1.04	1	1	-0.23	0.05	-0.01	0	6.4	FALSE	FALSE	FALSE	P0334740A
FKBP4	Q02790	51804	n/d	FALSE	3	Jurkat lysate	12	13	27.9	0.84	0.88	0.89	1	-0.26	-0.19	-0.17	0	6.51	FALSE	FALSE	FALSE	P0334740A
FLG2	Q5D862	248070	contaminant	FALSE	3	Jurkat lysate	4	5	2	0.49	1.22	0.54	1	-1.02	0.29	-0.9	0	6.74	TRUE	FALSE	FALSE	P0334740A
FLNA	P21333	280736	n/d	FALSE	3	Jurkat lysate	43	46	21	0.91	0.97	0.86	1	-0.13	-0.04	-0.22	0	6.76	FALSE	FALSE	FALSE	P0334740A
FLNB	O75369	281631	n/d	FALSE	3	Jurkat lysate	10	10	4.3	0.87	0.95	0.89	1	-0.2	-0.08	-0.17	0	6.06	FALSE	FALSE	FALSE	P0334740A
FMNL1	O95466	128334	n/d	FALSE	3	Jurkat lysate	2	2	2.7	0.74	0.84	0.91	1	-0.43	-0.25	-0.13	0	5.69	FALSE	FALSE	FALSE	P0334740A
FTSJ3	Q8IY81	96557	MT	FALSE	3	Jurkat lysate	3	3	3.9	1.01	1.27	1.08	1	0.01	0.34	0.12	0	5.51	FALSE	FALSE	FALSE	P0334740A
G6PD	P11413	63826	OXIDOREDUCTASE	FALSE	3	Jurkat lysate	13	15	26.8	0.87	0.97	0.89	1	-0.21	-0.05	-0.17	0	6.43	FALSE	FALSE	FALSE	P0334740A
GANAB	Q14697	109437	n/d	FALSE	3	Jurkat lysate	2	2	1.7	0.9	1.16	0.99	1	-0.16	0.21	-0.01	0	5.95	FALSE	FALSE	FALSE	P0334740A
GAPDH	P04406	36053	OXIDOREDUCTASE, contaminant	FALSE	3	Jurkat lysate	21	40	60	1.05	1.16	0.95	1	0.07	0.21	-0.07	0	7.83	FALSE	FALSE	FALSE	P0334740A
GARS	P41250	83165	n/d	FALSE	3	Jurkat lysate	8	9	10	0.97	0.99	0.98	1	-0.05	-0.01	-0.03	0	6.33	FALSE	FALSE	FALSE	P0334740A
GART	P22102	107766	n/d	FALSE	3	Jurkat lysate	14	14	14.1	0.82	0.89	0.86	1	-0.28	-0.16	-0.22	0	6.31	FALSE	FALSE	FALSE	P0334740A
GATD3A	P0DPI2	28170	n/d	FALSE	3	Jurkat lysate	2	2	6.3	0.83	1.02	0.8	1	-0.27	0.03	-0.31	0	6.22	FALSE	FALSE	FALSE	P0334740A
GDI1	P31150	50582	n/d	FALSE	3	Jurkat lysate	7	8	19.9	0.7	0.83	0.78	1	-0.51	-0.28	-0.36	0	6.12	FALSE	FALSE	FALSE	P0334740A
GDI2	P50395	50663	n/d	FALSE	3	Jurkat lysate	13	14	53	0.83	0.92	0.91	1	-0.28	-0.13	-0.14	0	6.6	FALSE	FALSE	FALSE	P0334740A
GFPT1	Q06210	78806	PROTEASE	FALSE	3	Jurkat lysate	9	9	14.6	0.83	0.87	0.9	1	-0.26	-0.2	-0.15	0	6.43	FALSE	FALSE	FALSE	P0334740A
GGCT	O75223	21007	n/d	FALSE	3	Jurkat lysate	2	2	10.6	0.72	1	0.87	1	-0.48	0	-0.2	0	5.93	FALSE	FALSE	FALSE	P0334740A
GLOD4	Q9HC38	34793	n/d	FALSE	3	Jurkat lysate	3	3	10.5	0.91	0.99	0.85	1	-0.14	-0.01	-0.24	0	5.69	FALSE	FALSE	FALSE	P0334740A
GLRX	P35754	11776	n/d	FALSE	3	Jurkat lysate	3	6	31.1	0.83	0.84	0.88	1	-0.28	-0.25	-0.18	0	6.07	FALSE	FALSE	FALSE	P0334740A
GLRX3	O76003	37432	n/d	FALSE	3	Jurkat lysate	5	5	14.9	0.88	0.99	0.93	1	-0.18	-0.01	-0.11	0	6.16	FALSE	FALSE	FALSE	P0334740A
GLS	O94925	73460	n/d	FALSE	3	Jurkat lysate	3	3	4.3	0.8	0.96	0.91	1	-0.32	-0.06	-0.13	0	5.68	FALSE	FALSE	FALSE	P0334740A
GLUD1	P00367	61397	OXIDOREDUCTASE	FALSE	3	Jurkat lysate	5	5	9.3	0.87	1	0.9	1	-0.2	0	-0.14	0	6.04	FALSE	FALSE	FALSE	P0334740A
GMFG	O60234	16801	n/d	FALSE	3	Jurkat lysate	4	7	43.7	0.76	0.84	0.83	1	-0.4	-0.26	-0.27	0	6.44	FALSE	FALSE	FALSE	P0334740A
GMPS	P49915	76715	PROTEASE	FALSE	3	Jurkat lysate	15	16	24.4	0.8	0.85	0.86	1	-0.31	-0.24	-0.22	0	6.43	FALSE	FALSE	FALSE	P0334740A
GNAI2	P04899	41548	n/d	FALSE	3	Jurkat lysate	2	2	17.2	0.96	0.91	0.91	1	-0.06	-0.13	-0.14	0	5.83	FALSE	FALSE	FALSE	P0334740A
GNAS	P63092	44179	n/d	FALSE	3	Jurkat lysate	4	5	6.6	0.85	0.93	0.86	1	-0.23	-0.1	-0.22	0	5.77	FALSE	FALSE	FALSE	P0334740A
GNB1	P62873	37377	n/d	FALSE	3	Jurkat lysate	3	4	25.6	0.77	0.82	0.86	1	-0.38	-0.28	-0.22	0	6.54	FALSE	FALSE	FALSE	P0334740A
GNL1	P36915	68660	n/d	FALSE	3	Jurkat lysate	2	2	3.1	0.78	0.77	0.75	1	-0.36	-0.38	-0.41	0	5.86	FALSE	FALSE	FALSE	P0334740A
GOT2	P00505	47517	n/d	FALSE	3	Jurkat lysate	3	3	8.1	0.93	1.13	0.94	1	-0.11	0.18	-0.09	0	5.68	FALSE	FALSE	FALSE	P0334740A
GPATCH8	Q9UKJ3	164195	n/d	FALSE	3	Jurkat lysate	5	5	3.6	1.14	0.93	0.95	1	0.19	-0.11	-0.07	0	6.03	FALSE	FALSE	FALSE	P0334740A
GPI	P06744	64324	n/d	FALSE	3	Jurkat lysate	6	7	14	1.13	1.3	1.06	1	0.17	0.38	0.09	0	6.04	FALSE	FALSE	FALSE	P0334740A
GRB2	P62993	25206	n/d	FALSE	3	Jurkat lysate	3	3	16.6	0.85	1.04	0.98	1	-0.24	0.06	-0.03	0	5.52	FALSE	FALSE	FALSE	P0334740A
GRK2	P25098	79573	KINASE	TRUE	3	Jurkat lysate	3	3	4.1	0.75	0.84	0.95	1	-0.41	-0.24	-0.07	0	5.89	FALSE	FALSE	FALSE	P0334740A
GRWD1	Q9BQ67	49419	n/d	FALSE	3	Jurkat lysate	3	4	11.4	0.73	0.81	0.76	1	-0.45	-0.3	-0.39	0	5.83	FALSE	FALSE	FALSE	P0334740A
GSK3A	P49840	50980	KINASE	TRUE	3	Jurkat lysate	2	2	5.2	0.43	0.57	0.9	1	-1.22	-0.82	-0.15	0	5.68	TRUE	FALSE	FALSE	P0334740A
GSK3B	P49841	48033	KINASE	TRUE	3	Jurkat lysate	6	6	27.6	0.22	0.27	0.81	1	-2.16	-1.91	-0.3	0	6.33	TRUE	TRUE	TRUE	P0334740A
GSPT1	P15170	68699	n/d	FALSE	3	Jurkat lysate	8	9	14.4	0.85	0.92	0.85	1	-0.23	-0.12	-0.24	0	6.26	FALSE	FALSE	FALSE	P0334740A
GSR	P00390	56256	OXIDOREDUCTASE	FALSE	3	Jurkat lysate	6	8	13.6	0.91	0.89	0.85	1	-0.13	-0.17	-0.23	0	6.41	FALSE	FALSE	FALSE	P0334740A
GSTK1	Q9Y2Q3	25497	n/d	FALSE	3	Jurkat lysate	2	2	8.8	0.78	0.79	0.95	1	-0.36	-0.34	-0.07	0	5.69	FALSE	FALSE	FALSE	P0334740A
GSTM1	P09488	25712	n/d	FALSE	3	Jurkat lysate	3	4	10.6	0.78	0.8	0.9	1	-0.36	-0.32	-0.15	0	5.96	FALSE	FALSE	FALSE	P0334740A
GSTM3	P21266	26559	n/d	FALSE	3	Jurkat lysate	4	4	17.3	0.79	0.85	0.82	1	-0.33	-0.23	-0.29	0	5.85	FALSE	FALSE	FALSE	P0334740A
GSTO1	P78417	27566	OXIDOREDUCTASE	FALSE	3	Jurkat lysate	9	10	34	0.82	0.87	0.82	1	-0.29	-0.19	-0.28	0	6.5	FALSE	FALSE	FALSE	P0334740A
GSTP1	P09211	23356	n/d	FALSE	3	Jurkat lysate	7	7	51.9	1.12	1.29	0.99	1	0.16	0.37	-0.01	0	6.37	FALSE	FALSE	FALSE	P0334740A
GTPBP4	Q9BZE4	73964	n/d	FALSE	3	Jurkat lysate	5	5	7.6	1.12	1.09	0.94	1	0.16	0.13	-0.1	0	5.97	FALSE	FALSE	FALSE	P0334740A
H2AFY	O75367	39617	n/d	FALSE	3	Jurkat lysate	9	9	27.4	0.87	1.01	0.92	1	-0.19	0.02	-0.12	0	6.42	FALSE	FALSE	FALSE	P0334740A
H2AFZ	P0C0S5	13553	n/d	FALSE	3	Jurkat lysate	2	2	31.2	1.07	1.22	0.96	1	0.09	0.28	-0.06	0	6.37	FALSE	FALSE	FALSE	P0334740A
HACD3	Q9P035	43159	n/d	FALSE	3	Jurkat lysate	3	3	6.9	0.8	1.01	0.95	1	-0.33	0.01	-0.08	0	5.99	FALSE	FALSE	FALSE	P0334740A
HADHA	P40939	82999	OXIDOREDUCTASE	FALSE	3	Jurkat lysate	11	13	15.9	0.79	0.91	0.86	1	-0.35	-0.14	-0.21	0	6.24	FALSE	FALSE	FALSE	P0334740A
HAGH	Q16775	33805	n/d	FALSE	3	Jurkat lysate	3	3	10.7	0.74	0.79	0.73	1	-0.44	-0.34	-0.45	0	6	FALSE	FALSE	FALSE	P0334740A
HARS	P12081	57410	n/d	FALSE	3	Jurkat lysate	6	6	12.6	0.86	0.87	0.85	1	-0.22	-0.21	-0.23	0	5.89	FALSE	FALSE	FALSE	P0334740A
HAT1	O14929	49512	HAT	FALSE	3	Jurkat lysate	4	4	9.3	0.62	0.69	0.62	1	-0.7	-0.54	-0.69	0	5.89	FALSE	FALSE	FALSE	P0334740A
HCFC1	P51610	213402	n/d	FALSE	3	Jurkat lysate	4	4	1.8	0.86	0.9	0.9	1	-0.22	-0.15	-0.15	0	5.81	FALSE	FALSE	FALSE	P0334740A
HDAC2	Q92769	55364	HDAC	FALSE	3	Jurkat lysate	2	3	13.9	0.93	0.92	0.9	1	-0.1	-0.12	-0.15	0	5.98	FALSE	FALSE	FALSE	P0334740A
HDGF	P51858	26788	n/d	FALSE	3	Jurkat lysate	3	3	14.6	0.97	1.04	0.79	1	-0.05	0.05	-0.34	0	5.75	FALSE	FALSE	FALSE	P0334740A
HINT1	P49773	13802	n/d	FALSE	3	Jurkat lysate	7	8	46	0.84	0.88	0.86	1	-0.25	-0.18	-0.22	0	6.81	FALSE	FALSE	FALSE	P0334740A
HIST1H1B	P16401	22580	n/d	FALSE	3	Jurkat lysate	9	10	38.5	2.26	2.38	1.42	1	1.18	1.25	0.5	0	7.05	FALSE	FALSE	FALSE	P0334740A
HIST1H1C	P16403	21364	n/d	FALSE	3	Jurkat lysate	2	2	8	2.06	1.97	1.31	1	1.04	0.98	0.39	0	6.86	FALSE	FALSE	FALSE	P0334740A
HIST1H1D	P16402	22350	n/d	FALSE	3	Jurkat lysate	2	2	8.1	2.29	2.08	1.44	1	1.19	1.05	0.52	0	6.19	FALSE	FALSE	FALSE	P0334740A
HIST1H1E	P10412	21865	n/d	FALSE	3	Jurkat lysate	2	2	23.3	2.39	2.28	1.29	1	1.26	1.19	0.37	0	6.91	FALSE	FALSE	FALSE	P0334740A
HIST1H2AG, HIST1H2AI, HIST1H2AK, HIST1H2AL, HIST1H2AM	P0C0S8	14091	n/d	FALSE	3	Jurkat lysate	2	4	25.4	1.98	2.68	1.57	1	0.99	1.42	0.65	0	6.9	FALSE	FALSE	FALSE	P0334740A
HIST1H4A, HIST1H4B, HIST1H4C, HIST1H4D, HIST1H4E, HIST1H4F, HIST1H4H, HIST1H4I, HIST1H4J, HIST1H4K, HIST1H4L, HIST2H4A, HIST2H4B, HIST4H4	P62805	11367	n/d	FALSE	3	Jurkat lysate	10	20	56.3	1.87	2.49	1.57	1	0.9	1.32	0.65	0	8.03	FALSE	FALSE	FALSE	P0334740A
HIST2H2BE	Q16778	13920	n/d	FALSE	3	Jurkat lysate	2	3	7.9	1.92	2.3	1.44	1	0.94	1.2	0.52	0	6.45	FALSE	FALSE	FALSE	P0334740A
HK1	P19367	102737	n/d	FALSE	3	Jurkat lysate	9	9	10	0.83	0.87	0.86	1	-0.27	-0.21	-0.22	0	6.09	FALSE	FALSE	FALSE	P0334740A
HMGB1	P09429	24893	n/d	FALSE	3	Jurkat lysate	4	4	20.9	1.21	1.4	1	1	0.27	0.48	0	0	5.97	FALSE	FALSE	FALSE	P0334740A
HMGCS1	Q01581	57293	n/d	FALSE	3	Jurkat lysate	3	3	6.9	0.88	0.87	0.86	1	-0.19	-0.2	-0.22	0	5.74	FALSE	FALSE	FALSE	P0334740A
HMGN2	P05204	9393	n/d	FALSE	3	Jurkat lysate	3	3	28.9	2.28	2.7	1.41	1	1.19	1.44	0.5	0	6.41	FALSE	FALSE	FALSE	P0334740A
HNRNPA0	Q13151	30840	n/d	FALSE	3	Jurkat lysate	2	2	11.8	0.73	0.8	0.9	1	-0.45	-0.33	-0.16	0	5.98	FALSE	FALSE	FALSE	P0334740A
HNRNPA1	P09651	38746	n/d	FALSE	3	Jurkat lysate	8	10	29.3	1.05	1.16	0.96	1	0.08	0.21	-0.07	0	6.72	FALSE	FALSE	FALSE	P0334740A
HNRNPA2B1	P22626	37429	n/d	FALSE	3	Jurkat lysate	4	6	16.7	1.03	1.14	1.01	1	0.04	0.19	0.02	0	6.65	FALSE	FALSE	FALSE	P0334740A
HNRNPA3	P51991	39594	n/d	FALSE	3	Jurkat lysate	6	6	22.8	0.92	0.96	0.88	1	-0.12	-0.05	-0.19	0	6.7	FALSE	FALSE	FALSE	P0334740A
HNRNPAB	Q99729	35967	n/d	FALSE	3	Jurkat lysate	5	5	10.2	0.99	1.18	0.97	1	-0.02	0.24	-0.05	0	6.26	FALSE	FALSE	FALSE	P0334740A
HNRNPC	P07910	32337	n/d	FALSE	3	Jurkat lysate	10	12	28.4	1.18	1.36	1.05	1	0.24	0.45	0.07	0	6.61	FALSE	FALSE	FALSE	P0334740A
HNRNPD	Q14103	38434	n/d	FALSE	3	Jurkat lysate	6	7	16.3	0.85	0.9	0.87	1	-0.23	-0.15	-0.2	0	6.87	FALSE	FALSE	FALSE	P0334740A
HNRNPDL	O14979	46437	n/d	FALSE	3	Jurkat lysate	5	5	13.1	0.95	0.99	0.91	1	-0.08	-0.02	-0.13	0	6.76	FALSE	FALSE	FALSE	P0334740A
HNRNPF	P52597	45671	n/d	FALSE	3	Jurkat lysate	5	6	16.4	0.81	1.03	0.87	1	-0.31	0.04	-0.19	0	6.22	FALSE	FALSE	FALSE	P0334740A
HNRNPH1	P31943	49229	n/d	FALSE	3	Jurkat lysate	4	6	35	0.86	0.84	0.82	1	-0.22	-0.25	-0.29	0	6.37	FALSE	FALSE	FALSE	P0334740A
HNRNPH3	P31942	36926	n/d	FALSE	3	Jurkat lysate	3	3	11.3	1.22	1.25	1.02	1	0.29	0.32	0.04	0	5.75	FALSE	FALSE	FALSE	P0334740A
HNRNPK	P61978	48562	n/d	FALSE	3	Jurkat lysate	16	21	38	0.95	0.97	0.92	1	-0.08	-0.05	-0.13	0	7.03	FALSE	FALSE	FALSE	P0334740A
HNRNPL	P14866	64132	n/d	FALSE	3	Jurkat lysate	12	21	34	0.81	0.88	0.86	1	-0.31	-0.19	-0.22	0	6.97	FALSE	FALSE	FALSE	P0334740A
HNRNPM	P52272	77515	n/d	FALSE	3	Jurkat lysate	15	17	22.9	0.92	0.95	0.87	1	-0.12	-0.08	-0.21	0	6.53	FALSE	FALSE	FALSE	P0334740A
HNRNPR	O43390	70942	n/d	FALSE	3	Jurkat lysate	8	8	17.1	0.87	1.07	0.87	1	-0.21	0.1	-0.21	0	6.24	FALSE	FALSE	FALSE	P0334740A
HNRNPU	Q00839	90583	n/d	FALSE	3	Jurkat lysate	22	27	25.1	0.93	1.04	0.93	1	-0.1	0.06	-0.11	0	7.36	FALSE	FALSE	FALSE	P0334740A
HNRNPUL1	Q9BUJ2	95737	n/d	FALSE	3	Jurkat lysate	3	3	3.2	0.93	1.04	0.94	1	-0.1	0.05	-0.09	0	5.81	FALSE	FALSE	FALSE	P0334740A
HNRNPUL2	Q1KMD3	85104	n/d	FALSE	3	Jurkat lysate	4	4	4.3	0.93	1.01	1.03	1	-0.11	0.01	0.04	0	5.82	FALSE	FALSE	FALSE	P0334740A
HP1BP3	Q5SSJ5	61206	n/d	FALSE	3	Jurkat lysate	8	8	16.1	1.01	1.11	0.88	1	0.01	0.15	-0.18	0	6.24	FALSE	FALSE	FALSE	P0334740A
HPRT1	P00492	24579	n/d	FALSE	3	Jurkat lysate	4	4	22.5	0.8	0.92	0.89	1	-0.33	-0.12	-0.17	0	5.99	FALSE	FALSE	FALSE	P0334740A
HSD17B10	Q99714	26923	OXIDOREDUCTASE	FALSE	3	Jurkat lysate	7	7	38.3	0.71	0.81	0.81	1	-0.5	-0.31	-0.3	0	6.04	FALSE	FALSE	FALSE	P0334740A
HSP90AA1	P07900	98160	n/d	FALSE	3	Jurkat lysate	16	24	23.1	0.95	1.04	0.94	1	-0.07	0.06	-0.09	0	7.06	FALSE	FALSE	FALSE	P0334740A
HSP90AB1	P08238	83263	n/d	FALSE	3	Jurkat lysate	13	20	35.8	0.89	1.05	0.87	1	-0.17	0.07	-0.2	0	7.14	FALSE	FALSE	FALSE	P0334740A
HSP90B1	P14625	92468	n/d	FALSE	3	Jurkat lysate	3	3	4.2	1.28	1.61	1.16	1	0.36	0.68	0.22	0	5.58	FALSE	FALSE	FALSE	P0334740A
HSPA14	Q0VDF9	54794	n/d	FALSE	3	Jurkat lysate	2	2	3.5	0.82	0.96	1.15	1	-0.29	-0.05	0.2	0	5.34	FALSE	FALSE	FALSE	P0334740A
HSPA4	P34932	94330	n/d	FALSE	3	Jurkat lysate	24	28	37.3	0.79	0.86	0.86	1	-0.33	-0.22	-0.22	0	6.51	FALSE	FALSE	FALSE	P0334740A
HSPA4L	O95757	94511	n/d	FALSE	3	Jurkat lysate	2	2	2.4	0.93	1.02	0.75	1	-0.11	0.03	-0.42	0	5.37	FALSE	FALSE	FALSE	P0334740A
HSPA5	P11021	72332	n/d	FALSE	3	Jurkat lysate	10	10	15.9	0.99	1.08	0.95	1	-0.02	0.11	-0.07	0	6.31	FALSE	FALSE	FALSE	P0334740A
HSPA8	P11142	70897	n/d	FALSE	3	Jurkat lysate	16	21	33.3	1.12	1.34	0.99	1	0.16	0.42	-0.01	0	6.93	FALSE	FALSE	FALSE	P0334740A
HSPA9	P38646	73680	n/d	FALSE	3	Jurkat lysate	8	8	14.6	0.87	1.01	0.81	1	-0.21	0.02	-0.3	0	5.97	FALSE	FALSE	FALSE	P0334740A
HSPD1	P10809	61054	n/d	FALSE	3	Jurkat lysate	34	60	64.2	0.79	0.85	0.82	1	-0.35	-0.24	-0.28	0	7.64	FALSE	FALSE	FALSE	P0334740A
HSPE1	P61604	10932	n/d	FALSE	3	Jurkat lysate	7	8	53.9	2	2.08	1.24	1	1	1.06	0.31	0	6.67	FALSE	FALSE	FALSE	P0334740A
HSPH1	Q92598	96864	n/d	FALSE	3	Jurkat lysate	9	10	16.6	0.82	0.89	0.83	1	-0.29	-0.17	-0.26	0	6.07	FALSE	FALSE	FALSE	P0334740A
HUWE1	Q7Z6Z7	481885	n/d	FALSE	3	Jurkat lysate	5	5	1.3	0.82	0.92	0.97	1	-0.28	-0.13	-0.04	0	5.51	FALSE	FALSE	FALSE	P0334740A
IARS	P41252	144496	n/d	FALSE	3	Jurkat lysate	27	30	23.3	0.79	0.86	0.85	1	-0.34	-0.22	-0.23	0	6.46	FALSE	FALSE	FALSE	P0334740A
IDE	P14735	117967	PROTEASE	FALSE	3	Jurkat lysate	2	2	1.8	0.88	0.86	0.76	1	-0.19	-0.21	-0.39	0	5.49	FALSE	FALSE	FALSE	P0334740A
IDH2	P48735	50909	OXIDOREDUCTASE	FALSE	3	Jurkat lysate	16	19	30.3	0.88	0.92	0.85	1	-0.19	-0.12	-0.23	0	6.88	FALSE	FALSE	FALSE	P0334740A
IDH3A	P50213	39591	OXIDOREDUCTASE	FALSE	3	Jurkat lysate	2	2	4.4	0.82	0.91	0.78	1	-0.28	-0.14	-0.36	0	5.63	FALSE	FALSE	FALSE	P0334740A
IDI1	Q13907	32485	n/d	FALSE	3	Jurkat lysate	2	2	10.6	0.88	0.85	0.78	1	-0.19	-0.24	-0.36	0	5.84	FALSE	FALSE	FALSE	P0334740A
IFI16	Q16666	88255	n/d	FALSE	3	Jurkat lysate	14	14	19.2	0.9	1.06	0.92	1	-0.15	0.08	-0.12	0	6.26	FALSE	FALSE	FALSE	P0334740A
ILF2	Q12905	43062	n/d	FALSE	3	Jurkat lysate	4	4	17.9	0.84	0.94	0.86	1	-0.26	-0.09	-0.21	0	6.05	FALSE	FALSE	FALSE	P0334740A
ILF3	Q12906	95807	n/d	FALSE	3	Jurkat lysate	7	8	10.6	0.97	0.99	1.03	1	-0.05	-0.02	0.04	0	6.18	FALSE	FALSE	FALSE	P0334740A
IMPA1	P29218	36694	n/d	FALSE	3	Jurkat lysate	6	6	24.9	0.86	0.85	0.81	1	-0.22	-0.24	-0.3	0	6.22	FALSE	FALSE	FALSE	P0334740A
IMPDH2	P12268	55804	OXIDOREDUCTASE	FALSE	3	Jurkat lysate	12	14	30.2	0.89	1.03	0.93	1	-0.17	0.04	-0.1	0	6.55	FALSE	FALSE	FALSE	P0334740A
INTS9	Q9NV88	73814	n/d	FALSE	3	Jurkat lysate	3	3	4	0.81	0.9	0.85	1	-0.3	-0.15	-0.23	0	5.67	FALSE	FALSE	FALSE	P0334740A
IPO4	Q8TEX9	118900	n/d	FALSE	3	Jurkat lysate	3	3	3.4	0.77	0.85	0.87	1	-0.37	-0.24	-0.2	0	5.77	FALSE	FALSE	FALSE	P0334740A
IPO5	O00410	125544	n/d	FALSE	3	Jurkat lysate	10	11	10.4	0.87	0.89	0.84	1	-0.19	-0.17	-0.24	0	6.3	FALSE	FALSE	FALSE	P0334740A
IPO7	O95373	119515	n/d	FALSE	3	Jurkat lysate	4	4	4.5	0.75	0.92	0.94	1	-0.42	-0.12	-0.09	0	5.63	FALSE	FALSE	FALSE	P0334740A
IRAK1	P51617	74559	KINASE	TRUE	3	Jurkat lysate	8	9	13.1	0.18	0.26	0.88	1	-2.49	-1.96	-0.18	0	6.61	TRUE	TRUE	TRUE	P0334740A
IRAK4	Q9NWZ3	51529	KINASE	TRUE	3	Jurkat lysate	3	3	6.3	0.23	0.3	0.84	1	-2.12	-1.72	-0.24	0	5.76	TRUE	TRUE	TRUE	P0334740A
ITK	Q08881	71830	KINASE	TRUE	3	Jurkat lysate	26	39	41.1	0.18	0.22	0.87	1	-2.51	-2.19	-0.2	0	7.15	TRUE	TRUE	TRUE	P0334740A
ITPA	Q9BY32	21445	n/d	FALSE	3	Jurkat lysate	2	2	9.3	0.78	0.97	0.79	1	-0.37	-0.04	-0.34	0	5.6	FALSE	FALSE	FALSE	P0334740A
IVD	P26440	46319	OXIDOREDUCTASE	FALSE	3	Jurkat lysate	2	2	4.5	1.08	0.94	1.09	1	0.11	-0.09	0.12	0	5.86	FALSE	FALSE	FALSE	P0334740A
JAK3	P52333	125097	KINASE	TRUE	3	Jurkat lysate	3	3	2.8	0.41	0.49	0.91	1	-1.27	-1.01	-0.13	0	5.48	TRUE	TRUE	TRUE	P0334740A
JUP	P14923	81744	n/d	FALSE	3	Jurkat lysate	7	7	11.7	0.94	0.88	1.25	1	-0.09	-0.18	0.32	0	6	FALSE	FALSE	FALSE	P0334740A
KARS	Q15046	71496	n/d	FALSE	3	Jurkat lysate	5	6	8.4	0.84	0.96	0.87	1	-0.25	-0.06	-0.21	0	6.33	FALSE	FALSE	FALSE	P0334740A
KHDRBS1	Q07666	48227	n/d	FALSE	3	Jurkat lysate	2	2	3.4	0.94	0.99	1.02	1	-0.08	-0.02	0.03	0	5.93	FALSE	FALSE	FALSE	P0334740A
KHSRP	Q92945	73114	n/d	FALSE	3	Jurkat lysate	4	4	7	0.92	1.11	0.96	1	-0.13	0.15	-0.06	0	6.09	FALSE	FALSE	FALSE	P0334740A
KIF5B	P33176	109684	n/d	FALSE	3	Jurkat lysate	3	3	4.3	0.79	1.04	0.91	1	-0.33	0.05	-0.14	0	5.4	FALSE	FALSE	FALSE	P0334740A
KPNA2	P52292	57861	n/d	FALSE	3	Jurkat lysate	3	4	8.7	0.84	0.85	0.84	1	-0.25	-0.24	-0.25	0	5.85	FALSE	FALSE	FALSE	P0334740A
KPNB1	Q14974	97169	n/d	FALSE	3	Jurkat lysate	7	8	11.5	0.86	0.91	0.85	1	-0.22	-0.13	-0.24	0	6.2	FALSE	FALSE	FALSE	P0334740A
KPRP	Q5T749	64135	n/d	FALSE	3	Jurkat lysate	7	10	10.7	0.49	1.2	0.57	1	-1.04	0.26	-0.82	0	6.62	TRUE	FALSE	FALSE	P0334740A
KRT1	P04264	66038	contaminant	FALSE	3	Jurkat lysate	35	87	41	0.65	1.1	1.01	1	-0.62	0.13	0.01	0	8.27	FALSE	FALSE	FALSE	P0334740A
KRT10	P13645	58826	contaminant	FALSE	3	Jurkat lysate	23	35	46.7	0.48	0.69	0.52	1	-1.07	-0.54	-0.95	0	8.11	TRUE	FALSE	FALSE	P0334740A
KRT14	P02533	51561	contaminant	FALSE	3	Jurkat lysate	6	7	38.3	0.52	0.67	0.86	1	-0.94	-0.57	-0.22	0	6.49	FALSE	FALSE	FALSE	P0334740A
KRT16	P08779	51267	contaminant	FALSE	3	Jurkat lysate	4	5	10.6	0.34	0.4	1	1	-1.55	-1.32	0.01	0	6.29	TRUE	TRUE	TRUE	P0334740A
KRT2	P35908	65432	contaminant	FALSE	3	Jurkat lysate	31	55	52.9	0.29	0.48	0.34	1	-1.78	-1.04	-1.57	0	7.78	FALSE	TRUE	FALSE	P0334740A
KRT5	P13647	62378	contaminant	FALSE	3	Jurkat lysate	13	17	29.5	0.74	0.87	0.93	1	-0.43	-0.2	-0.11	0	7.07	FALSE	FALSE	FALSE	P0334740A
KRT6C	P48668	60024	contaminant	FALSE	3	Jurkat lysate	6	6	11.7	0.16	0.17	0.74	1	-2.67	-2.52	-0.44	0	6.46	TRUE	TRUE	TRUE	P0334740A
KRT78	Q8N1N4	56865	n/d	FALSE	3	Jurkat lysate	3	3	6.7	0.43	0.75	0.67	1	-1.21	-0.41	-0.57	0	6.23	TRUE	FALSE	FALSE	P0334740A
KRT9	P35527	62064	contaminant	FALSE	3	Jurkat lysate	28	74	46.4	0.99	1.55	1.7	1	-0.01	0.63	0.77	0	8.11	FALSE	FALSE	FALSE	P0334740A
LAMTOR5	O43504	9614	n/d	FALSE	3	Jurkat lysate	2	2	37.4	0.69	0.77	0.76	1	-0.53	-0.38	-0.41	0	5.81	FALSE	FALSE	FALSE	P0334740A
LANCL1	O43813	45283	n/d	FALSE	3	Jurkat lysate	2	2	4.5	0.91	1.14	1	1	-0.14	0.19	-0.01	0	6.29	FALSE	FALSE	FALSE	P0334740A
LARS	Q9P2J5	134465	n/d	FALSE	3	Jurkat lysate	19	19	19.3	0.78	0.8	0.81	1	-0.37	-0.33	-0.3	0	6.35	FALSE	FALSE	FALSE	P0334740A
LASP1	Q14847	29717	n/d	FALSE	3	Jurkat lysate	11	12	34.1	0.85	0.89	0.86	1	-0.23	-0.16	-0.22	0	6.69	FALSE	FALSE	FALSE	P0334740A
LBR	Q14739	70702	n/d	FALSE	3	Jurkat lysate	5	5	8.3	0.91	1.09	0.92	1	-0.14	0.13	-0.12	0	6.28	FALSE	FALSE	FALSE	P0334740A
LCK	P06239	61189	KINASE	TRUE	3	Jurkat lysate	16	30	50.3	0.11	0.17	0.85	1	-3.12	-2.55	-0.23	0	7.45	TRUE	TRUE	TRUE	P0334740A
LCP1	P13796	70288	n/d	FALSE	3	Jurkat lysate	25	31	47.5	0.9	1	0.87	1	-0.15	-0.01	-0.2	0	6.93	FALSE	FALSE	FALSE	P0334740A
LDHA	P00338	39837	OXIDOREDUCTASE	FALSE	3	Jurkat lysate	14	21	43.1	0.88	0.96	0.89	1	-0.18	-0.05	-0.17	0	7.38	FALSE	FALSE	FALSE	P0334740A
LDHB	P07195	36638	OXIDOREDUCTASE	FALSE	3	Jurkat lysate	11	24	33.2	0.85	0.94	0.87	1	-0.24	-0.09	-0.21	0	7.32	FALSE	FALSE	FALSE	P0334740A
LGALS9	O00182	39518	n/d	FALSE	3	Jurkat lysate	3	4	8.2	0.79	0.85	0.86	1	-0.34	-0.23	-0.22	0	6.2	FALSE	FALSE	FALSE	P0334740A
LIMD2	Q9BT23	14070	n/d	FALSE	3	Jurkat lysate	3	3	25.2	1.17	0.81	0.96	1	0.23	-0.31	-0.06	0	5.92	FALSE	FALSE	FALSE	P0334740A
LIMK1	P53667	72584	KINASE	TRUE	3	Jurkat lysate	8	8	12.5	0.3	0.45	0.83	1	-1.74	-1.17	-0.28	0	6.51	TRUE	TRUE	TRUE	P0334740A
LIMS1	P48059	44390	n/d	FALSE	3	Jurkat lysate	6	6	19.1	0.67	0.72	0.76	1	-0.58	-0.47	-0.39	0	6.32	FALSE	FALSE	FALSE	P0334740A
LMNB1	P20700	66408	n/d	FALSE	3	Jurkat lysate	7	7	13	0.96	1.26	0.9	1	-0.06	0.33	-0.14	0	6	FALSE	FALSE	FALSE	P0334740A
LPXN	O60711	43749	n/d	FALSE	3	Jurkat lysate	5	5	18.4	0.75	0.9	0.93	1	-0.41	-0.16	-0.1	0	5.87	FALSE	FALSE	FALSE	P0334740A
LRPPRC	P42704	157903	n/d	FALSE	3	Jurkat lysate	10	10	7.2	0.95	0.98	0.84	1	-0.08	-0.03	-0.25	0	5.97	FALSE	FALSE	FALSE	P0334740A
LRRC47	Q8N1G4	63472	n/d	FALSE	3	Jurkat lysate	5	5	8.1	0.83	0.89	0.88	1	-0.26	-0.16	-0.18	0	5.83	FALSE	FALSE	FALSE	P0334740A
LRRC59	Q96AG4	34930	n/d	FALSE	3	Jurkat lysate	4	4	13.7	0.93	0.99	0.92	1	-0.1	-0.01	-0.13	0	6.04	FALSE	FALSE	FALSE	P0334740A
LRRFIP1	Q32MZ4	89252	n/d	FALSE	3	Jurkat lysate	15	16	21.5	0.92	0.88	0.95	1	-0.13	-0.18	-0.07	0	6.53	FALSE	FALSE	FALSE	P0334740A
LRWD1	Q9UFC0	70860	n/d	FALSE	3	Jurkat lysate	4	4	7.7	0.85	0.86	0.86	1	-0.23	-0.21	-0.22	0	5.37	FALSE	FALSE	FALSE	P0334740A
LSM12	Q3MHD2	21701	n/d	FALSE	3	Jurkat lysate	2	2	6.7	0.93	1.11	1	1	-0.11	0.14	0	0	5.47	FALSE	FALSE	FALSE	P0334740A
LSM2	Q9Y333	10834	n/d	FALSE	3	Jurkat lysate	3	3	38.9	0.87	0.95	0.93	1	-0.2	-0.08	-0.1	0	6.25	FALSE	FALSE	FALSE	P0334740A
LSM7	Q9UK45	11602	n/d	FALSE	3	Jurkat lysate	2	2	15.5	0.69	0.78	0.85	1	-0.54	-0.36	-0.23	0	5.88	FALSE	FALSE	FALSE	P0334740A
LTA4H	P09960	66851	PROTEASE	FALSE	3	Jurkat lysate	10	10	19.5	0.87	0.93	0.92	1	-0.21	-0.1	-0.12	0	6.1	FALSE	FALSE	FALSE	P0334740A
LUC7L	Q9NQ29	43727	n/d	FALSE	3	Jurkat lysate	2	2	5.4	0.91	1.19	1.01	1	-0.13	0.26	0.02	0	5.81	FALSE	FALSE	FALSE	P0334740A
LUC7L2	Q9Y383	46513	n/d	FALSE	3	Jurkat lysate	3	3	18.6	1.03	1.16	1.23	1	0.04	0.21	0.3	0	6.19	FALSE	FALSE	FALSE	P0334740A
LUC7L3	O95232	51466	n/d	FALSE	3	Jurkat lysate	8	9	20.1	1.22	0.98	1.01	1	0.29	-0.03	0.01	0	6.46	FALSE	FALSE	FALSE	P0334740A
LYPLA2	O95372	24737	PROTEASE	FALSE	3	Jurkat lysate	2	2	6.9	0.88	0.75	0.78	1	-0.18	-0.42	-0.36	0	6.51	FALSE	FALSE	FALSE	P0334740A
MAP1A	P78559	305668	n/d	FALSE	3	Jurkat lysate	3	3	1.3	0.92	0.96	0.85	1	-0.13	-0.06	-0.23	0	5.55	FALSE	FALSE	FALSE	P0334740A
MAP2K1	Q02750	43439	KINASE	TRUE	3	Jurkat lysate	2	3	5.1	0.37	0.48	0.86	1	-1.43	-1.07	-0.21	0	6.03	TRUE	TRUE	TRUE	P0334740A
MAP2K2	P36507	44424	KINASE	TRUE	3	Jurkat lysate	6	7	22.2	0.37	0.45	0.85	1	-1.44	-1.17	-0.24	0	6.26	TRUE	TRUE	TRUE	P0334740A
MAP2K6	P52564	37492	KINASE	TRUE	3	Jurkat lysate	3	3	7.8	0.48	0.55	0.89	1	-1.06	-0.85	-0.16	0	5.58	TRUE	FALSE	FALSE	P0334740A
MAP4K1	Q92918	91295	KINASE	TRUE	3	Jurkat lysate	11	12	14.4	0.25	0.27	0.83	1	-1.99	-1.9	-0.27	0	6.65	TRUE	TRUE	TRUE	P0334740A
MAP4K2	Q12851	91555	KINASE	TRUE	3	Jurkat lysate	3	3	5.5	0.13	0.28	0.81	1	-2.96	-1.81	-0.31	0	5.72	TRUE	TRUE	TRUE	P0334740A
MAP4K4	O95819	150912	KINASE	TRUE	3	Jurkat lysate	5	5	3.9	0.28	0.44	0.88	1	-1.86	-1.18	-0.18	0	6.14	TRUE	TRUE	TRUE	P0334740A
MAP4K5	Q9Y4K4	95039	KINASE	TRUE	3	Jurkat lysate	16	18	22.1	0.18	0.27	0.85	1	-2.49	-1.9	-0.23	0	6.73	TRUE	TRUE	TRUE	P0334740A
MAPK1	P28482	41389	KINASE	TRUE	3	Jurkat lysate	3	4	10.8	0.56	0.56	0.87	1	-0.85	-0.82	-0.2	0	6.12	FALSE	FALSE	FALSE	P0334740A
MAPK8	P45983	48088	KINASE	TRUE	3	Jurkat lysate	8	8		0.14	0.19	0.86	1	-2.85	-2.36	-0.23	0	7.08	TRUE	TRUE	TRUE	P0334740A
MAPK9	P45984	48139	KINASE	TRUE	3	Jurkat lysate	9	15	32.1	0.13	0.19	0.85	1	-2.9	-2.38	-0.24	0	6.95	TRUE	TRUE	TRUE	P0334740A
MAPKAPK3	Q16644	42987	KINASE	TRUE	3	Jurkat lysate	2	2	3.9	0.8	0.93	0.97	1	-0.31	-0.11	-0.05	0	5.61	FALSE	FALSE	FALSE	P0334740A
MAPRE1	Q15691	29999	n/d	FALSE	3	Jurkat lysate	3	3	10.1	0.86	0.86	0.88	1	-0.21	-0.22	-0.18	0	5.96	FALSE	FALSE	FALSE	P0334740A
MARS	P56192	101115	n/d	FALSE	3	Jurkat lysate	4	4	5.2	0.89	0.94	0.86	1	-0.17	-0.09	-0.22	0	6.03	FALSE	FALSE	FALSE	P0334740A
MAST3	O60307	143136	KINASE	TRUE	3	Jurkat lysate	3	3	2.6	0.47	0.54	0.96	1	-1.1	-0.89	-0.06	0	5.86	TRUE	FALSE	FALSE	P0334740A
MASTL	Q96GX5	97318	KINASE	TRUE	3	Jurkat lysate	10	10	13.1	0.17	0.25	0.89	1	-2.54	-2	-0.16	0	6.4	TRUE	TRUE	TRUE	P0334740A
MAT2A	P31153	43660	n/d	FALSE	3	Jurkat lysate	7	8	16.7	0.81	0.84	0.8	1	-0.3	-0.26	-0.32	0	6.49	FALSE	FALSE	FALSE	P0334740A
MAT2B	Q9NZL9	37551	n/d	FALSE	3	Jurkat lysate	3	3	9.6	0.91	0.98	0.88	1	-0.14	-0.03	-0.18	0	5.65	FALSE	FALSE	FALSE	P0334740A
MATR3	P43243	94622	n/d	FALSE	3	Jurkat lysate	9	10	12.8	0.87	0.97	0.88	1	-0.21	-0.05	-0.19	0	6.46	FALSE	FALSE	FALSE	P0334740A
MBNL1	Q9NR56	41817	n/d	FALSE	3	Jurkat lysate	3	3	7.2	1.12	1.16	1.23	1	0.17	0.21	0.3	0	6.07	FALSE	FALSE	FALSE	P0334740A
MCM2	P49736	101895	n/d	FALSE	3	Jurkat lysate	6	7	8.1	0.98	1.09	1.05	1	-0.04	0.13	0.07	0	5.69	FALSE	FALSE	FALSE	P0334740A
MCM3	P25205	95907	n/d	FALSE	3	Jurkat lysate	13	13	17.1	0.87	0.95	0.81	1	-0.2	-0.07	-0.3	0	6.5	FALSE	FALSE	FALSE	P0334740A
MCM4	P33991	96557	n/d	FALSE	3	Jurkat lysate	4	4	3.2	0.91	1.02	0.88	1	-0.13	0.02	-0.19	0	6.03	FALSE	FALSE	FALSE	P0334740A
MCM5	P33992	82285	n/d	FALSE	3	Jurkat lysate	15	16	22.6	0.83	0.94	0.87	1	-0.26	-0.09	-0.2	0	6.54	FALSE	FALSE	FALSE	P0334740A
MCM6	Q14566	92888	n/d	FALSE	3	Jurkat lysate	11	12	17.5	0.89	0.97	0.89	1	-0.16	-0.04	-0.17	0	6.35	FALSE	FALSE	FALSE	P0334740A
MCM7	P33993	81307	n/d	FALSE	3	Jurkat lysate	6	6	11	1.01	1.22	1.01	1	0.02	0.28	0.01	0	5.84	FALSE	FALSE	FALSE	P0334740A
MCTS1	Q9ULC4	20555	n/d	FALSE	3	Jurkat lysate	2	2	16.6	0.68	0.79	0.62	1	-0.57	-0.34	-0.7	0	5.9	FALSE	FALSE	FALSE	P0334740A
MDH2	P40926	35503	OXIDOREDUCTASE	FALSE	3	Jurkat lysate	11	17	38.2	0.9	0.95	0.91	1	-0.16	-0.07	-0.13	0	6.92	FALSE	FALSE	FALSE	P0334740A
ME2	P23368	65443	OXIDOREDUCTASE	FALSE	3	Jurkat lysate	7	7	11.6	0.86	0.99	0.88	1	-0.21	-0.02	-0.18	0	6.1	FALSE	FALSE	FALSE	P0334740A
MGMT	P16455	21646	n/d	FALSE	3	Jurkat lysate	2	2	6.8	0.6	0.87	0.68	1	-0.75	-0.19	-0.56	0	5.42	FALSE	FALSE	FALSE	P0334740A
MIF	P14174	12476	n/d	FALSE	3	Jurkat lysate	3	4	23.5	0.94	0.85	0.84	1	-0.09	-0.24	-0.25	0	7.67	FALSE	FALSE	FALSE	P0334740A
MOB1B	Q7L9L4	25499	n/d	FALSE	3	Jurkat lysate	3	3	14.4	0.84	0.98	0.89	1	-0.25	-0.03	-0.17	0	5.8	FALSE	FALSE	FALSE	P0334740A
MOV10	Q9HCE1	113670	n/d	FALSE	3	Jurkat lysate	2	2	2.1	0.85	0.8	0.96	1	-0.23	-0.33	-0.06	0	5.57	FALSE	FALSE	FALSE	P0334740A
MRPL37	Q9BZE1	48117	n/d	FALSE	3	Jurkat lysate	2	2	5.9	0.85	0.96	0.92	1	-0.23	-0.06	-0.12	0	5.29	FALSE	FALSE	FALSE	P0334740A
MSN	P26038	67819	n/d	FALSE	3	Jurkat lysate	9	11	23.4	1.31	1.61	1.08	1	0.39	0.69	0.11	0	6.52	FALSE	FALSE	FALSE	P0334740A
MT-CO2	P00403	25565	n/d	FALSE	3	Jurkat lysate	2	2	7.5	0.64	0.61	0.63	1	-0.65	-0.7	-0.67	0	6.41	FALSE	FALSE	FALSE	P0334740A
MTA1	Q13330	80785	n/d	FALSE	3	Jurkat lysate	2	2	2.9	0.76	0.84	0.89	1	-0.4	-0.26	-0.16	0	5.66	FALSE	FALSE	FALSE	P0334740A
MTA2	O94776	75022	n/d	FALSE	3	Jurkat lysate	7	8	12.4	0.79	0.91	0.87	1	-0.35	-0.13	-0.2	0	6.04	FALSE	FALSE	FALSE	P0334740A
MTCH2	Q9Y6C9	33331	n/d	FALSE	3	Jurkat lysate	3	3	14.9	0.75	0.79	0.65	1	-0.41	-0.35	-0.62	0	6	FALSE	FALSE	FALSE	P0334740A
MTHFD1	P11586	101558	OXIDOREDUCTASE	FALSE	3	Jurkat lysate	18	20	20.9	0.87	0.98	0.92	1	-0.21	-0.03	-0.11	0	6.48	FALSE	FALSE	FALSE	P0334740A
MTHFD1L	Q6UB35	105789	n/d	FALSE	3	Jurkat lysate	4	4	4.3	0.77	0.87	0.84	1	-0.38	-0.2	-0.25	0	5.72	FALSE	FALSE	FALSE	P0334740A
MTPN	P58546	12895	n/d	FALSE	3	Jurkat lysate	3	3	32.2	0.88	0.81	0.81	1	-0.18	-0.3	-0.3	0	6.46	FALSE	FALSE	FALSE	P0334740A
MTREX	P42285	117803	n/d	FALSE	3	Jurkat lysate	4	4	4.4	1.01	0.99	0.98	1	0.01	-0.02	-0.03	0	5.6	FALSE	FALSE	FALSE	P0334740A
MYBBP1A	Q9BQG0	149365	n/d	FALSE	3	Jurkat lysate	10	10	8.3	1.11	1.04	0.96	1	0.15	0.06	-0.05	0	6.09	FALSE	FALSE	FALSE	P0334740A
MYH10	P35580	232525	n/d	FALSE	3	Jurkat lysate	2	2	1.1	1.06	1.08	1.01	1	0.08	0.11	0.01	0	5.49	FALSE	FALSE	FALSE	P0334740A
MYH9	P35579	226530	n/d	FALSE	3	Jurkat lysate	60	72	37.3	0.99	1.09	0.9	1	-0.02	0.12	-0.15	0	6.9	FALSE	FALSE	FALSE	P0334740A
MYL6	P60660	16961	n/d	FALSE	3	Jurkat lysate	5	7	35.1	0.9	0.9	0.91	1	-0.15	-0.16	-0.14	0	6.86	FALSE	FALSE	FALSE	P0334740A
MYO1G	B0I1T2	116441	n/d	FALSE	3	Jurkat lysate	17	19	24	0.8	0.95	0.84	1	-0.31	-0.08	-0.25	0	6.41	FALSE	FALSE	FALSE	P0334740A
NAA10	P41227	26458	n/d	FALSE	3	Jurkat lysate	2	2	8.5	0.83	0.88	0.84	1	-0.27	-0.18	-0.25	0	5.73	FALSE	FALSE	FALSE	P0334740A
NAA15	Q9BXJ9	101271	n/d	FALSE	3	Jurkat lysate	6	6	6.5	0.72	0.81	0.84	1	-0.47	-0.3	-0.24	0	6.11	FALSE	FALSE	FALSE	P0334740A
NAA50	Q9GZZ1	19398	n/d	FALSE	3	Jurkat lysate	3	3	17.2	0.9	0.91	0.87	1	-0.16	-0.14	-0.2	0	5.97	FALSE	FALSE	FALSE	P0334740A
NANS	Q9NR45	40307	n/d	FALSE	3	Jurkat lysate	5	5	13.9	0.8	0.86	0.82	1	-0.33	-0.22	-0.29	0	5.63	FALSE	FALSE	FALSE	P0334740A
NAP1L1	P55209	45374	n/d	FALSE	3	Jurkat lysate	2	3	7.2	0.78	0.9	0.75	1	-0.36	-0.16	-0.41	0	6.26	FALSE	FALSE	FALSE	P0334740A
NAPA	P54920	33232	n/d	FALSE	3	Jurkat lysate	3	3	13.2	0.63	0.61	0.72	1	-0.67	-0.72	-0.47	0	5.95	FALSE	FALSE	FALSE	P0334740A
NARS	O43776	62942	n/d	FALSE	3	Jurkat lysate	20	21	34.1	0.83	0.88	0.86	1	-0.27	-0.19	-0.22	0	6.82	FALSE	FALSE	FALSE	P0334740A
NASP	P49321	86267	n/d	FALSE	3	Jurkat lysate	4	5	6.5	0.77	0.85	0.81	1	-0.37	-0.23	-0.3	0	6.16	FALSE	FALSE	FALSE	P0334740A
NAT10	Q9H0A0	115728	HAT	FALSE	3	Jurkat lysate	10	11	10.4	0.85	0.88	0.86	1	-0.24	-0.19	-0.22	0	6.41	FALSE	FALSE	FALSE	P0334740A
NCAPD2	Q15021	157180	n/d	FALSE	3	Jurkat lysate	2	2	1.1	0.92	1	1	1	-0.12	-0.01	0	0	5.61	FALSE	FALSE	FALSE	P0334740A
NCBP1	Q09161	91838	n/d	FALSE	3	Jurkat lysate	4	4	6.1	0.81	0.9	0.8	1	-0.3	-0.16	-0.32	0	5.58	FALSE	FALSE	FALSE	P0334740A
NCKAP1L	P55160	128152	n/d	FALSE	3	Jurkat lysate	2	2	2	0.98	1.01	1.05	1	-0.03	0.01	0.07	0	5.64	FALSE	FALSE	FALSE	P0334740A
NCL	P19338	76613	n/d	FALSE	3	Jurkat lysate	14	17	18	1.34	1.75	1.19	1	0.42	0.81	0.25	0	6.65	FALSE	FALSE	FALSE	P0334740A
NDUFS2	O75306	52545	OXIDOREDUCTASE	FALSE	3	Jurkat lysate	3	3	6.9	0.61	1.22	0.68	1	-0.72	0.29	-0.56	0	5.73	FALSE	FALSE	FALSE	P0334740A
NEK7	Q8TDX7	34551	KINASE	TRUE	3	Jurkat lysate	3	3	10.3	0.84	0.86	0.9	1	-0.25	-0.22	-0.15	0	5.49	FALSE	FALSE	FALSE	P0334740A
NEK9	Q8TD19	107167	KINASE	TRUE	3	Jurkat lysate	31	65	36.5	0.15	0.21	0.84	1	-2.76	-2.28	-0.25	0	7.49	TRUE	TRUE	TRUE	P0334740A
NIT1	Q86X76	40200	n/d	FALSE	3	Jurkat lysate	3	3	8.3	0.3	1.22	0.29	1	-1.73	0.29	-1.79	0	5.83	FALSE	FALSE	FALSE	P0334740A
NIT2	Q9NQR4	30608	n/d	FALSE	3	Jurkat lysate	4	4	15.9	0.9	0.91	0.84	1	-0.15	-0.14	-0.25	0	6.16	FALSE	FALSE	FALSE	P0334740A
NME2	P22392	30137	n/d	FALSE	3	Jurkat lysate	10	16	47.4	0.89	0.86	0.83	1	-0.17	-0.22	-0.26	0	7.14	FALSE	FALSE	FALSE	P0334740A
NNT	Q13423	113894	OXIDOREDUCTASE	FALSE	3	Jurkat lysate	2	2	1.9	0.78	0.82	0.91	1	-0.36	-0.29	-0.14	0	5.49	FALSE	FALSE	FALSE	P0334740A
NOLC1	Q14978	74746	n/d	FALSE	3	Jurkat lysate	14	15	16.7	1.07	0.95	0.89	1	0.09	-0.07	-0.17	0	6.73	FALSE	FALSE	FALSE	P0334740A
NONO	Q15233	54231	n/d	FALSE	3	Jurkat lysate	4	4	9.3	0.99	1.06	1	1	-0.01	0.09	0	0	6.15	FALSE	FALSE	FALSE	P0334740A
NOP14	P78316	97667	n/d	FALSE	3	Jurkat lysate	2	2	2.3	1	1.03	0.97	1	0	0.04	-0.04	0	5.69	FALSE	FALSE	FALSE	P0334740A
NOP2	P46087	92859	MT	FALSE	3	Jurkat lysate	2	2	2.8	0.71	0.93	0.72	1	-0.5	-0.11	-0.47	0	5.65	FALSE	FALSE	FALSE	P0334740A
NOP58	Q9Y2X3	59578	n/d	FALSE	3	Jurkat lysate	6	6	10.6	0.95	1.02	0.92	1	-0.08	0.03	-0.12	0	6.53	FALSE	FALSE	FALSE	P0334740A
NPEPPS	P55786	103275	PROTEASE	FALSE	3	Jurkat lysate	3	3	3.4	0.79	0.93	0.8	1	-0.34	-0.11	-0.32	0	5.52	FALSE	FALSE	FALSE	P0334740A
NPM1	P06748	32575	n/d	FALSE	3	Jurkat lysate	8	9	27.6	1.27	1.45	0.96	1	0.35	0.54	-0.06	0	6.62	FALSE	FALSE	FALSE	P0334740A
NSUN2	Q08J23	86470	MT	FALSE	3	Jurkat lysate	3	3	3.9	0.91	1.06	1.04	1	-0.14	0.09	0.05	0	5.64	FALSE	FALSE	FALSE	P0334740A
NTPCR	Q9BSD7	20713	n/d	FALSE	3	Jurkat lysate	2	2	13.7	0.81	0.94	0.97	1	-0.31	-0.09	-0.05	0	5.81	FALSE	FALSE	FALSE	P0334740A
NUDC	Q9Y266	38242	n/d	FALSE	3	Jurkat lysate	4	4	12.1	1.2	1.25	1.02	1	0.26	0.32	0.02	0	6.1	FALSE	FALSE	FALSE	P0334740A
NUDCD1	Q96RS6	66755	n/d	FALSE	3	Jurkat lysate	4	4	7.2	0.82	0.78	0.8	1	-0.29	-0.35	-0.33	0	6.08	FALSE	FALSE	FALSE	P0334740A
NUMA1	Q14980	238257	n/d	FALSE	3	Jurkat lysate	2	2	0.9	0.95	1.16	0.97	1	-0.07	0.22	-0.04	0	5.62	FALSE	FALSE	FALSE	P0334740A
NUP160	Q12769	162120	n/d	FALSE	3	Jurkat lysate	2	2	0.8	0.76	0.72	0.96	1	-0.39	-0.47	-0.06	0	5.39	FALSE	FALSE	FALSE	P0334740A
NUP188	Q5SRE5	196041	n/d	FALSE	3	Jurkat lysate	2	2	1.1	0.71	0.94	0.94	1	-0.49	-0.09	-0.09	0	5.24	FALSE	FALSE	FALSE	P0334740A
NUP205	Q92621	227919	n/d	FALSE	3	Jurkat lysate	3	3	1.6	0.92	0.98	0.81	1	-0.12	-0.03	-0.3	0	5.58	FALSE	FALSE	FALSE	P0334740A
NUP50	Q9UKX7	50144	n/d	FALSE	3	Jurkat lysate	4	4	11.5	0.85	1.01	0.85	1	-0.23	0.01	-0.23	0	5.87	FALSE	FALSE	FALSE	P0334740A
NUTF2	P61970	14478	n/d	FALSE	3	Jurkat lysate	3	3	29.9	0.72	0.79	0.88	1	-0.47	-0.34	-0.18	0	6.03	FALSE	FALSE	FALSE	P0334740A
OCIAD2	Q56VL3	16953	n/d	FALSE	3	Jurkat lysate	3	3	17.5	0.98	0.93	0.91	1	-0.02	-0.1	-0.14	0	6	FALSE	FALSE	FALSE	P0334740A
OLA1	Q9NTK5	44743	n/d	FALSE	3	Jurkat lysate	2	2	5.1	0.81	0.83	0.81	1	-0.3	-0.27	-0.3	0	5.77	FALSE	FALSE	FALSE	P0334740A
OSBP	P22059	89420	n/d	FALSE	3	Jurkat lysate	2	2	2.7	0.78	1.05	0.89	1	-0.37	0.07	-0.16	0	5.36	FALSE	FALSE	FALSE	P0334740A
OXCT1	P55809	56157	n/d	FALSE	3	Jurkat lysate	3	3	7.5	0.78	0.8	0.97	1	-0.36	-0.33	-0.05	0	5.55	FALSE	FALSE	FALSE	P0334740A
OXSR1	O95747	58021	KINASE	TRUE	3	Jurkat lysate	6	6	13.5	0.3	0.34	0.88	1	-1.74	-1.57	-0.19	0	6.54	TRUE	TRUE	TRUE	P0334740A
P00761	P00761	24409	contaminant	FALSE	3	Jurkat lysate	8	44		0.9	0.84	0.91	1	-0.15	-0.26	-0.14	0	9.17	FALSE	FALSE	FALSE	P0334740A
P15636	P15636	68124	contaminant	FALSE	3	Jurkat lysate	11	65		0.92	0.89	0.93	1	-0.12	-0.17	-0.1	0	9.26	FALSE	FALSE	FALSE	P0334740A
P4HB	P07237	57116	n/d	FALSE	3	Jurkat lysate	12	12	21.1	0.94	0.98	0.86	1	-0.09	-0.03	-0.21	0	6.5	FALSE	FALSE	FALSE	P0334740A
PA2G4	Q9UQ80	43786	PROTEASE	FALSE	3	Jurkat lysate	12	13	33.8	0.84	0.94	0.89	1	-0.25	-0.09	-0.17	0	6.43	FALSE	FALSE	FALSE	P0334740A
PABPC1	P11940	70670	n/d	FALSE	3	Jurkat lysate	9	9	14.9	1.03	1.09	1.01	1	0.05	0.12	0.02	0	6.12	FALSE	FALSE	FALSE	P0334740A
PAFAH1B1	P43034	46637	n/d	FALSE	3	Jurkat lysate	6	6	15.9	0.84	0.87	0.9	1	-0.24	-0.2	-0.15	0	5.96	FALSE	FALSE	FALSE	P0334740A
PAICS	P22234	47958	n/d	FALSE	3	Jurkat lysate	17	25	44.5	0.81	0.85	0.8	1	-0.31	-0.24	-0.32	0	7.25	FALSE	FALSE	FALSE	P0334740A
PAK2	Q13177	58042	KINASE	TRUE	3	Jurkat lysate	5	7	9.5	0.64	0.75	0.86	1	-0.64	-0.42	-0.21	0	5.94	FALSE	FALSE	FALSE	P0334740A
PAPSS1	O43252	70832	n/d	FALSE	3	Jurkat lysate	2	2	3.7	0.76	0.96	0.83	1	-0.4	-0.05	-0.27	0	6.01	FALSE	FALSE	FALSE	P0334740A
PARK7	Q99497	19891	PROTEASE	FALSE	3	Jurkat lysate	6	6	28	0.91	1.01	0.89	1	-0.13	0.01	-0.17	0	6.44	FALSE	FALSE	FALSE	P0334740A
PARP1	P09874	113082	PARP	FALSE	3	Jurkat lysate	12	12	11.3	0.95	1.04	0.94	1	-0.08	0.05	-0.09	0	6.46	FALSE	FALSE	FALSE	P0334740A
PCBP1	Q15365	37497	n/d	FALSE	3	Jurkat lysate	4	5	16.9	0.81	0.89	0.87	1	-0.3	-0.17	-0.21	0	6.11	FALSE	FALSE	FALSE	P0334740A
PCBP2	Q15366	38221	n/d	FALSE	3	Jurkat lysate	5	5	21.6	0.75	0.84	0.77	1	-0.41	-0.25	-0.38	0	6.57	FALSE	FALSE	FALSE	P0334740A
PCID2	Q5JVF3	52099	n/d	FALSE	3	Jurkat lysate	3	3	8.5	0.76	1.35	1.3	1	-0.4	0.43	0.38	0	5.76	FALSE	FALSE	FALSE	P0334740A
PCMT1	P22061	24679	MT	FALSE	3	Jurkat lysate	3	3	15	0.91	0.96	0.93	1	-0.13	-0.05	-0.11	0	5.96	FALSE	FALSE	FALSE	P0334740A
PCNA	P12004	28768	n/d	FALSE	3	Jurkat lysate	10	15	41	0.83	0.83	0.84	1	-0.27	-0.27	-0.25	0	6.96	FALSE	FALSE	FALSE	P0334740A
PDCD6IP	Q8WUM4	96771	n/d	FALSE	3	Jurkat lysate	5	5	4.7	0.88	0.94	0.89	1	-0.19	-0.09	-0.16	0	5.93	FALSE	FALSE	FALSE	P0334740A
PDE12	Q6L8Q7	67351	n/d	FALSE	3	Jurkat lysate	4	4	9	0.75	0.84	0.8	1	-0.42	-0.24	-0.33	0	5.64	FALSE	FALSE	FALSE	P0334740A
PDHA1	P08559	47579	OXIDOREDUCTASE	FALSE	3	Jurkat lysate	4	5	10	0.87	0.87	0.84	1	-0.2	-0.19	-0.25	0	6.11	FALSE	FALSE	FALSE	P0334740A
PDIA3	P30101	56782	n/d	FALSE	3	Jurkat lysate	14	15	34.7	0.89	0.94	0.86	1	-0.17	-0.1	-0.22	0	6.38	FALSE	FALSE	FALSE	P0334740A
PDIA4	P13667	72932	n/d	FALSE	3	Jurkat lysate	8	8	11.8	0.93	0.97	0.98	1	-0.11	-0.04	-0.02	0	6.16	FALSE	FALSE	FALSE	P0334740A
PDIA6	Q15084	53900	n/d	FALSE	3	Jurkat lysate	3	3	9.3	0.83	0.89	0.81	1	-0.27	-0.17	-0.3	0	6.08	FALSE	FALSE	FALSE	P0334740A
PDLIM1	O00151	36071	n/d	FALSE	3	Jurkat lysate	2	2	7	0.72	0.88	0.6	1	-0.48	-0.19	-0.73	0	5.85	FALSE	FALSE	FALSE	P0334740A
PDS5A	Q29RF7	150828	n/d	FALSE	3	Jurkat lysate	8	8	5.8	0.8	0.94	0.91	1	-0.33	-0.1	-0.13	0	5.95	FALSE	FALSE	FALSE	P0334740A
PDS5B	Q9NTI5	164665	n/d	FALSE	3	Jurkat lysate	4	4	2.9	0.77	0.9	0.81	1	-0.37	-0.15	-0.3	0	5.78	FALSE	FALSE	FALSE	P0334740A
PEBP1	P30086	21057	n/d	FALSE	3	Jurkat lysate	2	2	11.8	0.82	0.94	0.87	1	-0.29	-0.09	-0.2	0	6.19	FALSE	FALSE	FALSE	P0334740A
PES1	O00541	68002	n/d	FALSE	3	Jurkat lysate	4	4	7.8	0.96	0.99	0.82	1	-0.06	-0.02	-0.29	0	6.11	FALSE	FALSE	FALSE	P0334740A
PFAS	O15067	144733	PROTEASE	FALSE	3	Jurkat lysate	6	6	7	0.79	0.86	0.86	1	-0.34	-0.21	-0.22	0	6.02	FALSE	FALSE	FALSE	P0334740A
PFDN2	Q9UHV9	16648	n/d	FALSE	3	Jurkat lysate	2	2	13	0.9	0.84	0.85	1	-0.16	-0.26	-0.23	0	5.91	FALSE	FALSE	FALSE	P0334740A
PFKP	Q01813	85595	n/d	FALSE	3	Jurkat lysate	15	16	21.4	0.87	0.99	0.86	1	-0.21	-0.01	-0.23	0	6.76	FALSE	FALSE	FALSE	P0334740A
PFN1	P07737	15054	n/d	FALSE	3	Jurkat lysate	9	17	71.4	0.79	0.79	0.83	1	-0.33	-0.34	-0.28	0	7.36	FALSE	FALSE	FALSE	P0334740A
PGAM1	P18669	28804	n/d	FALSE	3	Jurkat lysate	8	13	41.3	1.15	1.04	1	1	0.2	0.06	0	0	7.16	FALSE	FALSE	FALSE	P0334740A
PGAM5	Q96HS1	32004	n/d	FALSE	3	Jurkat lysate	2	2	7.6	0.99	0.97	0.95	1	-0.01	-0.05	-0.07	0	5.77	FALSE	FALSE	FALSE	P0334740A
PGD	P52209	53139	OXIDOREDUCTASE	FALSE	3	Jurkat lysate	12	15	30.8	0.87	0.91	0.86	1	-0.2	-0.13	-0.22	0	6.56	FALSE	FALSE	FALSE	P0334740A
PGK1	P00558	44614	n/d	FALSE	3	Jurkat lysate	27	50	72.2	0.83	0.87	0.83	1	-0.27	-0.2	-0.26	0	7.5	FALSE	FALSE	FALSE	P0334740A
PGLS	O95336	27547	n/d	FALSE	3	Jurkat lysate	2	2	8.5	0.71	0.76	0.79	1	-0.49	-0.39	-0.35	0	5.71	FALSE	FALSE	FALSE	P0334740A
PGM1	P36871	61448	n/d	FALSE	3	Jurkat lysate	2	3	3.6	0.94	0.98	0.94	1	-0.08	-0.03	-0.09	0	5.51	FALSE	FALSE	FALSE	P0334740A
PGM2	Q96G03	68283	n/d	FALSE	3	Jurkat lysate	6	6	8.7	0.94	0.89	0.87	1	-0.09	-0.17	-0.21	0	6.16	FALSE	FALSE	FALSE	P0334740A
PHB	P35232	29804	n/d	FALSE	3	Jurkat lysate	4	4	14.3	1	1.12	0.96	1	0	0.17	-0.06	0	5.81	FALSE	FALSE	FALSE	P0334740A
PHF5A	Q7RTV0	12405	n/d	FALSE	3	Jurkat lysate	6	10	55.5	0.9	0.88	0.87	1	-0.15	-0.19	-0.21	0	7.11	FALSE	FALSE	FALSE	P0334740A
PHF6	Q8IWS0	41290	n/d	FALSE	3	Jurkat lysate	7	9	20	0.94	0.91	0.86	1	-0.1	-0.14	-0.21	0	6.51	FALSE	FALSE	FALSE	P0334740A
PHGDH	O43175	56650	OXIDOREDUCTASE	FALSE	3	Jurkat lysate	17	20	34.7	0.84	0.91	0.9	1	-0.26	-0.14	-0.16	0	6.69	FALSE	FALSE	FALSE	P0334740A
PITPNB	P48739	31700	n/d	FALSE	3	Jurkat lysate	9	9	41.3	0.92	0.92	0.94	1	-0.12	-0.11	-0.09	0	6.33	FALSE	FALSE	FALSE	P0334740A
PKM	P14618	58061	n/d	FALSE	3	Jurkat lysate	32	53	65.5	0.84	0.97	0.87	1	-0.25	-0.04	-0.2	0	7.47	FALSE	FALSE	FALSE	P0334740A
PLAA	Q9Y263	87156	n/d	FALSE	3	Jurkat lysate	3	3	5.3	0.77	0.78	0.8	1	-0.37	-0.36	-0.33	0	5.69	FALSE	FALSE	FALSE	P0334740A
PLCG1	P19174	148658	n/d	FALSE	3	Jurkat lysate	2	2	1.8	0.99	1.03	1.11	1	-0.01	0.05	0.15	0	5.75	FALSE	FALSE	FALSE	P0334740A
PLK4	O00444	108971	KINASE	TRUE	3	Jurkat lysate	2	2	1.5	0.14	0.24	0.87	1	-2.81	-2.04	-0.2	0	6.08	TRUE	TRUE	TRUE	P0334740A
PMPCB	O75439	54366	n/d	FALSE	3	Jurkat lysate	2	2	4.3	0.73	0.73	0.75	1	-0.45	-0.45	-0.41	0	5.88	FALSE	FALSE	FALSE	P0334740A
PNISR	Q8TF01	92576	n/d	FALSE	3	Jurkat lysate	4	4	4.6	0.78	0.73	0.96	1	-0.35	-0.45	-0.06	0	5.73	FALSE	FALSE	FALSE	P0334740A
PNN	Q9H307	81613	n/d	FALSE	3	Jurkat lysate	5	6	7.7	1.12	1.01	0.93	1	0.16	0.02	-0.1	0	6.37	FALSE	FALSE	FALSE	P0334740A
PNP	P00491	32118	n/d	FALSE	3	Jurkat lysate	4	4	17.3	0.84	0.92	0.94	1	-0.24	-0.11	-0.09	0	6.18	FALSE	FALSE	FALSE	P0334740A
POLR2B	P30876	133895	n/d	FALSE	3	Jurkat lysate	3	3	2.4	0.89	0.85	0.81	1	-0.17	-0.23	-0.3	0	5.53	FALSE	FALSE	FALSE	P0334740A
POLR2L	P62875	7645	n/d	FALSE	3	Jurkat lysate	3	6	38.8	0.74	0.79	0.79	1	-0.44	-0.35	-0.34	0	6.52	FALSE	FALSE	FALSE	P0334740A
POP1	Q99575	114707	n/d	FALSE	3	Jurkat lysate	5	5	5.2	0.9	0.93	1	1	-0.15	-0.1	0	0	5.83	FALSE	FALSE	FALSE	P0334740A
PPA1	Q15181	32660	n/d	FALSE	3	Jurkat lysate	10	16	44.6	0.81	0.82	0.8	1	-0.31	-0.28	-0.32	0	6.97	FALSE	FALSE	FALSE	P0334740A
PPA2	Q9H2U2	39638	n/d	FALSE	3	Jurkat lysate	4	4	12	0.87	0.85	0.92	1	-0.21	-0.23	-0.13	0	6.04	FALSE	FALSE	FALSE	P0334740A
PPAT	Q06203	57398	PROTEASE	FALSE	3	Jurkat lysate	4	4	12.6	0.84	0.85	0.88	1	-0.25	-0.24	-0.19	0	5.64	FALSE	FALSE	FALSE	P0334740A
PPIA	P62937	18012	n/d	FALSE	3	Jurkat lysate	11	26	81.2	0.85	0.9	0.82	1	-0.23	-0.15	-0.28	0	8.05	FALSE	FALSE	FALSE	P0334740A
PPIB	P23284	23742	n/d	FALSE	3	Jurkat lysate	4	4	20.4	1.16	1.42	1.08	1	0.21	0.51	0.1	0	5.93	FALSE	FALSE	FALSE	P0334740A
PPIG	Q13427	88616	n/d	FALSE	3	Jurkat lysate	6	7	6.8	1.18	0.85	0.88	1	0.24	-0.24	-0.19	0	6.35	FALSE	FALSE	FALSE	P0334740A
PPIH	O43447	19208	n/d	FALSE	3	Jurkat lysate	4	5	19.8	0.81	0.91	0.89	1	-0.3	-0.14	-0.17	0	6.08	FALSE	FALSE	FALSE	P0334740A
PPME1	Q9Y570	43870	PROTEASE	FALSE	3	Jurkat lysate	3	3	7.8	0.85	0.91	1.02	1	-0.23	-0.14	0.03	0	5.9	FALSE	FALSE	FALSE	P0334740A
PPP1CA	P62136	37512	PHOSPHATASE	FALSE	3	Jurkat lysate	4	4	37.6	0.91	0.91	0.88	1	-0.14	-0.13	-0.18	0	6.71	FALSE	FALSE	FALSE	P0334740A
PPP2CA	P67775	35594	PHOSPHATASE	FALSE	3	Jurkat lysate	5	5	19.7	0.87	0.88	0.86	1	-0.2	-0.18	-0.21	0	6.41	FALSE	FALSE	FALSE	P0334740A
PPP2R1A	P30153	65308	n/d	FALSE	3	Jurkat lysate	7	7	19.9	0.92	1.08	0.94	1	-0.12	0.11	-0.08	0	6.16	FALSE	FALSE	FALSE	P0334740A
PPP5C	P53041	56878	PHOSPHATASE	FALSE	3	Jurkat lysate	4	4	10	0.76	0.84	0.73	1	-0.4	-0.25	-0.46	0	6.32	FALSE	FALSE	FALSE	P0334740A
PPP6C	O00743	38946	PHOSPHATASE	FALSE	3	Jurkat lysate	5	5	15.7	0.91	0.86	0.84	1	-0.13	-0.22	-0.25	0	6.21	FALSE	FALSE	FALSE	P0334740A
PRDX1	Q06830	22110	OXIDOREDUCTASE	FALSE	3	Jurkat lysate	8	13	44.7	1.02	1.17	0.9	1	0.03	0.22	-0.15	0	7.07	FALSE	FALSE	FALSE	P0334740A
PRDX2	P32119	21892	OXIDOREDUCTASE	FALSE	3	Jurkat lysate	3	3	17.7	1.14	1.45	1.06	1	0.19	0.53	0.09	0	5.91	FALSE	FALSE	FALSE	P0334740A
PRDX3	P30048	27692	OXIDOREDUCTASE	FALSE	3	Jurkat lysate	4	4	16	0.91	0.93	0.9	1	-0.14	-0.1	-0.16	0	6.62	FALSE	FALSE	FALSE	P0334740A
PRDX5	P30044	22086	OXIDOREDUCTASE	FALSE	3	Jurkat lysate	3	3	15.4	0.95	1.05	0.83	1	-0.08	0.07	-0.27	0	5.89	FALSE	FALSE	FALSE	P0334740A
PRDX6	P30041	25035	OXIDOREDUCTASE	FALSE	3	Jurkat lysate	5	5	25	0.89	1.01	0.87	1	-0.16	0.02	-0.2	0	6.25	FALSE	FALSE	FALSE	P0334740A
PREP	P48147	80699	PROTEASE	FALSE	3	Jurkat lysate	6	6	10.4	0.8	1.02	0.88	1	-0.31	0.04	-0.18	0	5.89	FALSE	FALSE	FALSE	P0334740A
PRKAA1	Q13131	65522	KINASE	TRUE	3	Jurkat lysate	26	41	45.3	0.12	0.18	0.89	1	-3.09	-2.46	-0.17	0	7.51	TRUE	TRUE	TRUE	P0334740A
PRKCA	P17252	76749	KINASE	TRUE	3	Jurkat lysate	2	2	3.4	0.71	0.84	0.89	1	-0.5	-0.26	-0.17	0	6.3	FALSE	FALSE	FALSE	P0334740A
PRKDC	P78527	469083	KINASE	TRUE	3	Jurkat lysate	60	61	15.3	0.87	0.9	0.86	1	-0.19	-0.15	-0.21	0	6.64	FALSE	FALSE	FALSE	P0334740A
PRKRA	O75569	34404	n/d	FALSE	3	Jurkat lysate	2	2	7	0.9	0.87	0.81	1	-0.15	-0.2	-0.3	0	5.58	FALSE	FALSE	FALSE	P0334740A
PRMT1	Q99873	41515	n/d	FALSE	3	Jurkat lysate	8	9	26.4	0.69	0.72	0.88	1	-0.53	-0.46	-0.19	0	6.36	FALSE	FALSE	FALSE	P0334740A
PRMT5	O14744	72683	n/d	FALSE	3	Jurkat lysate	6	6	11.3	0.82	0.93	0.8	1	-0.29	-0.11	-0.32	0	5.95	FALSE	FALSE	FALSE	P0334740A
PRPF19	Q9UMS4	55180	n/d	FALSE	3	Jurkat lysate	8	11	19.2	0.79	0.88	0.83	1	-0.34	-0.18	-0.27	0	6.53	FALSE	FALSE	FALSE	P0334740A
PRPF40A	O75400	108804	n/d	FALSE	3	Jurkat lysate	4	5	4.6	0.9	0.92	0.83	1	-0.16	-0.12	-0.26	0	5.88	FALSE	FALSE	FALSE	P0334740A
PRPF4B	Q13523	116985	KINASE	TRUE	3	Jurkat lysate	3	3	3	1.26	1.01	0.98	1	0.33	0.02	-0.02	0	5.88	FALSE	FALSE	FALSE	P0334740A
PRPF8	Q6P2Q9	273597	n/d	FALSE	3	Jurkat lysate	21	21	10.1	0.86	1	0.89	1	-0.22	-0.01	-0.17	0	6.31	FALSE	FALSE	FALSE	P0334740A
PRPS1	P60891	34834	n/d	FALSE	3	Jurkat lysate	3	3	25.8	0.97	0.92	0.96	1	-0.05	-0.12	-0.05	0	6.31	FALSE	FALSE	FALSE	P0334740A
PRPS2	P11908	35054	n/d	FALSE	3	Jurkat lysate	2	2	7.2	0.86	1	1.01	1	-0.21	0.01	0.01	0	5.98	FALSE	FALSE	FALSE	P0334740A
PSAT1	Q9Y617	40422	n/d	FALSE	3	Jurkat lysate	10	10	28.1	0.79	0.9	0.86	1	-0.34	-0.16	-0.21	0	6.47	FALSE	FALSE	FALSE	P0334740A
PSMA1	P25786	30239	PROTEASE	FALSE	3	Jurkat lysate	10	12	34.6	0.89	0.88	0.91	1	-0.16	-0.19	-0.14	0	6.76	FALSE	FALSE	FALSE	P0334740A
PSMA2	P25787	25898	PROTEASE	FALSE	3	Jurkat lysate	3	3	16.2	0.91	0.95	0.89	1	-0.14	-0.08	-0.16	0	6.2	FALSE	FALSE	FALSE	P0334740A
PSMA3	P25788	28433	PROTEASE	FALSE	3	Jurkat lysate	6	7	23.5	0.93	0.88	0.9	1	-0.1	-0.19	-0.15	0	6.56	FALSE	FALSE	FALSE	P0334740A
PSMA4	P25789	29483	PROTEASE	FALSE	3	Jurkat lysate	9	11	30.7	0.9	0.91	0.89	1	-0.15	-0.14	-0.17	0	6.95	FALSE	FALSE	FALSE	P0334740A
PSMA5	P28066	26411	PROTEASE	FALSE	3	Jurkat lysate	6	7	28.6	0.87	0.92	0.88	1	-0.21	-0.12	-0.18	0	6.33	FALSE	FALSE	FALSE	P0334740A
PSMA6	P60900	27399	PROTEASE	FALSE	3	Jurkat lysate	9	11	39	0.89	0.93	0.88	1	-0.17	-0.1	-0.18	0	6.78	FALSE	FALSE	FALSE	P0334740A
PSMA7	O14818	27887	PROTEASE	FALSE	3	Jurkat lysate	6	8	31.9	0.83	0.93	0.9	1	-0.27	-0.11	-0.16	0	6.51	FALSE	FALSE	FALSE	P0334740A
PSMB1	P20618	26489	PROTEASE	FALSE	3	Jurkat lysate	7	9	36.9	0.82	0.98	0.9	1	-0.28	-0.03	-0.15	0	6.79	FALSE	FALSE	FALSE	P0334740A
PSMB10	P40306	28936	PROTEASE	FALSE	3	Jurkat lysate	2	2	11	0.67	0.75	0.63	1	-0.58	-0.42	-0.67	0	5.63	FALSE	FALSE	FALSE	P0334740A
PSMB2	P49721	22836	PROTEASE	FALSE	3	Jurkat lysate	4	4	21.4	0.85	0.98	0.93	1	-0.23	-0.02	-0.11	0	5.79	FALSE	FALSE	FALSE	P0334740A
PSMB3	P49720	22949	PROTEASE	FALSE	3	Jurkat lysate	8	8	39	0.72	0.78	0.8	1	-0.48	-0.37	-0.32	0	6.28	FALSE	FALSE	FALSE	P0334740A
PSMB5	P28074	28480	PROTEASE	FALSE	3	Jurkat lysate	3	3	14.1	0.77	0.84	0.8	1	-0.37	-0.25	-0.32	0	6.31	FALSE	FALSE	FALSE	P0334740A
PSMB6	P28072	25357	PROTEASE	FALSE	3	Jurkat lysate	2	2	11.7	0.88	0.89	0.74	1	-0.18	-0.17	-0.43	0	5.96	FALSE	FALSE	FALSE	P0334740A
PSMB7	Q99436	29965	PROTEASE	FALSE	3	Jurkat lysate	4	4	12.6	0.98	1.04	0.95	1	-0.02	0.05	-0.07	0	6.71	FALSE	FALSE	FALSE	P0334740A
PSMB8	P28062	30354	PROTEASE	FALSE	3	Jurkat lysate	5	5	21.4	0.94	0.88	0.88	1	-0.09	-0.18	-0.19	0	6.77	FALSE	FALSE	FALSE	P0334740A
PSMC2	P35998	48633	n/d	FALSE	3	Jurkat lysate	5	5	13.9	0.87	0.91	0.81	1	-0.2	-0.14	-0.3	0	5.69	FALSE	FALSE	FALSE	P0334740A
PSMC6	P62333	44172	n/d	FALSE	3	Jurkat lysate	6	6	19.5	0.82	0.98	0.83	1	-0.28	-0.03	-0.26	0	6.02	FALSE	FALSE	FALSE	P0334740A
PSMD1	Q99460	105835	n/d	FALSE	3	Jurkat lysate	11	12	12.6	0.78	0.88	0.83	1	-0.35	-0.19	-0.27	0	6.06	FALSE	FALSE	FALSE	P0334740A
PSMD11	O00231	47534	n/d	FALSE	3	Jurkat lysate	4	4	10.4	0.82	1	0.87	1	-0.28	0	-0.2	0	5.69	FALSE	FALSE	FALSE	P0334740A
PSMD12	O00232	52904	n/d	FALSE	3	Jurkat lysate	2	2	3.5	0.77	1.03	0.85	1	-0.39	0.05	-0.23	0	5.55	FALSE	FALSE	FALSE	P0334740A
PSMD13	Q9UNM6	42945	n/d	FALSE	3	Jurkat lysate	2	2	4.3	0.81	1	0.84	1	-0.3	0	-0.26	0	5.69	FALSE	FALSE	FALSE	P0334740A
PSMD2	Q13200	100199	n/d	FALSE	3	Jurkat lysate	6	6	6.3	0.88	0.97	0.9	1	-0.19	-0.05	-0.16	0	6.12	FALSE	FALSE	FALSE	P0334740A
PSMD3	O43242	60977	n/d	FALSE	3	Jurkat lysate	2	2	4.9	0.76	1.22	1.05	1	-0.39	0.29	0.07	0	5.57	FALSE	FALSE	FALSE	P0334740A
PSMD6	Q15008	51922	n/d	FALSE	3	Jurkat lysate	2	2	7.2	0.64	0.83	0.71	1	-0.65	-0.26	-0.5	0	5.68	FALSE	FALSE	FALSE	P0334740A
PSMD8	P48556	39611	n/d	FALSE	3	Jurkat lysate	2	2	5.4	0.73	0.8	0.82	1	-0.46	-0.32	-0.29	0	5.83	FALSE	FALSE	FALSE	P0334740A
PSME1	Q06323	28723	n/d	FALSE	3	Jurkat lysate	18	31	65.5	0.82	0.83	0.85	1	-0.29	-0.26	-0.23	0	7.4	FALSE	FALSE	FALSE	P0334740A
PSME2	Q9UL46	27401	n/d	FALSE	3	Jurkat lysate	5	7	23.8	0.8	0.84	0.85	1	-0.32	-0.26	-0.23	0	6.37	FALSE	FALSE	FALSE	P0334740A
PSMG1	O95456	32854	n/d	FALSE	3	Jurkat lysate	3	3	13.9	0.68	0.8	0.88	1	-0.55	-0.33	-0.18	0	6.02	FALSE	FALSE	FALSE	P0334740A
PSMG2	Q969U7	29396	n/d	FALSE	3	Jurkat lysate	4	4	12.5	0.77	0.83	0.78	1	-0.38	-0.27	-0.36	0	5.84	FALSE	FALSE	FALSE	P0334740A
PTBP1	P26599	59632	n/d	FALSE	3	Jurkat lysate	4	5	9	1.01	1.13	0.98	1	0.02	0.18	-0.03	0	5.82	FALSE	FALSE	FALSE	P0334740A
PTGES3	Q15185	18697	n/d	FALSE	3	Jurkat lysate	5	9	35.6	0.78	0.88	0.87	1	-0.35	-0.19	-0.19	0	6.91	FALSE	FALSE	FALSE	P0334740A
PTPRC	P08575	147252	PHOSPHATASE	FALSE	3	Jurkat lysate	4	4	3.1	0.89	1.04	0.86	1	-0.17	0.06	-0.22	0	5.84	FALSE	FALSE	FALSE	P0334740A
PWP2	Q15269	102451	n/d	FALSE	3	Jurkat lysate	3	3	3	0.76	0.9	0.81	1	-0.4	-0.15	-0.3	0	5.66	FALSE	FALSE	FALSE	P0334740A
QARS	P47897	87798	n/d	FALSE	3	Jurkat lysate	9	9	16.6	0.82	0.91	0.89	1	-0.29	-0.14	-0.17	0	6.17	FALSE	FALSE	FALSE	P0334740A
RAB7A	P51149	23489	n/d	FALSE	3	Jurkat lysate	2	3	10.1	0.94	1.07	0.93	1	-0.09	0.1	-0.11	0	5.89	FALSE	FALSE	FALSE	P0334740A
RAC1	P63000	23467	n/d	FALSE	3	Jurkat lysate	4	4	13.5	0.89	1.06	0.91	1	-0.17	0.09	-0.13	0	6.49	FALSE	FALSE	FALSE	P0334740A
RAC2	P15153	21429	n/d	FALSE	3	Jurkat lysate	3	3	30.7	0.87	0.93	0.93	1	-0.2	-0.1	-0.11	0	6.53	FALSE	FALSE	FALSE	P0334740A
RACK1	P63244	35076	n/d	FALSE	3	Jurkat lysate	17	26	60.3	0.82	0.88	0.85	1	-0.28	-0.18	-0.23	0	7.33	FALSE	FALSE	FALSE	P0334740A
RAE1	P78406	40968	n/d	FALSE	3	Jurkat lysate	9	9	31.8	0.75	0.76	0.76	1	-0.42	-0.4	-0.4	0	6.42	FALSE	FALSE	FALSE	P0334740A
RALY	Q9UKM9	32463	n/d	FALSE	3	Jurkat lysate	4	4	10.1	0.9	0.95	0.82	1	-0.15	-0.07	-0.28	0	6.23	FALSE	FALSE	FALSE	P0334740A
RAN	P62826	24423	n/d	FALSE	3	Jurkat lysate	9	17	46.8	0.86	0.99	0.89	1	-0.21	-0.01	-0.16	0	7.18	FALSE	FALSE	FALSE	P0334740A
RANBP1	P43487	23310	n/d	FALSE	3	Jurkat lysate	5	7	21.9	0.92	0.97	0.85	1	-0.13	-0.04	-0.23	0	6.37	FALSE	FALSE	FALSE	P0334740A
RANBP2	P49792	358195	n/d	FALSE	3	Jurkat lysate	2	2	0.3	0.82	0.93	0.71	1	-0.29	-0.11	-0.5	0	5.35	FALSE	FALSE	FALSE	P0334740A
RAP1B	P61224	20825	n/d	FALSE	3	Jurkat lysate	2	2	19.6	0.79	1	1	1	-0.34	0.01	-0.01	0	5.73	FALSE	FALSE	FALSE	P0334740A
RAP1GDS1	P52306	66387	n/d	FALSE	3	Jurkat lysate	10	10	21.3	0.83	0.8	0.83	1	-0.27	-0.33	-0.26	0	6.42	FALSE	FALSE	FALSE	P0334740A
RARS	P54136	75378	n/d	FALSE	3	Jurkat lysate	11	12	14.2	0.77	0.78	0.76	1	-0.37	-0.36	-0.4	0	6.35	FALSE	FALSE	FALSE	P0334740A
RB1	P06400	106158	n/d	FALSE	3	Jurkat lysate	7	7	5.6	0.82	0.86	0.86	1	-0.29	-0.21	-0.22	0	6.19	FALSE	FALSE	FALSE	P0334740A
RBBP4	Q09028	47655	n/d	FALSE	3	Jurkat lysate	7	8	15.8	1.01	1.22	1.02	1	0.02	0.29	0.03	0	6.58	FALSE	FALSE	FALSE	P0334740A
RBBP6	Q7Z6E9	201562	n/d	FALSE	3	Jurkat lysate	10	10	5	1.03	0.87	0.87	1	0.04	-0.19	-0.19	0	6.23	FALSE	FALSE	FALSE	P0334740A
RBM14	Q96PK6	69491	n/d	FALSE	3	Jurkat lysate	4	4	5.4	0.89	1.13	0.79	1	-0.17	0.18	-0.34	0	5.98	FALSE	FALSE	FALSE	P0334740A
RBM22	Q9NW64	46895	n/d	FALSE	3	Jurkat lysate	3	3	6.2	0.85	0.84	0.87	1	-0.24	-0.25	-0.21	0	5.64	FALSE	FALSE	FALSE	P0334740A
RBM39	Q14498	59379	n/d	FALSE	3	Jurkat lysate	9	9	22.3	0.93	0.94	0.93	1	-0.1	-0.08	-0.1	0	6.35	FALSE	FALSE	FALSE	P0334740A
RBMX	P38159	42331	n/d	FALSE	3	Jurkat lysate	3	3	7.4	1.69	2.02	1.23	1	0.76	1.01	0.3	0	5.71	FALSE	FALSE	FALSE	P0334740A
RCC1	P18754	48145	n/d	FALSE	3	Jurkat lysate	3	3	10.9	1.06	1.25	0.93	1	0.09	0.32	-0.11	0	6.06	FALSE	FALSE	FALSE	P0334740A
RCC2	Q9P258	56084	n/d	FALSE	3	Jurkat lysate	15	18	30.7	0.92	0.96	0.92	1	-0.12	-0.06	-0.12	0	6.93	FALSE	FALSE	FALSE	P0334740A
RECQL	P46063	73457	n/d	FALSE	3	Jurkat lysate	2	2	4.2	0.88	0.86	0.89	1	-0.19	-0.22	-0.16	0	5.76	FALSE	FALSE	FALSE	P0334740A
RFC3	P40938	40556	n/d	FALSE	3	Jurkat lysate	11	12	37.9	0.87	0.9	0.87	1	-0.21	-0.15	-0.2	0	6.35	FALSE	FALSE	FALSE	P0334740A
RHOG	P84095	21308	n/d	FALSE	3	Jurkat lysate	5	6	34.6	0.79	0.85	0.91	1	-0.34	-0.23	-0.13	0	6.29	FALSE	FALSE	FALSE	P0334740A
RNASEH2A	O75792	33395	n/d	FALSE	3	Jurkat lysate	3	3	10.7	0.73	0.66	0.89	1	-0.45	-0.59	-0.17	0	5.76	FALSE	FALSE	FALSE	P0334740A
RNF114	Q9Y508	25694	n/d	FALSE	3	Jurkat lysate	2	3	8.3	1.09	0.86	0.99	1	0.13	-0.22	-0.01	0	6.23	FALSE	FALSE	FALSE	P0334740A
RNF213	Q63HN8	596479	n/d	FALSE	3	Jurkat lysate	18	19	3.8	0.82	0.85	0.89	1	-0.28	-0.23	-0.17	0	5.93	FALSE	FALSE	FALSE	P0334740A
RNH1	P13489	49973	n/d	FALSE	3	Jurkat lysate	7	10	20	0.82	0.84	0.84	1	-0.29	-0.25	-0.25	0	6.53	FALSE	FALSE	FALSE	P0334740A
RNPEP	Q9H4A4	72595	PROTEASE	FALSE	3	Jurkat lysate	4	4	7.4	0.92	0.91	0.86	1	-0.12	-0.14	-0.21	0	5.58	FALSE	FALSE	FALSE	P0334740A
RNPS1	Q15287	34208	n/d	FALSE	3	Jurkat lysate	3	6	11.8	1.09	1.04	1.02	1	0.12	0.06	0.03	0	6.2	FALSE	FALSE	FALSE	P0334740A
RPA1	P27694	68137	n/d	FALSE	3	Jurkat lysate	8	8	14.8	0.89	0.87	0.9	1	-0.17	-0.2	-0.16	0	6.08	FALSE	FALSE	FALSE	P0334740A
RPIA	P49247	33269	n/d	FALSE	3	Jurkat lysate	6	6	25.4	0.62	0.95	0.76	1	-0.68	-0.08	-0.4	0	6.01	FALSE	FALSE	FALSE	P0334740A
RPL10	P27635	24604	n/d	FALSE	3	Jurkat lysate	10	17	32.2	0.98	0.91	0.84	1	-0.03	-0.14	-0.26	0	7.37	FALSE	FALSE	FALSE	P0334740A
RPL10A	P62906	24831	n/d	FALSE	3	Jurkat lysate	9	14	42.4	0.85	0.9	0.88	1	-0.23	-0.15	-0.19	0	7.14	FALSE	FALSE	FALSE	P0334740A
RPL11	P62913	20252	n/d	FALSE	3	Jurkat lysate	2	2	12.9	0.84	0.96	0.77	1	-0.26	-0.06	-0.38	0	6.78	FALSE	FALSE	FALSE	P0334740A
RPL12	P30050	17818	n/d	FALSE	3	Jurkat lysate	7	8	62.4	0.9	0.93	0.89	1	-0.15	-0.1	-0.16	0	6.69	FALSE	FALSE	FALSE	P0334740A
RPL13	P26373	24261	n/d	FALSE	3	Jurkat lysate	9	18	41.7	1.22	0.98	1.06	1	0.28	-0.03	0.08	0	7.59	FALSE	FALSE	FALSE	P0334740A
RPL13A	P40429	23577	n/d	FALSE	3	Jurkat lysate	7	11	27.6	0.86	0.99	0.89	1	-0.21	-0.01	-0.17	0	6.86	FALSE	FALSE	FALSE	P0334740A
RPL14	P50914	23432	n/d	FALSE	3	Jurkat lysate	6	9	25.1	0.99	0.98	0.86	1	-0.02	-0.04	-0.22	0	7.18	FALSE	FALSE	FALSE	P0334740A
RPL15	P61313	24146	n/d	FALSE	3	Jurkat lysate	12	18	42.2	1.13	1	0.95	1	0.17	0	-0.07	0	7.74	FALSE	FALSE	FALSE	P0334740A
RPL17	P18621	26372	n/d	FALSE	3	Jurkat lysate	5	10	34.2	0.86	0.88	0.79	1	-0.22	-0.18	-0.34	0	7.48	FALSE	FALSE	FALSE	P0334740A
RPL18	Q07020	21634	n/d	FALSE	3	Jurkat lysate	7	11	41.5	1.24	1	1.11	1	0.31	0	0.15	0	7.42	FALSE	FALSE	FALSE	P0334740A
RPL18A	Q02543	20762	n/d	FALSE	3	Jurkat lysate	7	16	38.6	1	0.88	0.85	1	0	-0.18	-0.23	0	7.85	FALSE	FALSE	FALSE	P0334740A
RPL19	P84098	23466	n/d	FALSE	3	Jurkat lysate	5	7	21.4	1.15	1.13	0.97	1	0.21	0.18	-0.04	0	7.21	FALSE	FALSE	FALSE	P0334740A
RPL21	P46778	18565	n/d	FALSE	3	Jurkat lysate	7	12	41.2	1.31	1.1	0.88	1	0.39	0.14	-0.19	0	7.12	FALSE	FALSE	FALSE	P0334740A
RPL22	P35268	14787	n/d	FALSE	3	Jurkat lysate	2	2	18.8	0.84	1.07	0.97	1	-0.25	0.09	-0.04	0	6.3	FALSE	FALSE	FALSE	P0334740A
RPL23	P62829	14865	n/d	FALSE	3	Jurkat lysate	5	8	45.7	0.78	0.9	0.87	1	-0.35	-0.15	-0.2	0	6.84	FALSE	FALSE	FALSE	P0334740A
RPL23A	P62750	17695	n/d	FALSE	3	Jurkat lysate	5	5	32.1	1.65	2.05	1.27	1	0.72	1.04	0.34	0	6.16	FALSE	FALSE	FALSE	P0334740A
RPL24	P83731	17779	n/d	FALSE	3	Jurkat lysate	7	11	40.1	1.19	1	0.84	1	0.25	0	-0.26	0	7.05	FALSE	FALSE	FALSE	P0334740A
RPL27	P61353	15798	n/d	FALSE	3	Jurkat lysate	2	2	16.2	1.32	2.22	1.44	1	0.4	1.15	0.52	0	6.17	FALSE	FALSE	FALSE	P0334740A
RPL27A	P46776	16561	n/d	FALSE	3	Jurkat lysate	4	4	31.8	1.24	0.95	0.9	1	0.31	-0.08	-0.16	0	6.91	FALSE	FALSE	FALSE	P0334740A
RPL28	P46779	19148	n/d	FALSE	3	Jurkat lysate	3	5	19	0.97	1.15	1.03	1	-0.04	0.21	0.04	0	6.53	FALSE	FALSE	FALSE	P0334740A
RPL29	P47914	17752	n/d	FALSE	3	Jurkat lysate	5	10	26.4	1.69	1.17	0.99	1	0.76	0.23	-0.02	0	7.16	FALSE	FALSE	FALSE	P0334740A
RPL3	P39023	46108	n/d	FALSE	3	Jurkat lysate	8	11	18.1	1.15	1.12	0.87	1	0.2	0.17	-0.2	0	6.83	FALSE	FALSE	FALSE	P0334740A
RPL30	P62888	12784	n/d	FALSE	3	Jurkat lysate	7	10	54.8	0.85	0.91	0.88	1	-0.24	-0.14	-0.19	0	7.05	FALSE	FALSE	FALSE	P0334740A
RPL32	P62910	15860	n/d	FALSE	3	Jurkat lysate	6	9	36.3	1.37	1.06	1.06	1	0.46	0.09	0.09	0	7.15	FALSE	FALSE	FALSE	P0334740A
RPL34	P49207	13293	n/d	FALSE	3	Jurkat lysate	7	19	42.7	1.25	1.03	1	1	0.32	0.04	0	0	7.88	FALSE	FALSE	FALSE	P0334740A
RPL35A	P18077	12538	n/d	FALSE	3	Jurkat lysate	3	4	20	0.96	1.01	0.96	1	-0.06	0.02	-0.06	0	6.37	FALSE	FALSE	FALSE	P0334740A
RPL37	P61927	11078	n/d	FALSE	3	Jurkat lysate	6	7	36.1	1.66	1.07	1.06	1	0.73	0.1	0.09	0	7.78	FALSE	FALSE	FALSE	P0334740A
RPL37A	P61513	10275	n/d	FALSE	3	Jurkat lysate	4	5	47.8	0.9	0.87	0.9	1	-0.15	-0.19	-0.15	0	6.74	FALSE	FALSE	FALSE	P0334740A
RPL4	P36578	47697	n/d	FALSE	3	Jurkat lysate	23	38	48.5	1.18	1.12	0.89	1	0.24	0.17	-0.18	0	7.39	FALSE	FALSE	FALSE	P0334740A
RPL5	P46777	34362	n/d	FALSE	3	Jurkat lysate	12	16	41.4	0.9	1.01	0.89	1	-0.15	0.01	-0.17	0	6.97	FALSE	FALSE	FALSE	P0334740A
RPL6	Q02878	32728	n/d	FALSE	3	Jurkat lysate	12	19	35.4	1.21	1.04	1.03	1	0.27	0.05	0.04	0	7.3	FALSE	FALSE	FALSE	P0334740A
RPL7	P18124	29225	n/d	FALSE	3	Jurkat lysate	2	2	12.5	0.96	1.28	0.89	1	-0.06	0.35	-0.16	0	6.11	FALSE	FALSE	FALSE	P0334740A
RPL7A	P62424	29995	n/d	FALSE	3	Jurkat lysate	11	15	37.2	1.25	1.05	0.87	1	0.33	0.07	-0.19	0	6.95	FALSE	FALSE	FALSE	P0334740A
RPL8	P62917	28024	n/d	FALSE	3	Jurkat lysate	6	7	20.6	0.91	0.97	0.9	1	-0.14	-0.05	-0.15	0	7.2	FALSE	FALSE	FALSE	P0334740A
RPL9, RPL9P7, RPL9P8, RPL9P9	P32969	21863	n/d	FALSE	3	Jurkat lysate	3	3	12.5	1.12	1.24	1.1	1	0.16	0.31	0.13	0	6.49	FALSE	FALSE	FALSE	P0334740A
RPLP0	P05388	34273	n/d	FALSE	3	Jurkat lysate	9	12	23	0.86	0.95	0.86	1	-0.21	-0.07	-0.21	0	6.78	FALSE	FALSE	FALSE	P0334740A
RPLP1	P05386	11514	n/d	FALSE	3	Jurkat lysate	2	4	19.3	0.81	0.9	0.86	1	-0.31	-0.15	-0.21	0	7.04	FALSE	FALSE	FALSE	P0334740A
RPLP2	P05387	11665	n/d	FALSE	3	Jurkat lysate	3	3	33.9	1.6	2.25	1.25	1	0.67	1.17	0.32	0	6.22	FALSE	FALSE	FALSE	P0334740A
RPN1	P04843	68569	n/d	FALSE	3	Jurkat lysate	3	3	5.1	0.77	1.03	0.83	1	-0.37	0.04	-0.27	0	5.89	FALSE	FALSE	FALSE	P0334740A
RPS11	P62280	18431	n/d	FALSE	3	Jurkat lysate	11	19	56.3	0.89	1.02	0.86	1	-0.17	0.02	-0.22	0	7.38	FALSE	FALSE	FALSE	P0334740A
RPS12	P25398	14515	n/d	FALSE	3	Jurkat lysate	6	10	53	0.77	0.81	0.83	1	-0.39	-0.31	-0.27	0	7.46	FALSE	FALSE	FALSE	P0334740A
RPS13	P62277	17222	n/d	FALSE	3	Jurkat lysate	4	5	28.5	1.12	1.55	1.16	1	0.16	0.63	0.22	0	6.27	FALSE	FALSE	FALSE	P0334740A
RPS14	P62263	16273	n/d	FALSE	3	Jurkat lysate	3	5	29.1	0.9	1.12	1.08	1	-0.15	0.16	0.11	0	6.53	FALSE	FALSE	FALSE	P0334740A
RPS15A	P62244	14839	n/d	FALSE	3	Jurkat lysate	8	12	51.5	0.84	0.95	0.91	1	-0.26	-0.07	-0.14	0	7.08	FALSE	FALSE	FALSE	P0334740A
RPS16	P62249	16445	n/d	FALSE	3	Jurkat lysate	7	7	44.5	0.97	1.11	0.97	1	-0.05	0.15	-0.04	0	6.71	FALSE	FALSE	FALSE	P0334740A
RPS17	P08708	15550	n/d	FALSE	3	Jurkat lysate	4	4	32.6	0.68	0.78	0.78	1	-0.56	-0.36	-0.36	0	6.11	FALSE	FALSE	FALSE	P0334740A
RPS18	P62269	17718	n/d	FALSE	3	Jurkat lysate	9	13	44.1	0.87	0.95	0.88	1	-0.19	-0.07	-0.19	0	7.39	FALSE	FALSE	FALSE	P0334740A
RPS19	P39019	16060	n/d	FALSE	3	Jurkat lysate	5	5	32.4	1.47	1.67	1.13	1	0.56	0.74	0.17	0	6.23	FALSE	FALSE	FALSE	P0334740A
RPS2	P15880	31324	n/d	FALSE	3	Jurkat lysate	11	16	39.2	0.91	1.01	0.94	1	-0.13	0.01	-0.09	0	7.2	FALSE	FALSE	FALSE	P0334740A
RPS20	P60866	16005	n/d	FALSE	3	Jurkat lysate	3	4	20.2	0.99	1.04	0.9	1	-0.02	0.05	-0.15	0	6.64	FALSE	FALSE	FALSE	P0334740A
RPS21	P63220	9111	n/d	FALSE	3	Jurkat lysate	3	4	39.8	0.8	0.91	0.86	1	-0.32	-0.13	-0.21	0	6.83	FALSE	FALSE	FALSE	P0334740A
RPS23	P62266	15807	n/d	FALSE	3	Jurkat lysate	3	3	21.7	1.06	1.04	0.99	1	0.09	0.06	-0.02	0	7.05	FALSE	FALSE	FALSE	P0334740A
RPS24	P62847	32430	n/d	FALSE	3	Jurkat lysate	3	3	28.6	1.12	1.6	1.43	1	0.16	0.68	0.52	0	5.97	FALSE	FALSE	FALSE	P0334740A
RPS25	P62851	13742	n/d	FALSE	3	Jurkat lysate	3	5	22.4	0.83	0.9	0.8	1	-0.26	-0.16	-0.31	0	6.97	FALSE	FALSE	FALSE	P0334740A
RPS26	P62854	13015	n/d	FALSE	3	Jurkat lysate	3	6	37.4	0.93	1.24	0.97	1	-0.1	0.31	-0.05	0	7.61	FALSE	FALSE	FALSE	P0334740A
RPS27A	P62979	17965	n/d	FALSE	3	Jurkat lysate	6	9	46.2	0.94	1.16	0.87	1	-0.08	0.21	-0.2	0	6.82	FALSE	FALSE	FALSE	P0334740A
RPS28	P62857	7841	n/d	FALSE	3	Jurkat lysate	3	3	46.4	0.88	0.9	0.92	1	-0.18	-0.16	-0.12	0	6.65	FALSE	FALSE	FALSE	P0334740A
RPS3	P23396	26688	n/d	FALSE	3	Jurkat lysate	12	14	44.4	0.96	1.08	0.97	1	-0.06	0.11	-0.04	0	6.45	FALSE	FALSE	FALSE	P0334740A
RPS3A	P61247	29945	n/d	FALSE	3	Jurkat lysate	12	14	47.7	0.95	0.98	0.88	1	-0.07	-0.03	-0.18	0	6.94	FALSE	FALSE	FALSE	P0334740A
RPS4X	P62701	29597	n/d	FALSE	3	Jurkat lysate	7	8	51.7	1.01	1.09	0.96	1	0.02	0.12	-0.06	0	6.66	FALSE	FALSE	FALSE	P0334740A
RPS5	P46782	22876	n/d	FALSE	3	Jurkat lysate	4	4	27	1.04	1.05	0.94	1	0.06	0.07	-0.08	0	6.74	FALSE	FALSE	FALSE	P0334740A
RPS6	P62753	28680	n/d	FALSE	3	Jurkat lysate	8	11	32.5	1.18	1.15	1.03	1	0.24	0.2	0.04	0	7.36	FALSE	FALSE	FALSE	P0334740A
RPS6KA1	Q15418	83931	KINASE	TRUE	3	Jurkat lysate	16	24	36.9	0.22	0.31	0.85	1	-2.22	-1.7	-0.23	0	6.82	TRUE	TRUE	TRUE	P0334740A
RPS6KA3	P51812	83735	KINASE	TRUE	3	Jurkat lysate	10	10	15.5	0.22	0.27	0.87	1	-2.21	-1.89	-0.19	0	6.36	TRUE	TRUE	TRUE	P0334740A
RPS6KA4	O75676	85605	KINASE	TRUE	3	Jurkat lysate	3	3	5.2	0.48	0.57	0.93	1	-1.06	-0.81	-0.1	0	5.86	TRUE	FALSE	FALSE	P0334740A
RPS6KA5	O75582	89864	KINASE	TRUE	3	Jurkat lysate	4	5	6.2	0.44	0.4	0.9	1	-1.19	-1.31	-0.15	0	5.5	TRUE	TRUE	TRUE	P0334740A
RPS8	P62241	24205	n/d	FALSE	3	Jurkat lysate	11	20	55.3	1.01	1	0.9	1	0.02	0	-0.15	0	7.4	FALSE	FALSE	FALSE	P0334740A
RPS9	P46781	22591	n/d	FALSE	3	Jurkat lysate	13	18	45.4	1	1.01	1.02	1	0.01	0.01	0.03	0	7.1	FALSE	FALSE	FALSE	P0334740A
RPSA	P08865	32854	n/d	FALSE	3	Jurkat lysate	9	11	37.3	0.94	1.01	0.93	1	-0.09	0.02	-0.11	0	6.57	FALSE	FALSE	FALSE	P0334740A
RRM1	P23921	90069	OXIDOREDUCTASE	FALSE	3	Jurkat lysate	4	4	5.8	1.05	1	0.91	1	0.07	0	-0.13	0	5.93	FALSE	FALSE	FALSE	P0334740A
RRP9	O43818	51840	n/d	FALSE	3	Jurkat lysate	2	2	5.7	0.77	0.97	0.98	1	-0.37	-0.05	-0.02	0	5.74	FALSE	FALSE	FALSE	P0334740A
RSL1D1	O76021	54972	n/d	FALSE	3	Jurkat lysate	7	7	14.1	1.15	1.26	0.9	1	0.2	0.33	-0.15	0	6.23	FALSE	FALSE	FALSE	P0334740A
RSRC1	Q96IZ7	38677	n/d	FALSE	3	Jurkat lysate	3	3	10.2	0.93	0.87	0.89	1	-0.11	-0.2	-0.18	0	6.19	FALSE	FALSE	FALSE	P0334740A
RTCA	O00442	40709	n/d	FALSE	3	Jurkat lysate	3	3	9	0.84	0.94	0.98	1	-0.24	-0.09	-0.04	0	5.36	FALSE	FALSE	FALSE	P0334740A
RTCB	Q9Y3I0	55210	n/d	FALSE	3	Jurkat lysate	11	12	30.3	0.92	0.95	0.88	1	-0.13	-0.08	-0.18	0	6.49	FALSE	FALSE	FALSE	P0334740A
RTRAF	Q9Y224	28068	n/d	FALSE	3	Jurkat lysate	3	3	15.6	0.95	0.82	0.94	1	-0.08	-0.28	-0.09	0	5.86	FALSE	FALSE	FALSE	P0334740A
RUVBL1	Q9Y265	50227	n/d	FALSE	3	Jurkat lysate	6	6	15.8	0.85	0.91	0.88	1	-0.23	-0.13	-0.18	0	5.77	FALSE	FALSE	FALSE	P0334740A
S100A8	P05109	10834	contaminant	FALSE	3	Jurkat lysate	2	2	11.8	0.27	0.25	0.25	1	-1.89	-1.97	-2	0	5.62	FALSE	TRUE	FALSE	P0334740A
SACM1L	Q9NTJ5	66966	n/d	FALSE	3	Jurkat lysate	2	2	2.9	0.9	0.97	0.92	1	-0.15	-0.05	-0.12	0	5.56	FALSE	FALSE	FALSE	P0334740A
SAE1	Q9UBE0	38449	n/d	FALSE	3	Jurkat lysate	2	2	5.2	0.78	0.93	0.94	1	-0.36	-0.11	-0.08	0	5.71	FALSE	FALSE	FALSE	P0334740A
SAFB	Q15424	102854	n/d	FALSE	3	Jurkat lysate	2	2	2.2	0.91	1.06	0.83	1	-0.14	0.09	-0.28	0	5.74	FALSE	FALSE	FALSE	P0334740A
SAMM50	Q9Y512	51976	n/d	FALSE	3	Jurkat lysate	4	4	13.2	0.82	0.83	0.82	1	-0.28	-0.27	-0.28	0	5.83	FALSE	FALSE	FALSE	P0334740A
SARS	P49591	58777	n/d	FALSE	3	Jurkat lysate	2	2	3.7	0.8	0.83	0.75	1	-0.32	-0.27	-0.41	0	5.84	FALSE	FALSE	FALSE	P0334740A
SCAF1	Q9H7N4	139268	n/d	FALSE	3	Jurkat lysate	3	3	3.1	1.09	0.89	0.95	1	0.13	-0.16	-0.07	0	6.07	FALSE	FALSE	FALSE	P0334740A
SDHA	P31040	72691	OXIDOREDUCTASE	FALSE	3	Jurkat lysate	3	3	4.5	0.74	1	0.7	1	-0.43	0	-0.51	0	5.79	FALSE	FALSE	FALSE	P0334740A
SEC22B	O75396	24593	n/d	FALSE	3	Jurkat lysate	3	3	16.7	0.85	0.95	0.92	1	-0.23	-0.07	-0.12	0	5.96	FALSE	FALSE	FALSE	P0334740A
SEC23A	Q15436	86160	n/d	FALSE	3	Jurkat lysate	3	3	5.4	0.79	0.83	0.86	1	-0.34	-0.26	-0.22	0	5.65	FALSE	FALSE	FALSE	P0334740A
SEC24C	P53992	118323	n/d	FALSE	3	Jurkat lysate	5	5	4.9	0.86	0.95	0.83	1	-0.22	-0.08	-0.26	0	5.81	FALSE	FALSE	FALSE	P0334740A
SEC61A1	P61619	52264	n/d	FALSE	3	Jurkat lysate	3	3	5.5	0.77	0.89	0.83	1	-0.37	-0.16	-0.27	0	5.96	FALSE	FALSE	FALSE	P0334740A
SEH1L	Q96EE3	46578	n/d	FALSE	3	Jurkat lysate	3	3	6.7	1.15	1.01	1.14	1	0.2	0.01	0.19	0	5.63	FALSE	FALSE	FALSE	P0334740A
SEPT1	Q8WYJ6	41970	n/d	FALSE	3	Jurkat lysate	5	5	16.1	0.97	1.01	0.96	1	-0.04	0.01	-0.06	0	6.09	FALSE	FALSE	FALSE	P0334740A
SEPT2	Q15019	45460	n/d	FALSE	3	Jurkat lysate	7	7	28.3	0.78	0.81	0.81	1	-0.35	-0.31	-0.31	0	6.15	FALSE	FALSE	FALSE	P0334740A
SEPT6	Q14141	49716	n/d	FALSE	3	Jurkat lysate	5	6	17.1	0.65	0.76	0.66	1	-0.61	-0.39	-0.6	0	6.3	FALSE	FALSE	FALSE	P0334740A
SEPT7	Q16181	50679	n/d	FALSE	3	Jurkat lysate	9	10	30.9	0.92	0.92	0.93	1	-0.12	-0.12	-0.11	0	6.38	FALSE	FALSE	FALSE	P0334740A
SEPT9	Q9UHD8	65401	n/d	FALSE	3	Jurkat lysate	7	8	13.3	0.84	0.99	0.87	1	-0.25	-0.02	-0.21	0	6.39	FALSE	FALSE	FALSE	P0334740A
SERBP1	Q8NC51	44965	n/d	FALSE	3	Jurkat lysate	2	2	3.4	1.1	1.14	1.07	1	0.14	0.19	0.1	0	5.92	FALSE	FALSE	FALSE	P0334740A
SF3A3	Q12874	58848	n/d	FALSE	3	Jurkat lysate	3	3	8	0.8	0.82	0.82	1	-0.33	-0.29	-0.29	0	5.98	FALSE	FALSE	FALSE	P0334740A
SF3B1	O75533	145829	n/d	FALSE	3	Jurkat lysate	5	5	3.5	1.01	1.08	1.09	1	0.01	0.11	0.12	0	5.86	FALSE	FALSE	FALSE	P0334740A
SF3B3	Q15393	135576	n/d	FALSE	3	Jurkat lysate	9	9	9.9	0.82	0.89	0.86	1	-0.29	-0.17	-0.22	0	6.24	FALSE	FALSE	FALSE	P0334740A
SF3B6	Q9Y3B4	14585	n/d	FALSE	3	Jurkat lysate	2	2	13.6	0.99	0.93	0.93	1	-0.02	-0.11	-0.1	0	6.43	FALSE	FALSE	FALSE	P0334740A
SFPQ	P23246	76148	n/d	FALSE	3	Jurkat lysate	3	3	3.7	1.25	1.34	1.14	1	0.32	0.42	0.18	0	5.83	FALSE	FALSE	FALSE	P0334740A
SFXN1	Q9H9B4	35619	n/d	FALSE	3	Jurkat lysate	3	3	9	1	0.95	0.97	1	0	-0.08	-0.04	0	5.86	FALSE	FALSE	FALSE	P0334740A
SGTA	O43765	34063	n/d	FALSE	3	Jurkat lysate	3	3	11.8	0.69	0.79	0.75	1	-0.53	-0.34	-0.41	0	5.64	FALSE	FALSE	FALSE	P0334740A
SH2D1A	O60880	14187	n/d	FALSE	3	Jurkat lysate	2	2	24.2	0.96	1.04	1.04	1	-0.06	0.06	0.05	0	6.37	FALSE	FALSE	FALSE	P0334740A
SHMT2	P34897	55992	n/d	FALSE	3	Jurkat lysate	6	6	18.1	0.89	0.99	0.91	1	-0.16	-0.02	-0.13	0	6.02	FALSE	FALSE	FALSE	P0334740A
SKP1	P63208	18658	n/d	FALSE	3	Jurkat lysate	3	3	17.8	0.74	0.72	0.77	1	-0.43	-0.46	-0.39	0	5.87	FALSE	FALSE	FALSE	P0334740A
SLC25A1	P53007	34012	n/d	FALSE	3	Jurkat lysate	3	3	10.9	0.75	0.79	0.86	1	-0.41	-0.35	-0.21	0	5.97	FALSE	FALSE	FALSE	P0334740A
SLC25A10	Q9UBX3	32145	n/d	FALSE	3	Jurkat lysate	4	4	20.9	0.78	0.87	0.92	1	-0.35	-0.2	-0.12	0	5.93	FALSE	FALSE	FALSE	P0334740A
SLC25A11	Q02978	34061	n/d	FALSE	3	Jurkat lysate	2	2	5.7	0.88	0.94	1	1	-0.19	-0.09	0	0	5.74	FALSE	FALSE	FALSE	P0334740A
SLC25A3	Q00325	40094	n/d	FALSE	3	Jurkat lysate	7	7	17.1	0.84	0.74	0.78	1	-0.25	-0.44	-0.35	0	7	FALSE	FALSE	FALSE	P0334740A
SLC25A4	P12235	33064	n/d	FALSE	3	Jurkat lysate	2	2	6	0.61	0.86	0.76	1	-0.72	-0.22	-0.39	0	5.85	FALSE	FALSE	FALSE	P0334740A
SLC25A5	P05141	32852	n/d	FALSE	3	Jurkat lysate	5	9	45	0.78	0.81	0.79	1	-0.35	-0.3	-0.33	0	6.89	FALSE	FALSE	FALSE	P0334740A
SLC9A3R1	O14745	38868	n/d	FALSE	3	Jurkat lysate	3	3	10.1	0.76	0.81	0.77	1	-0.39	-0.31	-0.39	0	5.74	FALSE	FALSE	FALSE	P0334740A
SLFN11	Q7Z7L1	102834	n/d	FALSE	3	Jurkat lysate	2	2	2.3	0.74	1.23	0.85	1	-0.43	0.29	-0.23	0	5.36	FALSE	FALSE	FALSE	P0334740A
SMARCA4	P51532	184643	BROMO	FALSE	3	Jurkat lysate	2	2	1.4	0.56	0.86	0.65	1	-0.83	-0.22	-0.62	0	5.39	FALSE	FALSE	FALSE	P0334740A
SMARCA5	O60264	121904	n/d	FALSE	3	Jurkat lysate	4	4	4	0.74	1.03	0.91	1	-0.43	0.04	-0.14	0	5.39	FALSE	FALSE	FALSE	P0334740A
SMARCC1	Q92922	122866	n/d	FALSE	3	Jurkat lysate	5	5	5	0.97	1.09	0.92	1	-0.05	0.12	-0.12	0	5.78	FALSE	FALSE	FALSE	P0334740A
SMC4	Q9NTJ3	147180	n/d	FALSE	3	Jurkat lysate	5	5	4.7	0.78	1.02	0.82	1	-0.36	0.03	-0.29	0	5.74	FALSE	FALSE	FALSE	P0334740A
SMS	P52788	41268	MT	FALSE	3	Jurkat lysate	3	3	9.3	0.81	0.86	0.81	1	-0.31	-0.22	-0.31	0	5.97	FALSE	FALSE	FALSE	P0334740A
SND1	Q7KZF4	101996	n/d	FALSE	3	Jurkat lysate	11	11	14.3	0.78	0.91	0.85	1	-0.36	-0.14	-0.24	0	6.03	FALSE	FALSE	FALSE	P0334740A
SNRNP200	O75643	244505	n/d	FALSE	3	Jurkat lysate	21	22	10.6	0.87	0.93	0.84	1	-0.2	-0.1	-0.24	0	6.1	FALSE	FALSE	FALSE	P0334740A
SNRNP40	Q96DI7	44516	n/d	FALSE	3	Jurkat lysate	2	2	5.3	0.78	0.82	0.99	1	-0.36	-0.28	-0.02	0	5.54	FALSE	FALSE	FALSE	P0334740A
SNRNP70	P08621	51556	n/d	FALSE	3	Jurkat lysate	2	2	3.9	0.89	0.97	0.78	1	-0.17	-0.05	-0.37	0	6.26	FALSE	FALSE	FALSE	P0334740A
SNRPA	P09012	31279	n/d	FALSE	3	Jurkat lysate	2	2	6.4	1.19	1.14	0.98	1	0.25	0.19	-0.02	0	6.11	FALSE	FALSE	FALSE	P0334740A
SNRPB	P14678	30032	n/d	FALSE	3	Jurkat lysate	3	4	12.9	1.06	1.03	1.03	1	0.08	0.04	0.04	0	6.07	FALSE	FALSE	FALSE	P0334740A
SNRPD2	P62316	13527	n/d	FALSE	3	Jurkat lysate	6	8	49.2	1.05	1.17	1.01	1	0.08	0.23	0.01	0	6.38	FALSE	FALSE	FALSE	P0334740A
SNU13	P55769	14173	n/d	FALSE	3	Jurkat lysate	5	5	34.4	0.84	0.84	0.84	1	-0.24	-0.25	-0.25	0	6.63	FALSE	FALSE	FALSE	P0334740A
SON	P18583	268090	n/d	FALSE	3	Jurkat lysate	2	2	0.7	1	0.96	0.88	1	0.01	-0.06	-0.18	0	6.01	FALSE	FALSE	FALSE	P0334740A
SORD	Q00796	38324	OXIDOREDUCTASE	FALSE	3	Jurkat lysate	6	6	24.9	0.91	0.92	0.85	1	-0.13	-0.12	-0.24	0	6.46	FALSE	FALSE	FALSE	P0334740A
SPRR2A	P35326	7965	n/d	FALSE	3	Jurkat lysate	2	2	30.6	0.73	1.13	0.66	1	-0.46	0.17	-0.59	0	6.28	FALSE	FALSE	FALSE	P0334740A
SPTAN1	Q13813	285091	n/d	FALSE	3	Jurkat lysate	5	5	2.6	0.96	0.98	0.91	1	-0.06	-0.02	-0.13	0	5.65	FALSE	FALSE	FALSE	P0334740A
SPTBN1	Q01082	274606	n/d	FALSE	3	Jurkat lysate	15	16	7.1	0.88	1.01	0.86	1	-0.19	0.02	-0.22	0	6.13	FALSE	FALSE	FALSE	P0334740A
SRC	P12931	60588	KINASE	TRUE	3	Jurkat lysate	7	8	20.1	0.23	0.26	0.93	1	-2.11	-1.94	-0.11	0	6.24	TRUE	TRUE	TRUE	P0334740A
SRI	P30626	21676	n/d	FALSE	3	Jurkat lysate	2	2	10.6	1.01	0.88	0.91	1	0.01	-0.19	-0.14	0	5.88	FALSE	FALSE	FALSE	P0334740A
SRM	P19623	33824	MT	FALSE	3	Jurkat lysate	6	6	22.5	0.76	0.79	0.79	1	-0.39	-0.33	-0.35	0	6.53	FALSE	FALSE	FALSE	P0334740A
SRP14	P37108	14570	n/d	FALSE	3	Jurkat lysate	2	2	13.2	1	1.04	0.93	1	0	0.06	-0.1	0	5.89	FALSE	FALSE	FALSE	P0334740A
SRP68	Q9UHB9	70729	n/d	FALSE	3	Jurkat lysate	3	3	5.4	0.87	0.89	0.85	1	-0.2	-0.17	-0.23	0	5.83	FALSE	FALSE	FALSE	P0334740A
SRP9	P49458	10112	n/d	FALSE	3	Jurkat lysate	3	4	54.7	0.86	0.91	0.9	1	-0.21	-0.14	-0.15	0	6.22	FALSE	FALSE	FALSE	P0334740A
SRPK1	Q96SB4	92410	KINASE	TRUE	3	Jurkat lysate	2	2	4.6	0.88	1.09	1.03	1	-0.18	0.13	0.04	0	5.76	FALSE	FALSE	FALSE	P0334740A
SRRM1	Q8IYB3	102334	n/d	FALSE	3	Jurkat lysate	5	6	7.4	1.07	1.04	0.84	1	0.1	0.05	-0.25	0	6.76	FALSE	FALSE	FALSE	P0334740A
SRRM2	Q9UQ35	299612	n/d	FALSE	3	Jurkat lysate	43	51	20.7	1.02	0.85	0.88	1	0.03	-0.23	-0.19	0	7.3	FALSE	FALSE	FALSE	P0334740A
SRRT	Q9BXP5	100665	n/d	FALSE	3	Jurkat lysate	2	2	1.9	0.78	1.2	1.01	1	-0.36	0.26	0.02	0	5.81	FALSE	FALSE	FALSE	P0334740A
SRSF1	Q07955	27744	n/d	FALSE	3	Jurkat lysate	11	19	40.3	0.9	0.95	0.89	1	-0.16	-0.08	-0.16	0	7.17	FALSE	FALSE	FALSE	P0334740A
SRSF10	O75494	31300	n/d	FALSE	3	Jurkat lysate	5	5	17.6	0.94	0.94	0.93	1	-0.09	-0.08	-0.1	0	6.39	FALSE	FALSE	FALSE	P0334740A
SRSF11	Q05519	53542	n/d	FALSE	3	Jurkat lysate	5	5	12.2	1.12	1.01	0.97	1	0.17	0.02	-0.04	0	5.95	FALSE	FALSE	FALSE	P0334740A
SRSF2	Q01130	25476	n/d	FALSE	3	Jurkat lysate	5	5	22.2	1	1.05	0.98	1	0	0.07	-0.03	0	7	FALSE	FALSE	FALSE	P0334740A
SRSF3	P84103	19329	n/d	FALSE	3	Jurkat lysate	8	12	43.9	0.94	0.96	0.89	1	-0.1	-0.05	-0.16	0	7.25	FALSE	FALSE	FALSE	P0334740A
SRSF4	Q08170	56678	n/d	FALSE	3	Jurkat lysate	2	2	5.3	1.06	0.89	0.92	1	0.09	-0.17	-0.12	0	5.93	FALSE	FALSE	FALSE	P0334740A
SRSF5	Q13243	31263	n/d	FALSE	3	Jurkat lysate	2	2	10.7	0.96	0.88	0.84	1	-0.06	-0.18	-0.25	0	6.23	FALSE	FALSE	FALSE	P0334740A
SRSF6	Q13247	39586	n/d	FALSE	3	Jurkat lysate	4	4	21.5	0.95	0.88	0.88	1	-0.08	-0.18	-0.19	0	6.9	FALSE	FALSE	FALSE	P0334740A
SRSF7	Q16629	27366	n/d	FALSE	3	Jurkat lysate	2	3	8.8	0.87	1.04	0.94	1	-0.2	0.06	-0.09	0	6.39	FALSE	FALSE	FALSE	P0334740A
SRSF9	Q13242	25542	n/d	FALSE	3	Jurkat lysate	2	2	8.6	0.92	1.01	0.87	1	-0.12	0.02	-0.21	0	5.91	FALSE	FALSE	FALSE	P0334740A
SSRP1	Q08945	81074	n/d	FALSE	3	Jurkat lysate	8	9	10.3	1	1.2	0.89	1	0	0.26	-0.16	0	6.23	FALSE	FALSE	FALSE	P0334740A
ST13	P50502	41331	n/d	FALSE	3	Jurkat lysate	2	2	1.9	0.74	0.86	0.75	1	-0.44	-0.21	-0.41	0	5.75	FALSE	FALSE	FALSE	P0334740A
STIP1	P31948	68080	n/d	FALSE	3	Jurkat lysate	17	22	28.7	0.87	0.87	0.83	1	-0.21	-0.19	-0.26	0	6.81	FALSE	FALSE	FALSE	P0334740A
STK24	Q9Y6E0	47913	KINASE	TRUE	3	Jurkat lysate	7	9	37	0.29	0.34	0.88	1	-1.8	-1.56	-0.19	0	6.98	TRUE	TRUE	TRUE	P0334740A
STK26	Q9P289	46528	KINASE	TRUE	3	Jurkat lysate	5	11	19.5	0.17	0.24	0.88	1	-2.53	-2.06	-0.18	0	7.25	TRUE	TRUE	TRUE	P0334740A
STK3	Q13188	59461	KINASE	TRUE	3	Jurkat lysate	8	9	19.3	0.11	0.17	0.8	1	-3.14	-2.52	-0.33	0	6.41	TRUE	TRUE	TRUE	P0334740A
STK35	Q8TDR2	58051	kinase	TRUE	3	Jurkat lysate	19	24	35.8	0.14	0.17	0.87	1	-2.86	-2.54	-0.2	0	6.97	TRUE	TRUE	TRUE	P0334740A
STK38	Q15208	54190	KINASE	TRUE	3	Jurkat lysate	10	14	34.2	0.09	0.14	0.81	1	-3.45	-2.8	-0.31	0	6.91	TRUE	TRUE	TRUE	P0334740A
STK38L	Q9Y2H1	54002	KINASE	TRUE	3	Jurkat lysate	6	7	15.1	0.12	0.2	0.8	1	-3.04	-2.35	-0.32	0	6.42	TRUE	TRUE	TRUE	P0334740A
STK39	Q9UEW8	59473	KINASE	TRUE	3	Jurkat lysate	9	10	27	0.26	0.3	0.86	1	-1.94	-1.72	-0.22	0	7.11	TRUE	TRUE	TRUE	P0334740A
STK4	Q13043	55630	KINASE	TRUE	3	Jurkat lysate	18	37	47.6	0.12	0.16	0.84	1	-3.08	-2.65	-0.26	0	7.48	TRUE	TRUE	TRUE	P0334740A
STRAP	Q9Y3F4	39777	n/d	FALSE	3	Jurkat lysate	9	9	33.1	0.9	0.99	0.9	1	-0.15	-0.01	-0.15	0	6.09	FALSE	FALSE	FALSE	P0334740A
STT3A	P46977	80529	n/d	FALSE	3	Jurkat lysate	3	3	3.8	0.88	0.94	0.87	1	-0.19	-0.09	-0.19	0	6.06	FALSE	FALSE	FALSE	P0334740A
STT3B	Q8TCJ2	93673	n/d	FALSE	3	Jurkat lysate	2	2	2.5	0.75	0.8	0.86	1	-0.42	-0.32	-0.21	0	5.74	FALSE	FALSE	FALSE	P0334740A
SUB1	P53999	14395	n/d	FALSE	3	Jurkat lysate	3	3	23.6	0.89	1.1	0.88	1	-0.17	0.14	-0.18	0	6.41	FALSE	FALSE	FALSE	P0334740A
SUCLG1	P53597	36249	n/d	FALSE	3	Jurkat lysate	2	2	6.9	0.75	0.82	0.81	1	-0.42	-0.28	-0.3	0	5.99	FALSE	FALSE	FALSE	P0334740A
SUGT1	Q9Y2Z0	41024	n/d	FALSE	3	Jurkat lysate	5	5	15.1	0.99	1.17	0.89	1	-0.02	0.23	-0.18	0	5.96	FALSE	FALSE	FALSE	P0334740A
SUPT16H	Q9Y5B9	119912	PROTEASE	FALSE	3	Jurkat lysate	12	13	12.4	0.87	1.06	0.9	1	-0.2	0.09	-0.15	0	6.14	FALSE	FALSE	FALSE	P0334740A
SYNCRIP	O60506	69602	n/d	FALSE	3	Jurkat lysate	4	4	8.3	0.88	0.99	0.84	1	-0.19	-0.02	-0.25	0	6.03	FALSE	FALSE	FALSE	P0334740A
SYNE2	Q8WXH0	798853	n/d	FALSE	3	Jurkat lysate	2	2	0.4	1.01	1.18	1.16	1	0.02	0.23	0.22	0		FALSE	FALSE	FALSE	P0334740A
TAGLN2	P37802	24454	n/d	FALSE	3	Jurkat lysate	5	5	25.1	1	0.97	0.86	1	0.01	-0.04	-0.21	0	6.27	FALSE	FALSE	FALSE	P0334740A
TALDO1	P37837	37540	n/d	FALSE	3	Jurkat lysate	7	7	21.7	0.86	0.92	0.86	1	-0.21	-0.12	-0.22	0	6.11	FALSE	FALSE	FALSE	P0334740A
TAOK3	Q9H2K8	105405	KINASE	TRUE	3	Jurkat lysate	4	5	4	0.61	0.76	0.83	1	-0.72	-0.39	-0.28	0	6.25	FALSE	FALSE	FALSE	P0334740A
TARS	P26639	83434	n/d	FALSE	3	Jurkat lysate	12	13	16.5	0.94	0.94	0.88	1	-0.09	-0.09	-0.18	0	6.39	FALSE	FALSE	FALSE	P0334740A
TBCA	O75347	12855	n/d	FALSE	3	Jurkat lysate	3	3	23.1	0.89	1.06	0.81	1	-0.17	0.08	-0.31	0	6.05	FALSE	FALSE	FALSE	P0334740A
TBCB	Q99426	27325	n/d	FALSE	3	Jurkat lysate	2	2	5.7	0.81	0.96	0.91	1	-0.31	-0.07	-0.14	0	5.67	FALSE	FALSE	FALSE	P0334740A
TBK1	Q9UHD2	83641	KINASE	TRUE	3	Jurkat lysate	10	10	17.4	0.23	0.27	0.83	1	-2.09	-1.9	-0.27	0	6.31	TRUE	TRUE	TRUE	P0334740A
TBL3	Q12788	89034	n/d	FALSE	3	Jurkat lysate	9	11	13.6	0.68	0.78	0.78	1	-0.56	-0.35	-0.36	0	6.13	FALSE	FALSE	FALSE	P0334740A
TCOF1	Q13428	155927	n/d	FALSE	3	Jurkat lysate	27	33	19	1.2	0.88	0.85	1	0.26	-0.18	-0.23	0	6.84	FALSE	FALSE	FALSE	P0334740A
TCP1	P17987	60343	n/d	FALSE	3	Jurkat lysate	17	18	36	0.93	1	0.91	1	-0.1	0.01	-0.14	0	6.66	FALSE	FALSE	FALSE	P0334740A
TECR	Q9NZ01	36034	OXIDOREDUCTASE	FALSE	3	Jurkat lysate	7	7	17.5	0.82	0.89	0.87	1	-0.29	-0.17	-0.2	0	6.63	FALSE	FALSE	FALSE	P0334740A
TEX30	Q5JUR7	25585	PROTEASE	FALSE	3	Jurkat lysate	2	2	11.5	0.77	0.74	0.64	1	-0.38	-0.43	-0.64	0	5.5	FALSE	FALSE	FALSE	P0334740A
TFRC	P02786	84870	PROTEASE	FALSE	3	Jurkat lysate	2	2	2.8	0.98	1.06	1.11	1	-0.03	0.09	0.15	0	5.44	FALSE	FALSE	FALSE	P0334740A
THAP11	Q96EK4	34455	n/d	FALSE	3	Jurkat lysate	2	2	5.7	0.7	1.02	0.91	1	-0.52	0.02	-0.14	0	5.75	FALSE	FALSE	FALSE	P0334740A
THOC2	Q8NI27	182773	n/d	FALSE	3	Jurkat lysate	4	4	2.1	0.7	0.81	0.73	1	-0.51	-0.31	-0.46	0	5.77	FALSE	FALSE	FALSE	P0334740A
THOC3	Q96J01	38771	n/d	FALSE	3	Jurkat lysate	4	4	10.5	0.79	0.89	0.87	1	-0.33	-0.16	-0.21	0	6.1	FALSE	FALSE	FALSE	P0334740A
THRAP3	Q9Y2W1	108664	n/d	FALSE	3	Jurkat lysate	7	7	6.7	1.07	0.99	0.96	1	0.1	-0.01	-0.06	0	6.77	FALSE	FALSE	FALSE	P0334740A
THYN1	Q9P016	25697	n/d	FALSE	3	Jurkat lysate	3	3	8	0.93	0.93	0.93	1	-0.11	-0.11	-0.1	0	5.52	FALSE	FALSE	FALSE	P0334740A
TKT	P29401	68813	n/d	FALSE	3	Jurkat lysate	16	22	35	0.91	0.97	0.96	1	-0.14	-0.05	-0.06	0	6.92	FALSE	FALSE	FALSE	P0334740A
TLK2	Q86UE8	85443	KINASE	TRUE	3	Jurkat lysate	3	3	3.2	0.27	0.28	1.01	1	-1.87	-1.85	0.01	0	6.24	TRUE	TRUE	TRUE	P0334740A
TLN1	Q9Y490	269764	n/d	FALSE	3	Jurkat lysate	19	20	10	0.85	0.92	0.9	1	-0.24	-0.12	-0.15	0	6.21	FALSE	FALSE	FALSE	P0334740A
TMEM11	P17152	21541	n/d	FALSE	3	Jurkat lysate	4	4	17.7	0.86	0.92	0.9	1	-0.22	-0.12	-0.16	0	5.74	FALSE	FALSE	FALSE	P0334740A
TMEM135	Q86UB9	52290	n/d	FALSE	3	Jurkat lysate	2	2	1.7	0.78	0.97	0.97	1	-0.35	-0.04	-0.04	0	5.59	FALSE	FALSE	FALSE	P0334740A
TMEM263	Q8WUH6	11748	n/d	FALSE	3	Jurkat lysate	5	10	60.3	1.19	0.85	1.21	1	0.25	-0.23	0.28	0	6.78	FALSE	FALSE	FALSE	P0334740A
TMEM33	P57088	27978	n/d	FALSE	3	Jurkat lysate	5	5	21.9	0.8	0.84	0.81	1	-0.32	-0.26	-0.3	0	6.6	FALSE	FALSE	FALSE	P0334740A
TMSB4X	P62328	5053	n/d	FALSE	3	Jurkat lysate	3	3	54.5	0.54	0.55	0.54	1	-0.88	-0.86	-0.9	0	6.27	FALSE	FALSE	FALSE	P0334740A
TNPO1	Q92973	102354	n/d	FALSE	3	Jurkat lysate	5	6	4.9	0.86	0.97	0.86	1	-0.21	-0.04	-0.21	0	6.42	FALSE	FALSE	FALSE	P0334740A
TNPO3	Q9Y5L0	104202	n/d	FALSE	3	Jurkat lysate	2	2	2.8	0.94	0.86	0.9	1	-0.09	-0.21	-0.16	0	5.75	FALSE	FALSE	FALSE	P0334740A
TOMM40	O96008	37893	n/d	FALSE	3	Jurkat lysate	3	3	8	0.82	0.94	0.72	1	-0.28	-0.09	-0.47	0	5.92	FALSE	FALSE	FALSE	P0334740A
TOP1	P11387	90725	n/d	FALSE	3	Jurkat lysate	5	5	6.5	0.96	1.04	0.88	1	-0.07	0.06	-0.18	0	5.72	FALSE	FALSE	FALSE	P0334740A
TOP2A	P11388	182679	n/d	FALSE	3	Jurkat lysate	6	6	5.9	0.94	1.08	0.93	1	-0.09	0.12	-0.1	0	5.91	FALSE	FALSE	FALSE	P0334740A
TOP2B	Q02880	183265	n/d	FALSE	3	Jurkat lysate	6	6	4.4	0.83	1.04	0.8	1	-0.27	0.06	-0.32	0	5.75	FALSE	FALSE	FALSE	P0334740A
TPI1	P60174	30791	n/d	FALSE	3	Jurkat lysate	9	13	48.2	0.79	0.84	0.82	1	-0.33	-0.25	-0.28	0	6.96	FALSE	FALSE	FALSE	P0334740A
TPM3	P06753	28870	n/d	FALSE	3	Jurkat lysate	2	2		0.89	0.9	0.78	1	-0.17	-0.14	-0.36	0	6.08	FALSE	FALSE	FALSE	P0334740A
TPM4	P67936	28521	n/d	FALSE	3	Jurkat lysate	3	3	21	0.84	0.91	0.76	1	-0.25	-0.14	-0.39	0	5.95	FALSE	FALSE	FALSE	P0334740A
TPP2	P29144	138348	PROTEASE	FALSE	3	Jurkat lysate	12	13	10.7	0.77	0.87	0.81	1	-0.38	-0.2	-0.31	0	6.15	FALSE	FALSE	FALSE	P0334740A
TPT1	P13693	19595	n/d	FALSE	3	Jurkat lysate	2	2	12.2	0.9	0.96	0.89	1	-0.15	-0.06	-0.17	0	5.83	FALSE	FALSE	FALSE	P0334740A
TRA2B	P62995	33665	n/d	FALSE	3	Jurkat lysate	3	4	13.2	0.8	0.85	0.86	1	-0.32	-0.23	-0.22	0	6.41	FALSE	FALSE	FALSE	P0334740A
TRIM25	Q14258	70973	n/d	FALSE	3	Jurkat lysate	4	4	6.3	0.79	0.82	0.85	1	-0.34	-0.28	-0.24	0	6.17	FALSE	FALSE	FALSE	P0334740A
TRIM28	Q13263	88549	BROMO	FALSE	3	Jurkat lysate	15	16	18.2	0.84	0.89	0.88	1	-0.24	-0.17	-0.18	0	6.36	FALSE	FALSE	FALSE	P0334740A
TRMT112	Q9UI30	14199	n/d	FALSE	3	Jurkat lysate	2	2	22.4	1.01	1.01	0.92	1	0.01	0.01	-0.12	0	5.91	FALSE	FALSE	FALSE	P0334740A
TTLL12	Q14166	74403	n/d	FALSE	3	Jurkat lysate	2	2	3.9	0.62	0.57	0.78	1	-0.68	-0.82	-0.35	0	5.82	FALSE	FALSE	FALSE	P0334740A
TUBA1B	P68363	50151	potential contaminant	FALSE	3	Jurkat lysate	3	5	51.7	0.83	1.03	0.89	1	-0.28	0.04	-0.17	0	6.9	FALSE	FALSE	FALSE	P0334740A
TUBA1C	Q9BQE3	49895	potential contaminant	FALSE	3	Jurkat lysate	3	3	12	0.79	1	0.84	1	-0.35	0	-0.25	0	5.99	FALSE	FALSE	FALSE	P0334740A
TUBB	P07437	49670	n/d	FALSE	3	Jurkat lysate	3	4	50.2	0.85	0.95	0.93	1	-0.23	-0.08	-0.1	0	7.03	FALSE	FALSE	FALSE	P0334740A
TUBB4B	P68371	49830	n/d	FALSE	3	Jurkat lysate	2	4	9.4	0.88	0.96	0.93	1	-0.19	-0.06	-0.11	0	6.51	FALSE	FALSE	FALSE	P0334740A
TUFM	P49411	49541	n/d	FALSE	3	Jurkat lysate	10	11	27	0.89	1	0.89	1	-0.17	0	-0.17	0	6.29	FALSE	FALSE	FALSE	P0334740A
TXN	P10599	11737	n/d	FALSE	3	Jurkat lysate	5	7	48.6	0.77	0.8	0.78	1	-0.37	-0.32	-0.36	0	7.08	FALSE	FALSE	FALSE	P0334740A
TXNDC17	Q9BRA2	13941	n/d	FALSE	3	Jurkat lysate	2	2	13.8	0.88	0.93	1	1	-0.18	-0.11	-0.01	0	5.95	FALSE	FALSE	FALSE	P0334740A
TXNDC5	Q8NBS9	47628	n/d	FALSE	3	Jurkat lysate	4	4	11.1	0.91	0.9	0.89	1	-0.14	-0.16	-0.18	0	6.27	FALSE	FALSE	FALSE	P0334740A
TYMS	P04818	35716	n/d	FALSE	3	Jurkat lysate	3	3	13.1	0.72	0.86	0.78	1	-0.48	-0.21	-0.36	0	6.03	FALSE	FALSE	FALSE	P0334740A
U2AF1L5	P0DN76	27872	n/d	FALSE	3	Jurkat lysate	3	4		0.75	0.93	0.86	1	-0.42	-0.11	-0.21	0	6.25	FALSE	FALSE	FALSE	P0334740A
U2AF2	P26368	53500	n/d	FALSE	3	Jurkat lysate	4	5	11.2	0.91	0.94	0.91	1	-0.14	-0.1	-0.13	0	6.4	FALSE	FALSE	FALSE	P0334740A
UBA1	P22314	117848	n/d	FALSE	3	Jurkat lysate	15	17	19.7	0.84	0.88	0.85	1	-0.25	-0.18	-0.24	0	6.54	FALSE	FALSE	FALSE	P0334740A
UBA2	Q9UBT2	71223	n/d	FALSE	3	Jurkat lysate	2	2	2.7	0.87	0.94	0.82	1	-0.21	-0.09	-0.29	0	5.83	FALSE	FALSE	FALSE	P0334740A
UBAP2L	Q14157	116639	n/d	FALSE	3	Jurkat lysate	2	2	2.2	1.11	1.18	0.98	1	0.15	0.24	-0.02	0	5.58	FALSE	FALSE	FALSE	P0334740A
UBE2I	P63279	18007	n/d	FALSE	3	Jurkat lysate	4	4	25.3	0.83	0.95	0.97	1	-0.27	-0.08	-0.04	0	6.31	FALSE	FALSE	FALSE	P0334740A
UBR4	Q5T4S7	575952	n/d	FALSE	3	Jurkat lysate	4	4	0.8	0.86	0.9	0.95	1	-0.22	-0.15	-0.08	0	5.68	FALSE	FALSE	FALSE	P0334740A
UCHL5	Q9Y5K5	37606	PROTEASE	FALSE	3	Jurkat lysate	2	2	5.8	0.72	0.7	0.72	1	-0.48	-0.51	-0.48	0	5.41	FALSE	FALSE	FALSE	P0334740A
UHRF1	Q96T88	91115	n/d	FALSE	3	Jurkat lysate	3	3	4	0.83	1.09	0.86	1	-0.27	0.12	-0.21	0	5.31	FALSE	FALSE	FALSE	P0334740A
UMPS	P11172	52221	n/d	FALSE	3	Jurkat lysate	3	3	5.4	0.83	0.98	0.95	1	-0.26	-0.03	-0.07	0	6	FALSE	FALSE	FALSE	P0334740A
UPF1	Q92900	124344	n/d	FALSE	3	Jurkat lysate	28	32	31.1	0.87	0.91	0.87	1	-0.2	-0.13	-0.19	0	6.67	FALSE	FALSE	FALSE	P0334740A
UQCRC1	P31930	52645	PROTEASE	FALSE	3	Jurkat lysate	3	3	8.1	0.94	1.03	1	1	-0.09	0.04	0.01	0	5.95	FALSE	FALSE	FALSE	P0334740A
USP14	P54578	56068	PROTEASE	FALSE	3	Jurkat lysate	13	16	26.3	0.87	0.93	0.83	1	-0.2	-0.1	-0.27	0	6.78	FALSE	FALSE	FALSE	P0334740A
UTP18	Q9Y5J1	62003	n/d	FALSE	3	Jurkat lysate	2	2	3.8	0.8	0.88	0.85	1	-0.31	-0.18	-0.23	0	5.5	FALSE	FALSE	FALSE	P0334740A
UTP20	O75691	318382	n/d	FALSE	3	Jurkat lysate	2	2	0.7	0.73	0.78	0.68	1	-0.46	-0.36	-0.56	0	5.35	FALSE	FALSE	FALSE	P0334740A
VAPA	Q9P0L0	27893	n/d	FALSE	3	Jurkat lysate	3	3	18.1	0.86	0.96	0.87	1	-0.22	-0.06	-0.2	0	5.89	FALSE	FALSE	FALSE	P0334740A
VARS	P26640	140474	n/d	FALSE	3	Jurkat lysate	12	12	11.8	0.87	0.88	0.84	1	-0.2	-0.18	-0.25	0	6.28	FALSE	FALSE	FALSE	P0334740A
VAT1	Q99536	41920	OXIDOREDUCTASE	FALSE	3	Jurkat lysate	5	6	18.1	0.71	0.71	0.73	1	-0.48	-0.5	-0.45	0	5.67	FALSE	FALSE	FALSE	P0334740A
VCP	P55072	89321	n/d	FALSE	3	Jurkat lysate	21	24	30.5	0.84	0.92	0.83	1	-0.25	-0.12	-0.27	0	6.78	FALSE	FALSE	FALSE	P0334740A
VDAC1	P21796	30772	n/d	FALSE	3	Jurkat lysate	7	8	26.5	0.96	0.96	1.04	1	-0.06	-0.06	0.05	0	6.47	FALSE	FALSE	FALSE	P0334740A
VDAC2	P45880	33371	n/d	FALSE	3	Jurkat lysate	9	13	38.1	0.85	0.86	0.84	1	-0.23	-0.22	-0.25	0	6.65	FALSE	FALSE	FALSE	P0334740A
VDAC3	Q9Y277	30789	n/d	FALSE	3	Jurkat lysate	6	6	21.2	0.7	0.83	0.73	1	-0.52	-0.28	-0.45	0	6.5	FALSE	FALSE	FALSE	P0334740A
VIM	P08670	53651	n/d	FALSE	3	Jurkat lysate	3	3	6.7	1.41	1.38	1.06	1	0.5	0.47	0.09	0	5.65	FALSE	FALSE	FALSE	P0334740A
VPS29	Q9UBQ0	20927	n/d	FALSE	3	Jurkat lysate	3	3	13.2	0.94	0.88	0.89	1	-0.09	-0.19	-0.18	0	6.13	FALSE	FALSE	FALSE	P0334740A
VPS35	Q96QK1	91706	n/d	FALSE	3	Jurkat lysate	8	8	14.1	0.7	0.82	0.77	1	-0.51	-0.29	-0.38	0	6.08	FALSE	FALSE	FALSE	P0334740A
VRK1	Q99986	45475	KINASE	TRUE	3	Jurkat lysate	6	6	17.7	0.74	0.79	0.83	1	-0.43	-0.34	-0.27	0	6.13	FALSE	FALSE	FALSE	P0334740A
WDHD1	O75717	125966	n/d	FALSE	3	Jurkat lysate	6	6	4.7	0.85	0.98	0.9	1	-0.23	-0.03	-0.15	0	5.94	FALSE	FALSE	FALSE	P0334740A
WDR1	O75083	66193	n/d	FALSE	3	Jurkat lysate	17	20	38.3	0.87	0.9	0.87	1	-0.21	-0.16	-0.2	0	6.96	FALSE	FALSE	FALSE	P0334740A
WDR12	Q9GZL7	47707	n/d	FALSE	3	Jurkat lysate	4	4	10.4	0.77	0.87	0.81	1	-0.38	-0.2	-0.3	0	5.76	FALSE	FALSE	FALSE	P0334740A
WDR3	Q9UNX4	106098	n/d	FALSE	3	Jurkat lysate	2	2	2.5	0.81	0.95	0.76	1	-0.3	-0.07	-0.4	0	5.77	FALSE	FALSE	FALSE	P0334740A
WDR36	Q8NI36	105321	n/d	FALSE	3	Jurkat lysate	7	7	8.1	0.82	0.89	0.81	1	-0.29	-0.17	-0.3	0	5.92	FALSE	FALSE	FALSE	P0334740A
WDR77	Q9BQA1	36724	n/d	FALSE	3	Jurkat lysate	3	4	12.6	0.7	0.9	0.93	1	-0.52	-0.15	-0.1	0	6.11	FALSE	FALSE	FALSE	P0334740A
WDR82	Q6UXN9	35079	n/d	FALSE	3	Jurkat lysate	3	3	8.3	0.78	0.9	0.77	1	-0.36	-0.16	-0.37	0	6.08	FALSE	FALSE	FALSE	P0334740A
XP32	Q5T750	26238	n/d	FALSE	3	Jurkat lysate	3	5	12.4	0.38	1.43	0.35	1	-1.41	0.51	-1.51	0	5.87	FALSE	FALSE	FALSE	P0334740A
XPNPEP1	Q9NQW7	74797	PROTEASE	FALSE	3	Jurkat lysate	8	9	14.3	0.81	0.89	0.87	1	-0.31	-0.17	-0.2	0	6.19	FALSE	FALSE	FALSE	P0334740A
XPO1	O14980	123384	n/d	FALSE	3	Jurkat lysate	2	2	2.7	0.9	1.08	0.9	1	-0.16	0.11	-0.15	0	5.58	FALSE	FALSE	FALSE	P0334740A
XPO5	Q9HAV4	136310	n/d	FALSE	3	Jurkat lysate	5	5	5.1	0.71	0.81	0.71	1	-0.5	-0.3	-0.5	0	5.84	FALSE	FALSE	FALSE	P0334740A
XPO7	Q9UIA9	123906	n/d	FALSE	3	Jurkat lysate	4	4	3.1	0.77	0.8	0.77	1	-0.38	-0.33	-0.37	0	5.62	FALSE	FALSE	FALSE	P0334740A
XRCC5	P13010	82704	n/d	FALSE	3	Jurkat lysate	17	22	22.3	0.86	0.99	0.87	1	-0.22	-0.01	-0.2	0	7.24	FALSE	FALSE	FALSE	P0334740A
XRCC6	P12956	69842	n/d	FALSE	3	Jurkat lysate	10	11	18.1	0.99	1.22	0.99	1	-0.01	0.28	-0.01	0	6.45	FALSE	FALSE	FALSE	P0334740A
XRN2	Q9H0D6	108581	n/d	FALSE	3	Jurkat lysate	3	3	2.7	0.95	1.01	0.94	1	-0.07	0.01	-0.09	0	5.88	FALSE	FALSE	FALSE	P0334740A
YARS	P54577	59143	n/d	FALSE	3	Jurkat lysate	7	7	12.3	0.78	0.94	0.88	1	-0.36	-0.09	-0.19	0	6.13	FALSE	FALSE	FALSE	P0334740A
YBX1	P67809	35924	n/d	FALSE	3	Jurkat lysate	4	6	11.7	1.03	1.2	1.04	1	0.05	0.26	0.05	0	6.02	FALSE	FALSE	FALSE	P0334740A
YWHAB	P31946	28082	n/d	FALSE	3	Jurkat lysate	3	3	14.6	0.87	0.92	0.91	1	-0.2	-0.12	-0.13	0	6.14	FALSE	FALSE	FALSE	P0334740A
YWHAE	P62258	29174	n/d	FALSE	3	Jurkat lysate	7	10	40.8	0.83	0.86	0.76	1	-0.28	-0.22	-0.39	0	6.77	FALSE	FALSE	FALSE	P0334740A
YWHAG	P61981	28302	n/d	FALSE	3	Jurkat lysate	4	4	21.1	0.87	0.91	0.83	1	-0.19	-0.13	-0.27	0	6.47	FALSE	FALSE	FALSE	P0334740A
YWHAH	Q04917	28218	n/d	FALSE	3	Jurkat lysate	3	3	15.4	0.9	1.12	1.46	1	-0.16	0.17	0.55	0	5.78	FALSE	FALSE	FALSE	P0334740A
YWHAQ	P27348	27764	n/d	FALSE	3	Jurkat lysate	6	8	26.9	0.83	0.8	0.79	1	-0.28	-0.32	-0.33	0	6.55	FALSE	FALSE	FALSE	P0334740A
YWHAZ	P63104	27745	n/d	FALSE	3	Jurkat lysate	9	9	48.2	0.82	0.93	0.82	1	-0.28	-0.1	-0.29	0	6.63	FALSE	FALSE	FALSE	P0334740A
ZAP70	P43403	69872	KINASE	TRUE	3	Jurkat lysate	17	19	35.7	0.51	0.56	0.88	1	-0.98	-0.85	-0.19	0	6.61	FALSE	FALSE	FALSE	P0334740A
ZC3H11A	O75152	89130	n/d	FALSE	3	Jurkat lysate	2	2	3.2	0.8	0.83	0.78	1	-0.32	-0.28	-0.35	0	5.41	FALSE	FALSE	FALSE	P0334740A
ZC3HAV1	Q7Z2W4	101430	PARP	FALSE	3	Jurkat lysate	4	4	5.8	0.96	1.19	1	1	-0.06	0.25	0	0	5.93	FALSE	FALSE	FALSE	P0334740A
ZC3HAV1L	Q96H79	32962	n/d	FALSE	3	Jurkat lysate	3	4	17.3	0.67	0.89	0.8	1	-0.57	-0.17	-0.33	0	6.03	FALSE	FALSE	FALSE	P0334740A
ZFR	Q96KR1	117011	n/d	FALSE	3	Jurkat lysate	2	2	1.5	0.88	1.01	0.87	1	-0.19	0.01	-0.2	0	5.64	FALSE	FALSE	FALSE	P0334740A
ZRANB2	O95218	37404	n/d	FALSE	3	Jurkat lysate	8	12	27	0.92	0.84	0.92	1	-0.12	-0.25	-0.12	0	6.73	FALSE	FALSE	FALSE	P0334740A

## Sheet: Jurkat cells_2
gene_name	swissprot_identifier	molecular_weight	focus_group	kinase	compound	cell_material	qupm	qusm	sequence_coverage	rel_fc_protein_126	rel_fc_protein_127L	rel_fc_protein_127H	rel_fc_protein_128L	log2_rel_fc_protein_126	log2_rel_fc_protein_127L	log2_rel_fc_protein_127H	log2_rel_fc_protein_128L	ms1intensity	competed_n1	competed_n2	competed	internal_identifier
AARS	P49588	106809	n/d	FALSE	2	Jurkat cells	6	6	8.2	0.76	0.8	0.8	1	-0.4	-0.32	-0.32	0	5.94	FALSE	FALSE	FALSE	P0337907A
ABCC1	P33527	172638	n/d	FALSE	2	Jurkat cells	9	10	8.2	0.35	0.35	0.82	1	-1.49	-1.5	-0.29	0	6.25	TRUE	TRUE	TRUE	P0337907A
ABCD3	P28288	75475	n/d	FALSE	2	Jurkat cells	7	7	10.6	0.6	0.67	0.71	1	-0.74	-0.57	-0.5	0	6.1	FALSE	FALSE	FALSE	P0337907A
ABCE1	P61221	67314	n/d	FALSE	2	Jurkat cells	7	7	13.7	0.55	0.64	0.79	1	-0.85	-0.65	-0.33	0	6.16	FALSE	FALSE	FALSE	P0337907A
ABCF1	Q8NE71	95925	n/d	FALSE	2	Jurkat cells	4	4	5.4	0.65	0.65	0.72	1	-0.61	-0.63	-0.47	0	5.74	FALSE	FALSE	FALSE	P0337907A
ABHD6	Q9BV23	38330	PROTEASE	FALSE	2	Jurkat cells	6	6	19.3	0.14	0.14	0.83	1	-2.88	-2.81	-0.27	0	6.22	TRUE	TRUE	TRUE	P0337907A
ACACA	Q13085	269996	n/d	FALSE	2	Jurkat cells	10	10	6.5	0.61	0.68	0.73	1	-0.71	-0.56	-0.46	0	6.38	FALSE	FALSE	FALSE	P0337907A
ACAD9	Q9H845	68760	OXIDOREDUCTASE	FALSE	2	Jurkat cells	2	2	3.7	0.56	0.69	0.73	1	-0.84	-0.54	-0.46	0	6.25	FALSE	FALSE	FALSE	P0337907A
ACADM	P11310	47019	OXIDOREDUCTASE	FALSE	2	Jurkat cells	2	2	4.5	0.66	0.73	0.76	1	-0.6	-0.44	-0.4	0	5.99	FALSE	FALSE	FALSE	P0337907A
ACADVL	P49748	72926	OXIDOREDUCTASE	FALSE	2	Jurkat cells	4	4	6.9	0.24	0.74	0.4	1	-2.09	-0.44	-1.32	0	5.78	FALSE	FALSE	FALSE	P0337907A
ACAP1	Q15027	81535	n/d	FALSE	2	Jurkat cells	2	2	3.2	0.66	0.72	0.66	1	-0.6	-0.46	-0.61	0	5.67	FALSE	FALSE	FALSE	P0337907A
ACAT1	P24752	45199	n/d	FALSE	2	Jurkat cells	4	4	14.3	0.65	0.63	0.72	1	-0.63	-0.67	-0.47	0	6.03	FALSE	FALSE	FALSE	P0337907A
ACAT2	Q9BWD1	44642	n/d	FALSE	2	Jurkat cells	3	3	11.1	0.46	0.48	0.67	1	-1.12	-1.06	-0.58	0	6.13	TRUE	TRUE	TRUE	P0337907A
ACLY	P53396	120838	n/d	FALSE	2	Jurkat cells	16	18	19.3	0.66	0.73	0.7	1	-0.6	-0.46	-0.5	0	6.97	FALSE	FALSE	FALSE	P0337907A
ACOT7	O00154	41796	n/d	FALSE	2	Jurkat cells	5	8	18.4	0.61	0.61	0.78	1	-0.72	-0.71	-0.35	0	6.46	FALSE	FALSE	FALSE	P0337907A
ACOX1	Q15067	74667	OXIDOREDUCTASE	FALSE	2	Jurkat cells	3	3	7.4	0.77	0.83	0.85	1	-0.38	-0.27	-0.23	0	5.67	FALSE	FALSE	FALSE	P0337907A
ACTB	P60709	41736	n/d	FALSE	2	Jurkat cells	8	21	64.8	0.64	0.66	0.67	1	-0.64	-0.59	-0.57	0	8.42	FALSE	FALSE	FALSE	P0337907A
ACTN1	P12814	107140	n/d	FALSE	2	Jurkat cells	3	3	4.1	0.63	0.65	0.7	1	-0.66	-0.61	-0.5	0	5.74	FALSE	FALSE	FALSE	P0337907A
ACTN4	O43707	104853	n/d	FALSE	2	Jurkat cells	5	5	18.3	0.71	0.76	0.88	1	-0.49	-0.39	-0.18	0	5.66	FALSE	FALSE	FALSE	P0337907A
ACTR1A	P61163	42613	n/d	FALSE	2	Jurkat cells	2	2	8	0.75	0.88	0.83	1	-0.42	-0.19	-0.28	0	5.82	FALSE	FALSE	FALSE	P0337907A
ACTR2	P61160	44760	n/d	FALSE	2	Jurkat cells	6	6	18.3	0.56	0.63	0.72	1	-0.84	-0.67	-0.47	0	5.89	FALSE	FALSE	FALSE	P0337907A
ACTR3	P61158	47371	n/d	FALSE	2	Jurkat cells	3	3	12.9	0.63	0.66	0.78	1	-0.66	-0.61	-0.35	0	5.82	FALSE	FALSE	FALSE	P0337907A
ADA	P00813	40764	n/d	FALSE	2	Jurkat cells	7	8	18.2	0.67	0.66	0.7	1	-0.58	-0.6	-0.52	0	6.93	FALSE	FALSE	FALSE	P0337907A
ADAR	P55265	140836	n/d	FALSE	2	Jurkat cells	4	4	2.8	0.72	0.73	0.76	1	-0.48	-0.45	-0.39	0	6.37	FALSE	FALSE	FALSE	P0337907A
ADH5	P11766	39724	OXIDOREDUCTASE	FALSE	2	Jurkat cells	4	4	9.6	0.6	0.63	0.64	1	-0.74	-0.67	-0.65	0	6.56	FALSE	FALSE	FALSE	P0337907A
AGPS	O00116	72911	n/d	FALSE	2	Jurkat cells	2	2	4.3	0.54	0.5	0.87	1	-0.89	-1.01	-0.2	0	6.2	FALSE	TRUE	FALSE	P0337907A
AHCY	P23526	47716	n/d	FALSE	2	Jurkat cells	9	10	20.8	0.63	0.64	0.72	1	-0.66	-0.64	-0.48	0	6.49	FALSE	FALSE	FALSE	P0337907A
AHSA1	O95433	38274	n/d	FALSE	2	Jurkat cells	7	7	24	0.62	0.67	0.72	1	-0.69	-0.58	-0.47	0	6.44	FALSE	FALSE	FALSE	P0337907A
AIFM1	O95831	66900	OXIDOREDUCTASE	FALSE	2	Jurkat cells	3	3	6.9	0.66	0.76	0.96	1	-0.61	-0.4	-0.06	0	5.5	FALSE	FALSE	FALSE	P0337907A
AIP	O00170	37636	n/d	FALSE	2	Jurkat cells	4	4	15.2	0.71	0.69	0.8	1	-0.49	-0.53	-0.32	0	6.52	FALSE	FALSE	FALSE	P0337907A
AKR1B1	P15121	35853	OXIDOREDUCTASE	FALSE	2	Jurkat cells	2	2	6.3	0.59	0.49	0.74	1	-0.76	-1.04	-0.43	0	6	FALSE	TRUE	FALSE	P0337907A
AKR7A2	O43488	39589	OXIDOREDUCTASE	FALSE	2	Jurkat cells	3	3	10.6	0.54	0.54	0.72	1	-0.88	-0.89	-0.48	0	5.74	FALSE	FALSE	FALSE	P0337907A
AKT1	P31749	55686	KINASE	TRUE	2	Jurkat cells	2	2	5.2	0.11	0.13	0.63	1	-3.17	-3	-0.67	0	6.28	TRUE	TRUE	TRUE	P0337907A
AKT2	P31751	55768	KINASE	TRUE	2	Jurkat cells	6	6	17.9	0.13	0.13	0.71	1	-2.9	-2.99	-0.49	0	6.81	TRUE	TRUE	TRUE	P0337907A
ALB	B0JYQ0	69293	contaminant	FALSE	2	Jurkat cells	7	7		0.59	0.89	0.84	1	-0.75	-0.17	-0.25	0	6.21	FALSE	FALSE	FALSE	P0337907A
ALDH18A1	P54886	87301	OXIDOREDUCTASE	FALSE	2	Jurkat cells	4	4	4.9	0.49	0.55	0.69	1	-1.04	-0.87	-0.53	0	5.83	TRUE	FALSE	FALSE	P0337907A
ALDH5A1	P51649	58653	OXIDOREDUCTASE	FALSE	2	Jurkat cells	2	2	3.6	0.76	0.76	0.77	1	-0.39	-0.39	-0.37	0	5.29	FALSE	FALSE	FALSE	P0337907A
ALDH9A1	P49189	53801	OXIDOREDUCTASE	FALSE	2	Jurkat cells	3	3	7.7	0.61	0.6	0.72	1	-0.72	-0.73	-0.47	0	5.57	FALSE	FALSE	FALSE	P0337907A
ALDOA	P04075	39420	n/d	FALSE	2	Jurkat cells	13	23	52.7	0.65	0.69	0.7	1	-0.62	-0.54	-0.51	0	7.59	FALSE	FALSE	FALSE	P0337907A
ALG8	Q9BVK2	60087	n/d	FALSE	2	Jurkat cells	2	2	3.2	0.57	0.66	0.64	1	-0.81	-0.6	-0.65	0	5.62	FALSE	FALSE	FALSE	P0337907A
ANP32A	P39687	28585	n/d	FALSE	2	Jurkat cells	3	4	10.8	0.75	0.66	0.77	1	-0.42	-0.61	-0.37	0	6.25	FALSE	FALSE	FALSE	P0337907A
ANP32B	Q92688	28787	n/d	FALSE	2	Jurkat cells	4	4	17.9	0.69	0.71	0.78	1	-0.53	-0.49	-0.35	0	6.44	FALSE	FALSE	FALSE	P0337907A
ANXA1	P04083	38714	n/d	FALSE	2	Jurkat cells	2	2	10.7	0.7	0.64	1.02	1	-0.51	-0.64	0.02	0	6.14	FALSE	FALSE	FALSE	P0337907A
ANXA11	P50995	54389	n/d	FALSE	2	Jurkat cells	4	4	9.3	0.61	0.72	0.76	1	-0.7	-0.47	-0.39	0	5.62	FALSE	FALSE	FALSE	P0337907A
ANXA2	P07355	40411	n/d	FALSE	2	Jurkat cells	5	5	14.5	0.67	0.71	0.78	1	-0.58	-0.49	-0.37	0	5.97	FALSE	FALSE	FALSE	P0337907A
ANXA6	P08133	75872	n/d	FALSE	2	Jurkat cells	20	20	31.9	0.69	0.74	0.81	1	-0.53	-0.43	-0.3	0	6.8	FALSE	FALSE	FALSE	P0337907A
AP1M1	Q9BXS5	49840	n/d	FALSE	2	Jurkat cells	2	2	7.3	0.69	0.6	0.79	1	-0.53	-0.74	-0.34	0	5.28	FALSE	FALSE	FALSE	P0337907A
AP2A2	O94973	104088	n/d	FALSE	2	Jurkat cells	2	2	3	0.53	0.57	0.68	1	-0.92	-0.81	-0.56	0	5.59	FALSE	FALSE	FALSE	P0337907A
AP3D1	O14617	136649	n/d	FALSE	2	Jurkat cells	3	3	1.9	0.63	0.62	0.83	1	-0.67	-0.69	-0.26	0	5.3	FALSE	FALSE	FALSE	P0337907A
APEH	P13798	81224	PROTEASE	FALSE	2	Jurkat cells	4	4	6.8	0.63	0.68	0.71	1	-0.67	-0.55	-0.49	0	5.88	FALSE	FALSE	FALSE	P0337907A
APEX1	P27695	35554	n/d	FALSE	2	Jurkat cells	8	9	38.1	0.67	0.65	0.71	1	-0.59	-0.62	-0.5	0	6.79	FALSE	FALSE	FALSE	P0337907A
API5	Q9BZZ5	59004	n/d	FALSE	2	Jurkat cells	2	2	4.2	0.85	0.64	0.86	1	-0.24	-0.64	-0.21	0	5.78	FALSE	FALSE	FALSE	P0337907A
ARCN1	P48444	57210	n/d	FALSE	2	Jurkat cells	2	2	3.9	0.77	0.71	0.75	1	-0.39	-0.49	-0.41	0	5.51	FALSE	FALSE	FALSE	P0337907A
ARHGAP45	Q92619	126495	n/d	FALSE	2	Jurkat cells	2	2	1.5	0.72	0.75	0.83	1	-0.47	-0.42	-0.28	0	4.99	FALSE	FALSE	FALSE	P0337907A
ARHGDIB	P52566	22988	n/d	FALSE	2	Jurkat cells	5	8	29.4	0.72	0.69	0.66	1	-0.47	-0.53	-0.59	0	7.31	FALSE	FALSE	FALSE	P0337907A
ARHGEF1	Q92888	104065	n/d	FALSE	2	Jurkat cells	5	5	7.1	0.58	0.58	0.7	1	-0.79	-0.78	-0.52	0	5.91	FALSE	FALSE	FALSE	P0337907A
ARHGEF2	Q92974	111541	n/d	FALSE	2	Jurkat cells	3	3	4.3	0.75	0.73	0.79	1	-0.42	-0.45	-0.34	0	6.2	FALSE	FALSE	FALSE	P0337907A
ARID1A	O14497	242042	n/d	FALSE	2	Jurkat cells	2	2	0.8	0.62	0.78	0.61	1	-0.69	-0.35	-0.72	0	5.66	FALSE	FALSE	FALSE	P0337907A
ARPC1B	O15143	40949	n/d	FALSE	2	Jurkat cells	2	2	5.6	0.5	0.59	0.75	1	-1.01	-0.77	-0.41	0	6.01	TRUE	FALSE	FALSE	P0337907A
ARPC2	O15144	34333	n/d	FALSE	2	Jurkat cells	2	2	6.7	0.64	0.68	0.75	1	-0.65	-0.56	-0.41	0	6.04	FALSE	FALSE	FALSE	P0337907A
ARPC3	O15145	20546	n/d	FALSE	2	Jurkat cells	3	4	16.9	0.53	0.6	0.77	1	-0.91	-0.74	-0.37	0	6.09	FALSE	FALSE	FALSE	P0337907A
ARPC4	P59998	21588	n/d	FALSE	2	Jurkat cells	6	6	25.6	0.58	0.62	0.71	1	-0.79	-0.69	-0.49	0	6.34	FALSE	FALSE	FALSE	P0337907A
ASNA1	O43681	38792	n/d	FALSE	2	Jurkat cells	2	2	6.6	0.69	0.68	0.73	1	-0.53	-0.57	-0.45	0	5.98	FALSE	FALSE	FALSE	P0337907A
ATAD3A	Q9NVI7	66217	n/d	FALSE	2	Jurkat cells	5	5	3.6	0.76	0.83	0.74	1	-0.4	-0.27	-0.44	0	6.17	FALSE	FALSE	FALSE	P0337907A
ATIC	P31939	64615	n/d	FALSE	2	Jurkat cells	14	15	26.4	0.69	0.71	0.75	1	-0.54	-0.49	-0.41	0	6.48	FALSE	FALSE	FALSE	P0337907A
ATL3	Q6DD88	60541	n/d	FALSE	2	Jurkat cells	4	4	8.5	0.58	0.65	0.81	1	-0.78	-0.63	-0.3	0	5.5	FALSE	FALSE	FALSE	P0337907A
ATP1A1	P05023	112999	n/d	FALSE	2	Jurkat cells	4	4	5.5	0.81	0.72	0.82	1	-0.3	-0.48	-0.28	0	6.06	FALSE	FALSE	FALSE	P0337907A
ATP2A2	P16615	114756	n/d	FALSE	2	Jurkat cells	6	6	5.7	0.71	0.74	0.7	1	-0.5	-0.43	-0.52	0	6.4	FALSE	FALSE	FALSE	P0337907A
ATP5F1A	P25705	59750	n/d	FALSE	2	Jurkat cells	8	9	18.6	0.5	0.56	0.73	1	-0.99	-0.85	-0.46	0	6.71	FALSE	FALSE	FALSE	P0337907A
ATP5F1B	P06576	56559	n/d	FALSE	2	Jurkat cells	13	14	30.1	0.67	0.72	0.78	1	-0.59	-0.47	-0.37	0	6.66	FALSE	FALSE	FALSE	P0337907A
ATP5F1C	P36542	32996	n/d	FALSE	2	Jurkat cells	5	5	14.1	0.59	0.66	0.71	1	-0.77	-0.61	-0.49	0	6.36	FALSE	FALSE	FALSE	P0337907A
ATP5F1E	P56381	5780	n/d	FALSE	2	Jurkat cells	3	3	43.1	0.47	0.52	0.61	1	-1.08	-0.95	-0.71	0	7.07	TRUE	FALSE	FALSE	P0337907A
ATP5MD	Q96IX5	6457	n/d	FALSE	2	Jurkat cells	3	4	44.8	0.54	0.65	0.65	1	-0.88	-0.62	-0.62	0	6.46	FALSE	FALSE	FALSE	P0337907A
ATP5PB	P24539	28908	n/d	FALSE	2	Jurkat cells	2	2	7.4	0.55	0.66	0.7	1	-0.85	-0.6	-0.52	0	6.28	FALSE	FALSE	FALSE	P0337907A
ATP5PD	O75947	18491	n/d	FALSE	2	Jurkat cells	3	3	21.7	0.66	0.76	0.71	1	-0.6	-0.4	-0.49	0	6.05	FALSE	FALSE	FALSE	P0337907A
ATP5PO	P48047	23277	n/d	FALSE	2	Jurkat cells	3	3	13.6	0.37	0.49	0.68	1	-1.42	-1.03	-0.56	0	6.14	TRUE	TRUE	TRUE	P0337907A
ATP6V1E1	P36543	26145	n/d	FALSE	2	Jurkat cells	2	2	11.9	0.74	0.77	0.82	1	-0.44	-0.37	-0.29	0	6.18	FALSE	FALSE	FALSE	P0337907A
ATXN10	Q9UBB4	53488	n/d	FALSE	2	Jurkat cells	2	2	4.6	0.6	0.58	0.76	1	-0.75	-0.79	-0.39	0	5.63	FALSE	FALSE	FALSE	P0337907A
ATXN2L	Q8WWM7	115581	n/d	FALSE	2	Jurkat cells	2	2	2.2	0.63	0.68	0.81	1	-0.66	-0.55	-0.3	0	6.34	FALSE	FALSE	FALSE	P0337907A
AURKA	O14965	45809	KINASE	TRUE	2	Jurkat cells	8	8	29.3	0.08	0.07	0.67	1	-3.62	-3.93	-0.57	0	6.58	TRUE	TRUE	TRUE	P0337907A
AURKB	Q96GD4	39466	KINASE	TRUE	2	Jurkat cells	5	7	15.4	0.13	0.12	0.64	1	-2.93	-3.06	-0.64	0	6.22	TRUE	TRUE	TRUE	P0337907A
AVD	P02701	16768	contaminant	FALSE	2	Jurkat cells	8	119		0.89	0.94	1.07	1	-0.17	-0.1	0.09	0	8.09	FALSE	FALSE	FALSE	P0337907A
BANF1	O75531	10058	n/d	FALSE	2	Jurkat cells	2	2	22.5	0.68	0.58	0.73	1	-0.57	-0.79	-0.45	0	6.38	FALSE	FALSE	FALSE	P0337907A
BAZ1A	Q9NRL2	178700	BROMO	FALSE	2	Jurkat cells	2	2	1.5	0.59	0.7	0.6	1	-0.76	-0.52	-0.75	0	5.76	FALSE	FALSE	FALSE	P0337907A
BCAP31	P51572	34752	n/d	FALSE	2	Jurkat cells	3	3	11	0.58	0.66	0.68	1	-0.8	-0.6	-0.56	0	6.46	FALSE	FALSE	FALSE	P0337907A
BCCIP	Q9P287	36214	n/d	FALSE	2	Jurkat cells	2	2	9.9	0.62	0.58	0.76	1	-0.69	-0.78	-0.4	0	5.6	FALSE	FALSE	FALSE	P0337907A
BCLAF1	Q9NYF8	106121	n/d	FALSE	2	Jurkat cells	7	7	6.6	0.5	0.57	0.88	1	-1	-0.8	-0.19	0	6.34	TRUE	FALSE	FALSE	P0337907A
BLMH	Q13867	52562	PROTEASE	FALSE	2	Jurkat cells	2	2	7	0.6	0.67	0.74	1	-0.75	-0.59	-0.44	0	5.79	FALSE	FALSE	FALSE	P0337907A
BOLA2, BOLA2B	Q9H3K6	10116	n/d	FALSE	2	Jurkat cells	2	2	32.6	0.6	0.67	0.77	1	-0.73	-0.57	-0.37	0	6.28	FALSE	FALSE	FALSE	P0337907A
BRSK2	Q8IWQ3	84831	KINASE	TRUE	2	Jurkat cells	3	3	4.8	0.09	0.08	0.68	1	-3.54	-3.72	-0.56	0	6.03	TRUE	TRUE	TRUE	P0337907A
C11orf98	E9PRG8	13798	n/d	FALSE	2	Jurkat cells	2	2	17.1	0.8	0.87	1.17	1	-0.33	-0.2	0.23	0	5.99	FALSE	FALSE	FALSE	P0337907A
CAD	P27708	242981	n/d	FALSE	2	Jurkat cells	5	5	2.6	0.63	0.62	0.66	1	-0.67	-0.69	-0.59	0	5.65	FALSE	FALSE	FALSE	P0337907A
CALR	P27797	48141	n/d	FALSE	2	Jurkat cells	4	4	10.6	0.62	0.62	0.66	1	-0.7	-0.7	-0.59	0	6.37	FALSE	FALSE	FALSE	P0337907A
CAMK1D	Q8IU85	42913	KINASE	TRUE	2	Jurkat cells	8	11	22.6	0.12	0.12	0.76	1	-3.05	-3.06	-0.39	0	6.38	TRUE	TRUE	TRUE	P0337907A
CAMKK2	Q96RR4	64745	KINASE	TRUE	2	Jurkat cells	12	12	24.7	0.13	0.12	0.73	1	-2.97	-3.09	-0.46	0	6.54	TRUE	TRUE	TRUE	P0337907A
CAND1	Q86VP6	136374	n/d	FALSE	2	Jurkat cells	17	17	15	0.65	0.67	0.74	1	-0.63	-0.58	-0.43	0	6.75	FALSE	FALSE	FALSE	P0337907A
CANX	P27824	71502	n/d	FALSE	2	Jurkat cells	3	3	3.7	0.77	0.81	0.78	1	-0.37	-0.31	-0.36	0	6.19	FALSE	FALSE	FALSE	P0337907A
CAP1	Q01518	51901	n/d	FALSE	2	Jurkat cells	4	4	7.6	0.83	0.77	0.77	1	-0.26	-0.38	-0.39	0	6.42	FALSE	FALSE	FALSE	P0337907A
CAPG	P40121	38498	n/d	FALSE	2	Jurkat cells	3	3	5.7	0.59	0.63	0.68	1	-0.77	-0.66	-0.56	0	5.95	FALSE	FALSE	FALSE	P0337907A
CAPN1	P07384	81889	PROTEASE	FALSE	2	Jurkat cells	3	3	4.2	0.52	0.72	0.66	1	-0.95	-0.46	-0.59	0	5.34	FALSE	FALSE	FALSE	P0337907A
CAPRIN1	Q14444	78365	n/d	FALSE	2	Jurkat cells	5	5	6.5	0.67	0.69	0.65	1	-0.57	-0.53	-0.61	0	6.75	FALSE	FALSE	FALSE	P0337907A
CAPZA1	P52907	32922	n/d	FALSE	2	Jurkat cells	3	3	31.1	0.56	0.56	0.77	1	-0.83	-0.82	-0.39	0	5.92	FALSE	FALSE	FALSE	P0337907A
CAPZA2	P47755	32949	n/d	FALSE	2	Jurkat cells	2	2	13.6	0.62	0.67	0.77	1	-0.68	-0.57	-0.37	0	5.53	FALSE	FALSE	FALSE	P0337907A
CAPZB	P47756	30628	n/d	FALSE	2	Jurkat cells	4	4	11.2	0.74	0.76	0.67	1	-0.44	-0.4	-0.57	0	6.27	FALSE	FALSE	FALSE	P0337907A
CARHSP1	Q9Y2V2	15892	n/d	FALSE	2	Jurkat cells	2	2	16.3	0.69	0.63	0.76	1	-0.54	-0.66	-0.4	0	6.34	FALSE	FALSE	FALSE	P0337907A
CARM1	Q86X55	65853	MT	FALSE	2	Jurkat cells	2	2	2.8	0.76	0.83	0.8	1	-0.39	-0.28	-0.32	0	5.79	FALSE	FALSE	FALSE	P0337907A
CARS	P49589	94636	n/d	FALSE	2	Jurkat cells	2	2	4	0.69	0.65	0.84	1	-0.53	-0.62	-0.26	0	5.3	FALSE	FALSE	FALSE	P0337907A
CAT	P04040	59755	OXIDOREDUCTASE	FALSE	2	Jurkat cells	4	4	7	0.57	0.61	0.64	1	-0.81	-0.71	-0.65	0	5.78	FALSE	FALSE	FALSE	P0337907A
CBX3	Q13185	20811	n/d	FALSE	2	Jurkat cells	2	2	15.8	0.57	0.51	0.8	1	-0.82	-0.97	-0.32	0	5.97	FALSE	FALSE	FALSE	P0337907A
CCAR2	Q8N163	103142	n/d	FALSE	2	Jurkat cells	6	6	7.6	0.72	0.72	0.74	1	-0.48	-0.47	-0.43	0	6.07	FALSE	FALSE	FALSE	P0337907A
CCT2	P78371	57488	n/d	FALSE	2	Jurkat cells	11	11	27.7	0.64	0.64	0.76	1	-0.65	-0.64	-0.4	0	6.64	FALSE	FALSE	FALSE	P0337907A
CCT3	P49368	60533	n/d	FALSE	2	Jurkat cells	8	8	17.6	0.64	0.65	0.69	1	-0.64	-0.62	-0.54	0	6.55	FALSE	FALSE	FALSE	P0337907A
CCT4	P50991	57924	n/d	FALSE	2	Jurkat cells	15	16	33.2	0.59	0.58	0.7	1	-0.75	-0.78	-0.52	0	7	FALSE	FALSE	FALSE	P0337907A
CCT5	P48643	59670	n/d	FALSE	2	Jurkat cells	13	14	29	0.66	0.69	0.67	1	-0.6	-0.53	-0.59	0	6.55	FALSE	FALSE	FALSE	P0337907A
CCT6A	P40227	58024	n/d	FALSE	2	Jurkat cells	13	13	25.8	0.65	0.68	0.72	1	-0.63	-0.56	-0.48	0	6.85	FALSE	FALSE	FALSE	P0337907A
CCT7	Q99832	59366	n/d	FALSE	2	Jurkat cells	7	11	17.7	0.65	0.7	0.74	1	-0.62	-0.51	-0.44	0	6.55	FALSE	FALSE	FALSE	P0337907A
CCT8	P50990	59620	n/d	FALSE	2	Jurkat cells	19	22	41.6	0.69	0.72	0.73	1	-0.53	-0.47	-0.45	0	6.82	FALSE	FALSE	FALSE	P0337907A
CDC37	Q16543	44468	n/d	FALSE	2	Jurkat cells	2	2	7.4	0.69	0.6	0.73	1	-0.53	-0.75	-0.46	0	5.83	FALSE	FALSE	FALSE	P0337907A
CDC42	P60953	21258	n/d	FALSE	2	Jurkat cells	5	6	25.7	0.67	0.64	0.83	1	-0.58	-0.64	-0.26	0	6.66	FALSE	FALSE	FALSE	P0337907A
CDK1	P06493	34095	KINASE	TRUE	2	Jurkat cells	19	88	70.4	0.07	0.05	0.72	1	-3.87	-4.22	-0.47	0	8.57	TRUE	TRUE	TRUE	P0337907A
CDK11A	Q9UQ88	91361	KINASE	TRUE	2	Jurkat cells	4	4	4.9	0.41	0.39	0.76	1	-1.29	-1.35	-0.39	0	5.76	TRUE	TRUE	TRUE	P0337907A
CDK12	Q9NYV4	164153	KINASE	TRUE	2	Jurkat cells	9	9	9.9	0.17	0.17	0.64	1	-2.56	-2.58	-0.64	0	6.42	TRUE	TRUE	TRUE	P0337907A
CDK16	Q00536	63457	KINASE	TRUE	2	Jurkat cells	2	2	5	0.41	0.41	0.79	1	-1.3	-1.28	-0.34	0	5.79	TRUE	TRUE	TRUE	P0337907A
CDK2	P24941	33929	KINASE	TRUE	2	Jurkat cells	18	36	51.7	0.09	0.08	0.72	1	-3.45	-3.67	-0.47	0	8.18	TRUE	TRUE	TRUE	P0337907A
CDK4	P11802	33729	KINASE	TRUE	2	Jurkat cells	10	12	36	0.16	0.16	0.77	1	-2.61	-2.62	-0.38	0	7.16	TRUE	TRUE	TRUE	P0337907A
CDK5	Q00535	33304	KINASE	TRUE	2	Jurkat cells	21	36	73.3	0.08	0.06	0.73	1	-3.61	-4	-0.45	0	8.48	TRUE	TRUE	TRUE	P0337907A
CDK6	Q00534	36938	KINASE	TRUE	2	Jurkat cells	24	69	66.6	0.06	0.04	0.72	1	-4.08	-4.57	-0.47	0	8.99	TRUE	TRUE	TRUE	P0337907A
CDK7	P50613	39038	KINASE	TRUE	2	Jurkat cells	6	6	18.8	0.12	0.11	0.76	1	-3.04	-3.15	-0.4	0	6.67	TRUE	TRUE	TRUE	P0337907A
CDK9	P50750	53365	KINASE	TRUE	2	Jurkat cells	4	5	9.9	0.18	0.18	0.69	1	-2.5	-2.51	-0.54	0	6.74	TRUE	TRUE	TRUE	P0337907A
CELF2	O95319	55754	n/d	FALSE	2	Jurkat cells	2	2	4.1	0.68	0.72	0.79	1	-0.55	-0.48	-0.35	0	6.67	FALSE	FALSE	FALSE	P0337907A
CERS2	Q96G23	44876	n/d	FALSE	2	Jurkat cells	2	2	6.6	0.71	0.86	0.9	1	-0.5	-0.22	-0.16	0	5.78	FALSE	FALSE	FALSE	P0337907A
CES3	Q6UWW8	62281	PROTEASE	FALSE	2	Jurkat cells	4	4	12.6	0.15	0.19	0.67	1	-2.76	-2.4	-0.59	0	5.85	TRUE	TRUE	TRUE	P0337907A
CFL1	P23528	18502	n/d	FALSE	2	Jurkat cells	12	13	57.8	0.69	0.69	0.69	1	-0.54	-0.53	-0.53	0	7.39	FALSE	FALSE	FALSE	P0337907A
CHCHD3	Q9NX63	26152	n/d	FALSE	2	Jurkat cells	2	2	6.6	0.76	0.81	0.7	1	-0.4	-0.31	-0.51	0	5.71	FALSE	FALSE	FALSE	P0337907A
CHD4	Q14839	220845	n/d	FALSE	2	Jurkat cells	6	6	5.3	0.68	0.71	0.75	1	-0.56	-0.48	-0.41	0	6.06	FALSE	FALSE	FALSE	P0337907A
CHEK2	O96017	65418	KINASE	TRUE	2	Jurkat cells	2	2	5.5	0.26	0.53	0.87	1	-1.96	-0.92	-0.2	0	5.9	TRUE	FALSE	FALSE	P0337907A
CHORDC1	Q9UHD1	37489	n/d	FALSE	2	Jurkat cells	3	3	12	0.84	0.72	0.83	1	-0.26	-0.47	-0.27	0	6.03	FALSE	FALSE	FALSE	P0337907A
CIRBP	Q14011	28359	n/d	FALSE	2	Jurkat cells	3	3	19.8	0.74	0.78	0.77	1	-0.42	-0.36	-0.38	0	6.41	FALSE	FALSE	FALSE	P0337907A
CISD1	Q9NZ45	12199	n/d	FALSE	2	Jurkat cells	2	2	25.9	0.54	0.62	0.75	1	-0.88	-0.68	-0.42	0	5.97	FALSE	FALSE	FALSE	P0337907A
CKAP5	Q14008	226255	n/d	FALSE	2	Jurkat cells	6	6	2	0.62	0.6	0.8	1	-0.68	-0.75	-0.33	0	5.8	FALSE	FALSE	FALSE	P0337907A
CLIC1	O00299	26922	n/d	FALSE	2	Jurkat cells	2	2	6.2	0.66	0.68	0.67	1	-0.6	-0.55	-0.58	0	6.2	FALSE	FALSE	FALSE	P0337907A
CLPTM1L	Q96KA5	62228	n/d	FALSE	2	Jurkat cells	2	2	7.2	0.56	0.66	0.8	1	-0.84	-0.61	-0.32	0	5.69	FALSE	FALSE	FALSE	P0337907A
CLTC	Q00610	191612	n/d	FALSE	2	Jurkat cells	23	24	18.7	0.45	0.5	0.68	1	-1.17	-1	-0.55	0	7.1	TRUE	TRUE	TRUE	P0337907A
CLUH	O75153	146668	n/d	FALSE	2	Jurkat cells	2	2	1.5	0.45	0.41	0.72	1	-1.15	-1.27	-0.47	0	5.58	TRUE	TRUE	TRUE	P0337907A
CNN2	Q99439	33697	n/d	FALSE	2	Jurkat cells	2	2	7.1	0.75	0.71	0.85	1	-0.41	-0.5	-0.23	0	5.89	FALSE	FALSE	FALSE	P0337907A
COPA	P53621	139322	n/d	FALSE	2	Jurkat cells	10	10	10.1	0.6	0.65	0.76	1	-0.74	-0.62	-0.39	0	6.18	FALSE	FALSE	FALSE	P0337907A
COPB1	P53618	107141	n/d	FALSE	2	Jurkat cells	4	4	6.2	0.64	0.67	0.87	1	-0.65	-0.58	-0.2	0	6.03	FALSE	FALSE	FALSE	P0337907A
COPE	O14579	34482	n/d	FALSE	2	Jurkat cells	3	3	17.9	0.81	0.85	0.87	1	-0.3	-0.23	-0.2	0	5.43	FALSE	FALSE	FALSE	P0337907A
CORO1A	P31146	51026	n/d	FALSE	2	Jurkat cells	14	16	25.8	0.66	0.63	0.67	1	-0.6	-0.66	-0.59	0	7.7	FALSE	FALSE	FALSE	P0337907A
COTL1	Q14019	15945	n/d	FALSE	2	Jurkat cells	3	3	19.7	0.54	0.52	0.62	1	-0.89	-0.94	-0.7	0	6.05	FALSE	FALSE	FALSE	P0337907A
COX4I1	P13073	19576	n/d	FALSE	2	Jurkat cells	2	2	13	0.77	0.74	0.67	1	-0.38	-0.44	-0.59	0	5.91	FALSE	FALSE	FALSE	P0337907A
COX5A	P20674	16762	n/d	FALSE	2	Jurkat cells	3	3	20.7	0.68	0.77	0.82	1	-0.55	-0.38	-0.29	0	5.85	FALSE	FALSE	FALSE	P0337907A
COX7C	P15954	7245	n/d	FALSE	2	Jurkat cells	2	2	23.8	0.58	0.64	0.67	1	-0.79	-0.65	-0.58	0	6.06	FALSE	FALSE	FALSE	P0337907A
CPSF7	Q8N684	56374	GPCR	FALSE	2	Jurkat cells	3	3	5.1	0.67	0.8	0.7	1	-0.57	-0.32	-0.51	0	6.09	FALSE	FALSE	FALSE	P0337907A
CPT1A	P50416	88367	n/d	FALSE	2	Jurkat cells	2	2	1.9	0.64	0.81	0.67	1	-0.64	-0.3	-0.58	0	6.02	FALSE	FALSE	FALSE	P0337907A
CPT2	P23786	73776	n/d	FALSE	2	Jurkat cells	6	6	10	0.3	0.35	0.76	1	-1.72	-1.51	-0.39	0	6.35	TRUE	TRUE	TRUE	P0337907A
CRIP1	P50238	8533	n/d	FALSE	2	Jurkat cells	2	2	16.9	0.66	0.69	0.59	1	-0.6	-0.54	-0.76	0	6.57	FALSE	FALSE	FALSE	P0337907A
CS	O75390	51712	n/d	FALSE	2	Jurkat cells	6	7	12.9	0.68	0.75	0.74	1	-0.55	-0.42	-0.43	0	6.56	FALSE	FALSE	FALSE	P0337907A
CSE1L	P55060	110415	n/d	FALSE	2	Jurkat cells	10	11	12	0.62	0.69	0.77	1	-0.7	-0.53	-0.37	0	6.55	FALSE	FALSE	FALSE	P0337907A
CSK	P41240	50704	KINASE	TRUE	2	Jurkat cells	11	12	32.7	0.19	0.19	0.75	1	-2.36	-2.37	-0.42	0	6.62	TRUE	TRUE	TRUE	P0337907A
CSNK2A1	P68400	45143	KINASE	TRUE	2	Jurkat cells	3	3	8.4	0.61	0.56	0.98	1	-0.71	-0.84	-0.04	0	5.88	FALSE	FALSE	FALSE	P0337907A
CSNK2A2	P19784	41213	KINASE	TRUE	2	Jurkat cells	2	2	7.1	0.51	0.59	0.71	1	-0.97	-0.76	-0.48	0	5.87	FALSE	FALSE	FALSE	P0337907A
CSTB	P04080	11139	n/d	FALSE	2	Jurkat cells	2	2	17.3	0.65	0.66	0.66	1	-0.62	-0.59	-0.59	0	6.57	FALSE	FALSE	FALSE	P0337907A
CTNNBL1	Q8WYA6	65173	n/d	FALSE	2	Jurkat cells	2	2	4.8	0.49	0.68	0.73	1	-1.04	-0.55	-0.45	0	5.42	TRUE	FALSE	FALSE	P0337907A
CTPS1	P17812	66690	n/d	FALSE	2	Jurkat cells	3	3	4.1	0.5	0.58	0.7	1	-0.99	-0.78	-0.51	0	5.65	FALSE	FALSE	FALSE	P0337907A
CTSA	P10619	54465	PROTEASE	FALSE	2	Jurkat cells	2	2	4.4	0.26	0.24	0.73	1	-1.92	-2.04	-0.45	0	6.25	TRUE	TRUE	TRUE	P0337907A
CUL2	Q13617	89491	n/d	FALSE	2	Jurkat cells	2	2	4.4	0.6	0.65	0.77	1	-0.73	-0.62	-0.38	0	5.57	FALSE	FALSE	FALSE	P0337907A
CUL4A	Q13619	87679	n/d	FALSE	2	Jurkat cells	4	4	5.8	0.66	0.68	0.76	1	-0.59	-0.56	-0.4	0	5.94	FALSE	FALSE	FALSE	P0337907A
CYB5B	O43169	16332	n/d	FALSE	2	Jurkat cells	2	2	14.7	0.64	0.76	0.76	1	-0.65	-0.4	-0.4	0	6.51	FALSE	FALSE	FALSE	P0337907A
CYB5R3	P00387	38226	OXIDOREDUCTASE	FALSE	2	Jurkat cells	4	4	15.6	0.71	0.71	0.8	1	-0.5	-0.49	-0.33	0	6.14	FALSE	FALSE	FALSE	P0337907A
CYCS	P99999	11749	n/d	FALSE	2	Jurkat cells	2	2	17.1	0.5	0.57	0.62	1	-0.99	-0.81	-0.68	0	5.88	FALSE	FALSE	FALSE	P0337907A
CYFIP2	Q96F07	148397	n/d	FALSE	2	Jurkat cells	3	3	3.7	0.55	0.68	0.82	1	-0.88	-0.55	-0.29	0	5.58	FALSE	FALSE	FALSE	P0337907A
DAD1	P61803	12497	n/d	FALSE	2	Jurkat cells	2	2	19.5	0.67	0.7	0.82	1	-0.57	-0.51	-0.28	0	6.36	FALSE	FALSE	FALSE	P0337907A
DARS	P14868	57136	n/d	FALSE	2	Jurkat cells	7	7	10.8	0.73	0.75	0.74	1	-0.45	-0.42	-0.44	0	6.07	FALSE	FALSE	FALSE	P0337907A
DBN1	Q16643	76299	n/d	FALSE	2	Jurkat cells	5	5	9.6	0.78	0.7	0.71	1	-0.36	-0.51	-0.5	0	6.22	FALSE	FALSE	FALSE	P0337907A
DCD	P81605	11284	contaminant	FALSE	2	Jurkat cells	3	3	26.4	1.1	1.33	1.22	1	0.13	0.41	0.29	0	6.82	FALSE	FALSE	FALSE	P0337907A
DCK	P27707	30518	n/d	FALSE	2	Jurkat cells	2	2	7.7	0.61	0.76	0.77	1	-0.71	-0.39	-0.39	0	5.81	FALSE	FALSE	FALSE	P0337907A
DCTN1	Q14203	141693	n/d	FALSE	2	Jurkat cells	4	5	3.1	0.74	0.85	0.72	1	-0.44	-0.24	-0.47	0	6.02	FALSE	FALSE	FALSE	P0337907A
DDB1	Q16531	126966	n/d	FALSE	2	Jurkat cells	4	4	3.5	0.54	0.56	0.8	1	-0.9	-0.84	-0.32	0	5.81	FALSE	FALSE	FALSE	P0337907A
DDOST	P39656	50800	n/d	FALSE	2	Jurkat cells	3	3	10.7	0.5	0.52	0.81	1	-0.99	-0.95	-0.3	0	5.87	FALSE	FALSE	FALSE	P0337907A
DDX1	Q92499	82431	n/d	FALSE	2	Jurkat cells	8	8	18.9	0.59	0.62	0.76	1	-0.76	-0.7	-0.4	0	6.4	FALSE	FALSE	FALSE	P0337907A
DDX17	Q92841	80272	n/d	FALSE	2	Jurkat cells	10	11	14.7	0.69	0.71	0.73	1	-0.54	-0.49	-0.46	0	6.64	FALSE	FALSE	FALSE	P0337907A
DDX18	Q9NVP1	75406	n/d	FALSE	2	Jurkat cells	2	2	2.5	0.61	0.66	0.69	1	-0.71	-0.6	-0.53	0	5.63	FALSE	FALSE	FALSE	P0337907A
DDX21	Q9NR30	87343	n/d	FALSE	2	Jurkat cells	10	11	15.7	0.41	0.5	0.65	1	-1.29	-0.99	-0.61	0	6.69	TRUE	FALSE	FALSE	P0337907A
DDX23	Q9BUQ8	95581	n/d	FALSE	2	Jurkat cells	2	2	2	0.57	0.57	0.75	1	-0.81	-0.81	-0.42	0	5.46	FALSE	FALSE	FALSE	P0337907A
DDX24	Q9GZR7	96331	n/d	FALSE	2	Jurkat cells	4	4	3.5	0.67	0.71	0.74	1	-0.59	-0.5	-0.43	0	5.81	FALSE	FALSE	FALSE	P0337907A
DDX39B	Q13838	50679	n/d	FALSE	2	Jurkat cells	4	4	30.8	0.57	0.6	0.66	1	-0.82	-0.74	-0.6	0	5.68	FALSE	FALSE	FALSE	P0337907A
DDX3X	O00571	73243	n/d	FALSE	2	Jurkat cells	9	10	14.8	0.59	0.64	0.72	1	-0.76	-0.65	-0.47	0	6.46	FALSE	FALSE	FALSE	P0337907A
DDX42	Q86XP3	102974	n/d	FALSE	2	Jurkat cells	2	2	3.6	0.75	0.96	0.8	1	-0.42	-0.06	-0.32	0	5.51	FALSE	FALSE	FALSE	P0337907A
DDX46	Q7L014	117361	n/d	FALSE	2	Jurkat cells	15	15	15.4	0.91	0.8	1.12	1	-0.14	-0.31	0.17	0	7.31	FALSE	FALSE	FALSE	P0337907A
DDX5	P17844	69147	n/d	FALSE	2	Jurkat cells	13	17	32.4	0.65	0.69	0.76	1	-0.62	-0.53	-0.39	0	7	FALSE	FALSE	FALSE	P0337907A
DDX50	Q9BQ39	82564	n/d	FALSE	2	Jurkat cells	2	2	4.5	0.5	0.5	0.72	1	-1	-1	-0.48	0	5.89	FALSE	FALSE	FALSE	P0337907A
DDX6	P26196	54416	n/d	FALSE	2	Jurkat cells	3	3	9.5	0.22	0.2	0.75	1	-2.18	-2.3	-0.42	0	5.73	TRUE	TRUE	TRUE	P0337907A
DEK	P35659	42674	n/d	FALSE	2	Jurkat cells	4	4	10.1	0.86	0.76	0.75	1	-0.22	-0.39	-0.41	0	6.19	FALSE	FALSE	FALSE	P0337907A
DHCR24	Q15392	60101	OXIDOREDUCTASE	FALSE	2	Jurkat cells	2	2	3.9	0.66	0.63	0.74	1	-0.6	-0.67	-0.44	0	5.86	FALSE	FALSE	FALSE	P0337907A
DHRS7	Q9Y394	38298	OXIDOREDUCTASE	FALSE	2	Jurkat cells	2	2	9.1	0.65	0.68	0.79	1	-0.63	-0.56	-0.34	0	6.62	FALSE	FALSE	FALSE	P0337907A
DHX15	O43143	90932	n/d	FALSE	2	Jurkat cells	9	11	12.2	0.56	0.61	0.78	1	-0.83	-0.7	-0.36	0	6.33	FALSE	FALSE	FALSE	P0337907A
DHX36	Q9H2U1	114759	n/d	FALSE	2	Jurkat cells	2	2	3.1	0.61	0.53	0.66	1	-0.7	-0.91	-0.59	0	5.31	FALSE	FALSE	FALSE	P0337907A
DHX9	Q08211	140957	n/d	FALSE	2	Jurkat cells	24	27	22.9	0.49	0.59	0.66	1	-1.02	-0.75	-0.6	0	7.28	TRUE	FALSE	FALSE	P0337907A
DIAPH1	O60610	141346	n/d	FALSE	2	Jurkat cells	16	17	13.6	0.69	0.69	0.76	1	-0.53	-0.53	-0.4	0	6.77	FALSE	FALSE	FALSE	P0337907A
DIS3	Q9Y2L1	109001	n/d	FALSE	2	Jurkat cells	3	3	3.3	0.64	0.66	0.75	1	-0.65	-0.59	-0.42	0	5.84	FALSE	FALSE	FALSE	P0337907A
DKC1	O60832	57673	n/d	FALSE	2	Jurkat cells	2	2	4.1	0.74	0.78	0.85	1	-0.44	-0.37	-0.24	0	5.88	FALSE	FALSE	FALSE	P0337907A
DNAAF5	Q86Y56	93520	n/d	FALSE	2	Jurkat cells	3	3	4.7	0.54	0.54	0.7	1	-0.88	-0.88	-0.5	0	5.45	FALSE	FALSE	FALSE	P0337907A
DNAJA1	P31689	44868	n/d	FALSE	2	Jurkat cells	7	8	26.2	0.63	0.64	0.68	1	-0.67	-0.64	-0.55	0	6.63	FALSE	FALSE	FALSE	P0337907A
DNAJA2	O60884	45745	n/d	FALSE	2	Jurkat cells	2	2	3.6	0.72	0.68	0.67	1	-0.48	-0.56	-0.57	0	6.02	FALSE	FALSE	FALSE	P0337907A
DNM1L	O00429	83398	n/d	FALSE	2	Jurkat cells	2	2	3.4	0.47	0.75	0.71	1	-1.09	-0.42	-0.49	0	5.44	TRUE	FALSE	FALSE	P0337907A
DNM2	P50570	98063	n/d	FALSE	2	Jurkat cells	2	2	2.1	0.84	0.65	0.94	1	-0.26	-0.62	-0.1	0	5.3	FALSE	FALSE	FALSE	P0337907A
DNMT1	P26358	183163	MT	FALSE	2	Jurkat cells	9	9	5.8	0.66	0.73	0.69	1	-0.59	-0.46	-0.54	0	6.4	FALSE	FALSE	FALSE	P0337907A
DOCK2	Q92608	211946	n/d	FALSE	2	Jurkat cells	13	13	8.5	0.62	0.64	0.74	1	-0.69	-0.65	-0.43	0	6.39	FALSE	FALSE	FALSE	P0337907A
DPP3	Q9NY33	82588	PROTEASE	FALSE	2	Jurkat cells	2	2	2.2	0.92	0.81	0.87	1	-0.12	-0.31	-0.21	0	6.07	FALSE	FALSE	FALSE	P0337907A
DPYSL2	Q16555	62293	PROTEASE	FALSE	2	Jurkat cells	4	4	13.6	0.59	0.51	0.73	1	-0.76	-0.96	-0.46	0	6.31	FALSE	FALSE	FALSE	P0337907A
DSG1	Q02413	113746	contaminant	FALSE	2	Jurkat cells	3	3	2.7	0.72	0.72	0.88	1	-0.47	-0.47	-0.18	0	6.16	FALSE	FALSE	FALSE	P0337907A
DSP	P15924	331770	contaminant	FALSE	2	Jurkat cells	13	13	4.9	0.88	0.95	1.05	1	-0.19	-0.07	0.07	0	6.67	FALSE	FALSE	FALSE	P0337907A
DTYMK	P23919	23819	n/d	FALSE	2	Jurkat cells	2	2		0.55	0.63	0.9	1	-0.86	-0.66	-0.15	0	5.71	FALSE	FALSE	FALSE	P0337907A
DYNC1H1	Q14204	532401	n/d	FALSE	2	Jurkat cells	22	22	5.2	0.69	0.7	0.76	1	-0.54	-0.52	-0.4	0	6.52	FALSE	FALSE	FALSE	P0337907A
DYRK1A	Q13627	85583	KINASE	TRUE	2	Jurkat cells	2	2	2.1	0.18	0.19	0.61	1	-2.49	-2.43	-0.71	0	5.73	TRUE	TRUE	TRUE	P0337907A
EDC4	Q6P2E9	151659	n/d	FALSE	2	Jurkat cells	2	2	2.4	0.53	0.54	0.92	1	-0.92	-0.9	-0.12	0	5.63	FALSE	FALSE	FALSE	P0337907A
EEF1A1	P68104	50140	n/d	FALSE	2	Jurkat cells	21	34	45.9	0.62	0.63	0.68	1	-0.68	-0.66	-0.56	0	7.83	FALSE	FALSE	FALSE	P0337907A
EEF1B2	P24534	24763	n/d	FALSE	2	Jurkat cells	5	7	31.1	0.67	0.75	0.71	1	-0.59	-0.41	-0.5	0	6.95	FALSE	FALSE	FALSE	P0337907A
EEF1D	P29692	71407	n/d	FALSE	2	Jurkat cells	2	2	5.3	0.83	0.86	0.79	1	-0.28	-0.21	-0.34	0	5.86	FALSE	FALSE	FALSE	P0337907A
EEF1G	P26641	56149	n/d	FALSE	2	Jurkat cells	12	14	27.9	0.68	0.68	0.65	1	-0.56	-0.55	-0.62	0	7.15	FALSE	FALSE	FALSE	P0337907A
EEF2	P13639	95337	n/d	FALSE	2	Jurkat cells	25	29	33.6	0.64	0.62	0.76	1	-0.65	-0.69	-0.39	0	7.47	FALSE	FALSE	FALSE	P0337907A
EFTUD2	Q15029	109434	n/d	FALSE	2	Jurkat cells	2	2	2.4	0.62	0.66	0.89	1	-0.68	-0.61	-0.18	0	5.72	FALSE	FALSE	FALSE	P0337907A
EIF1	P41567	12732	n/d	FALSE	2	Jurkat cells	3	3	41.6	0.74	0.78	0.82	1	-0.43	-0.35	-0.29	0	5.74	FALSE	FALSE	FALSE	P0337907A
EIF2AK2	P19525	62094	KINASE	TRUE	2	Jurkat cells	21	30	37.9	0.1	0.09	0.79	1	-3.3	-3.43	-0.35	0	7.3	TRUE	TRUE	TRUE	P0337907A
EIF2B2	P49770	38989	n/d	FALSE	2	Jurkat cells	2	2	7.1	0.53	0.44	0.78	1	-0.92	-1.17	-0.36	0	5.97	FALSE	TRUE	FALSE	P0337907A
EIF2S1	P05198	36112	n/d	FALSE	2	Jurkat cells	3	3	11.1	0.65	0.65	0.83	1	-0.62	-0.63	-0.27	0	6.02	FALSE	FALSE	FALSE	P0337907A
EIF2S2	P20042	38388	n/d	FALSE	2	Jurkat cells	7	7	23.7	0.72	0.76	0.77	1	-0.48	-0.39	-0.38	0	6.2	FALSE	FALSE	FALSE	P0337907A
EIF2S3	P41091	51109	n/d	FALSE	2	Jurkat cells	11	11	25	0.6	0.66	0.71	1	-0.75	-0.61	-0.49	0	6.38	FALSE	FALSE	FALSE	P0337907A
EIF3A	Q14152	166567	n/d	FALSE	2	Jurkat cells	15	17	8.9	0.73	0.73	0.78	1	-0.46	-0.46	-0.36	0	6.64	FALSE	FALSE	FALSE	P0337907A
EIF3B	P55884	99028	n/d	FALSE	2	Jurkat cells	3	3	5.5	0.53	0.64	0.78	1	-0.91	-0.64	-0.36	0	5.79	FALSE	FALSE	FALSE	P0337907A
EIF3C	Q99613	105343	n/d	FALSE	2	Jurkat cells	8	8	9	0.64	0.67	0.68	1	-0.64	-0.59	-0.56	0	6.56	FALSE	FALSE	FALSE	P0337907A
EIF3D	O15371	63972	n/d	FALSE	2	Jurkat cells	3	3	8.8	0.45	0.52	0.67	1	-1.14	-0.96	-0.58	0	5.8	TRUE	FALSE	FALSE	P0337907A
EIF3E	P60228	52220	n/d	FALSE	2	Jurkat cells	2	2	7.2	0.57	0.56	0.84	1	-0.8	-0.83	-0.24	0	6.07	FALSE	FALSE	FALSE	P0337907A
EIF3F	O00303	37563	PROTEASE	FALSE	2	Jurkat cells	3	3	12.3	0.5	0.55	0.75	1	-0.99	-0.87	-0.42	0	5.54	FALSE	FALSE	FALSE	P0337907A
EIF3H	O15372	39930	n/d	FALSE	2	Jurkat cells	2	2	8.2	0.62	0.53	0.8	1	-0.69	-0.91	-0.33	0	5.83	FALSE	FALSE	FALSE	P0337907A
EIF3K	Q9UBQ5	25059	n/d	FALSE	2	Jurkat cells	2	2	12.8	0.53	0.52	0.74	1	-0.93	-0.95	-0.44	0	5.53	FALSE	FALSE	FALSE	P0337907A
EIF3L	Q9Y262	66726	n/d	FALSE	2	Jurkat cells	7	7	14.2	0.55	0.6	0.74	1	-0.85	-0.73	-0.44	0	6.12	FALSE	FALSE	FALSE	P0337907A
EIF4A1	P60842	46153	n/d	FALSE	2	Jurkat cells	2	3	13.5	0.59	0.55	0.74	1	-0.75	-0.85	-0.43	0	6.45	FALSE	FALSE	FALSE	P0337907A
EIF4A2	Q14240	46489	n/d	FALSE	2	Jurkat cells	2	2	5.9	0.75	0.97	0.79	1	-0.41	-0.05	-0.35	0	5.56	FALSE	FALSE	FALSE	P0337907A
EIF4A3	P38919	46871	n/d	FALSE	2	Jurkat cells	3	3	4.4	0.65	0.61	0.82	1	-0.63	-0.72	-0.28	0	6.19	FALSE	FALSE	FALSE	P0337907A
EIF4B	P23588	69150	n/d	FALSE	2	Jurkat cells	3	3	2.8	0.67	0.67	0.74	1	-0.58	-0.57	-0.44	0	6.67	FALSE	FALSE	FALSE	P0337907A
EIF4G1	Q04637	176235	n/d	FALSE	2	Jurkat cells	9	10	5.4	0.66	0.65	0.8	1	-0.6	-0.62	-0.31	0	6.38	FALSE	FALSE	FALSE	P0337907A
EIF4G2	P78344	102361	n/d	FALSE	2	Jurkat cells	3	3	3.2	0.59	0.68	0.84	1	-0.76	-0.55	-0.26	0	5.84	FALSE	FALSE	FALSE	P0337907A
EIF4H	Q15056	27385	n/d	FALSE	2	Jurkat cells	3	3	10.1	0.68	0.8	0.68	1	-0.57	-0.32	-0.56	0	6.57	FALSE	FALSE	FALSE	P0337907A
EIF5	P55010	49222	n/d	FALSE	2	Jurkat cells	2	2	4.4	0.71	0.69	0.82	1	-0.49	-0.54	-0.28	0	5.64	FALSE	FALSE	FALSE	P0337907A
EIF5A	P63241	20170	n/d	FALSE	2	Jurkat cells	4	9	25.3	0.63	0.61	0.73	1	-0.68	-0.72	-0.46	0	7.05	FALSE	FALSE	FALSE	P0337907A
EIF5B	O60841	138825	n/d	FALSE	2	Jurkat cells	4	4	5.4	0.67	0.68	0.75	1	-0.57	-0.55	-0.41	0	5.84	FALSE	FALSE	FALSE	P0337907A
ELAC2	Q9BQ52	92218	n/d	FALSE	2	Jurkat cells	2	2	3.9	0.71	0.66	0.79	1	-0.5	-0.61	-0.35	0	6.1	FALSE	FALSE	FALSE	P0337907A
ELAVL1	Q15717	38996	n/d	FALSE	2	Jurkat cells	6	8	26.7	0.54	0.56	0.71	1	-0.89	-0.84	-0.49	0	6.13	FALSE	FALSE	FALSE	P0337907A
ELMO1	Q92556	83829	n/d	FALSE	2	Jurkat cells	4	4	5.8	0.64	0.73	0.75	1	-0.65	-0.46	-0.41	0	6.05	FALSE	FALSE	FALSE	P0337907A
[truncated: 643 more rows]

## Sheet: Jurkat cells_3
gene_name	swissprot_identifier	molecular_weight	focus_group	kinase	compound	cell_material	qupm	qusm	sequence_coverage	rel_fc_protein_126	rel_fc_protein_127L	rel_fc_protein_127H	rel_fc_protein_128L	log2_rel_fc_protein_126	log2_rel_fc_protein_127L	log2_rel_fc_protein_127H	log2_rel_fc_protein_128L	ms1intensity	competed_n1	competed_n2	competed	internal_identifier
[truncated: 2,337 more rows]
