# Supplementary material for: A Probe-Based Target Engagement Assay for Kinases in Live Cells
Source: Mol Cell Proteomics. 2025 Apr 3;24(5):100963. doi: 10.1016/j.mcpro.2025.100963 (PMC12076712; doi:10.1016/j.mcpro.2025.100963)
Supplement: Table S4 [file mmc4.xlsx]

## Sheet: Description
	Column name	Column description
	gene_name	swissprot gene name
	swissprot_identifier	swissprot identifier
	focus_group	protein family annotation
	compound	compound used for titration assay (probe/time)
	cell_material	material used for experiment
	molecular_weight	molecular weight [Da]
	qupm	quantified peptide matches
	qusm	quantified spectra matches
	sequence_coverage	sequence coverage [%]
	ms1intensity	cumulative intensity of the three most abundant peptides
	internal_identifier	internal experiment identifier
	specific	specifically enriched proteins with compound 3
	sumionarea_protein_126	sumionarea of TMT channel 126
	sumionarea_protein_127L	sumionarea of TMT channel 127L
	sumionarea_protein_127H	sumionarea of TMT channel 127H
	sumionarea_protein_128L	sumionarea of TMT channel 128L
	sumionarea_protein_128H	sumionarea of TMT channel 128H
	sumionarea_protein_129L	sumionarea of TMT channel 129L
	sumionarea_protein_129H	sumionarea of TMT channel 129H
	sumionarea_protein_130L	sumionarea of TMT channel 130L
	sumionarea_protein_130H	sumionarea of TMT channel 130H
	sumionarea_protein_131L	sumionarea of TMT channel 131L
	sum_sumionarea_protein_126	sum of the sumionareas within TMT channel 126
	sum_sumionarea_protein_127L	sum of the sumionareas within TMT channel 127L
	sum_sumionarea_protein_127H	sum of the sumionareas within TMT channel 127H
	sum_sumionarea_protein_128L	sum of the sumionareas within TMT channel 128L
	sum_sumionarea_protein_128H	sum of the sumionareas within TMT channel 128H
	sum_sumionarea_protein_129L	sum of the sumionareas within TMT channel 129L
	sum_sumionarea_protein_129H	sum of the sumionareas within TMT channel 129H
	sum_sumionarea_protein_130L	sum of the sumionareas within TMT channel 130L
	sum_sumionarea_protein_130H	sum of the sumionareas within TMT channel 130H
	sum_sumionarea_protein_131L	sum of the sumionareas within TMT channel 131L
	Total	total sum of sumionareas over all TMT channels
	Fraction126	fraction of sum of sumionareas of TMT channel 126 to total sumionarea
	Fraction127L	fraction of sum of sumionareas of TMT channel 127L to total sumionarea
	Fraction127H	fraction of sum of sumionareas of TMT channel 127H to total sumionarea
	Fraction128L	fraction of sum of sumionareas of TMT channel 128L to total sumionarea
	Fraction128H	fraction of sum of sumionareas of TMT channel 128H to total sumionarea
	Fraction129L	fraction of sum of sumionareas of TMT channel 129L to total sumionarea
	Fraction129H	fraction of sum of sumionareas of TMT channel 129H to total sumionarea
	Fraction130L	fraction of sum of sumionareas of TMT channel 130L to total sumionarea
	Fraction130H	fraction of sum of sumionareas of TMT channel 130H to total sumionarea
	Fraction131L	fraction of sum of sumionareas of TMT channel 131L to total sumionarea
	rel_fc_protein_126	relative fold change of TMT channel 126 against TMT channel 126
	rel_fc_protein_127L	relative fold change of TMT channel 127L against TMT channel 126
	rel_fc_protein_127H	relative fold change of TMT channel 127H against TMT channel 126
	rel_fc_protein_128L	relative fold change of TMT channel 128L against TMT channel 126
	rel_fc_protein_128H	relative fold change of TMT channel 128H against TMT channel 126
	rel_fc_protein_129L	relative fold change of TMT channel 129L against TMT channel 126
	rel_fc_protein_129H	relative fold change of TMT channel 129H against TMT channel 126
	rel_fc_protein_130L	relative fold change of TMT channel 130L against TMT channel 126
	rel_fc_protein_130H	relative fold change of TMT channel 130H against TMT channel 126
	Median_rel_fc_127L	median relative fold change of TMT channel 127L
	Median_rel_fc_127H	median relative fold change of TMT channel 127H
	Median_rel_fc_128L	median relative fold change of TMT channel 128L
	Median_rel_fc_128H	median relative fold change of TMT channel 128H
	Median_rel_fc_129L	median relative fold change of TMT channel 129L
	Median_rel_fc_129H	median relative fold change of TMT channel 129H
	Median_rel_fc_130L	median relative fold change of TMT channel 130L
	Median_rel_fc_130H	median relative fold change of TMT channel 130H

## Sheet: Probe titration in cells_n1
gene_name	swissprot_identifier	molecular_weight	focus_group	compound	cell_material	qupm	qusm	sequence_coverage	ms1intensity	internal_identifier	sumionarea_protein_126	sumionarea_protein_127L	sumionarea_protein_127H	sumionarea_protein_128L	sumionarea_protein_128H	sumionarea_protein_129L	sumionarea_protein_129H	sumionarea_protein_130L	sumionarea_protein_130H	sumionarea_protein_131L	specific
AARS	P49588	106809	n/d	3	Jurkat cells	17	18	15.9	6.88	P0339497A	2.10564e+09	2.77807e+09	1.89969e+09	9.25631e+08	3.1823e+08	2.61646e+08	2.68249e+08	2.01829e+08	2.17017e+08	3.60271e+08	FALSE
ABCC1	P33527	172638	n/d	3	Jurkat cells	14	14	10.6	7.25	P0339497A	3.20595e+08	8.40039e+08	1.66395e+09	1.26563e+09	2.50824e+08	8.27993e+07	6.1557e+07	2.97294e+07	3.39229e+07	6.32482e+07	TRUE
ABCD3	P28288	75475	n/d	3	Jurkat cells	5	5	9.4	6.36	P0339497A	1.65117e+08	1.99557e+08	1.57482e+08	1.14748e+08	4.46603e+07	3.03327e+07	3.80417e+07	2.32309e+07	2.56788e+07	5.46597e+07	FALSE
ABCE1	P61221	67314	n/d	3	Jurkat cells	8	8	15	6.75	P0339497A	5.92239e+08	7.75652e+08	5.10508e+08	2.85199e+08	8.3462e+07	4.80285e+07	5.25759e+07	3.82467e+07	4.40433e+07	6.45517e+07	FALSE
ABCF1	Q8NE71	95925	n/d	3	Jurkat cells	5	5	6.6	6.09	P0339497A	2.07193e+08	2.44124e+08	1.6797e+08	9.52453e+07	4.40891e+07	3.93143e+07	3.51159e+07	3.09102e+07	3.11071e+07	4.5712e+07	FALSE
ABCF2	Q9UG63	72443	n/d	3	Jurkat cells	4	4	7.4	6.23	P0339497A	1.31378e+08	1.49646e+08	1.02898e+08	7.14673e+07	3.14123e+07	2.13609e+07	2.34966e+07	1.64632e+07	1.56225e+07	2.54792e+07	FALSE
ABHD6	Q9BV23	38330	PROTEASE	3	Jurkat cells	13	16	38.3	7.31	P0339497A	2.47797e+08	8.88839e+08	2.62108e+09	3.3464e+09	4.57931e+08	1.27974e+08	1.15683e+08	4.37965e+07	5.46572e+07	1.19654e+08	TRUE
ACACA	Q13085	269996	n/d	3	Jurkat cells	58	64	26.8	7.26	P0339497A	4.65061e+09	7.31188e+09	5.89512e+09	2.95067e+09	9.89698e+08	6.16107e+08	7.15443e+08	5.23611e+08	5.56038e+08	7.97752e+08	FALSE
ACAD8	Q9UKU7	45069	OXIDOREDUCTASE	3	Jurkat cells	5	5	11.8	6.62	P0339497A	2.08663e+08	3.59364e+08	4.05518e+08	2.64216e+08	7.13286e+07	3.43178e+07	3.17882e+07	2.54103e+07	3.00232e+07	5.74824e+07	FALSE
ACADVL	P49748	72926	OXIDOREDUCTASE	3	Jurkat cells	2	2	2.9	5.99	P0339497A	6.4061e+07	1.02349e+08	8.50283e+07	3.79133e+07	1.1481e+07	9.31265e+06	8.62671e+06	7.1476e+06	6.52197e+06	1.19384e+07	FALSE
ACAP1	Q15027	81535	n/d	3	Jurkat cells	5	5	8.5	6.41	P0339497A	2.4082e+08	3.28891e+08	2.32708e+08	1.64128e+08	5.46714e+07	3.71886e+07	3.38654e+07	2.82276e+07	2.61591e+07	4.24587e+07	FALSE
ACAT1	P24752	45199	n/d	3	Jurkat cells	5	5	13.1	6.46	P0339497A	3.09403e+08	3.78964e+08	2.44374e+08	1.15955e+08	4.62182e+07	3.69907e+07	3.36597e+07	3.49835e+07	2.71447e+07	4.5009e+07	FALSE
ACAT2	Q9BWD1	44642	n/d	3	Jurkat cells	10	10	27.5	7.23	P0339497A	1.10551e+09	1.39497e+09	8.18601e+08	4.05296e+08	1.28874e+08	9.38114e+07	8.49509e+07	9.0882e+07	7.62198e+07	1.14298e+08	FALSE
ACIN1	Q9UKV3	151860	n/d	3	Jurkat cells	9	9	6.7	7.02	P0339497A	8.40585e+08	9.23275e+08	6.20582e+08	2.30186e+08	1.01787e+08	7.943e+07	8.22048e+07	5.97514e+07	6.16763e+07	1.0467e+08	FALSE
ACLY	P53396	120838	n/d	3	Jurkat cells	38	41	40.1	7.32	P0339497A	4.10611e+09	5.76591e+09	3.42942e+09	2.66179e+09	6.71361e+08	3.12654e+08	3.93088e+08	1.83818e+08	3.21912e+08	4.70466e+08	FALSE
ACO1	P21399	98398	n/d	3	Jurkat cells	2	2	2.6	5.91	P0339497A	5.57689e+07	7.40616e+07	5.08089e+07	3.74517e+07	1.71854e+07	1.18184e+07	1.17944e+07	1.04718e+07	8.95642e+06	1.38309e+07	FALSE
ACO2	Q99798	85424	n/d	3	Jurkat cells	14	16	21.9	7.11	P0339497A	1.113e+09	1.49296e+09	9.94065e+08	4.94004e+08	1.69416e+08	1.26652e+08	1.14936e+08	9.46509e+07	1.02378e+08	1.55908e+08	FALSE
ACOT7	O00154	41796	n/d	3	Jurkat cells	8	10	24.5	7.28	P0339497A	7.42839e+08	1.01483e+09	7.46473e+08	4.95391e+08	1.77602e+08	1.36739e+08	1.16781e+08	1.06294e+08	1.06686e+08	1.56213e+08	FALSE
ACOX1	Q15067	74423	OXIDOREDUCTASE	3	Jurkat cells	4	4	7.3	6.45	P0339497A	1.63011e+08	3.46875e+08	3.35168e+08	2.24533e+08	5.84817e+07	3.44873e+07	2.74503e+07	3.13652e+07	2.96145e+07	4.27897e+07	FALSE
ACP1	P24666	18042	PHOSPHATASE	3	Jurkat cells	3	3	13.9	6.31	P0339497A	9.98134e+07	1.13542e+08	5.64654e+07	5.1839e+07	1.63573e+07	8.7993e+06	2.43419e+07	9.25023e+06	8.75162e+06	1.44603e+07	FALSE
ACSF3	Q4G176	64129	n/d	3	Jurkat cells	6	7	9.4	6.51	P0339497A	5.36319e+08	6.61381e+08	3.9011e+08	2.67026e+08	9.94422e+07	5.75651e+07	6.10931e+07	4.92725e+07	4.83128e+07	8.5913e+07	FALSE
ACSL3	O95573	80419	n/d	3	Jurkat cells	4	4	8.2	6.26	P0339497A	1.14863e+08	1.35464e+08	1.02254e+08	5.43746e+07	1.87872e+07	1.15945e+07	8.17779e+06	5.63557e+06	7.13756e+06	1.49705e+07	FALSE
ACSL4	O60488	79187	n/d	3	Jurkat cells	5	5	7.5	6.4	P0339497A	2.22633e+08	254658834	1.56828e+08	8.01809e+07	2.51522e+07	1.8581e+07	1.71683e+07	1.21166e+07	1.18901e+07	2.47729e+07	FALSE
ACSS1	Q9NUB1	74856	n/d	3	Jurkat cells	3	3	3.8	6.32	P0339497A	1.50509e+08	1.79076e+08	1.10116e+08	5.92926e+07	2.10836e+07	1.51644e+07	1.29453e+08	1.07299e+07	1.4607e+07	1.83269e+07	FALSE
ACTG1	P63261	41792	n/d	3	Jurkat cells	23	60	62.1	8.6	P0339497A	6.82667e+09	9.61154e+09	6.41606e+09	3.39625e+09	1.1789e+09	1.00072e+09	8.14477e+08	8.01278e+08	7.99079e+08	1.38282e+09	FALSE
ACTL6A	O96019	47460	n/d	3	Jurkat cells	2	2	5.6	6.18	P0339497A	5.43716e+07	6.98297e+07	4.61568e+07	4.17941e+07	1.42609e+07	7.85381e+06	1.00032e+07	6.01005e+06	6.42335e+06	8.76545e+06	FALSE
ACTR10	Q9NZ32	46306	n/d	3	Jurkat cells	2	2	4.1	6.02	P0339497A	2.38953e+07	2.74665e+07	2.18818e+07	1.51025e+07	7.19921e+06	4.66167e+06	9.12264e+06	3.70842e+06	3.01791e+06	8.8843e+06	FALSE
ACTR2	P61160	44760	n/d	3	Jurkat cells	9	9	20.3	6.87	P0339497A	7.50645e+08	9.86473e+08	6.53406e+08	4.56368e+08	1.29522e+08	7.06252e+07	7.68416e+07	5.10612e+07	6.77062e+07	8.76057e+07	FALSE
ACTR3	P61158	47371	n/d	3	Jurkat cells	12	13	28.2	7.15	P0339497A	1.1379e+09	1.46379e+09	8.59048e+08	7.12036e+08	2.33124e+08	1.33237e+08	1.6464e+08	1.16875e+08	1.28867e+08	1.814e+08	FALSE
ACTR8	Q9H981	70483	n/d	3	Jurkat cells	3	3	4.5	6.14	P0339497A	9.73527e+07	1.27305e+08	9.15804e+07	6.36709e+07	2.7224e+07	1.62289e+07	2.2131e+07	1.20633e+07	1.38034e+07	1.7885e+07	FALSE
ADA	P00813	40764	n/d	3	Jurkat cells	10	12	26.4	7.01	P0339497A	9.22612e+08	1.01292e+09	6.34803e+08	3.57845e+08	1.44243e+08	1.30837e+08	1.15663e+08	1.08657e+08	9.6932e+07	1.57512e+08	FALSE
ADAR	P55265	140836	n/d	3	Jurkat cells	31	35	25	7.3	P0339497A	4.23739e+09	5.89391e+09	3.69975e+09	1.64147e+09	5.06882e+08	3.54854e+08	3.13557e+08	2.26639e+08	3.05049e+08	5.24298e+08	FALSE
ADD3	Q9UEY8	79154	n/d	3	Jurkat cells	5	5	7.9	6.91	P0339497A	9.89095e+07	3.21698e+08	5.82421e+08	4.05014e+08	9.9181e+07	5.05015e+07	4.70242e+07	3.19328e+07	3.58032e+07	4.91627e+07	FALSE
ADH5	P11766	39724	OXIDOREDUCTASE	3	Jurkat cells	11	13	25.1	7.51	P0339497A	2.34073e+09	2.74977e+09	1.50562e+09	8.38312e+08	2.7159e+08	1.87753e+08	1.80753e+08	1.54231e+08	1.33294e+08	2.6415e+08	FALSE
ADK	P55263	40545	n/d	3	Jurkat cells	2	2	5.5	6.03	P0339497A	6.0742e+07	8.30922e+07	5.63818e+07	3.05887e+07	1.72401e+07	7.72734e+06	1.35932e+07	7.84113e+06	6.21439e+06	1.16824e+07	FALSE
ADNP	Q9H2P0	123561	n/d	3	Jurkat cells	5	5	4.8	6.42	P0339497A	2.06525e+08	2.6077e+08	1.54774e+08	8.84701e+07	3.65749e+07	2.76894e+07	2.488e+07	1.89065e+07	2.02364e+07	3.04397e+07	FALSE
ADSL	P30566	54889	n/d	3	Jurkat cells	5	6	9.9	6.64	P0339497A	4.51529e+08	5.7327e+08	3.5237e+08	1.8574e+08	4.3503e+07	3.11056e+07	3.42585e+07	2.20196e+07	3.05395e+07	4.71203e+07	FALSE
AFG3L2	Q9Y4W6	88583	PROTEASE	3	Jurkat cells	2	2	2.4	6.41	P0339497A	5.79524e+07	1.37969e+08	1.82808e+08	8.66133e+07	1.29037e+07	6.79759e+06	5.21189e+06	4.09423e+06	4.4852e+06	2.3069e+07	FALSE
AGL	P35573	174762	n/d	3	Jurkat cells	48	57	35.1	7.44	P0339497A	5.53683e+09	7.88933e+09	5.49655e+09	3.02957e+09	7.1103e+08	3.70838e+08	4.4554e+08	2.18073e+08	3.33109e+08	5.33537e+08	FALSE
AGO2	Q9UKV8	97207	n/d	3	Jurkat cells	8	8	10.9	6.94	P0339497A	3.33663e+08	4.09802e+08	2.73221e+08	1.61773e+08	5.95499e+07	4.40881e+07	4.17527e+07	2.73713e+07	3.14132e+07	5.74448e+07	FALSE
AGPS	O00116	72911	n/d	3	Jurkat cells	3	4	7.1	6.49	P0339497A	1.54327e+08	1.94144e+08	1.48915e+08	9.01163e+07	2.8279e+07	1.44044e+07	1.48311e+07	1.19941e+07	1.08635e+07	1.72429e+07	FALSE
AHCTF1	Q8WYP5	255997	n/d	3	Jurkat cells	2	2	1.1	6.23	P0339497A	6.26659e+07	9.35822e+07	8.5457e+07	3.98325e+07	8.15024e+06	5.83001e+06	7.03584e+06	3.75426e+06	3.39566e+06	6.25727e+06	FALSE
AHCY	P23526	47716	n/d	3	Jurkat cells	11	12	31	7.18	P0339497A	6.23745e+08	7.86059e+08	5.11091e+08	4.91532e+08	1.57678e+08	8.98746e+07	1.02955e+08	6.56862e+07	8.44418e+07	1.2925e+08	FALSE
AHCYL1	O43865	58951	n/d	3	Jurkat cells	6	6	13	6.86	P0339497A	4.85638e+08	5.91621e+08	3.55466e+08	1.81868e+08	6.18439e+07	4.9009e+07	3.81627e+07	3.51463e+07	3.99446e+07	5.51463e+07	FALSE
AHNAK	Q09666	629094	n/d	3	Jurkat cells	4	4	0.7	6.33	P0339497A	2.29308e+08	2.50214e+08	1.51666e+08	124682938	9.56898e+07	8.14172e+07	8.21068e+07	8.45613e+07	8.79681e+07	2.21193e+08	FALSE
AHSG	P12763	38418	contaminant	3	Jurkat cells	4	4		6.5	P0339497A	6.25877e+08	1.13977e+08	8.76814e+07	7.96868e+07	5.7034e+07	4.33876e+07	5.15792e+07	3.8463e+07	4.8681e+07	6.16724e+07	FALSE
AIMP2	Q13155	35348	n/d	3	Jurkat cells	3	3	9.1	6.24	P0339497A	1.85191e+08	2.19539e+08	1.37509e+08	8.12537e+07	2.57516e+07	2.04856e+07	1.99152e+07	1.4642e+07	1.4571e+07	2.33311e+07	FALSE
AIP	O00170	37636	n/d	3	Jurkat cells	2	2	8.5	6.3	P0339497A	1.6245e+08	2.08993e+08	1.46503e+08	8.13282e+07	3.38825e+07	2.32017e+07	3.86579e+07	2.71053e+07	2.09205e+07	4.36492e+07	FALSE
AKAP8L	Q9ULX6	71648	n/d	3	Jurkat cells	2	2	3.1	6.47	P0339497A	1.15248e+08	1.52459e+08	1.17787e+08	7.90986e+07	4.39325e+07	4.06945e+07	3.31089e+07	3.25786e+07	2.59613e+07	4.03848e+07	FALSE
AKR1A1	P14550	36573	OXIDOREDUCTASE	3	Jurkat cells	4	4	16.6	6.61	P0339497A	1.54957e+08	1.76975e+08	1.04578e+08	5.56305e+07	2.47675e+07	1.87323e+07	1.95079e+07	1.56201e+07	1.44616e+07	3.13292e+07	FALSE
AKR1B1	P15121	35853	OXIDOREDUCTASE	3	Jurkat cells	7	7	23.1	6.92	P0339497A	6.126e+08	7.29302e+08	4.60481e+08	2.45165e+08	8.16163e+07	5.20572e+07	5.59391e+07	4.4268e+07	5.16279e+07	6.66411e+07	FALSE
AKR7A2	O43488	39589	OXIDOREDUCTASE	3	Jurkat cells	3	3	8.6	6.42	P0339497A	1.22688e+08	1.51541e+08	9.54272e+07	5.85595e+07	1.6383e+07	9.29397e+06	1.02219e+07	1.02213e+07	8.52492e+06	1.70162e+07	FALSE
AKT2	P31751	55768	KINASE	3	Jurkat cells	2	2	6.4	6.3	P0339497A	1.01104e+07	3.44843e+07	5.73834e+07	3.19623e+07	4.5971e+06	2.10996e+06	2.93393e+06	2.00308e+06	2.31084e+06	1.79689e+06	TRUE
ALAD	P13716	39033	n/d	3	Jurkat cells	3	3	13	6.22	P0339497A	9.58863e+07	1.1233e+08	7.00279e+07	4.5697e+07	2.7011e+07	1.79461e+07	1.90885e+07	1.75369e+07	1.37645e+07	3.60522e+07	FALSE
ALB	P02768	69366	contaminant	3	Jurkat cells	8	8	19	6.45	P0339497A	2.00448e+08	2.24182e+08	1.17452e+08	1.97731e+08	1.57375e+08	1.20203e+08	1.47832e+08	6.98632e+07	9.70896e+07	2.63157e+08	FALSE
ALB	B0JYQ0	69293	contaminant	3	Jurkat cells	3	3	19	6.33	P0339497A	1.58194e+08	4.45332e+07	4.48557e+07	3.7461e+07	2.28714e+07	2.03876e+07	2.12099e+07	1.51316e+07	2.38051e+07	3.17369e+07	FALSE
ALDH16A1	Q8IZ83	85126	n/d	3	Jurkat cells	2	2	2.9	6.23	P0339497A	1.20884e+08	1.61296e+08	1.04579e+08	5.16025e+07	1.36853e+07	8.50904e+06	9.73561e+06	8.36787e+06	9.15261e+06	1.74722e+07	FALSE
ALDH18A1	P54886	87301	OXIDOREDUCTASE	3	Jurkat cells	15	15	22.8	7.02	P0339497A	8.23664e+08	1.33888e+09	9.75478e+08	6.54172e+08	1.96549e+08	1.15622e+08	1.23179e+08	8.41903e+07	9.67513e+07	1.33389e+08	FALSE
ALDH5A1	P51649	58653	OXIDOREDUCTASE	3	Jurkat cells	4	4	7.1	6.61	P0339497A	3.37911e+08	4.22264e+08	2.83599e+08	1.57257e+08	5.61619e+07	3.11706e+07	3.80316e+07	2.71551e+07	2.98404e+07	4.84671e+07	FALSE
ALDH9A1	P49189	53801	OXIDOREDUCTASE	3	Jurkat cells	8	8	19.2	6.95	P0339497A	5.2021e+08	5.76935e+08	3.82594e+08	2.83813e+08	1.11884e+08	7.97055e+07	7.72536e+07	5.66648e+07	6.1841e+07	1.58315e+08	FALSE
ALDOA	P04075	39420	n/d	3	Jurkat cells	26	40	70.1	7.99	P0339497A	4.85771e+09	5.38697e+09	3.04972e+09	1.53221e+09	5.61093e+08	4.44152e+08	3.94345e+08	3.76788e+08	3.76051e+08	6.45816e+08	FALSE
ALG1	Q9BT22	52518	n/d	3	Jurkat cells	4	4	6.7	6.66	P0339497A	4.22759e+08	5.56424e+08	3.78653e+08	1.7401e+08	6.91066e+07	4.11396e+07	4.24964e+07	3.7025e+07	3.6967e+07	5.25306e+07	FALSE
ALOX12B	O75342	80355	OXIDOREDUCTASE	3	Jurkat cells	2	2	3.3	6.59	P0339497A	3.14709e+07	3.3315e+07	2.58701e+07	2.50025e+07	1.95616e+07	1.40831e+07	1.73537e+07	1.33901e+07	9.64403e+06	3.29156e+07	FALSE
ANAPC1	Q9H1A4	216498	n/d	3	Jurkat cells	20	23	10	6.95	P0339497A	1.47924e+09	2.05327e+09	1.5005e+09	6.18048e+08	1.94164e+08	1.36671e+08	1.28626e+08	8.34044e+07	9.77839e+07	1.89377e+08	FALSE
ANKFY1	Q9P2R3	132820	n/d	3	Jurkat cells	4	4	3.8	6.04	P0339497A	6.47454e+07	8.07743e+07	5.7786e+07	2.53413e+07	1.15294e+07	8.35418e+06	3.66464e+07	4.93837e+06	6.95245e+06	1.40496e+07	FALSE
ANKRD17	O75179	274255	n/d	3	Jurkat cells	3	3	1.2	5.73	P0339497A	4.02968e+07	4.9507e+07	3.94776e+07	1.96779e+07	1.06038e+07	6.15654e+06	5.69245e+06	4.13755e+06	4.14447e+06	8.71431e+06	FALSE
ANKRD44	Q8N8A2	107769	n/d	3	Jurkat cells	4	4	4.3	6.29	P0339497A	9.60039e+07	1.2175e+08	8.17143e+07	3.26092e+07	8.68279e+06	7.35843e+06	1.01715e+07	3.61762e+06	3.75788e+06	4.87705e+06	FALSE
ANKRD52	Q8NB46	115075	n/d	3	Jurkat cells	2	2	2.9	5.83	P0339497A	3.06144e+07	4.29704e+07	3.43408e+07	2.22647e+07	9.14057e+06	5.74124e+06	5.34667e+06	2.93615e+06	4.32975e+06	6.45172e+06	FALSE
ANXA1	P04083	38714	n/d	3	Jurkat cells	4	4	18.2	6.09	P0339497A	5.45073e+07	6.56602e+07	3.72182e+07	2.95584e+07	1.77122e+07	1.28817e+07	1.36549e+07	1.09183e+07	2.23773e+07	4.18812e+07	FALSE
ANXA11	P50995	54389	n/d	3	Jurkat cells	3	3	6.9	6.03	P0339497A	1.87722e+08	2.46393e+08	1.64671e+08	1.04904e+08	4.90551e+07	3.07734e+07	3.13736e+07	2.18707e+07	2.77404e+07	4.9433e+07	FALSE
ANXA2	P07355	40411	n/d	3	Jurkat cells	13	13	38.6	7.35	P0339497A	7.06247e+08	5.39724e+08	2.75878e+08	3.79456e+08	4.19682e+08	3.6117e+08	3.05113e+08	2.75518e+08	3.67518e+08	1.00537e+09	FALSE
ANXA6	P08133	75872	n/d	3	Jurkat cells	8	8	14.3	6.89	P0339497A	4.68775e+08	5.67375e+08	4.03453e+08	3.62944e+08	1.3583e+08	7.68845e+07	1.07214e+08	6.34609e+07	6.8832e+07	1.12761e+08	FALSE
AP1G1	O43747	91722	n/d	3	Jurkat cells	4	4	4.9	6.35	P0339497A	1.49609e+08	1.683e+08	1.12659e+08	6.50225e+07	2.7899e+07	2.07685e+07	1.78983e+07	1.59671e+07	1.56264e+07	2.66038e+07	FALSE
AP2A1	O95782	107545	n/d	3	Jurkat cells	7	7	12.3	6.58	P0339497A	2.16066e+08	2.72043e+08	1.74216e+08	1.4176e+08	5.41647e+07	3.22227e+07	3.6026e+07	2.19642e+07	2.74186e+07	4.49475e+07	FALSE
AP2A2	O94973	104088	n/d	3	Jurkat cells	3	3	4.5	6.27	P0339497A	9.59447e+07	1.19036e+08	7.68333e+07	6.1291e+07	2.20793e+07	1.30834e+07	1.26676e+07	8.79326e+06	8.8867e+06	1.45418e+07	FALSE
AP2B1	P63010	105691	n/d	3	Jurkat cells	6	6	15.6	6.49	P0339497A	4.39661e+08	5.74991e+08	3.60798e+08	2.58408e+08	8.25654e+07	5.40864e+07	5.44165e+07	3.76628e+07	5.01101e+07	6.38245e+07	FALSE
AP2M1	Q96CW1	49654	n/d	3	Jurkat cells	7	7	17	6.75	P0339497A	6.31635e+08	8.13596e+08	5.62135e+08	2.95295e+08	9.00595e+07	6.98386e+07	5.75543e+07	5.5796e+07	6.05346e+07	8.83112e+07	FALSE
AP3D1	O14617	136649	n/d	3	Jurkat cells	3	3	2.8	6.11	P0339497A	1.36368e+08	1.90248e+08	1.466e+08	7.05228e+07	2.13847e+07	1.27336e+07	1.78911e+07	9.43063e+06	7.42292e+06	1.5525e+07	FALSE
APBB1IP	Q7Z5R6	73182	n/d	3	Jurkat cells	3	3	5	6.31	P0339497A	1.54592e+08	1.74863e+08	1.1275e+08	6.33954e+07	5.87103e+07	2.82736e+07	2.84589e+07	2.43306e+07	2.30782e+07	3.58802e+07	FALSE
APEH	P13798	81224	PROTEASE	3	Jurkat cells	7	7	11.6	6.78	P0339497A	7.75896e+08	8.8064e+08	5.35381e+08	2.62788e+08	1.10388e+08	8.06286e+07	7.76693e+07	7.45327e+07	5.90242e+07	1.74756e+08	FALSE
APEX1	P27695	35554	n/d	3	Jurkat cells	9	11	38.4	7.26	P0339497A	1.20224e+09	1.43692e+09	8.3714e+08	5.16221e+08	1.50451e+08	1.00274e+08	9.15739e+07	8.08157e+07	1.05208e+08	1.27442e+08	FALSE
API5	Q9BZZ5	56769	n/d	3	Jurkat cells	8	8	17.4	6.85	P0339497A	5.24274e+08	6.34037e+08	4.80868e+08	2.77457e+08	1.22148e+08	1.12749e+08	8.4888e+07	9.08132e+07	7.68962e+07	1.04069e+08	FALSE
APOA1	P15497	30276	contaminant	3	Jurkat cells	2	2		6.7	P0339497A	2.7428e+08	2.17033e+08	1.91104e+08	1.20832e+08	3.99385e+07	3.158e+07	3.39345e+07	2.03606e+07	2.71241e+07	4.73062e+07	FALSE
APRT	P07741	19608	n/d	3	Jurkat cells	3	3	13.9	6.81	P0339497A	3.86842e+08	4.14645e+08	2.42518e+08	1.28896e+08	3.775e+07	2.83918e+07	3.48892e+07	2.20469e+07	2.44832e+07	4.18399e+07	FALSE
AQR	O60306	171293	n/d	3	Jurkat cells	15	15	11.9	6.85	P0339497A	7.79943e+08	1.0935e+09	8.28835e+08	7.01337e+08	2.04272e+08	1.0835e+08	1.33563e+08	8.26582e+07	1.07896e+08	1.49215e+08	FALSE
ARAP1	Q96P48	162190	n/d	3	Jurkat cells	3	3	2.7	5.85	P0339497A	1.00727e+08	1.2332e+08	8.49665e+07	4.57666e+07	2.0258e+07	1.51372e+07	1.49886e+07	1.23265e+07	1.02181e+07	1.67179e+07	FALSE
ARCN1	P48444	57210	n/d	3	Jurkat cells	5	6	10.2	6.4	P0339497A	1.79248e+08	2.20685e+08	1.48587e+08	8.75434e+07	3.97972e+07	2.622e+07	2.8405e+07	2.25347e+07	1.77936e+07	4.15609e+07	FALSE
ARFGEF1	Q9Y6D6	208765	n/d	3	Jurkat cells	2	2	3.5	6.3	P0339497A	2.0747e+07	2.94862e+07	2.2473e+07	1.58434e+07	7.5138e+06	3.07154e+06	6.1e+06	2.34943e+06	3.10634e+06	3.94967e+06	FALSE
ARG1	P05089	35664	n/d	3	Jurkat cells	3	3	7.5	6.62	P0339497A	9.52733e+07	7.99665e+06	2.29957e+06	5.15252e+07	1.25775e+08	1.17999e+08	9.65969e+07	1.00689e+08	7.49891e+07	2.98897e+08	FALSE
ARGLU1	Q9NWB6	33216	n/d	3	Jurkat cells	5	5	11.4	6.89	P0339497A	1.01049e+09	1.05373e+09	7.85745e+08	3.46305e+08	1.56472e+08	1.30197e+08	1.09281e+08	1.72426e+08	8.64914e+07	1.25413e+08	FALSE
ARHGDIB	P52566	22988	n/d	3	Jurkat cells	4	4	21.9	6.36	P0339497A	1.99234e+08	2.27203e+08	1.91217e+08	9.5288e+07	4.74165e+07	5.03279e+07	3.77594e+07	4.08567e+07	3.69137e+07	5.69805e+07	FALSE
ARHGEF1	Q92888	104065	n/d	3	Jurkat cells	5	5	6.1	6.18	P0339497A	2.1594e+08	2.74329e+08	1.88959e+08	1.09388e+08	5.0993e+07	3.42265e+07	2.90681e+07	2.33951e+07	2.73357e+07	3.31812e+07	FALSE
ARHGEF2	Q92974	111541	n/d	3	Jurkat cells	9	9	7.4	6.65	P0339497A	3.13308e+08	4.42919e+08	3.02304e+08	1.6941e+08	6.80813e+07	4.32029e+07	4.88607e+07	3.43246e+07	3.50094e+07	5.22307e+07	FALSE
ARHGEF6	Q15052	87498	n/d	3	Jurkat cells	4	4	9	6.18	P0339497A	1.18333e+08	1.70332e+08	1.02493e+08	5.28142e+07	1.5959e+07	1.19773e+07	1.02512e+07	9.61905e+06	9.55008e+06	1.44773e+07	FALSE
ARID1A	O14497	242042	n/d	3	Jurkat cells	11	11	4.6	6.54	P0339497A	6.01823e+08	7.65866e+08	4.8903e+08	1.78827e+08	8.50324e+07	6.70133e+07	6.24019e+07	4.74708e+07	4.30196e+07	9.36297e+07	FALSE
ARID1B	Q8NFD5	241461	n/d	3	Jurkat cells	3	3	1.2	5.97	P0339497A	9.45232e+07	1.28401e+08	8.06352e+07	2.08211e+07	8.38991e+06	6.60836e+06	4.04596e+06	1.15933e+06	1.54479e+06	5.48152e+06	FALSE
ARID2	Q68CP9	197389	n/d	3	Jurkat cells	4	4	2.6	6.35	P0339497A	1.78724e+08	2.49718e+08	1.6907e+08	6.09141e+07	8.20126e+07	2.60201e+07	2.67471e+07	2.29576e+07	1.87553e+07	2.89431e+07	FALSE
ARID5B	Q14865	132373	n/d	3	Jurkat cells	2	2	1.5		P0339497A	3.13897e+07	3.79529e+07	2.25873e+07	1.17938e+07	5.74891e+06	3.66654e+06	3.01428e+06	3.25522e+06	5.10353e+06	1.35641e+07	FALSE
ARL6IP1	Q15041	23362	n/d	3	Jurkat cells	2	2	7.9	6.33	P0339497A	1.224e+08	1.8757e+08	1.26879e+08	6.74857e+07	3.47954e+07	2.17038e+07	1.85886e+07	1.57905e+07	1.73056e+07	2.44084e+07	FALSE
ARL6IP4	Q66PJ3	44158	n/d	3	Jurkat cells	3	3	11.8	6.42	P0339497A	1.53429e+08	1.69378e+08	1.32538e+08	4.12697e+07	2.44281e+07	2.44379e+07	1.88068e+07	2.72629e+07	1.48535e+07	2.4286e+07	FALSE
ARPC1A	Q92747	41569	n/d	3	Jurkat cells	4	4	10	6.49	P0339497A	3.23343e+08	3.77443e+08	2.36913e+08	1.41249e+08	7.3197e+07	6.39953e+07	5.44347e+07	4.81778e+07	5.42036e+07	1.54528e+08	FALSE
ARPC1B	O15143	40949	n/d	3	Jurkat cells	8	9	23.4	7.1	P0339497A	6.02026e+08	7.69777e+08	4.92353e+08	2.3915e+08	8.74633e+07	6.32008e+07	5.75903e+07	5.22029e+07	4.45413e+07	8.7069e+07	FALSE
ARPC2	O15144	34333	n/d	3	Jurkat cells	4	4	10	6.09	P0339497A	1.42065e+08	1.55239e+08	9.97465e+07	9.049e+07	4.64493e+07	2.97305e+07	3.40238e+07	2.28739e+07	3.62215e+07	4.52284e+07	FALSE
ARPC4	P59998	71718	n/d	3	Jurkat cells	2	2	11.9	6.18	P0339497A	5.46074e+07	6.14706e+07	4.12965e+07	3.29222e+07	1.42083e+07	1.02624e+07	9.7427e+06	7.43294e+06	9.05412e+06	1.44397e+07	FALSE
ASCC3	Q8N3C0	251457	n/d	3	Jurkat cells	4	4	2.1	6.28	P0339497A	8.01223e+07	1.21184e+08	9.95415e+07	5.11817e+07	1.83422e+07	9.21434e+06	1.31899e+07	6.97093e+06	7.29663e+06	1.10567e+07	FALSE
ASH2L	Q9UBL3	68722	n/d	3	Jurkat cells	3	3	3.8	6.27	P0339497A	9.09217e+07	1.04733e+08	7.0153e+07	4.4094e+07	2.46811e+07	1.61289e+07	1.66843e+07	1.43437e+07	1.6134e+07	1.72956e+07	FALSE
ASPM	Q8IZT6	409795	n/d	3	Jurkat cells	24	24	6.4	6.6	P0339497A	1.19884e+09	1.69053e+09	1.22804e+09	6.94252e+08	2.85013e+08	1.83893e+08	1.80809e+08	1.39291e+08	1.56389e+08	2.17035e+08	FALSE
ATAD2	Q6PL18	158552	BROMO	3	Jurkat cells	8	8	5.8	6.58	P0339497A	3.25207e+08	4.69281e+08	4.187e+08	1.4239e+08	5.58792e+07	4.36443e+07	4.08703e+07	3.60564e+07	3.47504e+07	4.64511e+07	FALSE
ATIC	P31939	64615	n/d	3	Jurkat cells	21	24	41.6	7.19	P0339497A	2.21885e+09	2.80881e+09	1.73851e+09	1.3384e+09	3.60619e+08	2.04746e+08	2.46527e+08	1.59647e+08	1.96779e+08	2.99916e+08	FALSE
ATL3	Q6DD88	60541	n/d	3	Jurkat cells	2	2	3.9	6.17	P0339497A	5.52875e+07	7.24248e+07	5.97114e+07	3.94192e+07	1.19199e+07	6.5072e+06	9.13354e+06	5.53054e+06	5.6668e+06	1.16607e+07	FALSE
ATM	Q13315	350684	KINASE	3	Jurkat cells	2	2	0.5	6.38	P0339497A	4.28282e+07	6.61005e+07	5.93675e+07	4.56988e+07	1.54777e+07	3.76308e+06	9.60137e+06	5.11093e+06	6.85886e+06	9.49818e+06	FALSE
ATP13A1	Q9HD20	132953	n/d	3	Jurkat cells	9	9	7.4	6.42	P0339497A	2.71948e+08	3.53186e+08	2.8157e+08	1.40445e+08	4.50457e+07	2.9742e+07	3.21e+07	2.57555e+07	2.36917e+07	4.48029e+07	FALSE
ATP1A1	P05023	112999	n/d	3	Jurkat cells	15	15	16.4	6.76	P0339497A	8.22302e+08	1.05483e+09	7.682e+08	3.89019e+08	1.49383e+08	9.13604e+07	8.99002e+07	7.14462e+07	7.26938e+07	8.99078e+07	FALSE
ATP2A2	P16615	114756	n/d	3	Jurkat cells	22	25	20.7	7.1	P0339497A	2.3196e+09	2.99385e+09	2.17695e+09	1.08696e+09	3.4725e+08	2.22083e+08	2.21036e+08	1.888e+08	1.90784e+08	3.84669e+08	FALSE
ATP2B4	P23634	137919	n/d	3	Jurkat cells	6	6	7.7	6.62	P0339497A	2.80933e+08	3.58748e+08	2.28916e+08	1.07367e+08	5.84786e+07	4.00769e+07	3.9463e+07	3.92453e+07	2.87418e+07	4.30926e+07	FALSE
ATP5F1A	P25705	59750	n/d	3	Jurkat cells	8	8	15.2	6.9	P0339497A	5.2149e+08	6.63346e+08	5.26206e+08	3.46939e+08	1.24111e+08	9.19411e+07	1.06854e+08	7.87823e+07	6.90449e+07	1.06852e+08	FALSE
ATP5F1B	P06576	56559	n/d	3	Jurkat cells	11	11	30.8	7.02	P0339497A	1.17705e+08	5.13106e+08	7.47769e+08	5.01195e+08	1.05691e+08	5.69975e+07	5.12721e+07	4.47725e+07	4.45949e+07	6.8729e+07	FALSE
ATP5F1C	P36542	32996	n/d	3	Jurkat cells	4	4	12.4	6.03	P0339497A	1.11782e+08	1.72164e+08	1.3603e+08	1.18491e+08	7.89191e+07	2.90321e+07	3.51729e+07	2.01724e+07	1.77184e+07	3.18235e+07	FALSE
ATP5F1E	P56381	5780	n/d	3	Jurkat cells	2	2	37.3	6.81	P0339497A	5.37197e+08	6.38569e+08	4.03182e+08	2.13009e+08	1.13658e+08	9.54182e+07	7.6166e+07	8.45808e+07	7.67734e+07	8.46268e+07	FALSE
ATP5MF	P56134	10918	n/d	3	Jurkat cells	2	3	25.5	6.72	P0339497A	8.59968e+07	1.33288e+08	1.17635e+08	6.71063e+07	3.62172e+07	3.05071e+07	2.84304e+07	2.09188e+07	1.84239e+07	3.04832e+07	FALSE
ATP6V1A	P38606	68303	n/d	3	Jurkat cells	10	10	14.7	6.54	P0339497A	5.9613e+08	7.76119e+08	5.35308e+08	3.04478e+08	1.14639e+08	7.79461e+07	8.58367e+07	6.20244e+07	6.0248e+07	9.00101e+07	FALSE
ATR	Q13535	301363	KINASE	3	Jurkat cells	13	13	6.4	6.41	P0339497A	2.43997e+08	3.55611e+08	2.95501e+08	2.22347e+08	6.46781e+07	3.02787e+07	4.32069e+07	2.49404e+07	2.43184e+07	4.15965e+07	FALSE
ATXN10	Q9UBB4	53488	n/d	3	Jurkat cells	7	7	15.2	6.43	P0339497A	2.50616e+08	3.66576e+08	2.65439e+08	1.61276e+08	4.48829e+07	2.38535e+07	3.54878e+07	2.26933e+07	2.04791e+07	2.80134e+07	FALSE
ATXN2L	Q8WWM7	115581	n/d	3	Jurkat cells	5	5	5.9	6.34	P0339497A	2.33293e+08	3.63215e+08	2.60415e+08	1.03845e+08	4.92191e+07	3.70926e+07	3.406e+07	2.71115e+07	2.58711e+07	3.49786e+07	FALSE
AURKA	O14965	45809	KINASE	3	Jurkat cells	18	21	60.5	7.69	P0339497A	2.67661e+08	7.04412e+08	1.57147e+09	3.72916e+09	1.06008e+09	2.88395e+08	1.83889e+08	5.15863e+07	6.31301e+07	9.26563e+07	TRUE
AURKB	Q96GD4	39466	KINASE	3	Jurkat cells	17	27	57.3	7.88	P0339497A	2.04334e+08	5.60799e+08	1.62452e+09	2.8837e+09	6.05497e+08	1.44324e+08	1.27682e+08	2.76115e+07	1.99182e+07	5.33348e+07	TRUE
AVD	P02701	16768	contaminant	3	Jurkat cells	17	272		9.39	P0339497A	1.51107e+10	1.68622e+10	1.45405e+10	1.55544e+10	1.1396e+10	1.0137e+10	10266205898	8.71587e+09	9.2939e+09	1.11054e+10	FALSE
AZGP1	P25311	34258	n/d	3	Jurkat cells	4	4	12.8	6.56	P0339497A	2.33886e+08	1.58495e+08	7.25957e+07	1.11163e+08	1.92826e+08	1.56724e+08	1.48652e+08	1.13927e+08	1.07165e+08	3.23463e+08	FALSE
BAG2	O95816	23772	n/d	3	Jurkat cells	2	2	11.8		P0339497A	3.90446e+07	5.53621e+07	4.03497e+07	2.2418e+07	1.03464e+07	7.47365e+06	8.09948e+06	5.61392e+06	4.56339e+06	1.10389e+07	FALSE
BANF1	O75531	10058	n/d	3	Jurkat cells	6	9	64	7.43	P0339497A	1.17845e+09	1.59474e+09	1.00178e+09	8.20778e+08	2.60739e+08	1.16601e+08	1.48558e+08	1.03274e+08	1.4937e+08	2.01484e+08	FALSE
BAZ1A	Q9NRL2	178700	BROMO	3	Jurkat cells	10	10	5.8	6.73	P0339497A	8.10314e+08	9.20718e+08	5.00009e+08	2.12168e+08	9.67229e+07	8.35929e+07	5.53853e+07	8.33536e+07	8.88093e+07	1.11358e+08	FALSE
BAZ1B	Q9UIG0	170901	BROMO	3	Jurkat cells	21	21	14.9	6.64	P0339497A	1.12136e+09	1.30947e+09	9.15201e+08	3.74014e+08	1.66111e+08	1.31091e+08	1.24144e+08	1.02436e+08	9.64731e+07	1.52104e+08	FALSE
BCCIP	Q9P287	36214	n/d	3	Jurkat cells	2	2	7.6	6.29	P0339497A	8.74105e+07	1.15056e+08	8.51285e+07	3.89833e+07	1.43048e+07	9.22201e+06	8.31494e+06	7.10119e+06	6.30578e+06	9.37956e+06	FALSE
BCL11B	Q9C0K0	95518	n/d	3	Jurkat cells	3	3	3	6.09	P0339497A	5.23081e+07	6.45477e+07	4.72421e+07	1.90261e+07	1.07626e+07	8.82471e+06	6.74249e+06	4.89163e+06	6.28969e+06	1.13787e+07	FALSE
BCLAF1	Q9NYF8	106121	n/d	3	Jurkat cells	2	2	2.4	6.19	P0339497A	8.49745e+07	9.69427e+07	7.63489e+07	4.77048e+07	2.57404e+07	2.1566e+07	2.31284e+07	2.23074e+07	1.74943e+07	2.44072e+07	FALSE
BCR	P11274	142818	KINASE	3	Jurkat cells	2	2	1.8	6.4	P0339497A	6.64204e+07	8.60057e+07	6.51029e+07	3.61316e+07	9.84787e+06	8.12173e+06	7.71558e+06	6.88356e+06	6.84541e+06	6.72304e+06	FALSE
BDH2	Q9BUT1	26724	OXIDOREDUCTASE	3	Jurkat cells	2	2	8.2	6.08	P0339497A	8.09796e+07	9.15492e+07	6.49056e+07	3.80878e+07	1.37766e+07	9.9603e+06	1.34498e+07	8.03414e+06	7.74368e+06	2.10861e+07	FALSE
BIRC6	Q9NR09	530249	n/d	3	Jurkat cells	25	25	5.2	6.88	P0339497A	1.40657e+09	1.99917e+09	1.49618e+09	8.74699e+08	2.48969e+08	1.43617e+08	1.53993e+08	1.11117e+08	1.12371e+08	1.77144e+08	FALSE
BLK	P51451	57706	KINASE	3	Jurkat cells	20	20	39.6	7.14	P0339497A	3.31298e+08	8.61877e+08	2.26756e+09	3.79045e+09	9.02503e+08	2.25738e+08	1.41002e+08	6.6066e+07	1.14921e+08	1.73729e+08	TRUE
BLM	P54132	158999	n/d	3	Jurkat cells	2	2	1.2	6.26	P0339497A	7.31941e+07	9.39546e+07	5.90371e+07	2.38011e+07	8.73916e+06	5.69669e+06	5.72245e+06	8.77187e+06	4.98498e+06	1.04897e+07	FALSE
BLMH	Q13867	52562	PROTEASE	3	Jurkat cells	6	6	14.7	7.16	P0339497A	3.58397e+08	2.14437e+08	1.18335e+08	1.53714e+08	2.7268e+08	2.35624e+08	1.75495e+08	2.42977e+08	1.14106e+08	7.68505e+08	FALSE
BOLA2, BOLA2B	Q9H3K6	10116	n/d	3	Jurkat cells	2	2	18.6	6.77	P0339497A	8.4239e+07	1.04627e+08	7.67353e+07	53679263	2.37382e+07	1.78154e+07	1.21916e+07	1.07498e+07	1.30135e+07	1.92745e+07	FALSE
BOP1	Q14137	83629	n/d	3	Jurkat cells	6	6	7.8	6.7	P0339497A	3.92373e+08	4.59753e+08	3.54193e+08	1.46093e+08	5.25746e+07	3.67403e+07	3.38346e+07	3.01655e+07	3.05892e+07	3.46639e+07	FALSE
BPNT1	O95861	35744	n/d	3	Jurkat cells	4	4	9.4	6.42	P0339497A	4.2126e+08	4.89917e+08	3.04115e+08	1.61508e+08	8.04647e+07	5.30623e+07	6.19372e+07	5.30097e+07	4.33667e+07	9.84308e+07	FALSE
BRAT1	Q6PJG6	88118	n/d	3	Jurkat cells	2	2	2.6	5.73	P0339497A	2.84418e+07	3.9217e+07	2.48332e+07	1.48669e+07	7.72503e+06	3.72659e+06	4.79422e+06	2.06434e+06	2.477e+06	4.3134e+06	FALSE
BRD1	O95696	133242	BROMO	3	Jurkat cells	2	2	1.8	6.36	P0339497A	6.37092e+07	8.12567e+07	6.14145e+07	2.16761e+07	1.0074e+07	4.81166e+06	7.75829e+06	1.84784e+06	4.18247e+06	4.89279e+06	FALSE
BRD4	O60885	152217	KINASE, BROMO	3	Jurkat cells	4	4	3.1	6.2	P0339497A	2.18818e+08	1.9389e+08	1.2453e+08	4.84473e+07	2.94258e+07	2.66123e+07	2.04535e+07	2.20032e+07	1.92467e+07	3.42611e+07	FALSE
BRIX1	Q8TDN6	41401	n/d	3	Jurkat cells	5	6	13	6.73	P0339497A	5.94602e+08	5.86965e+08	3.70092e+08	1.6263e+08	5.55254e+07	3.99808e+07	4.20816e+07	3.11925e+07	4.0943e+07	5.12849e+07	FALSE
BRSK2	Q8IWQ3	81632	KINASE	3	Jurkat cells	2	2	2.9	6.51	P0339497A	1.09613e+07	1.51943e+08	2.94752e+08	1.2783e+08	2.03469e+07	5.49682e+06	5.2379e+06	0	0	0	FALSE
BTAF1	O14981	206885	n/d	3	Jurkat cells	6	6	4.4	6.41	P0339497A	1.77545e+08	2.49087e+08	1.68557e+08	1.14412e+08	3.99539e+07	2.23967e+07	2.60634e+07	1.79432e+07	1.69233e+07	2.95125e+07	FALSE
BUB3	O43684	37154	n/d	3	Jurkat cells	12	16	35.7	7.32	P0339497A	1.4011e+09	1.66124e+09	1.0509e+09	5.64465e+08	2.09961e+08	1.41649e+08	1.42039e+08	1.312e+08	1.26605e+08	2.07809e+08	FALSE
BUD31	P41223	17331	n/d	3	Jurkat cells	2	2	12.5	5.83	P0339497A	4.73984e+07	5.48569e+07	3.07491e+07	2.48348e+07	1.10072e+07	6.26695e+06	9.59275e+06	5.03486e+06	5.42336e+06	8.85959e+06	FALSE
C12orf10	Q9HB07	42449	n/d	3	Jurkat cells	2	2	5.9	6.47	P0339497A	6.40961e+07	8.30891e+07	7.67025e+07	4.83418e+07	1.63459e+07	7.96076e+06	8.19814e+06	6.74605e+06	6.9127e+06	1.03165e+07	FALSE
CAD	P27708	242981	n/d	3	Jurkat cells	77	132	37	8.28	P0339497A	1.42054e+10	2.20177e+10	1.95135e+10	1.10798e+10	3.21247e+09	1.59068e+09	1.53968e+09	1.08886e+09	1.24527e+09	1.96691e+09	FALSE
CAMK1D	Q8IU85	42913	KINASE	3	Jurkat cells	3	3	7.3	6.57	P0339497A	7.24469e+07	2.3603e+08	5.26426e+08	3.69706e+08	7.28057e+07	2.66773e+07	1.99923e+07	7.11003e+06	1.4545e+07	2.88196e+07	TRUE
CAMK4	Q16566	51925	KINASE	3	Jurkat cells	3	3	7.2	5.86	P0339497A	4.58706e+07	7.91174e+07	7.41099e+07	4.21202e+07	1.61419e+07	9.46526e+06	8.47447e+06	7.67496e+06	6.09487e+06	9.37129e+06	FALSE
CAMKK1	Q8N5S9	55735	KINASE	3	Jurkat cells	10	13	21.8	6.97	P0339497A	2.24814e+08	5.87781e+08	1.48882e+09	1.84519e+09	5.95761e+08	2.16233e+08	1.27278e+08	6.10373e+07	4.73116e+07	8.75587e+07	TRUE
CAMKK2	Q96RR4	64745	KINASE	3	Jurkat cells	9	10	17.2	7.12	P0339497A	1.33727e+08	5.52601e+08	1.27614e+09	1.4955e+09	3.94301e+08	1.00654e+08	6.04522e+07	2.20019e+07	2.87787e+07	4.21778e+07	TRUE
CAND1	Q86VP6	136374	n/d	3	Jurkat cells	21	23	17.6	6.93	P0339497A	1.63055e+09	2.22293e+09	1.48295e+09	1.07959e+09	3.36704e+08	1.75208e+08	2.05068e+08	1.36487e+08	1.51851e+08	2.6169e+08	FALSE
CAP1	Q01518	51901	n/d	3	Jurkat cells	3	3	6.7	6.27	P0339497A	1.48365e+08	1.98589e+08	1.58245e+08	8.30615e+07	3.02802e+07	2.22202e+07	1.99651e+07	1.81405e+07	1.81416e+07	3.2775e+07	FALSE
CAPG	P40121	38498	n/d	3	Jurkat cells	3	4	9.8	6.62	P0339497A	2.80211e+08	3.09625e+08	1.89021e+08	1.06345e+08	5.09363e+07	4.35498e+07	4.54581e+07	3.82896e+07	3.54357e+07	4.68163e+07	FALSE
CAPN1	P07384	81889	PROTEASE	3	Jurkat cells	10	10	10.6	6.71	P0339497A	8.73758e+08	1.06564e+09	6.54099e+08	4.13552e+08	2.11997e+08	1.62614e+08	1.50444e+08	1.69187e+08	1.13585e+08	3.55435e+08	FALSE
CAPZA1	P52907	32922	n/d	3	Jurkat cells	4	4	19.9	6.4	P0339497A	1.42107e+08	1.63054e+08	9.47839e+07	7.96453e+07	3.79705e+07	2.58956e+07	2.69659e+07	2.1203e+07	2.32211e+07	4.4947e+07	FALSE
CAPZB	P47756	30628	n/d	3	Jurkat cells	7	7	23.1	7.14	P0339497A	1.11022e+09	1.45334e+09	8.91339e+08	6.50689e+08	1.94852e+08	1.10156e+08	1.15646e+08	8.94626e+07	1.16645e+08	1.82662e+08	FALSE
CARM1	Q86X55	65853	MT	3	Jurkat cells	3	3	5.4	6.45	P0339497A	1.95199e+08	2.89084e+08	2.14412e+08	1.15333e+08	3.82209e+07	2.63564e+07	2.6165e+07	2.21367e+07	1.90282e+07	2.46208e+07	FALSE
CARMIL2	Q6F5E8	148206	n/d	3	Jurkat cells	2	2	1.7	6.06	P0339497A	3.62192e+07	4.23053e+07	3.68226e+07	2.50324e+07	1.05192e+07	7.7553e+06	9.82947e+06	4.28747e+06	4.66932e+06	8.37871e+06	FALSE
CARS	P49589	94636	n/d	3	Jurkat cells	16	17	21.3	6.9	P0339497A	1.27639e+09	1.56776e+09	8.62064e+08	4.7767e+08	1.4042e+08	8.18487e+07	8.32784e+07	4.92263e+07	7.27697e+07	1.13711e+08	FALSE
CASP14	P31944	27679	PROTEASE	3	Jurkat cells	11	12	43.8	6.98	P0339497A	4.38913e+08	4.04665e+08	2.55855e+08	2.57338e+08	3.97821e+08	2.85424e+08	2.66118e+08	2.23878e+08	1.89278e+08	7.63045e+08	FALSE
CASP2	P42575	50685	PROTEASE	3	Jurkat cells	4	4	12.2	6.17	P0339497A	1.07371e+08	1.31075e+08	8.54424e+07	7.27148e+07	2.8034e+07	1.71228e+07	1.56115e+07	8.32553e+06	1.27529e+07	1.77729e+07	FALSE
CASP3	P42574	31608	PROTEASE	3	Jurkat cells	3	3	11.6	6.7	P0339497A	1.51438e+08	1.62189e+08	1.42299e+08	1.1216e+08	7.84946e+07	7.44394e+07	6.95128e+07	5.57143e+07	6.32371e+07	7.97618e+07	FALSE
CAT	P04040	59755	OXIDOREDUCTASE	3	Jurkat cells	12	13	29.4	7.09	P0339497A	5.30442e+08	4.61307e+08	3.05676e+08	3.31196e+08	3.79031e+08	3.08314e+08	2.77346e+08	2.7484e+08	1.87045e+08	8.92926e+08	FALSE
CCAR2	Q8N163	103142	n/d	3	Jurkat cells	13	13	14.4	6.82	P0339497A	7.26271e+08	1.01661e+09	7.20427e+08	4.37366e+08	1.52117e+08	1.04219e+08	1.01236e+08	7.75944e+07	7.87796e+07	1.22141e+08	FALSE
CCT2	P78371	57488	n/d	3	Jurkat cells	15	16	28.4	7.07	P0339497A	1.1905e+09	1.72317e+09	1.18909e+09	7.94169e+08	2.8936e+08	1.78905e+08	1.86236e+08	1.4156e+08	1.60409e+08	2.27543e+08	FALSE
CCT3	P49368	60533	n/d	3	Jurkat cells	18	20	39.3	7.13	P0339497A	1.84593e+09	2.4045e+09	1.71523e+09	8.90449e+08	2.70759e+08	1.96228e+08	1.9951e+08	1.68519e+08	1.56973e+08	2.47302e+08	FALSE
CCT4	P50991	57924	n/d	3	Jurkat cells	15	17	26.9	7.13	P0339497A	1.10215e+09	1.39048e+09	9.51231e+08	5.81962e+08	2.04294e+08	1.29219e+08	1.40183e+08	8.77505e+07	1.0049e+08	1.54821e+08	FALSE
CCT5	P48643	59670	n/d	3	Jurkat cells	17	20	29.4	7.27	P0339497A	1.43358e+09	2.02799e+09	1.49232e+09	1.0432e+09	3.43032e+08	1.88939e+08	2.09366e+08	1.50229e+08	1.69205e+08	2.61698e+08	FALSE
CCT6A	P40227	58024	n/d	3	Jurkat cells	13	15	21.1	7.22	P0339497A	1.3753e+09	1.89989e+09	1.32622e+09	7.09366e+08	1.94917e+08	1.28564e+08	1.3238e+08	1.1432e+08	1.1203e+08	1.62502e+08	FALSE
CCT7	Q99832	59366	n/d	3	Jurkat cells	19	24	34.8	7.31	P0339497A	1.95259e+09	2.68246e+09	2.00315e+09	1.18721e+09	3.41534e+08	2.02593e+08	2.24253e+08	1.88488e+08	1.82369e+08	3.00377e+08	FALSE
CCT8	P50990	59620	n/d	3	Jurkat cells	26	32	50.7	7.47	P0339497A	2.90506e+09	3.75617e+09	2.46365e+09	1.56846e+09	5.01851e+08	3.26861e+08	3.37536e+08	2.39018e+08	2.86069e+08	4.43861e+08	FALSE
CDC27	P30260	92611	n/d	3	Jurkat cells	6	6	7	6.38	P0339497A	2.66392e+08	3.31399e+08	1.99563e+08	1.0862e+08	4.08745e+07	3.46196e+07	3.12068e+07	2.81055e+07	2.89715e+07	4.20852e+07	FALSE
CDC40	O60508	65521	n/d	3	Jurkat cells	6	6	10.5	6.4	P0339497A	3.28726e+08	3.63948e+08	2.31732e+08	1.18342e+08	5.16383e+07	3.79122e+07	3.09894e+07	2.86002e+07	2.83984e+07	5.0405e+07	FALSE
CDC42	P60953	21258	n/d	3	Jurkat cells	6	7	36.6	7.41	P0339497A	1.51498e+09	1.73796e+09	1.05278e+09	4.2713e+08	1.02019e+08	9.95342e+07	8.52551e+07	8.35747e+07	7.04229e+07	8.20325e+07	FALSE
CDIPT	O14735	23539	n/d	3	Jurkat cells	2	2	11.3	6.01	P0339497A	4.66505e+07	6.19779e+07	3.97442e+07	1.95007e+07	7.39587e+06	7.19312e+06	7.93224e+06	5.14822e+06	5.44655e+06	6.44605e+06	FALSE
CDK1	P06493	34095	KINASE	3	Jurkat cells	18	57	71.4	8.56	P0339497A	6.82729e+08	3.43398e+09	8.90188e+09	8.68384e+09	1.38096e+09	4.36449e+08	2.24778e+08	9.20149e+07	8.2608e+07	2.09606e+08	TRUE
CDK12	Q9NYV4	164153	KINASE	3	Jurkat cells	13	13	12	6.68	P0339497A	2.65008e+08	6.78386e+08	1.15558e+09	5.68578e+08	1.19078e+08	5.39468e+07	4.06397e+07	1.77481e+07	2.0989e+07	5.02105e+07	TRUE
CDK13	Q14004	164921	KINASE	3	Jurkat cells	11	12	8.3	6.74	P0339497A	3.37609e+08	7.60229e+08	1.22529e+09	6.47134e+08	2.18954e+08	1.28933e+08	1.09278e+08	9.00891e+07	8.90994e+07	1.5936e+08	TRUE
CDK16	Q00536	63457	KINASE	3	Jurkat cells	2	2	5.4	6.13	P0339497A	2.21831e+07	3.85782e+07	1.19745e+08	1.11441e+08	2.11505e+07	6.80251e+06	6.07346e+06	4.95822e+06	4.97057e+06	7.9387e+06	TRUE
CDK17	Q00537	59582	KINASE	3	Jurkat cells	3	3	8.6	6.48	P0339497A	3.19976e+07	9.05106e+07	2.41819e+08	2.18433e+08	5.38151e+07	1.50958e+07	1.00708e+07	6.021e+06	5.77594e+06	1.13332e+07	TRUE
CDK2	P24941	33929	KINASE	3	Jurkat cells	17	33	51.7	8.38	P0339497A	3.23469e+08	1.1566e+09	2.92096e+09	4.41501e+09	1.03241e+09	2.6303e+08	1.7101e+08	4.74654e+07	5.21217e+07	1.20211e+08	TRUE
CDK4	P11802	33729	KINASE	3	Jurkat cells	15	19	52.8	7.77	P0339497A	2.55367e+08	9.18036e+08	2.45295e+09	2.55802e+09	4.51082e+08	1.33247e+08	9.3647e+07	5.14956e+07	4.02841e+07	8.19109e+07	TRUE
CDK5	Q00535	33304	KINASE	3	Jurkat cells	17	32	64.4	8.44	P0339497A	3.34978e+08	1.25826e+09	3.09385e+09	4.96643e+09	9.97774e+08	2.31336e+08	1.33706e+08	3.62331e+07	4.35822e+07	9.66744e+07	TRUE
CDK6	Q00534	36938	KINASE	3	Jurkat cells	25	58	68.4	8.87	P0339497A	7.42199e+08	2.93393e+09	9.83613e+09	1.40404e+10	2.66667e+09	5.72738e+08	3.23333e+08	1.14841e+08	1.27071e+08	2.34906e+08	TRUE
CDK7	P50613	39038	KINASE	3	Jurkat cells	2	2	6.9	6.63	P0339497A	3.4336e+07	8.07775e+07	2.9908e+08	3.0542e+08	6.44616e+07	2.41765e+07	1.69035e+07	1.36035e+07	1.18902e+07	1.98135e+07	TRUE
CDK9	P50750	53365	KINASE	3	Jurkat cells	5	5	12.6	6.49	P0339497A	9.41385e+07	2.23051e+08	3.55551e+08	1.87986e+08	3.37731e+07	1.53194e+07	1.99491e+07	9.00216e+06	1.29061e+07	1.86514e+07	TRUE
CDSN	Q15517	51522	n/d	3	Jurkat cells	3	3	6.8	6.81	P0339497A	1.16376e+08	6.97902e+07	3.16368e+07	5.40346e+07	7.50455e+07	5.67476e+07	7.5577e+07	3.71937e+07	4.34953e+07	1.97324e+08	FALSE
CELF2	O95319	55754	n/d	3	Jurkat cells	2	2	3	6.28	P0339497A	8.56115e+07	1.00226e+08	7.38257e+07	3.99739e+07	2.07392e+07	1.6365e+07	1.9516e+07	1.25374e+07	1.53431e+07	3.52853e+07	FALSE
CENPV	Q7Z7K6	29946	n/d	3	Jurkat cells	4	4	14.5	6.58	P0339497A	2.40953e+08	3.06503e+08	2.31426e+08	9.12765e+07	4.13722e+07	3.25859e+07	3.47608e+07	2.43298e+07	2.18433e+07	3.99872e+07	FALSE
CERS2	Q96G23	44876	n/d	3	Jurkat cells	2	2	4.7	6.19	P0339497A	2.59686e+07	5.27179e+07	5.84883e+07	4.30446e+07	1.54583e+07	8.71057e+06	7.28577e+06	5.99219e+06	3.49944e+06	7.04667e+06	FALSE
CES3	Q6UWW8	62281	PROTEASE	3	Jurkat cells	10	12	22.6	7.23	P0339497A	1.96567e+08	5.20233e+08	1.36686e+09	2.78377e+09	1.68307e+09	5.66578e+08	2.95488e+08	1.01664e+08	2.72017e+07	3.67861e+07	TRUE
CFL1	P23528	18502	n/d	3	Jurkat cells	9	9	47	7.22	P0339497A	1.90395e+09	2.51786e+09	1.73738e+09	1.30864e+09	4.08892e+08	2.44934e+08	2.62579e+08	2.01495e+08	2.56627e+08	3.20867e+08	FALSE
CHAF1B	Q13112	61492	n/d	3	Jurkat cells	4	4	8.9	6.13	P0339497A	1.26161e+08	1.44236e+08	9.94371e+07	5.93153e+07	3.85435e+07	2.72189e+07	2.92447e+07	2.23179e+07	2.24443e+07	3.66043e+07	FALSE
CHAMP1	Q96JM3	89098	n/d	3	Jurkat cells	3	3	4.3	6.17	P0339497A	1.22278e+08	1.29778e+08	8.07923e+07	3.05515e+07	1.61618e+07	1.35741e+07	1.20047e+07	1.13435e+07	1.61886e+07	2.20179e+07	FALSE
CHD1	O14646	196685	n/d	3	Jurkat cells	10	10	6.2	6.6	P0339497A	5.42376e+08	5.67954e+08	4.31448e+08	1.74864e+08	7.13369e+07	5.9761e+07	5.86483e+07	5.19551e+07	3.31483e+07	7.02383e+07	FALSE
CHD1L	Q86WJ1	100983	n/d	3	Jurkat cells	2	2	3	5.9	P0339497A	1.90378e+07	2.43044e+07	2.69573e+07	1.89665e+07	1.00208e+07	4.35789e+06	9.88604e+06	3.71449e+06	2.40208e+06	4.09258e+06	FALSE
CHD4	Q14839	220845	n/d	3	Jurkat cells	19	19	10.2	6.88	P0339497A	1.16002e+09	1.40507e+09	1.11487e+09	4.79897e+08	1.69216e+08	1.35949e+08	1.30755e+08	1.14168e+08	1.08314e+08	1.66667e+08	FALSE
CHD8	Q9HCK8	290516	n/d	3	Jurkat cells	4	4	2.9	5.96	P0339497A	1.17885e+08	1.35714e+08	9.37825e+07	4.79972e+07	1.60527e+07	1.34721e+07	1.32317e+07	7.12872e+06	1.01529e+07	2.1433e+07	FALSE
CHEK2	O96017	65418	KINASE	3	Jurkat cells	12	16	27.1	7.24	P0339497A	3.45586e+08	1.11674e+09	2.39423e+09	2.80347e+09	5.17198e+08	1.33878e+08	1.00118e+08	5.06816e+07	5.97455e+07	7.42346e+07	TRUE
CHERP	Q8IWX8	103701	n/d	3	Jurkat cells	4	4	2.4	6.67	P0339497A	4.58887e+08	6.00145e+08	4.58545e+08	1.69326e+08	7.13272e+07	5.49552e+07	6.15794e+07	5.14478e+07	4.87235e+07	8.56963e+07	FALSE
CHORDC1	Q9UHD1	37489	n/d	3	Jurkat cells	4	4	9.3	6.72	P0339497A	2.53866e+08	7.69715e+08	4.68208e+08	3.02799e+08	5.80523e+07	2.94302e+07	3.73932e+07	2.18155e+07	2.54023e+07	4.98185e+07	FALSE
CHUK	O15111	84639	KINASE	3	Jurkat cells	3	3	5.1	6.1	P0339497A	6.28357e+07	8.43582e+07	6.9905e+07	3.86332e+07	1.34816e+07	7.46706e+06	8.71115e+06	3.81286e+06	4.79335e+06	6.36549e+06	FALSE
CISD1	Q9NZ45	12199	n/d	3	Jurkat cells	2	2	25.9	6.47	P0339497A	7.97698e+07	9.92581e+07	8.33261e+07	5.15674e+07	2.32126e+07	1.76869e+07	1.38139e+07	1.32479e+07	1.18317e+07	2.80978e+07	FALSE
CIT	O14578	236604	KINASE	3	Jurkat cells	14	14	6.8	6.61	P0339497A	5.21971e+08	7.42339e+08	6.32569e+08	3.72296e+08	1.22169e+08	6.71286e+07	7.46477e+07	5.26041e+07	6.00206e+07	9.49449e+07	FALSE
CKAP5	Q14008	226255	n/d	3	Jurkat cells	17	17	9.3	6.52	P0339497A	6.68767e+08	9.3496e+08	6.29947e+08	4.34411e+08	1.66416e+08	9.99188e+07	1.1103e+08	7.78383e+07	8.3485e+07	1.24317e+08	FALSE
CLIC1	O00299	26922	n/d	3	Jurkat cells	7	7	30.7	6.64	P0339497A	4.08192e+08	4.74856e+08	3.24371e+08	1.6529e+08	6.47891e+07	5.71424e+07	5.29703e+07	4.57397e+07	5.62396e+07	5.8244e+07	FALSE
CLK1	P49759	57290	KINASE	3	Jurkat cells	4	4	7.2	6.39	P0339497A	6.27951e+07	1.42359e+08	3.08231e+08	1.98499e+08	3.89307e+07	2.0402e+07	1.877e+07	1.06145e+07	9.16211e+06	1.86172e+07	TRUE
CLK2	P49760	60089	KINASE	3	Jurkat cells	8	8	21.4	7.3	P0339497A	9.77516e+07	2.92779e+08	9.3866e+08	9.71157e+08	1.96723e+08	7.20027e+07	4.47406e+07	2.49928e+07	3.03679e+07	4.18851e+07	TRUE
CLK3	P49761	58588	KINASE	3	Jurkat cells	3	3	5.2	6.59	P0339497A	8.45073e+07	1.75081e+08	1.96355e+08	1.15649e+08	2.39428e+07	1.46358e+07	1.84057e+07	7.43075e+06	1.92142e+07	2.70651e+07	TRUE
CLPTM1L	Q96KA5	62228	n/d	3	Jurkat cells	3	3	6.7	5.86	P0339497A	2.59939e+07	4.04886e+07	3.67742e+07	3.00649e+07	1.73968e+07	1.10045e+07	1.19565e+07	7.52498e+06	9.40446e+06	1.28139e+07	FALSE
CLTC	Q00610	191612	n/d	3	Jurkat cells	59	81	35.5	7.93	P0339497A	7.87167e+09	1.16877e+10	7.41522e+09	4.76683e+09	1.32353e+09	7.57401e+08	8.46286e+08	5.5432e+08	6.7813e+08	1.0552e+09	FALSE
CLUH	O75153	146668	n/d	3	Jurkat cells	16	16	14.4	6.9	P0339497A	8.76023e+08	1.12749e+09	7.95933e+08	4.26776e+08	1.29889e+08	87430365	8.89175e+07	6.09974e+07	7.06652e+07	9.98404e+07	FALSE
CMAS	Q8NFW8	48379	n/d	3	Jurkat cells	4	4	12.2	6.17	P0339497A	2.39021e+08	2.63236e+08	1.7378e+08	1.0027e+08	3.15963e+07	1.80532e+07	2.46565e+07	1.14153e+07	1.38634e+07	2.39819e+07	FALSE
CNN2	Q99439	33697	n/d	3	Jurkat cells	5	5	12.3	6.6	P0339497A	3.07802e+08	3.80317e+08	2.63423e+08	2.14211e+08	1.24667e+08	9.57417e+07	8.50254e+07	7.40543e+07	8.88409e+07	1.12513e+08	FALSE
CNOT1	A5YKK6	266936	n/d	3	Jurkat cells	54	56	24	7.26	P0339497A	4.03945e+09	5.67218e+09	4.00358e+09	2.79557e+09	8.14136e+08	4.00542e+08	5.37899e+08	3.1647e+08	3.97622e+08	5.91657e+08	FALSE
CNOT10	Q9H9A5	82309	n/d	3	Jurkat cells	8	8	10.2	6.52	P0339497A	4.42499e+08	5.57496e+08	3.36501e+08	2.26964e+08	8.16332e+07	4.52506e+07	5.31676e+07	3.36096e+07	4.09417e+07	6.51982e+07	FALSE
COPA	P53621	138344	n/d	3	Jurkat cells	42	45	39.5	7.57	P0339497A	6.15213e+09	8.03245e+09	5.04024e+09	2.5641e+09	5.85928e+08	3.55025e+08	4.24543e+08	1.69434e+08	3.06988e+08	5.03966e+08	FALSE
COPB1	P53618	107141	n/d	3	Jurkat cells	19	19	20.8	6.94	P0339497A	1.9464e+09	2.33854e+09	1.44212e+09	9.26895e+08	2.58096e+08	1.46449e+08	1.65407e+08	9.92517e+07	1.30877e+08	1.76364e+08	FALSE
COPB2	P35606	102486	n/d	3	Jurkat cells	7	7	7.8	6.75	P0339497A	4.22765e+08	5.85475e+08	4.35393e+08	2.843e+08	9.64069e+07	5.975e+07	6.95448e+07	3.94061e+07	4.9519e+07	8.73194e+07	FALSE
COPG1	Q9Y678	97717	n/d	3	Jurkat cells	4	4	7.2	6.54	P0339497A	2.23131e+08	2.8648e+08	1.8489e+08	1.20656e+08	4.3356e+07	3.07022e+07	3.41129e+07	2.96577e+07	2.91844e+07	3.3863e+07	FALSE
COPG2	Q9UBF2	97621	n/d	3	Jurkat cells	2	2	2.5	5.97	P0339497A	2.5712e+07	2.98761e+07	1.94578e+07	2.09196e+07	1.03628e+07	8.10765e+06	9.06955e+06	6.13204e+06	6.62423e+06	1.17019e+07	FALSE
CORO1A	P31146	51026	n/d	3	Jurkat cells	17	26	34.5	7.97	P0339497A	4.61801e+09	5.51037e+09	3.34967e+09	1.49189e+09	5.05224e+08	3.55659e+08	3.22657e+08	2.95104e+08	3.03197e+08	3.77952e+08	FALSE
CORO1C	Q9ULV4	58947	n/d	3	Jurkat cells	11	13	24.1	7.23	P0339497A	1.37926e+09	1.79544e+09	1.3134e+09	4.08692e+08	1.0232e+08	8.23855e+07	6.8374e+07	3.14098e+07	6.13417e+07	8.29096e+07	FALSE
CORO7	P57737	114164	n/d	3	Jurkat cells	10	11	11.9	6.61	P0339497A	5.90191e+08	7.77598e+08	5.26815e+08	2.45582e+08	9.62309e+07	7.24317e+07	6.72246e+07	5.30932e+07	5.64738e+07	8.06625e+07	FALSE
CPA4	Q9UI42	47351	PROTEASE	3	Jurkat cells	2	2	4.8	6.28	P0339497A	7.07506e+07	5.14005e+07	3.29814e+07	3.56154e+07	6.1784e+07	3.9854e+07	3.70428e+07	2.97438e+07	3.53831e+07	1.18186e+08	FALSE
CPNE1	Q99829	59058	n/d	3	Jurkat cells	3	3	5.6	6.46	P0339497A	3.54305e+08	4.68698e+08	2.85876e+08	1.21125e+08	3.59167e+07	2.58696e+07	3.3376e+07	3.27262e+07	1.55079e+07	3.57794e+07	FALSE
CPNE3	O75131	60130	n/d	3	Jurkat cells	4	4	10.2	6.2	P0339497A	1.9818e+08	2.41598e+08	1.36216e+08	7.98791e+07	2.93474e+07	2.17993e+07	2.2572e+07	3.52202e+07	2.11815e+07	4.22606e+07	FALSE
CPSF1	Q10570	160882	n/d	3	Jurkat cells	18	19	13.2	7	P0339497A	1.18426e+09	1.64861e+09	1.26845e+09	4.97119e+08	1.57106e+08	1.17387e+08	1.30475e+08	8.05346e+07	8.20762e+07	1.42181e+08	FALSE
CPSF2	Q9P2I0	88486	n/d	3	Jurkat cells	2	2	2.2	6.21	P0339497A	9.44536e+07	1.10894e+08	6.50606e+07	2.97817e+07	6.45752e+06	6.17157e+06	4.56625e+06	4.42031e+06	3.15757e+06	7.36385e+06	FALSE
CPSF3	Q9UKF6	77485	n/d	3	Jurkat cells	2	2	2.3	6.13	P0339497A	7.45231e+07	9.99851e+07	8.01031e+07	4.45203e+07	1.61806e+07	7.75638e+06	1.06992e+07	7.31681e+06	7.34474e+06	1.32858e+07	FALSE
CPT1A	P50416	88367	n/d	3	Jurkat cells	3	3	4.1	6.25	P0339497A	8.3144e+07	1.2504e+08	9.84737e+07	5.57943e+07	1.88173e+07	1.44915e+07	1.35538e+07	8.28702e+06	1.07106e+07	1.69747e+07	FALSE
CPT2	P23786	73776	n/d	3	Jurkat cells	9	9	12.9	6.87	P0339497A	4.79403e+08	8.25723e+08	7.29146e+08	4.71844e+08	1.22902e+08	6.28058e+07	5.79052e+07	3.87639e+07	5.60313e+07	7.53505e+07	FALSE
CRLF3	Q8IUI8	49765	n/d	3	Jurkat cells	3	3	6.8	6.27	P0339497A	1.30763e+08	1.62997e+08	9.49717e+07	4.96706e+07	2.16597e+07	1.50789e+07	1.67225e+07	1.19417e+07	1.41156e+07	3.24674e+07	FALSE
CRYBG1	Q9Y4K1	188674	n/d	3	Jurkat cells	4	4	2.5	6.33	P0339497A	2.76203e+08	3.6222e+08	2.71471e+08	1.33805e+08	5.64565e+07	3.92988e+07	4.12056e+07	4.647e+07	3.71918e+07	6.94301e+07	FALSE
CS	O75390	51712	n/d	3	Jurkat cells	8	9	16.7	6.84	P0339497A	7.57161e+08	1.00523e+09	8.03573e+08	5.38994e+08	2.21065e+08	1.61453e+08	1.69973e+08	1.35343e+08	1.54406e+08	2.17522e+08	FALSE
CSDE1	O75534	93741	n/d	3	Jurkat cells	13	14	15.4	6.61	P0339497A	7.26738e+08	8.89906e+08	6.14855e+08	3.57281e+08	1.26562e+08	8.30825e+07	7.90679e+07	6.30783e+07	7.03208e+07	9.30241e+07	FALSE
CSE1L	P55060	110415	n/d	3	Jurkat cells	19	20	20.3	6.96	P0339497A	1.19297e+09	1.77675e+09	1.34449e+09	6.76301e+08	2.15634e+08	1.49086e+08	1.55503e+08	1.18601e+08	1.47929e+08	2.0837e+08	FALSE
CSK	P41240	50704	KINASE	3	Jurkat cells	15	20	42	6.98	P0339497A	4.95471e+08	1.62617e+09	1.44164e+09	8.56491e+08	1.58388e+08	6.57764e+07	8.44015e+07	4.45705e+07	3.49932e+07	1.09276e+08	TRUE
CSN1S1	P02662	24529	contaminant	3	Jurkat cells	3	3		6.65	P0339497A	8.70774e+07	7.52475e+07	4.81853e+07	4.49642e+07	4.9873e+07	5.25049e+07	6.50243e+07	2.96745e+07	3.49187e+07	6.37755e+08	FALSE
CSNK1D	P48730	47330	KINASE	3	Jurkat cells	2	2	3.9	6.27	P0339497A	4.61594e+07	1.06221e+08	1.03583e+08	6.28504e+07	1.6991e+07	9.3943e+06	9.36718e+06	7.49289e+06	5.15662e+06	1.03245e+07	FALSE
CSRP1	P21291	20567	n/d	3	Jurkat cells	5	6	27.5	6.54	P0339497A	4.52705e+08	5.20527e+08	3.89905e+08	1.44171e+08	7.52411e+07	5.91866e+07	4.92041e+07	5.28523e+07	4.27647e+07	6.68614e+07	FALSE
CSTA	P01040	11006	contaminant	3	Jurkat cells	4	5	41.8	6.47	P0339497A	1.0914e+08	7.61086e+07	4.9439e+07	6.90394e+07	1.03175e+08	7.51126e+07	6.48671e+07	4.3479e+07	4.48827e+07	1.36657e+08	FALSE
CSTF1	Q05048	48357	n/d	3	Jurkat cells	3	3	11.6	6.19	P0339497A	8.56231e+07	1.11977e+08	6.88399e+07	3.96338e+07	1.74455e+07	1.31782e+07	2.49138e+07	9.44275e+06	1.16165e+07	1.64606e+07	FALSE
CTBP1	Q13363	47535	OXIDOREDUCTASE	3	Jurkat cells	2	2	6.1	6.54	P0339497A	1.16702e+08	1.43618e+08	9.00717e+07	6.95831e+07	2.98573e+07	1.81227e+07	1.91235e+07	1.54739e+07	1.59985e+07	3.09299e+07	FALSE
CTNNBL1	Q8WYA6	43392	n/d	3	Jurkat cells	6	6	10.1	6.26	P0339497A	1.51629e+08	1.92544e+08	1.47877e+08	7.46159e+07	2.8633e+07	1.74394e+07	2.34387e+07	1.33514e+07	1.27116e+07	2.11998e+07	FALSE
CTPS1	P17812	66690	n/d	3	Jurkat cells	12	13	20.3	6.87	P0339497A	7.77538e+08	9.79062e+08	7.28528e+08	4.0832e+08	1.46524e+08	1.21881e+08	1.04281e+08	8.37266e+07	9.10139e+07	1.32986e+08	FALSE
CTR9	Q6PD62	133501	n/d	3	Jurkat cells	3	3	2.5	5.97	P0339497A	8.28357e+07	1.05686e+08	8.23243e+07	4.64703e+07	2.08098e+07	1.14237e+07	1.367e+07	6.89563e+06	9.11858e+06	1.34747e+07	FALSE
CTSA	P10619	54465	PROTEASE	3	Jurkat cells	5	5	10.8	7.02	P0339497A	1.08256e+08	3.29423e+08	9.99363e+08	1.14112e+09	2.12238e+08	6.14365e+07	4.06777e+07	3.22705e+06	9.89698e+06	7.97606e+07	TRUE
CTSD	P07339	44552	PROTEASE	3	Jurkat cells	5	5	13.1	6.67	P0339497A	1.90466e+08	2.35341e+08	1.98452e+08	1.30742e+08	1.63432e+08	1.12045e+08	1.1194e+08	7.07819e+07	6.66991e+07	2.68696e+08	FALSE
CUL2	Q13617	89491	n/d	3	Jurkat cells	2	2	2.6	5.39	P0339497A	4.03545e+07	4.80987e+07	3.89065e+07	2.9682e+07	1.80215e+07	1.29467e+07	1.59533e+07	9.69324e+06	8.79378e+06	2.66532e+07	FALSE
CUL3	Q13618	88929	n/d	3	Jurkat cells	2	2	1.3	5.39	P0339497A	1.16223e+07	1.59359e+07	1.58458e+07	6.64466e+06	4.28003e+06	1.75018e+06	4.0152e+06	1.83997e+06	1.4637e+06	2.2574e+06	FALSE
CUL4A	Q13619	87679	n/d	3	Jurkat cells	2	2	2.1	6.18	P0339497A	7.91608e+07	9.11699e+07	6.58794e+07	4.7543e+07	2.16871e+07	1.55081e+07	1.79642e+07	1.33035e+07	8.82476e+06	3.17634e+07	FALSE
CWF19L1	Q69YN2	60618	n/d	3	Jurkat cells	2	2	3.7	6.12	P0339497A	5.54942e+07	7.66249e+07	4.98734e+07	2.80938e+07	8.60499e+06	5.02722e+06	6.45466e+06	4.13232e+06	4.07357e+06	6.38994e+06	FALSE
CYB5R3	P00387	38226	OXIDOREDUCTASE	3	Jurkat cells	3	3	6.6	6.63	P0339497A	2.18465e+08	2.84498e+08	2.72528e+08	1.90012e+08	4.27805e+07	2.45208e+07	2.76001e+07	1.82532e+07	1.57349e+07	2.56245e+07	FALSE
CYCS	P99999	11749	n/d	3	Jurkat cells	5	5	44.8	7.05	P0339497A	4.7329e+08	5.94651e+08	5.08485e+08	4.73745e+08	2.16475e+08	1.02126e+08	9.49125e+07	9.3898e+07	1.31303e+08	1.20383e+08	FALSE
CYFIP1	Q7L576	145181	n/d	3	Jurkat cells	9	9	8.6	6.63	P0339497A	3.40348e+08	4.78292e+08	3.30219e+08	1.97511e+08	6.86676e+07	4.12141e+07	4.54864e+07	2.92988e+07	3.711e+07	5.17571e+07	FALSE
CYFIP2	Q96F07	148397	n/d	3	Jurkat cells	16	16	23.2	6.93	P0339497A	8.83446e+08	1.17799e+09	7.48755e+08	4.24593e+08	1.32427e+08	8.33157e+07	9.00918e+07	5.9202e+07	6.85306e+07	1.13846e+08	FALSE
DAD1	P61803	12497	n/d	3	Jurkat cells	3	3	26.5	6.65	P0339497A	3.22928e+08	3.5717e+08	2.43049e+08	1.40908e+08	7.32223e+07	5.37148e+07	5.34812e+07	4.38356e+07	4.64782e+07	5.67181e+07	FALSE
DAP3	P51398	45566	n/d	3	Jurkat cells	2	2	5.5	5.81	P0339497A	7.18208e+07	8.15009e+07	6.55472e+07	4.69652e+07	1.64568e+07	1.03538e+07	9.49741e+06	6.67745e+06	7.01004e+06	1.16815e+07	FALSE
DARS	P14868	57136	n/d	3	Jurkat cells	13	13	29.3	6.6	P0339497A	8.58622e+08	9.32438e+08	5.38062e+08	3.48289e+08	1.12426e+08	7.21823e+07	7.43823e+07	6.06306e+07	6.42525e+07	8.90496e+07	FALSE
DBR1	Q9UK59	61554	n/d	3	Jurkat cells	7	7	13.2	6.74	P0339497A	8.42082e+08	1.0429e+09	6.82002e+08	3.3938e+08	1.19011e+08	8.90946e+07	9.08452e+07	6.41071e+07	7.25406e+07	1.06079e+08	FALSE
DCAF1	Q9Y4B6	169005	n/d	3	Jurkat cells	2	2	1.4	6.36	P0339497A	8.39837e+07	1.06458e+08	6.96976e+07	3.22339e+07	9.03171e+06	6.96152e+06	1.03469e+07	4.73501e+06	5.20232e+06	7.67246e+06	FALSE
DCAF13	Q9NV06	51402	n/d	3	Jurkat cells	3	3	10.8	5.97	P0339497A	4.00065e+07	4.37232e+07	3.31855e+07	2.3977e+07	1.03736e+07	7.94875e+06	7.7192e+06	5.0852e+06	7.19414e+06	1.24333e+07	FALSE
DCAF7	P61962	38926	n/d	3	Jurkat cells	2	2	9.9	5.76	P0339497A	6.09055e+07	7.53871e+07	5.72231e+07	3.25339e+07	1.28754e+07	1.03804e+07	1.04787e+07	7.60547e+06	7.77329e+06	1.1079e+07	FALSE
DCAKD	Q8WVC6	26550	n/d	3	Jurkat cells	2	2	5.6	6.12	P0339497A	3.91948e+07	7.26181e+07	7.11865e+07	4.26128e+07	1.51941e+07	8.86792e+06	9.53434e+06	4.82006e+06	3.86927e+06	1.48594e+07	FALSE
DCD	P81605	11284	contaminant	3	Jurkat cells	6	8	43.6	7.65	P0339497A	7.8973e+08	4.40388e+08	1.82932e+08	2.49936e+08	7.14098e+08	4.87276e+08	4.62038e+08	2.27425e+08	2.87117e+08	9.05268e+08	FALSE
DCK	P27707	30518	n/d	3	Jurkat cells	2	2	7.7	6.21	P0339497A	1.09463e+08	1.71253e+08	1.49886e+08	9.53755e+07	2.77511e+07	1.71056e+07	1.50225e+07	1.31672e+07	1.64083e+07	2.3648e+07	FALSE
DCTN1	Q14203	141693	n/d	3	Jurkat cells	9	9	7.6	6.45	P0339497A	3.3088e+08	4.42309e+08	3.08139e+08	1.84511e+08	8.26204e+07	5.93269e+07	5.7908e+07	4.38187e+07	4.21081e+07	9.12743e+07	FALSE
DCXR	Q7Z4W1	25913	OXIDOREDUCTASE	3	Jurkat cells	3	3	11.9	6.33	P0339497A	1.59652e+08	1.69828e+08	1.18013e+08	8.79302e+07	3.56924e+07	2.31171e+07	2.22602e+07	1.57431e+07	1.71492e+07	4.25194e+07	FALSE
DDB1	Q16531	126966	n/d	3	Jurkat cells	37	43	33.1	7.49	P0339497A	4.79873e+09	6.74469e+09	4.80278e+09	1.76253e+09	5.28521e+08	4.03309e+08	3.84352e+08	3.38898e+08	2.89345e+08	4.52991e+08	FALSE
DDX1	Q92499	82431	n/d	3	Jurkat cells	24	32	35.4	7.47	P0339497A	3.35425e+09	4.09059e+09	2.46027e+09	1.44617e+09	3.95951e+08	2.56875e+08	2.71129e+08	1.7503e+08	2.34685e+08	3.14166e+08	FALSE
DDX17	Q92841	80272	n/d	3	Jurkat cells	20	23	38.4	7.56	P0339497A	2.6692e+09	3.62277e+09	2.48191e+09	1.24454e+09	3.48997e+08	2.17553e+08	1.84934e+08	1.39196e+08	1.80212e+08	2.82415e+08	FALSE
DDX18	Q9NVP1	75406	n/d	3	Jurkat cells	5	5	8.4	6.38	P0339497A	2.64117e+08	2.97932e+08	2.27272e+08	1.21884e+08	6.15889e+07	5.06696e+07	4.26408e+07	4.32048e+07	3.36847e+07	6.51612e+07	FALSE
DDX21	Q9NR30	87343	n/d	3	Jurkat cells	19	22	28.9	7.09	P0339497A	1.90362e+09	2.18451e+09	1.57955e+09	5.66863e+08	1.93588e+08	1.6019e+08	1.39185e+08	1.34287e+08	1.03031e+08	1.5893e+08	FALSE
DDX23	Q9BUQ8	95581	n/d	3	Jurkat cells	3	3	3.4	6.4	P0339497A	8.57505e+07	1.06803e+08	8.80072e+07	3.7684e+07	1.69833e+07	1.12242e+07	1.35362e+07	9.67916e+06	1.08698e+07	1.47644e+07	FALSE
DDX24	Q9GZR7	96331	n/d	3	Jurkat cells	2	2	2.2	6.17	P0339497A	1.23595e+08	1.63042e+08	1.33907e+08	5.63896e+07	1.75365e+07	1.1763e+07	1.63852e+07	1.10243e+07	7.41456e+06	1.19549e+07	FALSE
DDX39B	Q13838	50679	n/d	3	Jurkat cells	5	6	14.7	6.79	P0339497A	3.33958e+08	4.64275e+08	3.33619e+08	2.33138e+08	6.31661e+07	3.98124e+07	4.45457e+07	3.42614e+07	2.8303e+07	5.12666e+07	FALSE
DDX3X	O00571	73243	n/d	3	Jurkat cells	13	13	19.2	7.21	P0339497A	1.0324e+09	1.3569e+09	1.00789e+09	5.79899e+08	2.09137e+08	1.1615e+08	1.23117e+08	9.80872e+07	1.09818e+08	1.70366e+08	FALSE
DDX42	Q86XP3	102974	n/d	3	Jurkat cells	7	7	7.1	6.32	P0339497A	2.64523e+08	3.28247e+08	2.41515e+08	1.36961e+08	6.13779e+07	4.26326e+07	3.95878e+07	3.20034e+07	3.37072e+07	4.50195e+07	FALSE
DDX46	Q7L014	117361	n/d	3	Jurkat cells	24	25	23.6	6.9	P0339497A	2.17019e+09	2.48819e+09	1.9237e+09	7.6216e+08	3.39509e+08	2.73898e+08	2.36066e+08	2.44611e+08	1.70398e+08	2.77146e+08	FALSE
DDX5	P17844	69147	n/d	3	Jurkat cells	17	19	27	7.59	P0339497A	3.77382e+09	5.02222e+09	3.36149e+09	1.78918e+09	3.87049e+08	2.18139e+08	2.25271e+08	1.37469e+08	1.86377e+08	2.71078e+08	FALSE
DDX50	Q9BQ39	82564	n/d	3	Jurkat cells	3	3	4.2	6.16	P0339497A	1.00543e+08	1.071e+08	8.09238e+07	5.37206e+07	3.09099e+07	1.85228e+07	2.05667e+07	1.57763e+07	1.57918e+07	2.74087e+07	FALSE
DDX58	O95786	106598	n/d	3	Jurkat cells	3	3	3.1	6	P0339497A	6.56266e+07	8.32724e+07	6.5718e+07	3.38778e+07	1.31368e+07	8.36854e+06	1.07803e+07	7.27708e+06	6.46489e+06	1.04675e+07	FALSE
DDX6	P26196	54416	n/d	3	Jurkat cells	7	7	15.7	6.71	P0339497A	4.20566e+08	5.22678e+08	3.6345e+08	2.26163e+08	7.09937e+07	4.82898e+07	5.77843e+07	3.67825e+07	3.95368e+07	6.08193e+07	FALSE
DDX60	Q8IY21	197851	n/d	3	Jurkat cells	3	4	2	5.63	P0339497A	8.18414e+07	1.12273e+08	8.66287e+07	5.08607e+07	1.8142e+07	1.23607e+07	1.18959e+07	8.98664e+06	7.60977e+06	1.41376e+07	FALSE
DENND4C	Q5VZ89	217816	n/d	3	Jurkat cells	2	2	1.3	6.2	P0339497A	6.36368e+07	8.78608e+07	6.47895e+07	2.50568e+07	9089114	5.57379e+06	6.92439e+06	4.87518e+06	5.82155e+06	7.22515e+06	FALSE
DERL1	Q9BUN8	28800	n/d	3	Jurkat cells	2	2	7.2	7.04	P0339497A	2.96086e+08	8.07477e+08	8.60845e+08	2.2653e+08	4.69827e+07	3.40351e+07	3.80536e+07	4.56933e+07	2.72791e+07	4.84179e+07	FALSE
DGKA	P23743	82629	n/d	3	Jurkat cells	9	9	13.1	6.73	P0339497A	6.97342e+08	9.5998e+08	6.34284e+08	2.9181e+08	1.1383e+08	8.6447e+07	8.25361e+07	5.99909e+07	5.63864e+07	1.02302e+08	FALSE
DGKZ	Q13574	124127	n/d	3	Jurkat cells	7	7	8.9	6.43	P0339497A	3.51953e+08	4.59097e+08	3.12653e+08	1.51318e+08	5.76021e+07	4.04336e+07	3.94019e+07	3.29205e+07	3.13383e+07	4.50006e+07	FALSE
DHCR24	Q15392	60101	OXIDOREDUCTASE	3	Jurkat cells	2	2	4.8	6.31	P0339497A	6.58821e+07	9.21595e+07	7.28819e+07	3.80129e+07	1.04719e+07	9.13802e+06	7.03002e+06	5.9078e+06	6.21973e+06	9.12294e+06	FALSE
DHCR7	Q9UBM7	54489	OXIDOREDUCTASE	3	Jurkat cells	8	8	15.8	7.25	P0339497A	5.95404e+08	8.90297e+08	6.43762e+08	4.24867e+08	1.40425e+08	9.64949e+07	9.39526e+07	7.98002e+07	8.15412e+07	1.25198e+08	FALSE
DHX15	O43143	90932	n/d	3	Jurkat cells	26	36	33.6	7.46	P0339497A	3.25576e+09	4.36423e+09	2.87718e+09	1.42521e+09	4.17177e+08	2.51386e+08	2.83443e+08	1.75422e+08	1.96667e+08	3.29797e+08	FALSE
DHX16	O60231	119262	n/d	3	Jurkat cells	5	5	4.7	6.46	P0339497A	2.71364e+08	3.88855e+08	2.78242e+08	1.52061e+08	7.03862e+07	4.24064e+07	4.41301e+07	3.46217e+07	3.06523e+07	5.49038e+07	FALSE
DHX29	Q7Z478	155234	n/d	3	Jurkat cells	6	6	3.5	6.22	P0339497A	3.36028e+08	3.98662e+08	2.33655e+08	1.29197e+08	5.15614e+07	3.41136e+07	3.48509e+07	2.45317e+07	2.76613e+07	4.86708e+07	FALSE
DHX30	Q7L2E3	129436	n/d	3	Jurkat cells	10	10	9.1	6.56	P0339497A	4.61092e+08	5.31009e+08	4.02893e+08	1.84991e+08	6.19419e+07	4.83036e+07	4.89724e+07	3.42428e+07	3.60996e+07	5.59809e+07	FALSE
DHX36	Q9H2U1	114759	n/d	3	Jurkat cells	7	7	7.6	6.56	P0339497A	1.76765e+08	2.2534e+08	1.5113e+08	8.864e+07	3.45261e+07	2.48321e+07	2.28186e+07	1.63135e+07	1.85337e+07	3.4839e+07	FALSE
DHX37	Q8IY37	129544	n/d	3	Jurkat cells	10	10	7.4	6.43	P0339497A	4.23722e+08	5.05229e+08	3.32325e+08	1.53446e+08	6.61305e+07	5.77167e+07	5.17275e+07	4.94658e+07	4.35805e+07	7.98428e+07	FALSE
DHX38	Q92620	140501	n/d	3	Jurkat cells	2	2	1.9	5.62	P0339497A	2.1887e+07	3.31164e+07	2.1502e+07	1.31568e+07	4.7383e+06	3.21373e+06	4.3277e+06	2.61421e+06	2.71431e+06	4.8069e+06	FALSE
DHX9	Q08211	140957	n/d	3	Jurkat cells	53	80	43.8	8.12	P0339497A	1.01077e+10	1.39014e+10	8.75163e+09	4.58959e+09	1.25673e+09	7.46696e+08	7.62991e+08	4.30497e+08	6.88911e+08	1.05447e+09	FALSE
DIAPH1	O60610	141346	n/d	3	Jurkat cells	14	15	10.8	6.85	P0339497A	1.06369e+09	1.55125e+09	1.04871e+09	4.07899e+08	1.45895e+08	1.04748e+08	1.1468e+08	8.3262e+07	9.51162e+07	1.25594e+08	FALSE
DICER1	Q9UPY3	218679	n/d	3	Jurkat cells	4	4	2.1	5.71	P0339497A	1.32021e+08	1.52234e+08	1.03622e+08	6.22524e+07	2.46622e+07	1.43476e+07	1.97064e+07	1.22691e+07	1.12787e+07	2.20747e+07	FALSE
DIP2B	Q9P265	171490	n/d	3	Jurkat cells	20	20	14.8	6.87	P0339497A	1.12545e+09	1.49981e+09	1.10634e+09	5.16898e+08	1.96476e+08	1.339e+08	1.34547e+08	1.07429e+08	1.02284e+08	1.70138e+08	FALSE
DIS3	Q9Y2L1	109001	n/d	3	Jurkat cells	12	12	14	6.69	P0339497A	7.30211e+08	9.3773e+08	5.9407e+08	2.96528e+08	1.08875e+08	7.28635e+07	7.9571e+07	6.93377e+07	6.34587e+07	9.821e+07	FALSE
DLAT	P10515	68996	n/d	3	Jurkat cells	2	2	3.7	6.22	P0339497A	9.98908e+07	1.1606e+08	8.71023e+07	3.80416e+07	9.18184e+06	6.51596e+06	7.3571e+06	3.64846e+06	4.85835e+06	9.67015e+06	FALSE
DLD	P09622	54177	OXIDOREDUCTASE	3	Jurkat cells	7	8	16.3	6.59	P0339497A	2.72204e+08	3.43138e+08	2.42993e+08	1.14364e+08	5.0124e+07	3.19718e+07	3.70254e+07	2.86419e+07	1.89225e+07	4.93009e+07	FALSE
DMXL1	Q9Y485	337835	n/d	3	Jurkat cells	2	2	0.6	6.12	P0339497A	1.42809e+08	1.77462e+08	1.34695e+08	5.88801e+07	1.82319e+07	1.22646e+07	1.1812e+07	9.58914e+06	9.09702e+06	2.22698e+07	FALSE
DMXL2	Q8TDJ6	339725	n/d	3	Jurkat cells	7	7	3.2	6.68	P0339497A	3.02655e+08	4.16952e+08	3.56142e+08	2.40756e+08	8.87599e+07	4.92884e+07	4.93022e+07	3.95565e+07	3.40381e+07	7.40361e+07	FALSE
DNAAF5	Q86Y56	93520	n/d	3	Jurkat cells	2	2	2.5	5.88	P0339497A	3.01321e+07	3.81523e+07	2.82158e+07	2.0508e+07	7.97457e+06	5.45918e+06	6.29867e+06	2.49226e+06	4.71542e+06	7.26263e+06	FALSE
DNAJA1	P31689	44868	n/d	3	Jurkat cells	9	9	22.4	7.24	P0339497A	1.15264e+09	1.3396e+09	9.59237e+08	3.40688e+08	1.09387e+08	1.07365e+08	8.15211e+07	7.20982e+07	9.06232e+07	1.22979e+08	FALSE
DNAJA2	O60884	45745	n/d	3	Jurkat cells	2	2	5.6	6.02	P0339497A	5.25933e+07	6.91509e+07	6.58273e+07	3.36106e+07	1.29665e+07	9.93111e+06	5.07682e+06	6.57587e+06	6.0639e+06	2.09982e+07	FALSE
DNAJC13	O75165	254412	n/d	3	Jurkat cells	24	25	13.3	6.61	P0339497A	9.79443e+08	1.33847e+09	9.0938e+08	5.73508e+08	1.89619e+08	1.13204e+08	1.24233e+08	7.98906e+07	1.01843e+08	1.7698e+08	FALSE
DNAJC7	Q99615	56440	n/d	3	Jurkat cells	5	5	8.5	6.43	P0339497A	2.00322e+08	2.44617e+08	1.73145e+08	1.17363e+08	5.50938e+07	3.80296e+07	4.25781e+07	2.67104e+07	3.6281e+07	4.92745e+07	FALSE
DNM2	P50570	98063	n/d	3	Jurkat cells	3	3	3.2	6.31	P0339497A	7.97403e+07	1.28113e+08	1.04127e+08	6.4506e+07	2.87788e+07	1.51617e+07	1.93287e+07	1.05286e+07	1.02232e+07	1.94345e+07	FALSE
DNMT1	P26358	184817	MT	3	Jurkat cells	72	94	42.8	7.8	P0339497A	1.42926e+10	1.80092e+10	1.17249e+10	3.14921e+09	9.6598e+08	7.40274e+08	5.84367e+08	5.1319e+08	5.56189e+08	9.23257e+08	FALSE
DNMT3A	Q9Y6K1	101857	n/d	3	Jurkat cells	4	4	3.6	6.39	P0339497A	1.8418e+08	2.53337e+08	1.97947e+08	1.14554e+08	3.60839e+07	1.21868e+07	3.81652e+07	1.09692e+07	1.66171e+07	1.56278e+07	FALSE
DNPEP	Q9ULA0	52428	PROTEASE	3	Jurkat cells	2	2	3.1	6.4	P0339497A	9.02169e+07	1.2219e+08	9.93527e+07	5.15243e+07	1.58555e+07	1.08595e+07	1.39785e+07	5.86052e+06	5.60198e+06	1.22791e+07	FALSE
DOCK10	Q96BY6	249528	n/d	3	Jurkat cells	10	10	4.8	6.46	P0339497A	3.59819e+08	4.73898e+08	3.48248e+08	1.99173e+08	6.19555e+07	3.56272e+07	5.89173e+07	2.63947e+07	2.96518e+07	4.66747e+07	FALSE
DOCK11	Q5JSL3	237668	n/d	3	Jurkat cells	16	16	7.2	6.62	P0339497A	7.779e+08	9.94051e+08	7.3782e+08	5.42328e+08	1.6255e+08	8.97228e+07	1.10359e+08	6.70649e+07	7.97048e+07	1.19338e+08	FALSE
DOCK2	Q92608	211946	n/d	3	Jurkat cells	30	32	17.5	6.94	P0339497A	1.74767e+09	2.49193e+09	1.77975e+09	1.19812e+09	3.07318e+08	1.65251e+08	2.10928e+08	1.32563e+08	1.61183e+08	2.58144e+08	FALSE
DOCK7	Q96N67	241410	n/d	3	Jurkat cells	27	29	13	6.81	P0339497A	1.6655e+09	2.43968e+09	1.93056e+09	1.06827e+09	2.72952e+08	1.63131e+08	1.97801e+08	1.30646e+08	1.5072e+08	2.23777e+08	FALSE
DPM3	Q9P2X0	13277	n/d	3	Jurkat cells	2	2	23.9	6.62	P0339497A	2.02111e+08	2.76022e+08	1.36579e+08	7.96605e+07	2.32382e+07	1.05819e+07	1.73183e+07	9.61375e+06	9.68091e+06	1.71042e+07	FALSE
DPP9	Q86TI2	101668	PROTEASE	3	Jurkat cells	3	3	4.5	6.38	P0339497A	1.54547e+08	1.87401e+08	1.04616e+08	6.44835e+07	2.32842e+07	1.61198e+07	1.41635e+07	1.33309e+07	1.2195e+07	1.63825e+07	FALSE
DPYSL2	Q16555	62293	PROTEASE	3	Jurkat cells	8	9	17	6.58	P0339497A	4.14152e+08	5.36564e+08	4.24682e+08	1.33073e+08	4.82225e+07	4.59317e+07	3.65193e+07	3.26746e+07	3.46777e+07	7.19097e+07	FALSE
DRG1	Q9Y295	40542	n/d	3	Jurkat cells	5	5	17.7	6.28	P0339497A	2.13482e+08	2.3924e+08	1.43032e+08	9.76618e+07	3.31873e+07	2.01613e+07	1.8799e+07	1.45055e+07	1.91671e+07	2.52328e+07	FALSE
DRG2	P55039	40746	n/d	3	Jurkat cells	3	3	9.6	5.29	P0339497A	5.54687e+07	6.81593e+07	5.62066e+07	4.11757e+07	1.49953e+07	9.20341e+06	9.8776e+06	5.65259e+06	7.01259e+06	1.2673e+07	FALSE
DSC1	Q08554	99986	contaminant	3	Jurkat cells	9	13	14.3	7.51	P0339497A	3.95591e+08	2.77364e+08	1.32404e+08	2.01478e+08	2.76706e+08	2.22798e+08	2.70654e+08	1.51685e+08	1.62997e+08	6.66891e+08	FALSE
DSC3	Q14574	99968	n/d	3	Jurkat cells	4	4	4.6	6.56	P0339497A	1.85026e+08	1.56285e+08	6.89881e+07	9.16085e+07	1.10086e+08	7.91483e+07	9.23105e+07	5.18162e+07	7.48125e+07	2.40183e+08	FALSE
DSG1	Q02413	113746	contaminant	3	Jurkat cells	21	32	22.2	7.48	P0339497A	1.45859e+09	9.474e+08	4.42446e+08	6.93963e+08	1.03664e+09	8.08882e+08	8.96742e+08	6.49277e+08	7.19834e+08	2.78835e+09	FALSE
DSP	P15924	331770	contaminant	3	Jurkat cells	106	129	31.8	7.69	P0339497A	9.28751e+09	5.52892e+09	2.6267e+09	4.43271e+09	5.30241e+09	5.24274e+09	4.84257e+09	3.72961e+09	6.78363e+09	1.93625e+10	FALSE
DSTN	P60981	18506	n/d	3	Jurkat cells	2	2	12.1	6.32	P0339497A	9.34116e+07	1.14927e+08	7.36858e+07	5.31774e+07	1.84095e+07	1.04298e+07	9.56038e+06	6.38607e+06	1.19644e+07	1.32466e+07	FALSE
DUT	P33316	26563	n/d	3	Jurkat cells	2	2	7.5	6.38	P0339497A	1.10506e+08	1.21176e+08	7.38308e+07	6.60006e+07	2.93589e+07	1.79882e+07	2.51169e+07	1.59546e+07	1.95627e+07	2.19933e+07	FALSE
DYNC1H1	Q14204	532401	n/d	3	Jurkat cells	190	257	40.4	7.83	P0339497A	1.95281e+10	3.21844e+10	2.62045e+10	2.75144e+10	7.91318e+09	2.9931e+09	4.3339e+09	2.56454e+09	3.71901e+09	5.33028e+09	FALSE
DYNC1I2	Q13409	71456	n/d	3	Jurkat cells	2	2	4.2	6.47	P0339497A	9.82574e+07	1.26336e+08	7.93209e+07	3.87901e+07	1.84163e+07	1.26302e+07	2.05656e+07	1.00585e+07	1.26263e+07	1.37786e+07	FALSE
DYRK1A	Q13627	85583	KINASE	3	Jurkat cells	3	3	4.7	6.26	P0339497A	6.92829e+07	2.71729e+08	3.56263e+08	1.57222e+08	2.50237e+07	1.2232e+07	8.91014e+06	1.89945e+06	2.16938e+06	1.15338e+07	TRUE
ECH1	Q13011	35816	n/d	3	Jurkat cells	4	4	10.1	6.44	P0339497A	2.99366e+08	3.67727e+08	2.46221e+08	2.44133e+08	8.06528e+07	4.0819e+07	5.0544e+07	2.98527e+07	4.2306e+07	5.69467e+07	FALSE
ECM1	Q16610	46099	n/d	3	Jurkat cells	3	3	4.4	6.76	P0339497A	1.91497e+08	1.47245e+08	7.9141e+07	1.10635e+08	1.34015e+08	1.18794e+08	1.17509e+08	9.99385e+07	8.47051e+07	3.79771e+08	FALSE
EDC3	Q96F86	56077	n/d	3	Jurkat cells	4	4	11.8	6.19	P0339497A	1.36129e+08	1.57826e+08	1.15668e+08	5.78626e+07	2.84868e+07	2.6322e+07	2.87793e+07	1.98861e+07	3.12921e+07	3.95219e+07	FALSE
EDC4	Q6P2E9	151659	n/d	3	Jurkat cells	11	12	9.7	6.71	P0339497A	6.94647e+08	1.05326e+09	5.90388e+08	2.67629e+08	9.72861e+07	7.2699e+07	6.97437e+07	4.4499e+07	5.14938e+07	7.33545e+07	FALSE
EDRF1	Q3B7T1	138527	n/d	3	Jurkat cells	2	2	1.7	5.65	P0339497A	1.54753e+07	1.84719e+07	1.35736e+07	9.75382e+06	3.94445e+06	2.51982e+06	4.14757e+06	1.52772e+06	2.17697e+06	2.47172e+06	FALSE
EED	O75530	53060	n/d	3	Jurkat cells	4	4	9.5	6.58	P0339497A	2.17267e+08	2.70351e+08	1.91236e+08	9.21809e+07	2.68617e+07	2.21047e+07	1.78655e+07	1.63317e+07	1.02857e+07	1.91282e+07	FALSE
EEF1A1	P68104	50140	n/d	3	Jurkat cells	20	32	43.7	8.18	P0339497A	5.45557e+09	7.29308e+09	4.37531e+09	2.78932e+09	8.03948e+08	4.73328e+08	5.15702e+08	4.22162e+08	4.8208e+08	6.34097e+08	FALSE
EEF1B2	P24534	24763	n/d	3	Jurkat cells	4	4	28	6.93	P0339497A	4.82209e+08	6.83116e+08	4.57354e+08	2.66419e+08	1.05937e+08	8.41788e+07	7.85066e+07	6.16476e+07	7.01672e+07	8.36743e+07	FALSE
EEF1D	P29692	71407	n/d	3	Jurkat cells	3	3	12.1	6.49	P0339497A	1.17727e+08	1.56708e+08	1.32232e+08	1.25457e+08	4.92074e+07	3.05788e+07	3.42258e+07	2.19031e+07	2.97126e+07	3.9287e+07	FALSE
EEF1G	P26641	56149	n/d	3	Jurkat cells	14	15	22.7	7.25	P0339497A	1.75442e+09	2.3367e+09	1.47655e+09	1.09092e+09	3.58187e+08	2.35036e+08	2.30819e+08	1.89665e+08	2.31281e+08	3.7769e+08	FALSE
EEF2	P13639	95337	n/d	3	Jurkat cells	46	80	48.3	8.15	P0339497A	1.08408e+10	1.67853e+10	1.06459e+10	6.54607e+09	2.01127e+09	1.17589e+09	1.20911e+09	8.4555e+08	1.01354e+09	1.63798e+09	FALSE
EEFSEC	P57772	65304	n/d	3	Jurkat cells	5	5	10.4	6.2	P0339497A	1.01012e+08	1.13303e+08	7.68316e+07	2.76253e+07	1.06309e+07	9.80322e+06	9.91564e+06	7.49991e+06	5.87605e+06	1.20691e+07	FALSE
EFL1	Q7Z2Z2	125428	n/d	3	Jurkat cells	4	4	5	6.38	P0339497A	2.28009e+08	2.58422e+08	1.68671e+08	7.74384e+07	3.15744e+07	2.56325e+07	2.15867e+07	1.8137e+07	1.74771e+07	2.64805e+07	FALSE
EFTUD2	Q15029	109434	n/d	3	Jurkat cells	17	17	17.7	6.83	P0339497A	1.26147e+09	1.65623e+09	1.04931e+09	6.21408e+08	2.04681e+08	1.27622e+08	1.33629e+08	1.0107e+08	1.19511e+08	1.84626e+08	FALSE
EIF1AX	P47813	16460	n/d	3	Jurkat cells	2	2	14.6	6.48	P0339497A	1.17528e+08	1.44033e+08	9.09826e+07	7.78075e+07	3.38743e+07	1.97062e+07	2.17989e+07	1.72777e+07	2.14315e+07	3.01933e+07	FALSE
EIF2A	Q9BY44	64989	n/d	3	Jurkat cells	2	2	2.4	6.28	P0339497A	1.41274e+08	1.69981e+08	9.92817e+07	7.17995e+07	2.22964e+07	1.43132e+07	1.43994e+07	1.0814e+07	1.23331e+07	1.69111e+07	FALSE
EIF2AK2	P19525	62094	KINASE	3	Jurkat cells	20	28	34.8	7.87	P0339497A	4.62907e+08	2.82567e+09	7.59903e+09	6.03008e+09	9.29178e+08	2.14337e+08	1.55304e+08	3.80828e+07	5.07139e+07	9.58409e+07	TRUE
EIF2AK4	Q9P2K8	186908	KINASE	3	Jurkat cells	9	9	5.5	6.58	P0339497A	2.23578e+08	7.51782e+08	7.63231e+08	3.82153e+08	9.53692e+07	5.55164e+07	6.77384e+07	3.77392e+07	4.52621e+07	7.49073e+07	TRUE
EIF2B3	Q9NR50	50240	n/d	3	Jurkat cells	2	2	4.6	5.89	P0339497A	9.39837e+07	1.11573e+08	7.24386e+07	4.28069e+07	1.3773e+07	9.15083e+06	7.0673e+06	6.89038e+06	7.82614e+06	9.58923e+06	FALSE
EIF2S1	P05198	36112	n/d	3	Jurkat cells	2	2	8.6	6.05	P0339497A	3.80173e+07	4.66908e+07	3.25809e+07	2.4299e+07	1.53921e+07	5.19245e+06	5.78724e+06	4.11113e+06	4.31462e+06	6.38319e+06	FALSE
EIF2S2	P20042	38388	n/d	3	Jurkat cells	4	4	11.7	6.54	P0339497A	2.60305e+08	3.22121e+08	2.23225e+08	1.16595e+08	4.77363e+07	3.50845e+07	2.60015e+07	2.77287e+07	2.4092e+07	3.54589e+07	FALSE
EIF2S3	P41091	51109	n/d	3	Jurkat cells	10	10	24.6	7.22	P0339497A	1.31238e+09	1.72533e+09	1.10423e+09	6.72025e+08	1.90682e+08	1.19233e+08	1.33364e+08	1.11743e+08	1.1456e+08	1.35679e+08	FALSE
EIF3A	Q14152	166567	n/d	3	Jurkat cells	11	11	7.4	6.57	P0339497A	7.02039e+08	8.47484e+08	5.10955e+08	3.73605e+08	1.52221e+08	1.07267e+08	9.8946e+07	7.9093e+07	7.54206e+07	1.37667e+08	FALSE
EIF3B	P55884	99028	n/d	3	Jurkat cells	4	4	5.8	6.03	P0339497A	1.19281e+08	1.556e+08	1.12531e+08	6.70714e+07	2.39358e+07	1.55834e+07	1.33484e+07	1.03138e+07	1.43285e+07	2.47153e+07	FALSE
EIF3C	Q99613	105343	n/d	3	Jurkat cells	7	7	8.4	6.81	P0339497A	6.09064e+08	7.31101e+08	4.85993e+08	2.53307e+08	7.96574e+07	5.78896e+07	5.30941e+07	5.70314e+07	4.50643e+07	7.78587e+07	FALSE
EIF3D	O15371	63972	n/d	3	Jurkat cells	6	6	10.6	6.81	P0339497A	5.00208e+08	6.26009e+08	4.00957e+08	2.18905e+08	7.30221e+07	5.63712e+07	5.33027e+07	4.48995e+07	4.83619e+07	7.0797e+07	FALSE
EIF3E	P60228	52220	n/d	3	Jurkat cells	4	4	11	6.53	P0339497A	1.38832e+08	1.85282e+08	1.35485e+08	1.00762e+08	3.65878e+07	2.66626e+07	3.22089e+07	2.20515e+07	2.1972e+07	5.59474e+07	FALSE
EIF3F	O00303	37563	PROTEASE	3	Jurkat cells	3	3	8.7	6.3	P0339497A	1.50173e+08	2.00203e+08	1.3782e+08	9.04592e+07	3.25528e+07	1.88043e+07	2.43573e+07	1.35499e+07	1.6841e+07	2.26158e+07	FALSE
EIF3I	Q13347	36501	n/d	3	Jurkat cells	8	9	27.4	7.19	P0339497A	8.61873e+08	1.07126e+09	7.93893e+08	4.43394e+08	1.51307e+08	9.65921e+07	1.02884e+08	8.66638e+07	8.07955e+07	1.11766e+08	FALSE
EIF3K	Q9UBQ5	25059	n/d	3	Jurkat cells	2	2	9.6	6.43	P0339497A	7.84178e+07	1.0789e+08	7.82611e+07	4.14432e+07	2.15621e+07	1.75675e+07	1.48103e+07	1.084e+07	1.44533e+07	3.5799e+07	FALSE
EIF3L	Q9Y262	66726	n/d	3	Jurkat cells	9	9	18.3	6.64	P0339497A	4.03882e+08	5.67556e+08	4.18082e+08	2.93868e+08	8.73087e+07	4.89132e+07	5.37489e+07	4.06033e+07	4.24117e+07	6.2059e+07	FALSE
EIF4A1	P60842	46153	n/d	3	Jurkat cells	5	5	36	7.22	P0339497A	5.1162e+08	6.12565e+08	3.69942e+08	2.26574e+08	7.041e+07	4.72646e+07	4.38843e+07	2.8518e+07	5.07274e+07	6.83114e+07	FALSE
EIF4A2	Q14240	46489	n/d	3	Jurkat cells	2	2	6.1	6.58	P0339497A	1.93401e+08	2.52349e+08	1.68363e+08	1.02924e+08	3.61891e+07	2.25744e+07	3.31653e+07	1.86429e+07	1.94069e+07	3.90527e+07	FALSE
EIF4A3	P38919	46871	n/d	3	Jurkat cells	12	12	24.3	6.97	P0339497A	1.3733e+09	1.82047e+09	1.25105e+09	6.82102e+08	2.14344e+08	1.36123e+08	1.34822e+08	1.02968e+08	1.16872e+08	1.65678e+08	FALSE
EIF4G1	Q04637	176235	n/d	3	Jurkat cells	8	8	7.9	6.62	P0339497A	5.28838e+08	5.79065e+08	3.74964e+08	2.04789e+08	7.94889e+07	4.65048e+07	5.13005e+07	3.65959e+07	3.21305e+07	5.75644e+07	FALSE
EIF4G2	P78344	98149	n/d	3	Jurkat cells	4	4	3.6	6.38	P0339497A	2.2245e+08	2.58372e+08	1.54227e+08	8.94649e+07	3.77211e+07	2.12248e+07	2.62447e+07	1.67682e+07	1.4899e+07	4.46945e+07	FALSE
EIF5	P55010	49222	n/d	3	Jurkat cells	2	2	4.4	5.81	P0339497A	3.27254e+07	4.19146e+07	2.77442e+07	2.16576e+07	7.62668e+06	4.67528e+06	5.71204e+06	3.4998e+06	4.00703e+06	6.98044e+06	FALSE
EIF5A	P63241	20170	n/d	3	Jurkat cells	5	7	37	7.43	P0339497A	8.45911e+08	1.10332e+09	6.88869e+08	6.24188e+08	2.15557e+08	9.76544e+07	1.21782e+08	9.26763e+07	1.3498e+08	1.50534e+08	FALSE
EIF5B	O60841	138825	n/d	3	Jurkat cells	4	4	4.2	6.15	P0339497A	2.20953e+08	2.33269e+08	1.45787e+08	8.4959e+07	3.7859e+07	2.81507e+07	2.63173e+07	2.5253e+07	2.30605e+07	3.6637e+07	FALSE
EIF6	P56537	26599	n/d	3	Jurkat cells	4	4	33.1	6.58	P0339497A	9.96222e+07	1.38513e+08	9.56279e+07	5.10482e+07	2.51782e+07	2.06615e+07	1.96877e+07	1.39823e+07	1.37969e+07	3.96737e+07	FALSE
ELAC2	Q9BQ52	92218	n/d	3	Jurkat cells	12	13	15.3	6.61	P0339497A	4.77279e+08	6.36446e+08	3.90715e+08	2.20902e+08	5.89026e+07	3.75199e+07	4.51055e+07	2.35809e+07	3.37603e+07	4.11671e+07	FALSE
ELAVL1	Q15717	38996	n/d	3	Jurkat cells	3	4	10.1	6.39	P0339497A	1.43404e+08	1.83877e+08	1.61637e+08	1.09162e+08	3.95573e+07	2.6254e+07	2.93678e+07	2.11155e+07	2.17467e+07	2.8856e+07	FALSE
ELMO1	Q92556	83829	n/d	3	Jurkat cells	3	3	3.6	6.52	P0339497A	1.03921e+08	1.27988e+08	9.43946e+07	5.88986e+07	2.33765e+07	1.56517e+07	1.69406e+07	1.02042e+07	1.1351e+07	1.95475e+07	FALSE
ELOC	Q15369	12473	n/d	3	Jurkat cells	2	2	19.6	6.6	P0339497A	1.62203e+08	2.27658e+08	1.50088e+08	1.32713e+08	5.10621e+07	3.02687e+07	3.33373e+07	2.44046e+07	2.53128e+07	4.0872e+07	FALSE
ELOVL5	Q9NYP7	38402	n/d	3	Jurkat cells	4	5	17.4	7.3	P0339497A	4.78185e+08	7.67481e+08	5.28318e+08	1.74829e+08	7.12269e+07	6.6542e+07	4.89558e+07	5.17602e+07	3.85431e+07	6.03662e+07	FALSE
ELP1	O95163	150253	n/d	3	Jurkat cells	13	13	11.4	6.53	P0339497A	5.36533e+08	7.27817e+08	4.89727e+08	2.31417e+08	8.00702e+07	5.72198e+07	5.25833e+07	4.46311e+07	4.22685e+07	6.95291e+07	FALSE
ELP2	Q6IA86	99987	n/d	3	Jurkat cells	5	5	10.4	6.46	P0339497A	1.62307e+08	2.02207e+08	1.27067e+08	6.50096e+07	2.68527e+07	1.89184e+07	2.28186e+07	1.56851e+07	1.5381e+07	3.6256e+07	FALSE
EMC8	O43402	23773	n/d	3	Jurkat cells	3	3	13.8	6.04	P0339497A	8.58022e+07	1.07078e+08	7.88899e+07	3.99608e+07	1.50599e+07	1.21988e+07	1.40199e+07	8.3507e+06	7.18032e+06	1.99037e+07	FALSE
EMG1	Q92979	26720	n/d	3	Jurkat cells	2	2	7.4	6.53	P0339497A	1.60568e+08	1.91558e+08	1.14252e+08	7.64533e+07	2.58136e+07	1.80784e+07	1.73368e+07	1.45636e+07	1.18956e+07	2.39798e+07	FALSE
ENO1	P06733	47168	n/d	3	Jurkat cells	6	6	17.7	6.69	P0339497A	3.26392e+08	4.10623e+08	3.4928e+08	2.18621e+08	1.17312e+08	1.21721e+08	1.02718e+08	8.75955e+07	1.53838e+08	1.69474e+08	FALSE
EP300	Q09472	264158	BROMO, HAT	3	Jurkat cells	6	6	2.2	6.27	P0339497A	2.28428e+08	3.06452e+08	1.99995e+08	1.02945e+08	4.57188e+07	2.89273e+07	4.0292e+07	1.95932e+07	1.79154e+07	3.29768e+07	FALSE
EP400	Q96L91	343485	n/d	3	Jurkat cells	8	9	2.6	6.32	P0339497A	3.66777e+08	4.80143e+08	3.80847e+08	1.56307e+08	6.31905e+07	4.35688e+07	4.4492e+07	2.5445e+07	3.13961e+07	4.96572e+07	FALSE
EPRS	P07814	170589	n/d	3	Jurkat cells	64	94	42.5	7.99	P0339497A	1.33353e+10	17044488779	9.48747e+09	4.41952e+09	1.02186e+09	6.78441e+08	5.10094e+08	3.37234e+08	5.33349e+08	1.0184e+09	FALSE
ERH	P84090	12259	n/d	3	Jurkat cells	5	5	40.4	7.16	P0339497A	6.16493e+08	7.85503e+08	4.56203e+08	4.14902e+08	1.26759e+08	6.07993e+07	7.75598e+07	5.52701e+07	7.26729e+07	9.31158e+07	FALSE
ESD	P10768	31462	PROTEASE	3	Jurkat cells	5	6	14.9	7.3	P0339497A	4.45749e+08	9.96956e+08	1.21078e+09	8.53081e+08	1.55517e+08	6.12007e+07	6.72681e+07	2.62723e+07	5.41992e+07	7.86512e+07	FALSE
ESYT2	A0FGR8	104707	n/d	3	Jurkat cells	2	2	2.6	6.27	P0339497A	4.78513e+07	6.7284e+07	6.56632e+07	3.87886e+07	1.48653e+07	9.88512e+06	8.06069e+06	6.88032e+06	6.2359e+06	1.08337e+07	FALSE
ETF1	P62495	49030	n/d	3	Jurkat cells	3	3	7.3	5.97	P0339497A	6.59118e+07	8.35486e+07	5.72384e+07	3.00978e+07	1.38525e+07	7.91993e+06	1.13808e+07	7.57855e+06	7.56149e+06	1.03827e+07	FALSE
ETNK1	Q9HBU6	50968	n/d	3	Jurkat cells	3	3	6	6.39	P0339497A	1.89214e+08	2.51102e+08	1.66848e+08	8.8076e+07	3.84697e+07	2.38842e+07	1.50622e+07	1.1345e+07	2.01768e+07	2.00003e+07	FALSE
EXOSC10	Q01780	100830	n/d	3	Jurkat cells	5	5	6.2	6.05	P0339497A	1.61389e+08	2.06318e+08	1.35271e+08	8.79607e+07	3.7476e+07	1.97186e+07	1.72764e+07	1.5276e+07	1.19538e+07	2.2497e+07	FALSE
EXOSC7	Q15024	31821	n/d	3	Jurkat cells	5	5	15.8	6.47	P0339497A	2.4827e+08	3.29798e+08	1.97658e+08	1.79116e+08	7.78504e+07	4.93851e+07	5.8409e+07	4.0629e+07	4.47453e+07	5.90908e+07	FALSE
EXOSC9	Q06265	50803	n/d	3	Jurkat cells	5	5	12.8	6.67	P0339497A	4.59789e+08	4.85478e+08	2.65015e+08	1.287e+08	3.94804e+07	3.21354e+07	3.28997e+07	2.3397e+07	2.61839e+07	4.00382e+07	FALSE
EZR	P15311	69412	n/d	3	Jurkat cells	2	2	2.7	6.31	P0339497A	1.19373e+08	1.46956e+08	1.17208e+08	7.9208e+07	4.39327e+07	3.56944e+07	3.15363e+07	3.83683e+07	3.23786e+07	5.13374e+07	FALSE
FABP5	Q01469	15164	contaminant	3	Jurkat cells	11	23	75.6	7.82	P0339497A	1.0581e+09	3.13274e+09	3.81217e+09	2.70146e+09	5.30398e+08	2.70969e+08	2.18811e+08	9.29872e+07	3.93402e+08	4.66768e+08	TRUE
FAM111B	Q6SJ93	84673	n/d	3	Jurkat cells	2	2	2.9	5.75	P0339497A	4.46973e+07	5.88443e+07	5.54927e+07	3.21202e+07	1.00507e+07	9.03951e+06	8.05739e+06	4.80869e+06	6.18883e+06	9.19573e+06	FALSE
FAM120A	Q9NZB2	125270	n/d	3	Jurkat cells	17	18	19.2	6.78	P0339497A	8.2011e+08	1.06666e+09	7.4438e+08	3.53221e+08	1.05351e+08	7.22267e+07	6.92009e+07	5.55658e+07	5.07178e+07	8.89457e+07	FALSE
FAM120C	Q9NX05	120587	n/d	3	Jurkat cells	2	2	2.1	6.13	P0339497A	4.56211e+07	5.91794e+07	4.88857e+07	2.49052e+07	9.017e+06	6.31145e+06	5.99227e+06	3.30601e+06	4.58642e+06	7.06824e+06	FALSE
FAM133B	Q5BKY9	28385	n/d	3	Jurkat cells	2	2	7.3	6.74	P0339497A	1.20865e+08	1.38725e+08	1.13375e+08	3.91355e+07	1.65921e+07	1.49915e+07	8.05044e+06	1.97306e+07	8.09257e+06	1.16333e+07	FALSE
FAM160B1	Q5W0V3	86557	n/d	3	Jurkat cells	2	2	4.1	6.1	P0339497A	5.29643e+07	6.72972e+07	4.09212e+07	2.3631e+07	1.06486e+07	9.34216e+06	7.23814e+06	6.41933e+06	7.68063e+06	1.4315e+07	FALSE
FAM208A	Q9UK61	189029	n/d	3	Jurkat cells	2	2	1.6	6.01	P0339497A	5.44932e+07	6.35796e+07	4.53202e+07	2.67881e+07	1.0585e+07	6.89256e+06	5.90366e+06	5.08106e+06	3.95039e+06	9.38706e+06	FALSE
FANCD2	Q9BXW9	166460	n/d	3	Jurkat cells	3	3	3.2	6.11	P0339497A	8.54777e+07	1.00705e+08	7.25711e+07	4.72058e+07	2.00028e+07	1.59136e+07	1.48425e+07	1.04209e+07	1.19724e+07	1.80141e+07	FALSE
FANCI	Q9NVI1	149322	n/d	3	Jurkat cells	11	11	8	6.43	P0339497A	3.68091e+08	4.98655e+08	3.41739e+08	2.17317e+08	6.21776e+07	3.53743e+07	4.83528e+07	3.27411e+07	3.14985e+07	5.49131e+07	FALSE
FARSB	Q9NSD9	66115	n/d	3	Jurkat cells	15	16	27.2	6.86	P0339497A	1.17201e+09	1.47761e+09	9.29658e+08	6.36223e+08	1.93404e+08	1.1454e+08	1.23496e+08	9.71845e+07	9.62907e+07	1.57474e+08	FALSE
FASN	P49327	273423	OXIDOREDUCTASE	3	Jurkat cells	76	92	33.3	7.79	P0339497A	8.75327e+09	1.37913e+10	1.03155e+10	7.88681e+09	1.89163e+09	8.20492e+08	9.61917e+08	5.75875e+08	8.46333e+08	1.27535e+09	FALSE
FBL	P22087	33784	MT	3	Jurkat cells	5	5	16.5	6.39	P0339497A	3.32064e+08	3.77202e+08	2.56925e+08	1.60763e+08	5.9118e+07	4.48071e+07	4.67528e+07	3.18284e+07	3.68625e+07	4.90007e+07	FALSE
FBXL18	Q96ME1	78919	n/d	3	Jurkat cells	4	4		5.82	P0339497A	6.217e+07	7.74495e+07	5.49879e+07	3.71544e+07	1.5262e+07	9.46904e+06	1.08885e+07	6.01421e+06	7.00884e+06	1.15629e+07	FALSE
FDFT1	P37268	48115	OXIDOREDUCTASE	3	Jurkat cells	5	5	16.5	6.83	P0339497A	1.4162e+08	2.32366e+08	1.98654e+08	1.0206e+08	2.7723e+07	1.63103e+07	1.9276e+07	1.27534e+07	1.41357e+07	2.41248e+07	FALSE
FDPS	P14324	48275	n/d	3	Jurkat cells	6	6	14.3	6.57	P0339497A	3.85244e+08	4.73401e+08	2.77536e+08	1.86301e+08	6.74946e+07	4.75084e+07	4.77003e+07	3.30791e+07	4.15516e+07	6.43003e+07	FALSE
FECH	P22830	48624	n/d	3	Jurkat cells	6	6	13.2	6.37	P0339497A	1.52163e+08	2.10061e+08	1.96008e+08	2.12424e+08	7.94904e+07	3.34336e+07	3.26436e+07	2.11101e+07	2.79872e+07	3.85355e+07	FALSE
FEN1	P39748	42592	n/d	3	Jurkat cells	8	9	20	6.91	P0339497A	9.05799e+08	1.21137e+09	8.10462e+08	3.2765e+08	8.18177e+07	6.04821e+07	4.73589e+07	3.8231e+07	3.68871e+07	6.25592e+07	FALSE
FER	P16591	94637	KINASE	3	Jurkat cells	10	10	12.3	7.01	P0339497A	1.32113e+08	5.54829e+08	1.00777e+09	8.42692e+08	1.80725e+08	5.09333e+07	4.06445e+07	3.95564e+07	2.95304e+07	4.83743e+07	TRUE
FERMT3	Q86UX7	75952	n/d	3	Jurkat cells	12	12	20.7	7.03	P0339497A	1.24637e+09	1.54515e+09	9.56209e+08	5.08971e+08	1.21488e+08	8.05697e+07	7.1081e+07	3.4551e+07	7.5797e+07	9.88589e+07	FALSE
FH	P07954	50212	n/d	3	Jurkat cells	2	2	3.5	6.09	P0339497A	9.6556e+07	1.12613e+08	8.4396e+07	6.71567e+07	2.60608e+07	1.60993e+07	1.59637e+07	1.26695e+07	1.42872e+07	2.15237e+07	FALSE
FHL1	Q13642	34997	n/d	3	Jurkat cells	6	6	12.4	6.45	P0339497A	5.06307e+08	5.22345e+08	3.13498e+08	1.22485e+08	4.45123e+07	3.9859e+07	3.00972e+07	3.23404e+07	2.87692e+07	9.1889e+07	FALSE
FKBP1A	P62942	11951	n/d	3	Jurkat cells	2	2	25	6.69	P0339497A	1.46518e+08	2.28019e+08	1.6427e+08	1.35252e+08	4.71985e+07	2.17623e+07	2.60945e+07	1.80152e+07	2.69756e+07	3.22873e+07	FALSE
FKBP4	Q02790	51804	n/d	3	Jurkat cells	9	9	20	6.65	P0339497A	4.9297e+08	5.91037e+08	3.72115e+08	2.96569e+08	8.74298e+07	5.3749e+07	7.00518e+07	4.73873e+07	5.33492e+07	7.59765e+07	FALSE
FLG	P20930	435164	contaminant	3	Jurkat cells	20	43	3.3	8.06	P0339497A	2.96956e+09	1.86511e+09	5.57894e+08	1.15096e+09	2.40793e+09	1.79248e+09	1.56994e+09	1.33087e+09	1.43524e+09	6.99226e+09	FALSE
FLG2	Q5D862	248070	contaminant	3	Jurkat cells	12	17	5.4	7.95	P0339497A	1.18577e+09	7.74686e+08	2.06188e+08	4.78155e+08	9.10264e+08	6.43188e+08	6.4695e+08	6.97646e+08	3.9374e+08	2.85355e+09	FALSE
FLII	Q13045	144749	n/d	3	Jurkat cells	16	16	11	6.82	P0339497A	1.00602e+09	1.25194e+09	8.10698e+08	3.61632e+08	1.45458e+08	8.71216e+07	1.07676e+08	6.88076e+07	7.02457e+07	1.20801e+08	FALSE
FLNA	P21333	280736	n/d	3	Jurkat cells	84	107	39.3	7.88	P0339497A	13334425118	1.65337e+10	1.18394e+10	3.22519e+09	1.04411e+09	9.35261e+08	7.00162e+08	5.98652e+08	5.95498e+08	9.91806e+08	FALSE
FLNB	O75369	281631	n/d	3	Jurkat cells	64	74	30.4	7.51	P0339497A	6.93569e+09	8.33926e+09	5.73444e+09	1.73732e+09	7.00097e+08	5.44076e+08	4.52193e+08	4.13154e+08	3.83477e+08	6.19572e+08	FALSE
FRYL	O94915	339594	n/d	3	Jurkat cells	8	9	2.6	6.63	P0339497A	3.56611e+08	5.22563e+08	4.35979e+08	2.47688e+08	7.61088e+07	3.94386e+07	4.59751e+07	3.19159e+07	3.31075e+07	5.65195e+07	FALSE
FTO	Q9C0B1	58281	OXIDOREDUCTASE	3	Jurkat cells	10	10	23.2	7.14	P0339497A	3.10021e+08	8.64133e+08	1.32536e+09	8.33679e+08	1.53086e+08	5.33058e+07	4.95517e+07	2.60243e+07	2.46127e+07	5.08181e+07	TRUE
FUBP1	Q96AE4	68604	n/d	3	Jurkat cells	4	4	10.1	6.54	P0339497A	9.02664e+07	2.02176e+08	2.26827e+08	9.69818e+07	2.7078e+07	1.87425e+07	2.65365e+07	1.6882e+07	1.16238e+07	2.10333e+07	FALSE
G6PD	P11413	63826	OXIDOREDUCTASE	3	Jurkat cells	17	17	33.4	6.93	P0339497A	1.24602e+09	1.56522e+09	9.34319e+08	4.96943e+08	1.61637e+08	1.20665e+08	1.1561e+08	1.06194e+08	8.64168e+07	1.6204e+08	FALSE
GANAB	Q14697	109437	n/d	3	Jurkat cells	5	5	7.4	6.5	P0339497A	7.18098e+07	9.51387e+07	9.19857e+07	6.21789e+07	2.76451e+07	2.17732e+07	2.28635e+07	1.42567e+07	1.39824e+07	1.94998e+07	FALSE
GAPDH	P04406	36053	OXIDOREDUCTASE, contaminant	3	Jurkat cells	19	41	61.2	8.29	P0339497A	4.49578e+09	5.57937e+09	3.15953e+09	1.96419e+09	8.82027e+08	6.58457e+08	5.66115e+08	5.27368e+08	5.43761e+08	1.19468e+09	FALSE
GARS	P41250	83165	n/d	3	Jurkat cells	13	13	14.3	6.84	P0339497A	1.08909e+09	1.47658e+09	8.65165e+08	5.92737e+08	1.83168e+08	1.10334e+08	1.2023e+08	9.05311e+07	1.13834e+08	1.44535e+08	FALSE
GART	P22102	107766	n/d	3	Jurkat cells	32	36	35.8	7.42	P0339497A	3.44233e+09	4.80818e+09	3.12626e+09	1.39625e+09	4.23097e+08	3.25526e+08	2.95561e+08	2.47236e+08	2.12524e+08	3.66248e+08	FALSE
GATD3A	P0DPI2	28170	n/d	3	Jurkat cells	2	2	5.6	6.82	P0339497A	2.16597e+08	2.94249e+08	2.2886e+08	1.28877e+08	5.34728e+07	4.51401e+07	4.85957e+07	4.01809e+07	4.06144e+07	5.80942e+07	FALSE
GBF1	Q92538	206444	n/d	3	Jurkat cells	10	10	5.8	6.5	P0339497A	3.85824e+08	5.36063e+08	3.47516e+08	1.62655e+08	5.661e+07	4.14853e+07	4.26992e+07	3.63091e+07	3.53398e+07	5.28918e+07	FALSE
GBP1	P32455	67930	n/d	3	Jurkat cells	2	2	4.2	6.26	P0339497A	7.42676e+07	8.55601e+07	4.98012e+07	2.83597e+07	1.20105e+07	7.34989e+06	1.47995e+07	1.00058e+07	3.495e+06	9.67876e+06	FALSE
GCN1	Q92616	292755	n/d	3	Jurkat cells	14	14	4.8	6.51	P0339497A	3.83307e+08	5.41865e+08	3.9029e+08	3.53118e+08	1.20499e+08	6.78498e+07	8.57837e+07	5.58555e+07	7.40371e+07	9.9091e+07	FALSE
GDI1	P31150	50582	n/d	3	Jurkat cells	2	2	6	5.95	P0339497A	3.44666e+07	3.67882e+07	3.04774e+07	1.73254e+07	8.44256e+06	6.98851e+06	5.60193e+06	1.09194e+07	6.9283e+06	1.04749e+07	FALSE
GDI2	P50395	50663	n/d	3	Jurkat cells	13	17	52.8	7.53	P0339497A	1.45031e+09	1.86551e+09	1.19859e+09	7.58781e+08	2.25378e+08	1.52412e+08	1.56736e+08	1.18396e+08	1.58601e+08	2.11493e+08	FALSE
GEMIN4	P57678	120036	n/d	3	Jurkat cells	5	5	4.7	6.48	P0339497A	1.9863e+08	2.5432e+08	1.76876e+08	1.13171e+08	3.15803e+07	1.77754e+07	2.16572e+07	1.37559e+07	1.47542e+07	2.35729e+07	FALSE
GEMIN5	Q8TEQ6	168587	n/d	3	Jurkat cells	14	14	10.5	6.63	P0339497A	7.57098e+08	9.69368e+08	5.97677e+08	2.93325e+08	8.56853e+07	5.27775e+07	1.10125e+08	4.6185e+07	4.98334e+07	6.93186e+07	FALSE
GFM1	Q96RP9	85868	n/d	3	Jurkat cells	3	3	4	5.8	P0339497A	1.0697e+08	1.20695e+08	8.2817e+07	4.64137e+07	8.85703e+06	7.20359e+06	8.11109e+06	5.81816e+06	6.04346e+06	1.23608e+07	FALSE
GFPT1	Q06210	78806	PROTEASE	3	Jurkat cells	24	29	42.5	7.11	P0339497A	1.82567e+09	2.58395e+09	1.66773e+09	9.9352e+08	5.91124e+08	3.48503e+08	3.26508e+08	2.84282e+08	3.01704e+08	3.83521e+08	FALSE
GGCT	O75223	21007	n/d	3	Jurkat cells	4	5	21.3	6.62	P0339497A	1.86838e+08	1.16917e+08	6.15336e+07	1.0314e+08	1.70675e+08	1.28398e+08	1.11286e+08	9.82107e+07	1.00255e+08	3.67723e+08	FALSE
GGH	Q92820	35964	PROTEASE	3	Jurkat cells	2	2	5	6.04	P0339497A	7.58996e+07	1.01103e+08	9.08804e+07	5.43647e+07	3.86658e+07	2.78082e+07	2.51093e+07	1.94529e+07	2.01547e+07	6.1534e+07	FALSE
GIMAP5	Q96F15	39584	n/d	3	Jurkat cells	2	2	7.2	6.15	P0339497A	7.07795e+07	1.06945e+08	9.15809e+07	4.10891e+07	1.71382e+07	1.13061e+07	1.14925e+07	9.55737e+06	9.71406e+06	1.21016e+07	FALSE
GLOD4	Q9HC38	33232	n/d	3	Jurkat cells	2	2	2.2	5.96	P0339497A	4.34851e+07	5.44283e+07	3.64495e+07	1.91434e+07	4.46276e+06	4.70106e+06	4.7118e+06	2.66914e+06	3.8104e+06	5.50946e+06	FALSE
GLRX3	O76003	37432	n/d	3	Jurkat cells	2	2	6.9	6.38	P0339497A	3.30181e+07	3.93426e+07	3.81155e+07	1.97811e+07	7.16889e+06	4.31995e+06	4.58479e+06	3.19312e+06	2.78688e+06	4.0404e+06	FALSE
GLS	O94925	73460	n/d	3	Jurkat cells	4	4	7.3	6.33	P0339497A	2.97212e+08	3.56909e+08	2.32358e+08	1.3827e+08	3.90507e+07	2.16229e+07	2.43589e+07	1.97559e+07	2.15874e+07	3.17521e+07	FALSE
GLUD1	P00367	61397	OXIDOREDUCTASE	3	Jurkat cells	6	6	12.5	6.88	P0339497A	5.45138e+08	6.8245e+08	4.38231e+08	3.45715e+08	1.21806e+08	7.12716e+07	9.59143e+07	6.59461e+07	7.48119e+07	1.25763e+08	FALSE
GMDS	O60547	41949	n/d	3	Jurkat cells	2	2	5.4	6.33	P0339497A	1.1641e+08	1.60706e+08	1.05775e+08	7.02215e+07	2.62799e+07	1.55555e+07	1.2733e+07	9.97772e+06	4.2426e+06	1.4951e+07	FALSE
GMFG	O60234	16801	n/d	3	Jurkat cells	2	3	19	6.78	P0339497A	3.35059e+08	4.40116e+08	2.29295e+08	1.8174e+08	4.81987e+07	2.421e+07	2.08187e+07	1.62775e+07	1.87576e+07	2.89574e+07	FALSE
GMPS	P49915	76715	PROTEASE	3	Jurkat cells	16	16	26.1	6.92	P0339497A	1.0421e+09	1.435e+09	1.01911e+09	6.9961e+08	2.55221e+08	1.52948e+08	1.50071e+08	1.13675e+08	1.2836e+08	1.70428e+08	FALSE
GNAI2	P04899	41548	n/d	3	Jurkat cells	3	3	16.1	6.3	P0339497A	2.27359e+08	2.92426e+08	1.7182e+08	9.08419e+07	2.95517e+07	1.97229e+07	1.88249e+07	1.83349e+07	2.00582e+07	2.21292e+07	FALSE
GNAS	Q5JWF2	111023	n/d	3	Jurkat cells	4	4	4.2	6.1	P0339497A	1.02425e+08	1.20225e+08	7.71882e+07	4.08681e+07	1.01373e+07	7.46909e+06	8.52517e+06	5.77131e+06	6.33714e+06	1.26375e+07	FALSE
GNB1	P62873	37377	n/d	3	Jurkat cells	2	2	17.1	6.67	P0339497A	3.31847e+08	3.69817e+08	2.03409e+08	1.805e+08	6.50222e+07	3.86243e+07	3.17166e+07	2.57552e+07	2.87866e+07	3.91366e+07	FALSE
GNL1	P36915	68660	n/d	3	Jurkat cells	2	2	3.8	6.28	P0339497A	1.26361e+07	1.53202e+07	9.41735e+06	5.23197e+06	3.48405e+06	2.51117e+06	3.71027e+06	1.86604e+06	1.57995e+06	3.3197e+06	FALSE
GNL3	Q9BVP2	61992	n/d	3	Jurkat cells	5	5	9.1	6.83	P0339497A	2.21071e+08	2.42223e+08	1.7283e+08	7.27037e+07	2.86427e+07	2.06788e+07	2.22572e+07	1.62941e+07	1.43351e+07	2.14583e+07	FALSE
GOT2	P00505	47517	n/d	3	Jurkat cells	11	11	21.4	6.74	P0339497A	1.19873e+09	1.23671e+09	1.01431e+09	3.29204e+08	1.00523e+08	1.02872e+08	8.89321e+07	8.5865e+07	6.95352e+07	1.2929e+08	FALSE
GPATCH8	Q9UKJ3	164195	n/d	3	Jurkat cells	4	4	2.8	6.17	P0339497A	1.82247e+08	1.84099e+08	1.47031e+08	6.74824e+07	4.95254e+07	3.95543e+07	3.75378e+07	3.45011e+07	3.31231e+07	4.25873e+07	FALSE
GPI	P06744	63146	n/d	3	Jurkat cells	6	6	12.2	6.21	P0339497A	2.50318e+08	3.43315e+08	3.53026e+08	1.50929e+08	4.55266e+07	4.59967e+07	3.49009e+07	3.84788e+07	2.87564e+07	4.55785e+07	FALSE
GRK2	P25098	79573	KINASE	3	Jurkat cells	9	9	17.7	6.79	P0339497A	3.67397e+08	6.55957e+08	7.66857e+08	4.259e+08	1.06645e+08	5.67759e+07	5.46527e+07	4.0035e+07	3.62928e+07	6.9515e+07	FALSE
GRK3	P35626	79709	KINASE	3	Jurkat cells	3	3	4.2	6.04	P0339497A	6.28973e+07	1.16866e+08	1.0751e+08	6.13457e+07	1.67025e+07	7.14778e+06	1.19768e+07	6.60891e+06	6.49207e+06	7.65981e+06	FALSE
GRWD1	Q9BQ67	49419	n/d	3	Jurkat cells	3	4	11.7	6.61	P0339497A	2.36351e+08	2.69691e+08	1.61723e+08	8.06418e+07	2.58203e+07	1.46496e+07	1.32825e+07	7.37798e+06	1.15713e+07	1.64197e+07	FALSE
GSK3A	P49840	50980	KINASE	3	Jurkat cells	2	2	5.4	6.65	P0339497A	7.86219e+06	7.44004e+07	1.70757e+08	1.53175e+08	2.59744e+07	9.03805e+06	6.1212e+06	7.50157e+06	6.40479e+06	4.17117e+06	TRUE
GSK3B	P49841	48033	KINASE	3	Jurkat cells	4	4	22.1	6.66	P0339497A	8.18856e+07	2.06492e+08	3.51593e+08	2.85223e+08	4.34423e+07	1.73306e+07	1.31716e+07	8.98143e+06	1.60184e+07	1.67392e+07	TRUE
GSPT1	P15170	68699	n/d	3	Jurkat cells	4	5	21.8	6.76	P0339497A	4.10384e+08	5.4581e+08	3.22399e+08	1.47862e+08	5.38199e+07	3.69358e+07	4.18183e+07	3.21676e+07	3.55349e+07	4.57367e+07	FALSE
GSR	P00390	56256	OXIDOREDUCTASE	3	Jurkat cells	4	4	9	6.4	P0339497A	2.51121e+08	2.74483e+08	1.71572e+08	7.71086e+07	4.06537e+07	3.13e+07	2.86389e+07	2.6755e+07	2.64946e+07	3.85006e+07	FALSE
GSTM1	P09488	25712	n/d	3	Jurkat cells	13	16	61.5	7.41	P0339497A	3.66548e+08	1.04088e+09	1.67213e+09	9.30076e+08	2.0076e+08	8.79079e+07	7.689e+07	2.90727e+07	3.38587e+07	8.41581e+07	TRUE
GSTO1	P78417	27566	OXIDOREDUCTASE	3	Jurkat cells	9	9	31.1	6.76	P0339497A	4.69509e+08	7.37534e+08	6.27286e+08	4.13369e+08	1.54783e+08	1.00741e+08	1.32882e+08	8.33907e+07	9.05894e+07	1.35664e+08	FALSE
GSTP1	P09211	23356	n/d	3	Jurkat cells	4	4	26.7	6.71	P0339497A	3.12058e+08	4.22593e+08	4.05476e+08	1.14784e+08	4.71325e+07	4.80819e+07	3.58127e+07	3.9235e+07	3.82026e+07	5.70592e+07	FALSE
GTF2I	P78347	112415	n/d	3	Jurkat cells	8	8	6.5	6.39	P0339497A	4.26428e+08	5.98327e+08	3.10483e+08	2.06987e+08	6.90735e+07	3.90063e+07	4.79195e+07	2.89619e+07	3.9962e+07	6.22553e+07	FALSE
GTF3C1	Q12789	238872	n/d	3	Jurkat cells	47	50	22.9	7.3	P0339497A	5.15712e+09	6.73702e+09	4.90213e+09	1.74426e+09	5.47246e+08	4.01622e+08	3.4366e+08	3.31303e+08	3.12907e+08	5.10061e+08	FALSE
GTF3C2	Q8WUA4	100678	n/d	3	Jurkat cells	4	5	5.9	6.42	P0339497A	1.41034e+08	1.88788e+08	1.66442e+08	6.59572e+07	2.32189e+07	1.3515e+07	1.59814e+07	7.70557e+06	1.10048e+07	1.23204e+07	FALSE
GTF3C3	Q9Y5Q9	101271	n/d	3	Jurkat cells	4	4	4.4	6.39	P0339497A	2.09936e+08	2.80782e+08	2.19229e+08	1.11874e+08	4.93659e+07	3.22841e+07	3.32167e+07	2.52806e+07	2.65217e+07	5.95079e+07	FALSE
GTF3C4	Q9UKN8	91981	HAT	3	Jurkat cells	7	7	11.7	6.47	P0339497A	1.95886e+08	2.46348e+08	1.82457e+08	1.01792e+08	4.12721e+07	2.47787e+07	2.17242e+07	1.47297e+07	1.81086e+07	2.78457e+07	FALSE
GTPBP4	Q9BZE4	73964	n/d	3	Jurkat cells	4	4	6.9	6.33	P0339497A	1.24606e+08	1.48744e+08	1.10434e+08	6.35028e+07	2.91239e+07	1.88504e+07	1.94678e+07	1.41965e+07	1.41481e+07	2.41378e+07	FALSE
GYS1	P13807	83785	n/d	3	Jurkat cells	3	3	3.9	6.11	P0339497A	1.33883e+08	1.73444e+08	1.33167e+08	5.71298e+07	2.26217e+07	1.07482e+07	1.22292e+07	9.35184e+06	8.71828e+06	1.20312e+07	FALSE
H2AFY	O75367	39617	n/d	3	Jurkat cells	9	9	29	6.85	P0339497A	6.05867e+08	6.89239e+08	5.35219e+08	2.77601e+08	9.93324e+07	6.92282e+07	6.07313e+07	5.85004e+07	5.115e+07	8.08483e+07	FALSE
HACD3	Q9P035	43159	n/d	3	Jurkat cells	2	2	8.3	6.86	P0339497A	2.48021e+08	3.94983e+08	3.53842e+08	1.40792e+08	3.55289e+07	2.0647e+07	2.28803e+07	1.84656e+07	2.3872e+07	2.93755e+07	FALSE
HACL1	Q9UJ83	63728	n/d	3	Jurkat cells	2	2	2.8	6.38	P0339497A	3.39514e+07	4.16162e+07	3.6412e+07	2.01241e+07	8.87985e+06	7.124e+06	7.20515e+06	4.63567e+06	4.51347e+06	6.83196e+06	FALSE
HADHA	P40939	82999	OXIDOREDUCTASE	3	Jurkat cells	23	27	34.6	7.09	P0339497A	2.12496e+09	3.40614e+09	2.92756e+09	2.01491e+09	5.01952e+08	2.61809e+08	3.02385e+08	1.98462e+08	2.1507e+08	3.24826e+08	FALSE
HADHB	P55084	51294	n/d	3	Jurkat cells	5	5	9.7	6.3	P0339497A	1.97985e+08	2.34152e+08	1.19056e+08	8.71536e+07	3.22241e+07	2.64818e+07	2.53169e+07	1.95497e+07	3.47417e+07	5.49641e+07	FALSE
HAL	P42357	72697	n/d	3	Jurkat cells	3	3	2.4	6.51	P0339497A	1.51708e+08	1.37991e+08	8.5068e+07	1.27877e+08	9.1082e+07	5.3918e+07	4.34544e+07	5.12127e+07	2.87688e+07	1.69818e+08	FALSE
HARS	P12081	57410	n/d	3	Jurkat cells	6	6	17.1	6.5	P0339497A	3.12762e+08	3.5232e+08	2.01504e+08	1.20404e+08	4.88528e+07	3.75164e+07	3.25738e+07	2.28977e+07	2.74733e+07	6.91921e+07	FALSE
HAT1	O14929	49512	HAT	3	Jurkat cells	4	4	11.2	6.55	P0339497A	1.65993e+08	1.94602e+08	1.21822e+08	5.90989e+07	1.65368e+07	1.07531e+07	1.02401e+07	5.69429e+06	7.48671e+06	1.4912e+07	FALSE
HBB	P68871	15998	potential contaminant	3	Jurkat cells	2	2	12.9	6.75	P0339497A	2.41304e+08	8.87404e+07	6.59362e+07	4.94181e+07	3.95955e+07	2.67885e+07	2.14124e+07	1.87954e+07	1.46946e+07	4.98598e+07	FALSE
HCFC1	P51610	213402	n/d	3	Jurkat cells	17	19	9.5	7.25	P0339497A	1.89991e+09	2.511e+09	1.67022e+09	6.34003e+08	2.51911e+08	1.83608e+08	1.68066e+08	1.45001e+08	1.30629e+08	2.23127e+08	FALSE
HDAC1	Q13547	55102	HDAC	3	Jurkat cells	7	8	23.2	7.02	P0339497A	8.3201e+08	9.81153e+08	6.70831e+08	3.14813e+08	1.01983e+08	7.36671e+07	7.7887e+07	6.03629e+07	5.82594e+07	8.95996e+07	FALSE
HDAC2	Q92769	55364	HDAC	3	Jurkat cells	3	3	7	6.7	P0339497A	3.53378e+08	4.12715e+08	2.65994e+08	1.41352e+08	4.76868e+07	4.04261e+07	5.2736e+07	3.51983e+07	3.08459e+07	5.23831e+07	FALSE
HEATR1	Q9H583	242367	n/d	3	Jurkat cells	12	12	7.6	6.31	P0339497A	3.01394e+08	3.97855e+08	3.01511e+08	1.97101e+08	6.61892e+07	4.03032e+07	4.95922e+07	3.2557e+07	3.4854e+07	5.64075e+07	FALSE
HEATR3	Q7Z4Q2	74582	n/d	3	Jurkat cells	3	3	4.9	6.15	P0339497A	7.75844e+07	1.07693e+08	6.78201e+07	4.27998e+07	2.06211e+07	1.23279e+07	1.39065e+07	1.00003e+07	9.73381e+06	1.77137e+07	FALSE
HEATR5B	Q9P2D3	224300	n/d	3	Jurkat cells	3	3	1.7	6.01	P0339497A	9.64093e+07	1.34942e+08	9.7834e+07	6.64146e+07	3.23027e+07	1.7259e+07	2.01681e+07	1.2626e+07	1.57905e+07	2.38988e+07	FALSE
HECTD1	Q9ULT8	289381	n/d	3	Jurkat cells	15	15	5.7	6.34	P0339497A	6.23564e+08	8.34138e+08	6.00391e+08	2.54595e+08	9.51197e+07	6.39828e+07	5.86406e+07	4.26189e+07	4.73995e+07	8.17595e+07	FALSE
HECTD4	Q9Y4D8	439339	n/d	3	Jurkat cells	33	33	8.9	6.84	P0339497A	1.25228e+09	1.71654e+09	1.41671e+09	8.33427e+08	2.639e+08	1.6795e+08	1.69526e+08	1.32528e+08	1.33477e+08	2.17373e+08	FALSE
HELLS	Q9NRZ9	97073	n/d	3	Jurkat cells	2	2	2.5	5.75	P0339497A	4.33019e+07	6.05263e+07	4.35828e+07	2.98467e+07	1.09368e+07	8.84225e+06	9.00883e+06	5.86443e+06	6.03184e+06	9.61191e+06	FALSE
HELZ	P42694	218967	n/d	3	Jurkat cells	10	11	5.5	6.36	P0339497A	4.30592e+08	6.23985e+08	4.2863e+08	2.31702e+08	8.30651e+07	4.98912e+07	5.19897e+07	3.70589e+07	4.15866e+07	8.33937e+07	FALSE
HERC1	Q15751	532222	n/d	3	Jurkat cells	23	23	5	6.66	P0339497A	9.70454e+08	1.28911e+09	9.81397e+08	5.27349e+08	1.90653e+08	1.20952e+08	1.35722e+08	9.88946e+07	9.11862e+07	1.85113e+08	FALSE
HERC2	O95714	527222	n/d	3	Jurkat cells	46	47	9.9	6.79	P0339497A	2.53527e+09	3.38594e+09	2.94253e+09	1.57752e+09	4.97689e+08	3.30698e+08	3.93241e+08	2.92792e+08	2.70234e+08	4.37529e+08	FALSE
HERC4	Q5GLZ8	118561	n/d	3	Jurkat cells	3	3	3.4	5.98	P0339497A	7.65224e+07	9.92858e+07	6.4865e+07	3.32103e+07	1.39211e+07	8.72103e+06	9.6324e+06	5.97431e+06	6.93396e+06	1.33715e+07	FALSE
HERC5	Q9UII4	116851	n/d	3	Jurkat cells	6	6	5.6	6.32	P0339497A	2.7749e+08	3.51868e+08	2.41972e+08	1.01577e+08	4.36972e+07	3.54085e+07	3.33125e+07	2.75968e+07	2.22388e+07	4.62941e+07	FALSE
HIBCH	Q6NVY1	43482	n/d	3	Jurkat cells	2	2	6.5	6.31	P0339497A	3.16739e+07	4.73201e+07	3.56763e+07	2.62739e+07	1.31204e+07	6.73585e+06	6.25159e+06	5.72305e+06	5.22013e+06	1.15761e+07	FALSE
HIRA	P54198	111834	n/d	3	Jurkat cells	4	4	4.1	6.36	P0339497A	1.4769e+08	1.99994e+08	1.57389e+08	1.13042e+08	2.4332e+07	1.34535e+07	1.10791e+07	1.12605e+07	7.28433e+06	1.30862e+07	FALSE
HIST1H1B	P16401	22580	n/d	3	Jurkat cells	7	7	35	6.86	P0339497A	3.22471e+08	3.09268e+08	3.50899e+08	2.53963e+08	2.143e+08	1.94929e+08	1.86817e+08	1.74087e+08	1.3681e+08	1.87467e+08	FALSE
HIST1H1D	P16402	22350	n/d	3	Jurkat cells	2	3	7.7	6.98	P0339497A	1.81841e+08	1.59876e+08	1.87779e+08	1.79583e+08	1.63144e+08	1.60644e+08	1.00559e+08	1.18388e+08	8.81995e+07	1.00785e+08	FALSE
HIST1H1E	P10412	21865	n/d	3	Jurkat cells	3	4	27.4	7.34	P0339497A	4.45276e+08	3.31596e+08	3.63986e+08	4.8682e+08	3.09264e+08	2.26857e+08	2.00269e+08	2.2885e+08	2.02758e+08	2.04658e+08	FALSE
HIST1H2AG, HIST1H2AI, HIST1H2AK, HIST1H2AL, HIST1H2AM	P0C0S8	14091	n/d	3	Jurkat cells	6	10	37.7	7.48	P0339497A	9.24065e+08	9.53035e+08	6.83561e+08	5.54757e+08	4.28611e+08	3.50331e+08	4.26248e+08	3.8425e+08	2.58007e+08	3.84267e+08	FALSE
HIST1H2BC, HIST1H2BE, HIST1H2BF, HIST1H2BG, HIST1H2BI	P62807	13906	n/d	3	Jurkat cells	2	3	57.9	7.1	P0339497A	1.54765e+08	1.54426e+08	1.63616e+08	1.0664e+08	9.62598e+07	1.22803e+08	1.1006e+08	1.08455e+08	5.20365e+07	1.01887e+08	FALSE
HIST1H4A, HIST1H4B, HIST1H4C, HIST1H4D, HIST1H4E, HIST1H4F, HIST1H4H, HIST1H4I, HIST1H4J, HIST1H4K, HIST1H4L, HIST2H4A, HIST2H4B, HIST4H4	P62805	11367	n/d	3	Jurkat cells	8	16	52.4	7.88	P0339497A	1.24519e+09	1.16618e+09	1.14935e+09	8.28464e+08	7.63433e+08	7.73083e+08	6.75643e+08	6.51677e+08	4.08161e+08	7.68292e+08	FALSE
HK1	P19367	102737	n/d	3	Jurkat cells	16	16	15.7	7.15	P0339497A	7.98866e+08	1.05584e+09	7.38516e+08	4.74123e+08	2.18965e+08	1.53018e+08	1.59293e+08	1.26799e+08	1.27397e+08	2.47934e+08	FALSE
HK2	P52789	102379	n/d	3	Jurkat cells	3	3	4	6.21	P0339497A	7.2201e+07	8.89395e+07	6.84727e+07	3.90184e+07	1.80562e+07	1.36344e+07	1.33037e+07	1.08919e+07	1.24142e+07	2.15604e+07	FALSE
HLTF	Q14527	113927	n/d	3	Jurkat cells	2	2	1.3	6.21	P0339497A	2.5312e+07	3.5869e+07	2.83483e+07	1.26502e+07	7.84485e+06	3.01549e+06	6.72139e+06	2.48996e+06	2.66084e+06	5.21846e+06	FALSE
HMGCS1	Q01581	57293	n/d	3	Jurkat cells	4	4	7.9	6.32	P0339497A	1.57729e+08	2.03091e+08	1.37648e+08	1.03124e+08	4.25668e+07	2.84844e+07	2.77685e+07	2.07146e+07	2.31744e+07	3.2083e+07	FALSE
HMGN2	P05204	9393	n/d	3	Jurkat cells	2	2	22.2	6.48	P0339497A	1.59893e+08	1.17847e+08	1.2148e+08	9.95053e+07	1.08058e+08	5.05357e+07	7.95852e+07	8.18106e+07	56966762	5.70618e+07	FALSE
HNRNPA0	Q13151	30840	n/d	3	Jurkat cells	4	6	16.7	7.22	P0339497A	4.4171e+08	5.89772e+08	4.46633e+08	2.66366e+08	8.75289e+07	6.32018e+07	5.45206e+07	4.16256e+07	4.67835e+07	6.75618e+07	FALSE
HNRNPA1	P09651	38746	n/d	3	Jurkat cells	6	9	21.5	7.31	P0339497A	5.19198e+08	7.70694e+08	6.02343e+08	4.07549e+08	1.19164e+08	5.95239e+07	6.74587e+07	4.94291e+07	4.94229e+07	8.20832e+07	FALSE
HNRNPA2B1	P22626	37429	n/d	3	Jurkat cells	14	19	40.5	7.5	P0339497A	1.51728e+09	2.95631e+09	2.7835e+09	1.61692e+09	3.83798e+08	2.03428e+08	2.04556e+08	1.5628e+08	1.80253e+08	2.91005e+08	FALSE
HNRNPA3	P51991	39594	n/d	3	Jurkat cells	10	13	27.8	7.26	P0339497A	5.65042e+08	7.97468e+08	6.72407e+08	4.07138e+08	1.40273e+08	9.09525e+07	8.40918e+07	6.00158e+07	6.15739e+07	1.09704e+08	FALSE
HNRNPAB	Q99729	36224	n/d	3	Jurkat cells	4	4	10.5	6.64	P0339497A	2.85686e+08	5.87833e+08	5.35834e+08	3.5084e+08	8.98164e+07	5.42795e+07	5.30875e+07	4.06374e+07	3.86369e+07	5.64338e+07	FALSE
HNRNPC	P07910	33670	n/d	3	Jurkat cells	11	12	32.7	7.08	P0339497A	6.33966e+08	1.46934e+09	1.53699e+09	9.48784e+08	3.22849e+08	2.20621e+08	2.14898e+08	1.74216e+08	1.96343e+08	2.46291e+08	FALSE
HNRNPD	Q14103	32834	n/d	3	Jurkat cells	8	9	22	7.25	P0339497A	9.02058e+08	1.431e+09	1.14016e+09	6.60533e+08	2.06622e+08	1.33022e+08	1.31256e+08	1.09884e+08	1.07479e+08	1.39241e+08	FALSE
HNRNPDL	O14979	46437	n/d	3	Jurkat cells	6	7	13.6	7.06	P0339497A	5.78092e+08	9.98231e+08	7.97534e+08	5.6967e+08	1.44241e+08	6.38664e+07	7.60274e+07	5.95247e+07	5.96027e+07	9.50657e+07	FALSE
HNRNPF	P52597	45671	n/d	3	Jurkat cells	5	8	12.5	6.8	P0339497A	3.54369e+08	5.30402e+08	4.04067e+08	1.93392e+08	7.03952e+07	4.88753e+07	5.32452e+07	4.62253e+07	4.5377e+07	7.39971e+07	FALSE
HNRNPH1	P31943	49229	n/d	3	Jurkat cells	5	5	40.8	6.98	P0339497A	1.39783e+08	1.91317e+08	1.53365e+08	7.13712e+07	2.54653e+07	1.71217e+07	1.33699e+07	1.05379e+07	1.08912e+07	2.01805e+07	FALSE
HNRNPH3	P31942	36926	n/d	3	Jurkat cells	4	4	14.7	6.44	P0339497A	1.36084e+08	3.18375e+08	3.16935e+08	1.56195e+08	4.37736e+07	2.79326e+07	2.06651e+07	1.71787e+07	1.49766e+07	4.33835e+07	FALSE
HNRNPK	P61978	48562	n/d	3	Jurkat cells	18	23	34.6	7.65	P0339497A	2.79852e+09	3.93725e+09	2.67849e+09	1.32085e+09	3.40909e+08	2.18751e+08	2.40435e+08	1.90442e+08	1.86659e+08	3.11942e+08	FALSE
HNRNPL	P14866	64132	n/d	3	Jurkat cells	16	31	39.7	8.03	P0339497A	3.6177e+09	4.77053e+09	2.97848e+09	1.32918e+09	3.5154e+08	2.46137e+08	1.9703e+08	1.57308e+08	1.60743e+08	2.77649e+08	FALSE
HNRNPLL	Q8WVV9	60082	n/d	3	Jurkat cells	4	4	8.9	6.03	P0339497A	1.57833e+08	2.03928e+08	1.32907e+08	8.27449e+07	3.35713e+07	2.03234e+07	1.8423e+07	1.1711e+07	1.25989e+07	2.16842e+07	FALSE
HNRNPM	P52272	77515	n/d	3	Jurkat cells	8	10	12.2	6.76	P0339497A	6.40381e+08	8.8506e+08	5.83676e+08	3.84842e+08	1.5396e+08	1.05964e+08	1.02167e+08	8.29195e+07	9.10021e+07	1.41e+08	FALSE
HNRNPR	O43390	70942	n/d	3	Jurkat cells	12	13	28.8	7.43	P0339497A	9.8933e+08	1.3816e+09	1.21485e+09	6.20958e+08	1.8256e+08	1.17519e+08	1.20086e+08	9.02478e+07	8.90211e+07	1.52025e+08	FALSE
HNRNPU	Q00839	90583	n/d	3	Jurkat cells	43	83	39.9	8.52	P0339497A	1.70514e+10	2.17966e+10	1.40204e+10	4.33197e+09	1.22888e+09	9.81351e+08	6.07942e+08	5.22442e+08	6.52774e+08	1.04479e+09	FALSE
HNRNPUL1	Q9BUJ2	95737	n/d	3	Jurkat cells	17	20	17.9	7.35	P0339497A	1.8097e+09	2.36433e+09	1.87953e+09	7.57102e+08	2.96211e+08	2.6871e+08	2.36788e+08	2.25888e+08	2.24305e+08	3.04814e+08	FALSE
HNRNPUL2	Q1KMD3	85104	n/d	3	Jurkat cells	18	19	21.2	7.02	P0339497A	1.5111e+09	2.44896e+09	1.88333e+09	7.91074e+08	2.3697e+08	2.01766e+08	1.81348e+08	1.77007e+08	1.98227e+08	2.47696e+08	FALSE
HP1BP3	Q5SSJ5	61206	n/d	3	Jurkat cells	16	17	32.7	7.21	P0339497A	2.47785e+09	2.75134e+09	1.85977e+09	7.41331e+08	3.19674e+08	2.03697e+08	2.01727e+08	1.8913e+08	1.53761e+08	2.56596e+08	FALSE
HPRT1	P00492	24579	n/d	3	Jurkat cells	3	3	15.1	6.39	P0339497A	1.21485e+08	1.49466e+08	9.14327e+07	7.87429e+07	2.50344e+07	1.48078e+07	1.24322e+07	8.4849e+06	1.05369e+07	1.73309e+07	FALSE
HRNR	Q86YZ3	282387	contaminant	3	Jurkat cells	3	3	1	7.76	P0339497A	5.79828e+08	4.2517e+08	2.30619e+08	2.54335e+08	3.45958e+08	3.21265e+08	2.83794e+08	2.35778e+08	2.281e+08	1.12607e+09	FALSE
HSD17B10	Q99714	26923	OXIDOREDUCTASE	3	Jurkat cells	2	2	8.4	6.66	P0339497A	1.41899e+08	1.87071e+08	1.17785e+08	8.77996e+07	3.41411e+07	1.96406e+07	2.29839e+07	1.43401e+07	1.87985e+07	2.79383e+07	FALSE
HSD17B4	P51659	83024	OXIDOREDUCTASE	3	Jurkat cells	2	2	2.4	6.39	P0339497A	9.72443e+07	1.32521e+08	1.07606e+08	6.97209e+07	2.73415e+07	1.85336e+07	2.25381e+07	1.48417e+07	1.56582e+07	2.72148e+07	FALSE
HSDL1	Q3SXM5	37001	n/d	3	Jurkat cells	2	2	5.5	6.48	P0339497A	8.7853e+07	2.04858e+08	1.82043e+08	1.03945e+08	3.51703e+07	2.10257e+07	2.2812e+07	1.49767e+07	1.56824e+07	2.27281e+07	FALSE
HSP90AA1	P07900	98160	n/d	3	Jurkat cells	18	23	37.3	7.69	P0339497A	3.9091e+09	5.1379e+09	2.79566e+09	1.71096e+09	5.22292e+08	3.45091e+08	3.44689e+08	2.73045e+08	3.19791e+08	3.86898e+08	FALSE
HSP90AB1	P08238	83263	n/d	3	Jurkat cells	18	32	25.8	7.82	P0339497A	4.25508e+09	6.00882e+09	3.59781e+09	1.99161e+09	6.33671e+08	4.00745e+08	4.04515e+08	3.24613e+08	3.56649e+08	4.63956e+08	FALSE
HSP90B1	P14625	92468	n/d	3	Jurkat cells	6	6	8	6.29	P0339497A	2.09574e+08	3.19306e+08	2.42664e+08	1.5957e+08	5.17e+07	3.24267e+07	3.5571e+07	2.93599e+07	2.58999e+07	4.90793e+07	FALSE
HSPA4	P34932	94330	n/d	3	Jurkat cells	29	36	38.5	7.56	P0339497A	3.89709e+09	4.77083e+09	2.68917e+09	1.50696e+09	4.47333e+08	2.87138e+08	2.98954e+08	2.25076e+08	2.39222e+08	3.87902e+08	FALSE
HSPA4L	O95757	94511	n/d	3	Jurkat cells	4	4	4.4	6.33	P0339497A	3.32382e+08	4.58218e+08	3.33896e+08	1.95712e+08	6.15957e+07	4.09571e+07	4.12913e+07	3.6638e+07	3.07227e+07	4.63726e+07	FALSE
HSPA5	P11021	72332	n/d	3	Jurkat cells	10	10	16.8	6.77	P0339497A	5.57256e+08	6.72177e+08	5.52743e+08	4.19591e+08	2.87802e+08	2.43247e+08	2.08971e+08	1.94297e+08	2.16549e+08	3.3962e+08	FALSE
HSPA8	P11142	70897	n/d	3	Jurkat cells	23	33	43	7.59	P0339497A	4.16006e+09	5.43603e+09	3.833e+09	2.04531e+09	7.68294e+08	6.19189e+08	5.89537e+08	5.48571e+08	5.43773e+08	7.95374e+08	FALSE
HSPA9	P38646	73680	n/d	3	Jurkat cells	12	12	19.6	6.43	P0339497A	4.05134e+08	5.23974e+08	4.29932e+08	2.85656e+08	1.15013e+08	7.24725e+07	8.47999e+07	6.53099e+07	6.17141e+07	1.02504e+08	FALSE
HSPB1	P04792	22782	n/d	3	Jurkat cells	2	2	16.1	6.84	P0339497A	6.48677e+07	7.45888e+07	5.14404e+07	3.42862e+07	2.46263e+07	2.50861e+07	1.85491e+07	1.47017e+07	7.41346e+07	6.39948e+07	FALSE
HSPBP1	Q9NZL4	44516	n/d	3	Jurkat cells	3	3	11.7	6.26	P0339497A	6.35701e+07	9.45752e+07	7.2866e+07	4.26802e+07	1.66279e+07	1.38831e+07	1.03944e+07	5.95714e+06	6.6287e+06	7676620	FALSE
HSPD1	P10809	61054	n/d	3	Jurkat cells	32	48	48.9	7.81	P0339497A	3.89338e+09	5.43527e+09	4.67084e+09	5.10363e+09	3.71758e+09	2.27815e+09	2.21463e+09	1.58768e+09	2.18863e+09	2.5085e+09	FALSE
HSPH1	Q92598	97459	n/d	3	Jurkat cells	12	12	17.7	6.53	P0339497A	4.43947e+08	6.20697e+08	4.52476e+08	2.80561e+08	1.15448e+08	6.85987e+07	7.0534e+07	5.37772e+07	5.26526e+07	8.37298e+07	FALSE
HTT	P42858	347599	n/d	3	Jurkat cells	16	16	6.3	6.98	P0339497A	5.62233e+08	7.88665e+08	5.53131e+08	3.88206e+08	1.25976e+08	6.54843e+07	8.17576e+07	5.03277e+07	5.86835e+07	9.24394e+07	FALSE
HUWE1	Q7Z6Z7	481885	n/d	3	Jurkat cells	44	45	10.1	7.12	P0339497A	3.14208e+09	4.13337e+09	2.82978e+09	1.27255e+09	4.44159e+08	3.11675e+08	3.15583e+08	2.57298e+08	2.60043e+08	4.0328e+08	FALSE
IARS	P41252	144496	n/d	3	Jurkat cells	48	63	36.9	7.75	P0339497A	7.32992e+09	1.0582e+10	6.63316e+09	3.37255e+09	7.76972e+08	5.04627e+08	4.64629e+08	2.22326e+08	3.11552e+08	6.49497e+08	FALSE
IARS2	Q9NSE4	113790	n/d	3	Jurkat cells	15	16	16.3	6.82	P0339497A	9.32589e+08	1.18834e+09	7.83726e+08	4.7268e+08	1.58331e+08	1.08837e+08	1.18282e+08	8.85682e+07	9.32163e+07	1.57336e+08	FALSE
IBTK	Q9P2D0	150526	n/d	3	Jurkat cells	2	2	1.3	6.02	P0339497A	4.13945e+07	5.55172e+07	3.69528e+07	1.36666e+07	7.4428e+06	2.56156e+06	3.53683e+06	2.14151e+06	1.92691e+06	2.98744e+06	FALSE
IDE	P14735	117967	PROTEASE	3	Jurkat cells	8	8	7.1	6.52	P0339497A	2.66667e+08	3.45653e+08	2.28645e+08	1.51555e+08	5.67794e+07	3.63041e+07	3.89099e+07	2.42564e+07	4.70525e+07	6.67775e+07	FALSE
IDH1	O75874	46659	OXIDOREDUCTASE	3	Jurkat cells	2	2	4.1	6.15	P0339497A	3.90405e+07	3.88675e+07	3.06923e+07	3.06845e+07	1.91335e+07	1.29194e+07	1.06791e+07	1.36209e+07	1.32822e+07	3.58288e+07	FALSE
IDH2	P48735	50909	OXIDOREDUCTASE	3	Jurkat cells	20	26	44	7.44	P0339497A	3.26036e+09	4.37039e+09	2.85976e+09	1.77652e+09	4.98624e+08	2.83289e+08	2.8605e+08	1.58116e+08	2.6191e+08	3.52679e+08	FALSE
IDH3A	P50213	39591	OXIDOREDUCTASE	3	Jurkat cells	2	2	5.5	6.11	P0339497A	7.83697e+07	1.19563e+08	9.04423e+07	5.58474e+07	1.70403e+07	9.83123e+06	8.69493e+06	7.47105e+06	8.9201e+06	1.20535e+07	FALSE
IDH3B	O43837	42183	OXIDOREDUCTASE	3	Jurkat cells	2	2	4.9	6.43	P0339497A	5.71798e+07	7.31665e+07	6.30798e+07	3.60938e+07	1.77005e+07	1.03132e+07	9.6633e+06	8.61507e+06	1.03762e+07	1.15186e+07	FALSE
IDI1	Q13907	32485	n/d	3	Jurkat cells	3	3	14.5	5.99	P0339497A	7.89139e+07	9.69125e+07	6.22322e+07	2.92441e+07	1.00889e+07	8.32766e+06	7.3364e+06	5.30005e+06	4.6424e+06	6.55251e+06	FALSE
IFI16	Q16666	88255	n/d	3	Jurkat cells	22	26	31.2	7.26	P0339497A	2.88699e+09	3.62244e+09	2.19692e+09	9.31026e+08	2.77455e+08	1.94401e+08	1.81622e+08	1.16884e+08	1.35894e+08	2.03703e+08	FALSE
IGF2BP1	Q9NZI8	63480	n/d	3	Jurkat cells	2	2	2.9	6.46	P0339497A	1.03737e+08	1.30666e+08	9.36791e+07	4.65699e+07	1.67403e+07	1.24973e+07	1.30832e+07	1.16257e+07	8.7918e+06	1.08847e+07	FALSE
IKZF1	Q13422	57528	n/d	3	Jurkat cells	3	3	4.6	6.37	P0339497A	2.94502e+08	3.70288e+08	2.33676e+08	1.09303e+08	5.00978e+07	3.94561e+07	4.16973e+07	3.61669e+07	3.2205e+07	4.81309e+07	FALSE
ILF2	Q12905	43062	n/d	3	Jurkat cells	4	6	14.6	6.41	P0339497A	2.14353e+08	2.84096e+08	1.84918e+08	1.15304e+08	3.72055e+07	2.24722e+07	2.55107e+07	1.61356e+07	1.87687e+07	2.41088e+07	FALSE
ILF3	Q12906	95807	n/d	3	Jurkat cells	17	21	24.7	7.49	P0339497A	2.91228e+09	3.67478e+09	2.7233e+09	1.04558e+09	3.35152e+08	2.15779e+08	1.98453e+08	1.53587e+08	1.51726e+08	2.10478e+08	FALSE
ILK	Q13418	51419	KINASE	3	Jurkat cells	2	2	3.8	6.06	P0339497A	5.67066e+07	8.84744e+07	8.94387e+07	4.26952e+07	1.15817e+07	9.4499e+06	7.52486e+06	7.60931e+06	7.26585e+06	8.48617e+06	FALSE
ILKAP	Q9H0C8	42906	PHOSPHATASE	3	Jurkat cells	6	6	14.8	6.28	P0339497A	1.75299e+08	2.23254e+08	1.74269e+08	8.6012e+07	2.86884e+07	2.13559e+07	2.45252e+07	1.81378e+07	2.02514e+07	2.67634e+07	FALSE
IMPA1	P29218	36694	n/d	3	Jurkat cells	5	5	20.9	6.37	P0339497A	2.02564e+08	2.24962e+08	1.26784e+08	1.0798e+08	3.96914e+07	1.90576e+07	2.27572e+07	1.53384e+07	1.93513e+07	3.42429e+07	FALSE
IMPDH2	P12268	55804	OXIDOREDUCTASE	3	Jurkat cells	12	14	29.4	7.28	P0339497A	1.20287e+09	1.81601e+09	1.37492e+09	7.67151e+08	2.30531e+08	1.24764e+08	1.33011e+08	9.96201e+07	1.08526e+08	1.67655e+08	FALSE
INTS1	Q8N201	244295	n/d	3	Jurkat cells	10	10	5.5	6.34	P0339497A	2.15847e+08	2.78705e+08	1.9617e+08	1.42988e+08	5.9503e+07	3.27645e+07	4.85769e+07	2.72272e+07	3.22959e+07	6.16915e+07	FALSE
INTS11	Q5TA45	68146	n/d	3	Jurkat cells	3	3	4.8	5.99	P0339497A	5.36199e+07	6.80117e+07	5.28856e+07	3.06725e+07	9.39696e+06	6.30148e+06	1.0133e+07	3.08913e+06	4.05829e+06	7.48087e+06	FALSE
INTS13	Q9NVM9	80224	n/d	3	Jurkat cells	5	5	7.1	6.12	P0339497A	1.3063e+08	1.53463e+08	1.13e+08	5.35267e+07	2.14611e+07	1.3378e+07	1.40883e+07	9.41384e+06	1.10054e+07	1.53142e+07	FALSE
INTS2	Q9H0H0	134322	n/d	3	Jurkat cells	3	3	2.8	6.01	P0339497A	9.86773e+07	1.17652e+08	7.23135e+07	4.56605e+07	1.95036e+07	1.57483e+07	1.44301e+07	9.41151e+06	1.15371e+07	1.78421e+07	FALSE
INTS5	Q6P9B9	107994	n/d	3	Jurkat cells	2	2	2.5	6.3	P0339497A	2.92803e+07	4.34508e+07	2.68904e+07	2.55059e+07	8.88545e+06	4.63617e+06	6.68834e+06	2.88164e+06	3.00671e+06	5.00779e+06	FALSE
INTS8	Q75QN2	113087	n/d	3	Jurkat cells	6	6	5.9	6.47	P0339497A	2.76697e+08	3.49294e+08	2.32827e+08	1.70345e+08	7.71351e+07	4.48591e+07	6.28217e+07	4.2653e+07	3.91312e+07	5.79617e+07	FALSE
INTS9	Q9NV88	73814	n/d	3	Jurkat cells	11	12	19	6.86	P0339497A	5.4066e+08	6.64208e+08	4.00702e+08	2.13279e+08	5.71202e+07	4.4196e+07	4.60286e+07	3.04056e+07	3.21255e+07	4.68637e+07	FALSE
IPO11	Q9UI26	117006	n/d	3	Jurkat cells	2	2	1.7	6.21	P0339497A	6.87663e+07	9.72056e+07	6.91436e+07	3.8626e+07	5.40865e+06	3.08371e+06	4.93737e+06	3.84651e+06	5.68614e+06	5.41891e+06	FALSE
IPO4	Q8TEX9	118900	n/d	3	Jurkat cells	6	6	6.6	6.63	P0339497A	2.49302e+08	3.3145e+08	1.98315e+08	1.26277e+08	3.79264e+07	2.5616e+07	2.98794e+07	2.18219e+07	2.49893e+07	3.23502e+07	FALSE
IPO5	O00410	125544	n/d	3	Jurkat cells	22	26	23.9	7.26	P0339497A	1.78702e+09	2.5453e+09	1.62612e+09	1.29289e+09	3.32846e+08	1.5523e+08	1.95547e+08	9.78939e+07	1.36054e+08	2.39572e+08	FALSE
IPO7	O95373	119515	n/d	3	Jurkat cells	8	8	8.9	6.59	P0339497A	3.80556e+08	5.7112e+08	3.81483e+08	2.37288e+08	7.23069e+07	4.68478e+07	5.20935e+07	2.87898e+07	4.03447e+07	5.7718e+07	FALSE
IPO8	O15397	119937	n/d	3	Jurkat cells	2	2	2.2	6.1	P0339497A	2.30333e+07	3.89785e+07	3.05039e+07	2.03252e+07	7.72087e+06	4.10556e+06	8.71119e+06	2.4176e+06	2.95003e+06	4.84293e+06	FALSE
IPO9	Q96P70	115962	n/d	3	Jurkat cells	7	7	7	6.43	P0339497A	3.47483e+08	4.5636e+08	3.25905e+08	1.70258e+08	5.86421e+07	3.88964e+07	5.4776e+07	2.80611e+07	3.17521e+07	4.52124e+07	FALSE
IQGAP1	P46940	189250	n/d	3	Jurkat cells	8	8	5.1	6.53	P0339497A	3.07251e+08	4.64869e+08	3.47274e+08	1.78743e+08	6.1332e+07	4.62426e+07	4.19686e+07	3.09387e+07	3.51931e+07	5.04604e+07	FALSE
IRAK1	P51617	76536	KINASE	3	Jurkat cells	9	9	14.5	6.99	P0339497A	1.22753e+08	5.3271e+08	9.95643e+08	9.72092e+08	2.29936e+08	6.78493e+07	6.03241e+07	2.85057e+07	3.59789e+07	6.17464e+07	TRUE
IRAK4	Q9NWZ3	51529	KINASE	3	Jurkat cells	8	8	24.6	6.95	P0339497A	1.29982e+08	8.98732e+08	1.51181e+09	8.63852e+08	1.42739e+08	4.82712e+07	3.79132e+07	1.36907e+07	1.32202e+07	5.61182e+07	TRUE
ITK	Q08881	71830	KINASE	3	Jurkat cells	39	64	58.1	8.35	P0339497A	1.34113e+09	4.70946e+09	1.32307e+10	1.82751e+10	3.43186e+09	7.76913e+08	5.16942e+08	1.73972e+08	1.46855e+08	3.48256e+08	TRUE
ITPR1	Q14643	313925	n/d	3	Jurkat cells	12	12	6.9	6.4	P0339497A	3.93458e+08	4.55125e+08	3.75097e+08	1.5315e+08	6.99294e+07	4.73635e+07	4.94765e+07	3.7242e+07	3.86449e+07	6.10158e+07	FALSE
ITPR2	Q14571	308060	n/d	3	Jurkat cells	25	26	14.3	6.88	P0339497A	1.32165e+09	1677212880	1.44847e+09	6.82476e+08	2.41427e+08	1.73457e+08	1.65437e+08	1.47297e+08	1.43991e+08	2.09962e+08	FALSE
ITPR3	Q14573	304103	n/d	3	Jurkat cells	4	4	1.1	6.39	P0339497A	2.55746e+08	3.207e+08	2.70417e+08	1.52908e+08	6.11925e+07	4.48925e+07	3.73787e+07	3.9167e+07	3.75384e+07	5.66783e+07	FALSE
JAK1	P23458	133276	KINASE	3	Jurkat cells	3	3	3.3	6.01	P0339497A	7.92515e+07	1.3665e+08	9.02718e+07	4.65516e+07	1.30542e+07	8.13772e+06	6.83159e+06	8.61599e+06	7.01456e+06	1.1829e+07	FALSE
JARID2	Q92833	138733	n/d	3	Jurkat cells	4	4	3.5	6.19	P0339497A	8.15057e+07	9.60241e+07	6.6292e+07	3.22439e+07	1.6552e+07	1.08825e+07	1.17926e+07	6.2779e+06	1.07669e+07	1.57737e+07	FALSE
JUP	P14923	81744	n/d	3	Jurkat cells	25	36	41.1	7.57	P0339497A	1.91405e+09	1.08358e+09	5.51087e+08	9.09045e+08	1.19389e+09	1.16843e+09	1.12904e+09	8.26517e+08	1.22139e+09	4.43026e+09	FALSE
KARS	Q15046	68047	n/d	3	Jurkat cells	15	17	22.6	7.04	P0339497A	1408228586	1.63088e+09	1.0282e+09	5.08563e+08	1.89003e+08	1.32918e+08	1.3224e+08	1.13709e+08	1.0686e+08	1.64029e+08	FALSE
KDM1A	O60341	92902	OXIDOREDUCTASE	3	Jurkat cells	9	9	12.6	6.63	P0339497A	4.54862e+08	5.78349e+08	4.31211e+08	1.55536e+08	5.43336e+07	4.20153e+07	3.27357e+07	3.25223e+07	2.9087e+07	3.8899e+07	FALSE
KDM2A	Q9Y2K7	132791	OXIDOREDUCTASE	3	Jurkat cells	3	3	3	6.19	P0339497A	1.16149e+08	1.47229e+08	9.55839e+07	4.93823e+07	1.79726e+07	1.0742e+07	1.2109e+07	8.81875e+06	8.14322e+06	1.54165e+07	FALSE
KDM3A	Q9Y4C1	147339	OXIDOREDUCTASE	3	Jurkat cells	2	2	1.7	5.83	P0339497A	3.32183e+07	3.80451e+07	2.22268e+07	1.49551e+07	6.24418e+06	5.23696e+06	6.69191e+06	4.1594e+06	4.27366e+06	7.72263e+06	FALSE
KDM3B	Q7LBC6	191579	OXIDOREDUCTASE	3	Jurkat cells	4	4	2.9	6.22	P0339497A	1.51956e+08	1.68542e+08	1.07844e+08	4.24923e+07	1.63839e+07	1.0664e+07	1.17374e+07	7.87251e+06	8.79188e+06	1.36962e+07	FALSE
KHDRBS1	Q07666	48227	n/d	3	Jurkat cells	5	5	13.3	6.57	P0339497A	1.77377e+08	2.8746e+08	2.80101e+08	1.43599e+08	6.24567e+07	4.21093e+07	4.20891e+07	4.21679e+07	3.4446e+07	4.41048e+07	FALSE
KHSRP	Q92945	73114	n/d	3	Jurkat cells	12	13	22.1	7.11	P0339497A	1.24124e+09	1.83347e+09	1.31678e+09	6.63832e+08	2.24649e+08	1.53274e+08	1.26347e+08	1.16232e+08	1.25262e+08	1.87238e+08	FALSE
KIF11	P52732	119158	n/d	3	Jurkat cells	3	3	2.5	6.1	P0339497A	1.01902e+08	1.2852e+08	9.66114e+07	5.57401e+07	2.09707e+07	1.56521e+07	1.63509e+07	1.1807e+07	1.23804e+07	2.62996e+07	FALSE
KIF23	Q02241	110058	n/d	3	Jurkat cells	2	2	2.5	5.46	P0339497A	4.44441e+06	6.88433e+06	6.24695e+06	2.65846e+06	2.74964e+06	1.16761e+06	2.48027e+06	369037	873901	956368	FALSE
KIF2A	O00139	84088	n/d	3	Jurkat cells	6	6	8.9	6.64	P0339497A	3.98042e+08	4.85341e+08	3.48343e+08	1.36155e+08	4.35499e+07	2.94338e+07	3.22488e+07	2.67355e+07	2.6601e+07	3.34852e+07	FALSE
KIF2C	Q99661	81312	n/d	3	Jurkat cells	2	2	2.8	6.27	P0339497A	9.64052e+07	1.28317e+08	7.32168e+07	4.32142e+07	1.29812e+07	8.23273e+06	9.27041e+06	4.81294e+06	7.09747e+06	1.28178e+07	FALSE
KIF4A	O95239	139879	n/d	3	Jurkat cells	5	5	3.8	6.14	P0339497A	1.68572e+08	2.17784e+08	1.47369e+08	6.18426e+07	2.08563e+07	1.39716e+07	1.40859e+07	8.08028e+06	9.47677e+06	1.98786e+07	FALSE
KIF5B	P33176	109684	n/d	3	Jurkat cells	18	19	18.9	7.02	P0339497A	8.50611e+08	1.93839e+09	1.88231e+09	8.37688e+08	1.70683e+08	9.52181e+07	9.82864e+07	8.03521e+07	5.33445e+07	1.33612e+08	FALSE
KMT2A	Q03164	432047	BROMO	3	Jurkat cells	5	5	1.6	6.22	P0339497A	1.95278e+08	2.13753e+08	1.48132e+08	3.68437e+07	1.20428e+07	1.38945e+07	1.13418e+07	1.19106e+07	8.57868e+06	1.17708e+07	FALSE
KMT2D	O14686	593670	BROMO	3	Jurkat cells	2	2	0.5	5.58	P0339497A	2.63648e+07	3.65276e+07	2.52936e+07	1.54299e+07	4.90557e+06	3.80365e+06	5.49853e+06	3.28484e+06	2.99237e+06	4.80475e+06	FALSE
KPNA1	P52294	60221	n/d	3	Jurkat cells	3	3	5.4	6.03	P0339497A	2.24875e+08	3.06608e+08	2.08574e+08	1.05655e+08	2.74322e+07	1.46555e+07	1.64996e+07	3.34767e+06	1.89521e+07	1.82461e+07	FALSE
KPNA2	P52292	57861	n/d	3	Jurkat cells	7	7	17.6	6.31	P0339497A	2.26274e+08	3.02297e+08	2.42311e+08	1.27754e+08	3.48271e+07	2.33909e+07	2.57875e+07	1.70788e+07	1.91671e+07	2.69801e+07	FALSE
KPNB1	Q14974	97169	n/d	3	Jurkat cells	12	13	16.8	7.09	P0339497A	1.26218e+09	1.84129e+09	1.27996e+09	7.61726e+08	2.11468e+08	1.18276e+08	1.76238e+08	1.01467e+08	1.22453e+08	1.59883e+08	FALSE
KPRP	Q5T749	64135	n/d	3	Jurkat cells	10	14	15.5	7.8	P0339497A	7.63509e+08	5.71678e+08	2.41982e+08	3.77651e+08	5.48448e+08	4.26955e+08	4.60545e+08	4.37957e+08	3.81282e+08	1.65803e+09	TRUE
KRT1	P04264	66038	contaminant	3	Jurkat cells	44	201	48.9	9.23	P0339497A	1.69997e+10	1.13325e+10	3.89248e+09	8.27818e+09	1.27315e+10	1.23567e+10	1.28791e+10	10139540988	8.52308e+09	3.80764e+10	FALSE
KRT10	P13645	58826	contaminant	3	Jurkat cells	23	67	50.3	9.24	P0339497A	5.62619e+09	3.94117e+09	1.29833e+09	2.66771e+09	5.00227e+09	4.12866e+09	4.8004e+09	3.74751e+09	2.61127e+09	11501476474	FALSE
KRT14	P02533	51561	contaminant	3	Jurkat cells	9	13	58.1	7.62	P0339497A	5.73333e+08	3.78384e+08	1.76156e+08	3.06677e+08	4.90356e+08	4.68607e+08	4.38588e+08	2.51624e+08	6.10578e+08	1.06362e+09	FALSE
KRT16	P08779	51267	contaminant	3	Jurkat cells	16	22	36.2	7.75	P0339497A	9.07578e+08	6.37912e+08	2.94587e+08	3.44866e+08	5.24397e+08	8.80451e+08	3.26211e+08	1.47959e+08	2.03934e+09	1.46969e+09	FALSE
KRT17	Q04695	48105	contaminant	3	Jurkat cells	7	7	20.8	6.87	P0339497A	3.05105e+08	2.28254e+08	1.49509e+08	1.85098e+08	2.94561e+08	4.18314e+08	2.82051e+08	1.10598e+08	4.24544e+08	3.63108e+08	FALSE
KRT2	P35908	65432	contaminant	3	Jurkat cells	45	118	73.4	9.06	P0339497A	1.04297e+10	6.4772e+09	1.86902e+09	4.54307e+09	9.76444e+09	7.21995e+09	1.01555e+10	8.00139e+09	4.77008e+09	2.14455e+10	FALSE
KRT23	Q9C075	48131	n/d	3	Jurkat cells	4	4	12.8	6.79	P0339497A	1.15099e+08	1.04467e+08	5.85304e+07	6.80368e+07	8.62905e+07	6.22357e+07	6.19883e+07	5.51655e+07	4.62463e+07	2.22252e+08	FALSE
KRT27	Q7Z3Y8	49822	n/d	3	Jurkat cells	2	2	4.1	6.15	P0339497A	1.43747e+08	5.47137e+07	5.8632e+07	4.07298e+07	5.4105e+07	7.60006e+07	2.52138e+07	1.42039e+07	6.54209e+06	4.33889e+07	FALSE
KRT31	Q15323	47237	n/d	3	Jurkat cells	2	2	18	6.72	P0339497A	1.08224e+08	1.98969e+08	1.01737e+08	5.82284e+07	2.40081e+07	1.75141e+07	1.94219e+07	4.10097e+08	1.70113e+07	5.00731e+07	FALSE
KRT4	P19013	57285	n/d	3	Jurkat cells	4	4	9.6	6.46	P0339497A	9.95033e+07	4.66725e+08	4.04137e+07	3.10954e+07	2.14833e+07	4.47137e+07	1.86391e+07	1.07208e+07	7.27844e+07	3.33721e+08	FALSE
KRT5	P13647	62378	contaminant	3	Jurkat cells	22	43	44.1	8.24	P0339497A	3.50617e+09	2.13207e+09	8.16817e+08	1.791e+09	3.14153e+09	2.9027e+09	2.84e+09	1.99422e+09	2.81704e+09	7.54193e+09	FALSE
KRT6A	P02538	60044	contaminant	3	Jurkat cells	2	6	8.3	7.77	P0339497A	2.26981e+08	1.64746e+08	5.19223e+07	7.07902e+07	1.23621e+08	2.54174e+08	8.99954e+07	2.62031e+07	8.11076e+08	5.55015e+08	FALSE
KRT6B	P04259	60066	contaminant	3	Jurkat cells	3	6	33.5	7.45	P0339497A	3.51124e+08	2.11125e+08	6.65046e+07	1.08509e+08	3.23099e+08	7.21415e+08	1.92095e+08	8.53362e+07	1.70638e+09	8.7005e+08	FALSE
KRT77	Q7Z794	61901	n/d	3	Jurkat cells	9	10	18.3	7.02	P0339497A	7.04861e+08	5.35099e+08	2.43511e+08	3.3073e+08	4.99464e+08	4.37371e+08	2.47176e+08	4.85228e+08	2.26609e+08	1.55668e+09	FALSE
KRT78	Q8N1N4	56865	n/d	3	Jurkat cells	20	21	37.7	7.43	P0339497A	1.6997e+09	1.24629e+09	4.5496e+08	8.22525e+08	1.34561e+09	1.02657e+09	1.11166e+09	9.76005e+08	7.34168e+08	3.64217e+09	FALSE
KRT80	Q6KB66	50525	n/d	3	Jurkat cells	10	11	23.2	6.94	P0339497A	4.47652e+08	3.07552e+08	1.19338e+08	2.25639e+08	3.85383e+08	2.66442e+08	2.71369e+08	2.28882e+08	1.98296e+08	9.87169e+08	FALSE
KRT82	Q9NSB4	56652	n/d	3	Jurkat cells	3	3	7.4	6.29	P0339497A	3.3996e+07	4.12623e+07	3.0685e+07	2.57487e+07	1.69562e+07	1.33028e+07	1.04477e+07	4.21176e+08	1.00745e+07	1.80226e+07	FALSE
KRT85	P78386	55802	n/d	3	Jurkat cells	4	4	27.6	6.26	P0339497A	4.01543e+07	6.04447e+07	3.73471e+07	2.94006e+07	1.81222e+07	1.14454e+07	1.12511e+07	2.47967e+08	1.04099e+07	1.99684e+07	FALSE
KRT86	O43790	53500	n/d	3	Jurkat cells	2	2	11.1	6.53	P0339497A	1.54125e+07	2.5004e+07	7.05831e+06	5.40065e+06	5.71649e+06	2.46034e+06	612421	2.55026e+08	4.32188e+06	1.39703e+07	FALSE
KRT9	P35527	62064	contaminant	3	Jurkat cells	36	135	50.6	9.15	P0339497A	1.17582e+10	7.85614e+09	2.92247e+09	5.73204e+09	8.28854e+09	8.28681e+09	7.82271e+09	6.28089e+09	5.36182e+09	2.84803e+10	FALSE
LANCL1	O43813	45283	n/d	3	Jurkat cells	3	3	8.3	6.31	P0339497A	1.45122e+08	1.7929e+08	1.15624e+08	8.38637e+07	2.62835e+07	2.28365e+07	2.35952e+07	1.47473e+07	1.76923e+07	2.58341e+07	FALSE
LANCL2	Q9NS86	50854	n/d	3	Jurkat cells	2	2	4	5.98	P0339497A	3.05167e+07	4.0518e+07	2.70115e+07	1.42499e+07	7.24073e+06	3.09205e+06	5.52326e+06	2.85629e+06	4.17783e+06	6.47561e+06	FALSE
LAP3	P28838	56166	PROTEASE	3	Jurkat cells	2	2	6.2	5.8	P0339497A	1.84521e+07	1.72547e+07	1.53838e+07	1.2869e+07	7.7528e+06	6.83822e+06	5.93727e+06	7.64717e+06	6.4769e+06	8.70896e+06	FALSE
LARP1	Q6PKG0	123509	n/d	3	Jurkat cells	8	8	8.5	6.41	P0339497A	4.78562e+08	6.16667e+08	3.74539e+08	1.69803e+08	7.34026e+07	5.60689e+07	5.48554e+07	4.41661e+07	4.31638e+07	7.54959e+07	FALSE
LARS	Q9P2J5	134465	n/d	3	Jurkat cells	45	60	36.5	7.56	P0339497A	5.82139e+09	9.90331e+09	6076175650	4.61716e+09	1.15809e+09	5.02166e+08	6.40405e+08	3.28576e+08	4.73705e+08	7.34297e+08	FALSE
LARS2	Q15031	101975	n/d	3	Jurkat cells	5	5	6.9	6.26	P0339497A	1.54752e+08	1.87247e+08	1.23676e+08	8.33926e+07	3.05721e+07	2.15355e+07	2.00112e+07	1.49143e+07	1.69405e+07	2.38132e+07	FALSE
LAS1L	Q9Y4W2	83064	n/d	3	Jurkat cells	2	2	2.3	6.06	P0339497A	4.53479e+07	6.87596e+07	5.80837e+07	2.53825e+07	7.55757e+06	6.67188e+06	8.35698e+06	5.5494e+06	3.78246e+06	5.70168e+06	FALSE
LASP1	Q14847	29717	n/d	3	Jurkat cells	9	9	34.1	6.78	P0339497A	6.56234e+08	6.7945e+08	4.37665e+08	2.23295e+08	1.11971e+08	9.46338e+07	8.28287e+07	8.60069e+07	7.73534e+07	1.05677e+08	FALSE
LATS1	O95835	126868	KINASE	3	Jurkat cells	3	3	2.2	6.47	P0339497A	6.41135e+07	1.81834e+08	3.13992e+08	1.83809e+08	3.60422e+07	1.32284e+07	1.42454e+07	1.17089e+07	1.14413e+07	2.20295e+07	FALSE
LBR	Q14739	70702	n/d	3	Jurkat cells	3	3	6.7	7.02	P0339497A	4.84418e+08	7.09898e+08	4.89624e+08	2.77507e+08	9.78493e+07	6.25195e+07	6.15654e+07	4.36349e+07	5.42326e+07	6.62619e+07	FALSE
LCK	P06239	61189	KINASE	3	Jurkat cells	15	24	51.1	7.93	P0339497A	4.47956e+08	2.01881e+09	3.39599e+09	2.45792e+09	4.34832e+08	1.66446e+08	9.05038e+07	4.41011e+07	4.95221e+07	1.1273e+08	TRUE
LCN1	P31025	19250	n/d	3	Jurkat cells	2	2	9.7	6.11	P0339497A	7.1587e+07	6.50581e+07	5.76151e+07	4.3154e+07	4.33203e+07	3.50487e+07	3.41045e+07	3.77131e+07	2.21958e+07	5.11343e+07	FALSE
LCP1	P13796	70288	n/d	3	Jurkat cells	26	33	45.8	7.51	P0339497A	4.1394e+09	5.03382e+09	2.94672e+09	2.03737e+09	5.83628e+08	3.21103e+08	3.66424e+08	2.78353e+08	2.96999e+08	4.34757e+08	FALSE
LDHA	P00338	39837	OXIDOREDUCTASE	3	Jurkat cells	15	26	42.2	7.93	P0339497A	3.2102e+09	4.13819e+09	2.50713e+09	1.7192e+09	5.79385e+08	3.74331e+08	3.92411e+08	3.27027e+08	3.82281e+08	5.09255e+08	FALSE
LDHB	P07195	36638	OXIDOREDUCTASE	3	Jurkat cells	15	25	47.9	7.99	P0339497A	4.98445e+09	6.49318e+09	3.86547e+09	2.02948e+09	6.7619e+08	5.33941e+08	4.6337e+08	4.69014e+08	4.26793e+08	5.55176e+08	FALSE
LGALS7, LGALS7B	P47929	15075	contaminant	3	Jurkat cells	2	2	19.9	6.15	P0339497A	2.8844e+07	1.72327e+07	4.56997e+06	1.98197e+07	2.98707e+07	3.24716e+07	2.05275e+07	2.08637e+07	1.26828e+08	1.57256e+08	FALSE
LGALS9	O00182	39518	n/d	3	Jurkat cells	2	2	7.6	6.4	P0339497A	4.92224e+07	5.05863e+07	3.14691e+07	2.49781e+07	8.72706e+06	7.0708e+06	5.81314e+06	4.47583e+06	4.83097e+06	4.73764e+06	FALSE
LIG1	P18858	101735	n/d	3	Jurkat cells	2	2	2.6	6.54	P0339497A	7.67274e+07	9.16849e+07	6.80974e+07	3.68216e+07	2.09694e+07	1.2551e+07	3.40757e+07	9.19521e+06	8.93804e+06	1.68647e+07	FALSE
LIG3	P49916	112906	n/d	3	Jurkat cells	10	10	11.7	6.59	P0339497A	3.82978e+08	4.68935e+08	2.81935e+08	1.70497e+08	5.13643e+07	3.16285e+07	3.97654e+07	2.66832e+07	2.40329e+07	4.17829e+07	FALSE
LIG4	P49917	103970	n/d	3	Jurkat cells	5	5	4.8	6.36	P0339497A	2.14923e+08	2.63548e+08	1.72632e+08	8.60589e+07	3.4986e+07	1.96958e+07	2.47119e+07	1.55348e+07	1.19769e+07	3.50967e+07	FALSE
LIMD2	Q9BT23	14070	n/d	3	Jurkat cells	3	3	31.5	6.34	P0339497A	2.12363e+08	2.19001e+08	1.11382e+08	7.14578e+07	3.27262e+07	2.07208e+07	2.2262e+07	1.58422e+07	2.32849e+07	2.73952e+07	FALSE
LIMK1	P53667	72584	KINASE	3	Jurkat cells	17	21	34.5	7.54	P0339497A	3.62481e+08	7.49343e+08	1.44436e+09	2.80497e+09	7.20474e+08	1.57042e+08	1.29069e+08	5.75426e+07	6.12166e+07	1.49024e+08	TRUE
LIMK2	P53671	72231	KINASE	3	Jurkat cells	15	17	30.7	7.66	P0339497A	2.93567e+08	7.8074e+08	1.86031e+09	2.76583e+09	5.68992e+08	1.60617e+08	1.25396e+08	3.40407e+07	4.88009e+07	1.11069e+08	TRUE
LIMS1	P48059	44390	n/d	3	Jurkat cells	4	4	16	6.25	P0339497A	1.38583e+08	1.46778e+08	8.25927e+07	6.47093e+07	2.73472e+07	1.67772e+07	1.81031e+07	1.20855e+07	1.48336e+07	2.22785e+07	FALSE
LLGL1	Q15334	115417	n/d	3	Jurkat cells	3	3	3.5	5.93	P0339497A	6.71448e+07	8.87398e+07	5.83908e+07	3.6293e+07	1.58259e+07	1.13239e+07	1.64786e+07	8.06414e+06	8.19086e+06	1.40733e+07	FALSE
LMNB1	P20700	66408	n/d	3	Jurkat cells	7	8	12.6	6.62	P0339497A	3.80316e+08	5.44251e+08	5.234e+08	3.53526e+08	1.03309e+08	6.69889e+07	6.26833e+07	5.36773e+07	5.13562e+07	8.54513e+07	FALSE
LONP1	P36776	106488	PROTEASE	3	Jurkat cells	3	3	2.6	5.88	P0339497A	1.02336e+08	1.29011e+08	8.54081e+07	4.71733e+07	1.59098e+07	8.70241e+06	1.09577e+07	7.38529e+06	7.85557e+06	1.26508e+07	FALSE
LOR	P23490	25760	n/d	3	Jurkat cells	3	3	6.7	7.11	P0339497A	2.00934e+08	1.3962e+08	4.35492e+07	9.31158e+07	1.89035e+08	1.3523e+08	1.32491e+08	1.48613e+08	1.04344e+08	4.76522e+08	FALSE
LPCAT3	Q6P1A2	56034	n/d	3	Jurkat cells	3	3	6.6	6.14	P0339497A	9.7759e+07	1.69063e+08	1.61581e+08	5.47719e+07	1.29303e+07	7.2251e+06	9.2653e+06	8.50957e+06	6.53527e+06	1.05294e+07	FALSE
LPXN	O60711	43749	n/d	3	Jurkat cells	3	3	10.9	6.08	P0339497A	6.44662e+07	7.26575e+07	3.86049e+07	3.14616e+07	1.57797e+07	1.00101e+07	1.0753e+07	9.49113e+06	9.1171e+06	1.27561e+07	FALSE
LRPPRC	P42704	157903	n/d	3	Jurkat cells	26	26	18.1	6.87	P0339497A	1.71793e+09	2.397e+09	1.64936e+09	1.13835e+09	3.4261e+08	1.80644e+08	2.11042e+08	1.54237e+08	1.68104e+08	2.4923e+08	FALSE
LRRC47	Q8N1G4	63472	n/d	3	Jurkat cells	7	7	11.7	6.55	P0339497A	3.34512e+08	4.0948e+08	2.67731e+08	1.91107e+08	6.09159e+07	3.41776e+07	4.41698e+07	2.80424e+07	3.16368e+07	4.84347e+07	FALSE
LRRC59	Q96AG4	34930	n/d	3	Jurkat cells	4	4	12.7	6.56	P0339497A	2.48894e+08	3.32048e+08	2.40686e+08	1.77265e+08	5.45316e+07	3.42167e+07	3.6774e+07	2.44263e+07	2.81208e+07	4.37481e+07	FALSE
LRRFIP1	Q32MZ4	82688	n/d	3	Jurkat cells	6	6	6.4	6.65	P0339497A	2.58988e+08	2.99607e+08	2.59527e+08	2.92447e+08	2.51853e+08	2.02329e+08	1.86755e+08	1.59298e+08	2.0108e+08	2.21499e+08	FALSE
LRWD1	Q9UFC0	70860	n/d	3	Jurkat cells	5	5	10	6	P0339497A	1.56985e+08	1.88859e+08	1.3352e+08	7.2201e+07	2.33941e+07	1.67122e+07	1.64692e+07	9.51155e+06	1.18352e+07	1.72303e+07	FALSE
LSS	P48449	83308	n/d	3	Jurkat cells	7	7	10.8	6.64	P0339497A	3.88494e+08	5.21426e+08	3.58546e+08	2.19759e+08	6.84306e+07	4.03069e+07	3.97203e+07	3.3104e+07	3.2618e+07	5.99231e+07	FALSE
LTA4H	P09960	69284	PROTEASE	3	Jurkat cells	23	25	43	7.16	P0339497A	1.65386e+09	2.38948e+09	1.85945e+09	9.12257e+08	2.78455e+08	1.83638e+08	1.83449e+08	1.44451e+08	1.41665e+08	2.29993e+08	FALSE
LTN1	O94822	205175	n/d	3	Jurkat cells	7	7	5.3	5.79	P0339497A	1.51077e+08	2.04634e+08	1.62036e+08	9.1416e+07	3.23192e+07	1.92852e+07	1.96639e+07	1.172e+07	1.54401e+07	2.23803e+07	FALSE
LUC7L	Q9NQ29	43727	n/d	3	Jurkat cells	2	2	7.8	5.96	P0339497A	5.63068e+07	6.03803e+07	4.57075e+07	2.15363e+07	1.24903e+07	7.72101e+06	9.05892e+06	8.12091e+06	5.30177e+06	9.67819e+06	FALSE
LUC7L2	Q9Y383	46513	n/d	3	Jurkat cells	6	6	25	7.02	P0339497A	4.83412e+08	5.39857e+08	4.71148e+08	1.53876e+08	6.17523e+07	5.08437e+07	4.49957e+07	4.61524e+07	3.79508e+07	5.16362e+07	FALSE
LUC7L3	O95232	51466	n/d	3	Jurkat cells	2	2	4.4	6.27	P0339497A	1.25778e+08	1.49492e+08	1.1073e+08	4.23567e+07	2.55132e+07	1.96378e+07	1.70904e+07	1.96434e+07	1.09355e+07	1.94826e+07	FALSE
LYPLA1	O75608	24669	n/d	3	Jurkat cells	4	6	17	7.52	P0339497A	3.1324e+08	1.28442e+09	2.06628e+09	1.46123e+09	2.51464e+08	9.5485e+07	6.40579e+07	6.29805e+07	2.37217e+07	1.20742e+08	TRUE
LYPLA2	O95372	24737	PROTEASE	3	Jurkat cells	8	13	47.6	7.25	P0339497A	2.82395e+08	1.09883e+09	1.58897e+09	8.60481e+08	1.72803e+08	8.04901e+07	7.09288e+07	5.01484e+07	3.93276e+07	7.59258e+07	TRUE
LYZ	P61626	16537	n/d	3	Jurkat cells	4	4	23	6.87	P0339497A	2.03469e+08	9.77824e+07	1.22095e+08	1.09142e+08	1.2953e+08	1.28279e+08	1.15052e+08	1.33237e+08	8.33791e+07	2.50161e+08	FALSE
MACF1	Q9UPN3	838298	n/d	3	Jurkat cells	11	11	1.4	6.25	P0339497A	2.06493e+08	2.88336e+08	2.26599e+08	1.68084e+08	7.07052e+07	4.54849e+07	5.67025e+07	4.02627e+07	3.97632e+07	6.54346e+07	FALSE
MACROD1	Q9BQ69	35505	n/d	3	Jurkat cells	3	3	9.2	6.46	P0339497A	1.75183e+08	2.07588e+08	1.2499e+08	9.98695e+07	3.46872e+07	2.0482e+07	2.15367e+07	1.56519e+07	1.82956e+07	2.79938e+07	FALSE
MAP2K1	Q02750	43439	KINASE	3	Jurkat cells	4	4	12.5	6.78	P0339497A	9.4467e+07	3.9914e+08	4.26038e+08	2.78958e+08	4.13386e+07	1.37448e+07	1.57552e+07	0	2.0459e+06	1.4595e+07	TRUE
MAP2K2	P36507	44424	KINASE	3	Jurkat cells	6	6	18.8	7.02	P0339497A	1.54585e+08	7.26487e+08	8.14117e+08	4.88687e+08	8.89975e+07	3.0308e+07	3.21776e+07	2.26203e+07	1.02219e+07	4.08954e+07	TRUE
MAP3K2	Q9Y2U5	69740	KINASE	3	Jurkat cells	4	4	4.7	6.38	P0339497A	1.00423e+08	3.23817e+08	4.24529e+08	2.37534e+08	5.17845e+07	1.96423e+07	1.60562e+07	5.69766e+06	7.48669e+06	2.45378e+07	FALSE
MAP3K4	Q9Y6R4	181683	KINASE	3	Jurkat cells	17	19	10.8	6.76	P0339497A	2.33162e+08	8.3633e+08	1.61859e+09	1.13033e+09	2.19302e+08	7.28237e+07	7.19672e+07	4.44702e+07	4.01688e+07	1.08584e+08	TRUE
MAP3K7	O43318	67195	KINASE	3	Jurkat cells	9	9	16.5	6.86	P0339497A	7.03281e+07	4.1289e+08	7.73208e+08	5.67387e+08	1.23378e+08	6.26588e+07	2.82932e+07	1.6865e+07	2.35329e+07	3.93862e+07	TRUE
MAP4K1	Q92918	91295	KINASE	3	Jurkat cells	13	14	17	7.09	P0339497A	2.96655e+08	1.19504e+09	1.62298e+09	1.12739e+09	2.4469e+08	1.09681e+08	7.60855e+07	6.15237e+07	6.89691e+07	1.13502e+08	TRUE
MAP4K2	Q12851	91555	KINASE	3	Jurkat cells	4	4	7.4	6.33	P0339497A	6.42985e+07	3.01509e+08	4.99944e+08	2.60863e+08	3.06353e+07	8.69741e+06	1.211e+07	2.04681e+06	2.1594e+06	1.53681e+07	TRUE
MAP4K4	O95819	145003	KINASE	3	Jurkat cells	30	33	20.2	7.67	P0339497A	9.89493e+08	4.52469e+09	6.17049e+09	1.99276e+09	3.6167e+08	1.85628e+08	1.87564e+08	1.22434e+08	1.00121e+08	2.48958e+08	TRUE
MAP4K5	Q9Y4K4	95039	KINASE	3	Jurkat cells	21	28	29.7	7.72	P0339497A	5.15543e+08	2.4992e+09	6.25106e+09	4.16103e+09	6.65739e+08	2.06214e+08	1.65933e+08	7.72762e+07	9.76877e+07	2.23835e+08	TRUE
MAPK1	P28482	41389	KINASE	3	Jurkat cells	7	8	22.8	7.3	P0339497A	2.56857e+08	8.73786e+08	1.21238e+09	7.10398e+08	1.3537e+08	4.70724e+07	4.65219e+07	2.49864e+07	2.86208e+07	5.96348e+07	TRUE
MAPK12	P53778	41940	KINASE	3	Jurkat cells	4	4	13.4	6.38	P0339497A	4.95699e+07	1.7334e+08	4.42349e+08	3.58287e+08	6.49008e+07	2.02416e+07	1.56175e+07	4.21108e+06	1.41476e+07	2.15863e+07	TRUE
MAPK14	Q16539	41293	KINASE	3	Jurkat cells	6	6	21.9	6.73	P0339497A	8.19379e+07	2.0619e+08	2.99841e+08	1.87321e+08	4.34545e+07	1.80035e+07	1.56869e+07	4.80838e+06	1.17008e+07	1.61616e+07	TRUE
MAPK3	P27361	43135	KINASE	3	Jurkat cells	3	3	11.6	6.53	P0339497A	4.02478e+07	1.38282e+08	1.65103e+08	9.02288e+07	2.99995e+07	1.26748e+07	2.24902e+07	8.8221e+06	1.26137e+07	1.83693e+07	TRUE
MAPK8	P45983	48088	KINASE	3	Jurkat cells	4	4	13.3	6.74	P0339497A	2.46148e+08	5.48525e+08	7.69962e+08	5.92445e+08	1.49609e+08	6.9452e+07	6.0685e+07	4.89437e+07	4.42391e+07	7.67471e+07	TRUE
MAPK9	P45984	48311	KINASE	3	Jurkat cells	5	6	10.1	6.86	P0339497A	8.97221e+07	2.82359e+08	5.27734e+08	5.30218e+08	1.44406e+08	5.92954e+07	4.40561e+07	8.22086e+07	3.49094e+07	7.7341e+07	TRUE
MAPKAPK3	Q16644	42987	KINASE	3	Jurkat cells	2	2	5.2	6.25	P0339497A	7.83437e+07	1.04791e+08	8.57609e+07	4.90288e+07	1.24362e+07	7.04433e+06	6.45223e+06	5.86532e+06	6.66922e+06	8.97075e+06	FALSE
MARS	P56192	101115	n/d	3	Jurkat cells	20	20	23.6	7.18	P0339497A	2.14854e+09	2.86496e+09	1.80351e+09	7.59423e+08	2.37241e+08	1.70603e+08	1.43568e+08	1.04877e+08	1.03723e+08	1.71967e+08	FALSE
MAST3	O60307	143136	KINASE	3	Jurkat cells	10	11	11.7	6.99	P0339497A	1.66749e+08	3.86628e+08	7.71329e+08	9.59911e+08	2.04117e+08	6.2149e+07	6.6632e+07	5.00536e+07	3.48464e+07	7.95561e+07	TRUE
MAST4	O15021	284374	KINASE	3	Jurkat cells	2	2	0.6	6.28	P0339497A	2.86363e+07	6.31264e+07	1.19976e+08	1.30951e+08	3.07952e+07	1.26621e+07	1.23705e+07	7.27529e+06	6.49809e+06	2.29303e+07	FALSE
MAT2A	P31153	43660	n/d	3	Jurkat cells	9	9	27.6	6.88	P0339497A	2.94082e+08	3.59536e+08	3.1171e+08	3.22058e+08	2.02298e+08	1.2066e+08	1.20639e+08	8.8704e+07	1.18587e+08	1.49633e+08	FALSE
MAT2B	Q9NZL9	37551	n/d	3	Jurkat cells	3	3	9.3	6.09	P0339497A	1.08845e+08	1.35503e+08	9.54022e+07	5.72478e+07	2.49064e+07	1.91097e+07	1.92102e+07	1.31693e+07	1.58986e+07	2.306e+07	FALSE
MATR3	P43243	94622	n/d	3	Jurkat cells	17	18	19.6	7	P0339497A	1.79681e+09	2.08027e+09	1.33659e+09	6.74421e+08	2.38391e+08	1.70528e+08	1.51458e+08	1.29116e+08	1.36409e+08	1.92431e+08	FALSE
MBNL1	Q9NR56	41817	n/d	3	Jurkat cells	5	6	10.1	6.79	P0339497A	4.34679e+08	5.74956e+08	3.83039e+08	1.86594e+08	4.73377e+07	3.72211e+07	3.82943e+07	2.82335e+07	3.01946e+07	3.97484e+07	FALSE
MBOAT7	Q96N66	52764	n/d	3	Jurkat cells	3	3	8.5	6.51	P0339497A	1.01353e+08	1.38012e+08	9.80695e+07	5.8512e+07	2.03201e+07	1.21713e+07	1.22558e+07	6.82985e+06	8.62258e+06	1.4256e+07	FALSE
MCCC2	Q9HCC0	61332	n/d	3	Jurkat cells	8	8	17.4	6.41	P0339497A	2.18105e+08	2.89186e+08	2.4372e+08	1.34325e+08	4.79986e+07	3.63292e+07	3.31812e+07	3.03467e+07	2.84635e+07	4.83698e+07	FALSE
MCM2	P49736	101895	n/d	3	Jurkat cells	15	15	22.3	7.14	P0339497A	1.17794e+09	1.47258e+09	1.014e+09	3.78428e+08	1.17249e+08	8.55976e+07	9.5638e+07	7.48968e+07	6.55198e+07	9.26533e+07	FALSE
MCM3	P25205	95907	n/d	3	Jurkat cells	23	25	31.1	7.23	P0339497A	2.08006e+09	2.52322e+09	1.54998e+09	8.47481e+08	3.24407e+08	2.35033e+08	2.31075e+08	1.83766e+08	2.3944e+08	3.33814e+08	FALSE
MCM3AP	O60318	218402	n/d	3	Jurkat cells	5	5	2.7	6.15	P0339497A	2.18591e+08	2.83696e+08	1.97551e+08	9.83882e+07	5.87086e+07	4.5804e+07	3.97141e+07	3.31848e+07	4.06607e+07	8.33833e+07	FALSE
MCM4	P33991	96557	n/d	3	Jurkat cells	19	20	21.7	6.84	P0339497A	1.35435e+09	1.76355e+09	1.29548e+09	6.63219e+08	2.28587e+08	1.62624e+08	1.54386e+08	1.12446e+08	1.25673e+08	1.69068e+08	FALSE
MCM5	P33992	82285	n/d	3	Jurkat cells	27	30	40.2	7.29	P0339497A	3.04754e+09	3.53155e+09	2.20082e+09	1.30555e+09	3.94431e+08	2.6203e+08	2.71263e+08	2.10801e+08	2.22529e+08	3.23307e+08	FALSE
MCM6	Q14566	92888	n/d	3	Jurkat cells	30	36	36.4	7.54	P0339497A	5.13576e+09	7.26674e+09	5.14565e+09	2.17494e+09	6.20867e+08	4.41756e+08	4.71241e+08	3.00549e+08	3.54773e+08	5.59063e+08	FALSE
MCM7	P33993	81307	n/d	3	Jurkat cells	17	17	26.6	6.98	P0339497A	9.18991e+08	1.20075e+09	8.40619e+08	4.19497e+08	1.52416e+08	1.0703e+08	1.11447e+08	9.04648e+07	8.00868e+07	1.23481e+08	FALSE
MCTS1	Q9ULC4	20555	n/d	3	Jurkat cells	3	3	17.7	6.4	P0339497A	1.77554e+08	2.10677e+08	1.46579e+08	8.17882e+07	3.51764e+07	2.62127e+07	2.28587e+07	1.71945e+07	2.33827e+07	4.04112e+07	FALSE
MDH2	P40926	35503	OXIDOREDUCTASE	3	Jurkat cells	15	19	49.7	7.27	P0339497A	1.84313e+09	2.15297e+09	1.58546e+09	6.40292e+08	2.12669e+08	1.95504e+08	1.90536e+08	1.73797e+08	1.37177e+08	2.68794e+08	FALSE
MDN1	Q9NU22	632812	n/d	3	Jurkat cells	108	112	21.1	7.21	P0339497A	5.7126e+09	8.40332e+09	6.94683e+09	6.73435e+09	2.04129e+09	8.94959e+08	1.22808e+09	8.53377e+08	1.02669e+09	1.50371e+09	FALSE
ME2	P23368	65443	OXIDOREDUCTASE	3	Jurkat cells	13	14	25.7	7.16	P0339497A	6.34466e+08	1.35172e+09	1.53788e+09	8.00149e+08	1.99257e+08	1.13826e+08	1.11845e+08	8.25924e+07	7.13602e+07	1.2266e+08	FALSE
MED1	Q15648	168476	n/d	3	Jurkat cells	5	5	3.3	6.21	P0339497A	1.05076e+08	1.34637e+08	9.99798e+07	4.32499e+07	3.16889e+07	2.79427e+07	5.07935e+07	2.10679e+07	1.80412e+07	3.38571e+07	FALSE
MED12	Q93074	243391	n/d	3	Jurkat cells	11	12	6	6.58	P0339497A	3.75413e+08	5.03559e+08	4.05891e+08	1.76278e+08	6.11331e+07	4.00754e+07	5.2394e+07	3.28374e+07	3.17252e+07	4.99897e+07	FALSE
MED13	Q9UHV7	239294	n/d	3	Jurkat cells	2	2	0.7	6.09	P0339497A	7.34174e+07	8.69037e+07	6.45287e+07	3.08871e+07	9.4674e+06	8.29461e+06	5.72914e+06	7.4147e+06	6.40846e+06	1.26474e+07	FALSE
MED14	O60244	160605	n/d	3	Jurkat cells	14	14	9.9	6.76	P0339497A	6.61428e+08	9.24085e+08	6.50085e+08	2.88615e+08	1.00854e+08	7.12985e+07	7.74233e+07	6.02199e+07	5.30308e+07	9.46592e+07	FALSE
MED23	Q9ULK4	156472	n/d	3	Jurkat cells	6	6	4.5	6.37	P0339497A	1.62456e+08	2.26658e+08	1.34563e+08	1.10098e+08	2.69357e+07	1.34736e+07	2.30627e+07	1.07794e+07	1.37052e+07	2.45056e+07	FALSE
METAP1	P53582	43215	PROTEASE	3	Jurkat cells	2	2	5.7	6.18	P0339497A	3.4072e+07	4.112e+07	3.3622e+07	2.36905e+07	1.60192e+07	1.08334e+07	9.50305e+06	9.23425e+06	9.5991e+06	1.22897e+07	FALSE
MGLL	Q99685	33261	PROTEASE	3	Jurkat cells	10	12	42.2	7.21	P0339497A	1.49525e+08	2.21049e+08	3.90377e+08	1.11244e+09	7.70959e+08	4.50865e+08	4.69399e+08	1.33982e+08	7.0934e+07	6.92612e+07	TRUE
MGST3	O14880	16516	n/d	3	Jurkat cells	2	2	18.4	6.2	P0339497A	2.64596e+07	6.20469e+07	8.3611e+07	3.02465e+07	8.91523e+06	1.02808e+07	5.95276e+06	3.60145e+06	2.78401e+06	1.28943e+07	FALSE
MIF	P14174	12476	n/d	3	Jurkat cells	3	5	23.5	7.91	P0339497A	8.0602e+08	9.57601e+08	5.17707e+08	3.5338e+08	1.25966e+08	6.86905e+07	8.13008e+07	5.60568e+07	8.373e+07	9.55417e+07	FALSE
MIS18A	Q9NYP9	25863	n/d	3	Jurkat cells	2	2	7.7	6	P0339497A	6.27804e+07	7.36429e+07	4.287e+07	2.03455e+07	8.96732e+06	8.46317e+06	7.83357e+06	6.57834e+06	6.88308e+06	1.07463e+07	FALSE
MKI67	P46013	358689	n/d	3	Jurkat cells	10	10	3.1	6.72	P0339497A	4.39584e+08	5.81196e+08	3.35822e+08	1.4744e+08	6.24711e+07	4.93248e+07	4.66153e+07	4.33614e+07	3.42477e+07	6.71189e+07	FALSE
MKLN1	Q9UL63	84767	n/d	3	Jurkat cells	2	2	3.5	6.12	P0339497A	4.66144e+07	5.87139e+07	4.40078e+07	2.90375e+07	1.2531e+07	9.95151e+06	7.59536e+06	6.77038e+06	6.12733e+06	8.16719e+06	FALSE
MMS19	Q96T76	115704	n/d	3	Jurkat cells	4	4	6.7	6.04	P0339497A	4.73066e+07	6.25581e+07	4.12833e+07	3.19321e+07	1.69783e+07	1.29733e+07	1.153e+07	8.76464e+06	1.02843e+07	1.46957e+07	FALSE
MOCS1	Q9NZB8	70166	n/d	3	Jurkat cells	2	2	3.8	5.71	P0339497A	1.59956e+08	2.52776e+08	1.44562e+08	4.10713e+07	1.64147e+07	1.719e+07	1.14155e+07	1.14273e+07	7.81681e+06	1.49154e+07	FALSE
MON2	Q7Z3U7	190357	n/d	3	Jurkat cells	4	4	2.9	5.46	P0339497A	3.08859e+07	4.36126e+07	3.18064e+07	2.44506e+07	9.58843e+06	7.26141e+06	9.47878e+06	5.93934e+06	5.39865e+06	8.16103e+06	FALSE
MOV10	Q9HCE1	113670	n/d	3	Jurkat cells	15	15	15.5	6.73	P0339497A	8.66851e+08	1.14133e+09	7.9204e+08	4.78499e+08	1.58394e+08	9.86305e+07	1.09591e+08	8.64536e+07	8.93492e+07	1.43305e+08	FALSE
MPDU1	O75352	26638	n/d	3	Jurkat cells	2	2	9.7	5.31	P0339497A	1.01001e+07	1.96784e+07	1.33668e+07	7.13399e+06	2.55411e+06	2.19032e+06	2.37511e+06	1.52552e+06	1.72828e+06	2.65418e+06	FALSE
MRPS30	Q9NP92	50364	n/d	3	Jurkat cells	2	2	7.5	6	P0339497A	3.24633e+07	3.79577e+07	3.0689e+07	2.4237e+07	8.88186e+06	5.66819e+06	8.50567e+06	3.29615e+06	3.24168e+06	8.28403e+06	FALSE
MSI2	Q96DH6	35196	n/d	3	Jurkat cells	2	2	6.7	5.92	P0339497A	3.41112e+07	6.62616e+07	5.94552e+07	3.54901e+07	1.07956e+07	5.576e+06	4.33259e+06	4.28327e+06	4.09769e+06	7.40216e+06	FALSE
MSN	P26038	67819	n/d	3	Jurkat cells	19	21	39	7.15	P0339497A	2.19794e+09	2.98557e+09	2.38492e+09	1.26687e+09	4.17473e+08	3.14106e+08	2.85647e+08	2.53059e+08	2.53731e+08	4.39401e+08	FALSE
MTA1	Q13330	80785	n/d	3	Jurkat cells	4	4	12.7	6.46	P0339497A	1.88313e+08	2.32603e+08	1.61773e+08	6.85348e+07	1.98432e+07	1.87715e+07	1.18881e+07	1.27399e+07	1.37541e+07	2.46634e+07	FALSE
MTA2	O94776	75022	n/d	3	Jurkat cells	14	15	27.2	7.07	P0339497A	1.21857e+09	1.42819e+09	9.49331e+08	5.09387e+08	1.54578e+08	1.18026e+08	1.08978e+08	8.64494e+07	8.94106e+07	1.30268e+08	FALSE
MTA3	Q9BTC8	67503	n/d	3	Jurkat cells	3	3	5.2	6.22	P0339497A	1.12315e+08	1.32528e+08	9.16428e+07	5.33123e+07	2.61625e+07	2.57949e+07	2.10284e+07	2.14563e+07	1.70126e+07	2.5435e+07	FALSE
MTCH1	Q9NZJ7	41544	n/d	3	Jurkat cells	3	3	6.7	6.13	P0339497A	5.55741e+07	7.86185e+07	6.21232e+07	4.02332e+07	1.26188e+07	8.0218e+06	1.1287e+07	7.61573e+06	6.86426e+06	1.18202e+07	FALSE
MTCH2	Q9Y6C9	33331	n/d	3	Jurkat cells	4	4	15.5	6.84	P0339497A	2.54556e+08	3.39424e+08	2.38843e+08	1.47011e+08	6.10195e+07	3.06748e+07	3.95423e+07	2.30531e+07	2.34497e+07	4.32218e+07	FALSE
MTHFD1	P11586	101558	OXIDOREDUCTASE	3	Jurkat cells	36	42	41.1	7.38	P0339497A	4.09381e+09	5.819e+09	3.72532e+09	1.6794e+09	5.33114e+08	3.60372e+08	3.87072e+08	2.73367e+08	2.87313e+08	4.49241e+08	FALSE
MTHFD1L	Q6UB35	105789	n/d	3	Jurkat cells	11	11	9.6	6.98	P0339497A	1.22596e+09	1.60997e+09	9.174e+08	4.62301e+08	1.47628e+08	9.24529e+07	9.94129e+07	6.96951e+07	7.4306e+07	1.30734e+08	FALSE
MTOR	P42345	288888	KINASE	3	Jurkat cells	18	18	8.9	6.52	P0339497A	5.01756e+08	7.40856e+08	5.66012e+08	4.76481e+08	1.88162e+08	1.21029e+08	1.25395e+08	8.39952e+07	1.04119e+08	1.60184e+08	FALSE
MTPAP	Q9NVV4	78832	n/d	3	Jurkat cells	2	2	2.7	6.11	P0339497A	1.22756e+08	1.41682e+08	9.33459e+07	6.05124e+07	3.15695e+07	2.6931e+07	2.20535e+07	1.80091e+07	2.82783e+07	6.09506e+07	FALSE
MTPN	P58546	12895	n/d	3	Jurkat cells	4	4	34.7	6.68	P0339497A	2.55552e+08	3.67521e+08	2.5242e+08	2.28394e+08	8.60432e+07	4.70616e+07	5.73287e+07	4.03361e+07	5.38482e+07	6.51515e+07	FALSE
MTR	Q99707	140526	MT	3	Jurkat cells	3	3	1.7	5.98	P0339497A	9.53044e+07	1.22295e+08	7.31943e+07	4.42605e+07	3.49016e+07	1.30808e+07	1.78044e+07	9.90995e+06	1.1619e+07	1.32518e+07	FALSE
MTREX	P42285	117803	n/d	3	Jurkat cells	21	23	21.1	6.87	P0339497A	1.55027e+09	2.031e+09	1.3303e+09	7.73757e+08	2.47753e+08	1.77731e+08	1.88416e+08	1.36678e+08	1.63549e+08	2.25438e+08	FALSE
MYBBP1A	Q9BQG0	149365	n/d	3	Jurkat cells	17	17	14.7	6.89	P0339497A	1.15417e+09	1.37406e+09	9.89168e+08	4.49346e+08	1.56462e+08	1.24027e+08	1.1901e+08	9.32681e+07	9.67414e+07	1.51132e+08	FALSE
MYCBP2	O75592	510078	n/d	3	Jurkat cells	10	10	2.6	6.48	P0339497A	3.47741e+08	4.65168e+08	3.72617e+08	1.63616e+08	5.92588e+07	4.40893e+07	3.97197e+07	2.81785e+07	3.34968e+07	5.62299e+07	FALSE
MYH10	P35580	232525	n/d	3	Jurkat cells	24	24	14.4	6.81	P0339497A	9.68202e+08	1.25879e+09	8.46566e+08	4.22709e+08	1.60453e+08	1.24645e+08	1.18742e+08	1.10526e+08	9.51415e+07	1.73492e+08	FALSE
MYH2	Q9UKX2	223042	n/d	3	Jurkat cells	8	8	4.7	6.33	P0339497A	1.04702e+08	1.45147e+08	1.129e+08	8.39908e+07	4.36146e+07	3.50002e+07	2.90402e+07	1.48733e+07	2.44106e+07	1.10795e+09	FALSE
MYH9	P35579	226530	n/d	3	Jurkat cells	91	120	52.4	7.83	P0339497A	1.78021e+10	2.32556e+10	1.47563e+10	6.04636e+09	1.82354e+09	1.29963e+09	1.23561e+09	1.1058e+09	1.23842e+09	1.69839e+09	FALSE
MYL6	P60660	16961	n/d	3	Jurkat cells	3	4	24.5	6.7	P0339497A	2.1065e+08	2.79185e+08	1.92426e+08	1.72821e+08	7.46506e+07	4.43597e+07	5.2515e+07	3.94806e+07	5.15705e+07	6.03556e+07	FALSE
MYO18A	Q92614	233112	n/d	3	Jurkat cells	20	20	11.4	6.7	P0339497A	8.28877e+08	1.04186e+09	7.72256e+08	3.46055e+08	1.59531e+08	1.2954e+08	1.20818e+08	9.5027e+07	8.88577e+07	1.62682e+08	FALSE
MYO1B	O43795	131983	n/d	3	Jurkat cells	7	7	7	6.5	P0339497A	2.97386e+08	3.61784e+08	2.41469e+08	1.60987e+08	5.29862e+07	3.23593e+07	3.58908e+07	2.78091e+07	2.83927e+07	3.85658e+07	FALSE
MYO1G	B0I1T2	116441	n/d	3	Jurkat cells	29	37	36.1	7.64	P0339497A	2.84325e+09	3.97547e+09	2.7546e+09	1.58943e+09	4.60883e+08	2.76481e+08	3.01959e+08	1.99807e+08	2.39293e+08	3.70233e+08	FALSE
MYO5A	Q9Y4I1	218605	n/d	3	Jurkat cells	2	2	1.1	6.22	P0339497A	3.3988e+07	4.26853e+07	3.82629e+07	2.05952e+07	4.59122e+06	3.48741e+06	5.54637e+06	2.27989e+06	3.27205e+06	2.8439e+06	FALSE
MYO7B	Q6PIF6	241596	n/d	3	Jurkat cells	6	6	3.1	6.37	P0339497A	1.61744e+08	2.15843e+08	1.75934e+08	1.05821e+08	3.99802e+07	2.44903e+07	1.8139e+07	1.51e+07	1.71916e+07	2.23926e+07	FALSE
NAA15	Q9BXJ9	101271	n/d	3	Jurkat cells	22	24	24.9	7.09	P0339497A	2.88105e+09	3.55871e+09	2.04628e+09	1.14031e+09	3.23379e+08	2.27848e+08	2.32406e+08	1.63829e+08	1.62077e+08	2.77992e+08	FALSE
NAA25	Q14CX7	112291	n/d	3	Jurkat cells	2	2	1.9	6.15	P0339497A	6.18627e+07	9.40742e+07	6.71528e+07	3.76322e+07	2.08157e+07	9.47523e+06	1.27639e+07	7.26815e+06	6.29209e+06	1.01749e+07	FALSE
NAA35	Q5VZE5	83638	n/d	3	Jurkat cells	2	2	2.8	6.15	P0339497A	6.28351e+07	7.74488e+07	5.28479e+07	3.00225e+07	1.2103e+07	1.07897e+07	1.45838e+07	6.42396e+06	7.73226e+06	1.34474e+07	FALSE
NAA50	Q9GZZ1	19398	n/d	3	Jurkat cells	2	2	13.6	6.27	P0339497A	7.65601e+07	9.39883e+07	6.17413e+07	4.01036e+07	1.44822e+07	1.01882e+07	7.36963e+06	5.38411e+06	8.26251e+06	1.08698e+07	FALSE
NAE1	Q13564	59419	n/d	3	Jurkat cells	2	2	3.6	6.27	P0339497A	1.17036e+08	1.4447e+08	1.04825e+08	8.72382e+07	3.81405e+07	2.90211e+07	2.63667e+07	2.3336e+07	2.38783e+07	5.95252e+07	FALSE
NAGK	Q9UJ70	42037	n/d	3	Jurkat cells	2	2	7.3	5.92	P0339497A	1.54572e+07	2.09587e+07	1.55431e+07	1.12073e+07	7.72159e+06	4.97137e+06	5.62668e+06	2.90892e+06	4.05421e+06	7.19542e+06	FALSE
NAPA	P54920	33232	n/d	3	Jurkat cells	4	4	15.6	6.31	P0339497A	1.40887e+08	1.68701e+08	8.58078e+07	7.91995e+07	2.56207e+07	1.14873e+07	1.44837e+07	1.01203e+07	1.42549e+07	2.61281e+07	FALSE
NARS	O43776	62942	n/d	3	Jurkat cells	20	22	35	7.36	P0339497A	2.22344e+09	2.73862e+09	1.46056e+09	8.45071e+08	2.58041e+08	1.52564e+08	1.85611e+08	1.00071e+08	1.47479e+08	2.23596e+08	FALSE
NARS2	Q96I59	54089	n/d	3	Jurkat cells	2	2	3.1	6.29	P0339497A	3.10357e+07	3.85482e+07	2.77447e+07	1.68471e+07	8.84576e+06	6.06423e+06	6.38189e+06	4.61852e+06	5.59682e+06	5.66715e+06	FALSE
NASP	P49321	86267	n/d	3	Jurkat cells	7	7	8.1	6.6	P0339497A	4.02044e+08	5.83531e+08	4.33017e+08	2.4249e+08	1.03046e+08	7.83688e+07	6.18952e+07	5.64228e+07	6.91012e+07	7.43118e+07	FALSE
NAT10	Q9H0A0	115728	HAT	3	Jurkat cells	22	27	24.2	7.36	P0339497A	3.40043e+09	4.43122e+09	2.75628e+09	1.45034e+09	4.26063e+08	2.5756e+08	2.95234e+08	1.76998e+08	2.06518e+08	3.70344e+08	FALSE
NBAS	A2RRP1	268568	n/d	3	Jurkat cells	33	34	14.7	6.8	P0339497A	1.89354e+09	2.55695e+09	1.80812e+09	1.10808e+09	3.21612e+08	1.62492e+08	1.90221e+08	1.24878e+08	1.34422e+08	2.44561e+08	FALSE
NBEAL2	Q6ZNJ1	302513	n/d	3	Jurkat cells	17	17	6.5	6.78	P0339497A	5.5278e+08	7.45811e+08	5.8057e+08	3.89071e+08	1.28658e+08	8.11281e+07	8.33622e+07	6.50431e+07	6.51453e+07	1.10017e+08	FALSE
NCAPD2	Q15021	157180	n/d	3	Jurkat cells	8	8	5.6	6.55	P0339497A	2.95611e+08	3.67965e+08	2.48908e+08	1.58736e+08	6.08849e+07	3.94379e+07	4.26938e+07	3.37536e+07	3.69373e+07	4.68389e+07	FALSE
NCAPD3	P42695	168889	n/d	3	Jurkat cells	5	5	2.7	6.26	P0339497A	1.63178e+08	2.15231e+08	1.51554e+08	7.54978e+07	1.80605e+07	1.08889e+07	1.93106e+07	1.34161e+07	9.16097e+06	1.7404e+07	FALSE
NCAPG	Q9BPX3	114333	n/d	3	Jurkat cells	7	8	6.6	6.31	P0339497A	3.57104e+08	4.15002e+08	2.53413e+08	1.35261e+08	4.57419e+07	3.16955e+07	3.22384e+07	3.02841e+07	3.00117e+07	5.08108e+07	FALSE
NCAPG2	Q86XI2	132194	n/d	3	Jurkat cells	4	4	4.5	6.35	P0339497A	1.3718e+08	1.87684e+08	1.45443e+08	7.66747e+07	2.6499e+07	1.54393e+07	1.9742e+07	1.47605e+07	1.31932e+07	2.88345e+07	FALSE
NCBP1	Q09161	91838	n/d	3	Jurkat cells	12	14	16.3	7.03	P0339497A	1.20147e+09	1.45645e+09	8.63582e+08	5.43045e+08	1.69211e+08	9.5037e+07	1.21919e+08	7.56956e+07	9.4166e+07	1.58667e+08	FALSE
NCKAP1L	P55160	128152	n/d	3	Jurkat cells	7	7	6.9	6.64	P0339497A	3.5517e+08	4.69914e+08	3.2388e+08	2.427e+08	6.96076e+07	3.60545e+07	4.27092e+07	2.75876e+07	3.08413e+07	4.43874e+07	FALSE
NCL	P19338	76613	n/d	3	Jurkat cells	13	13	17.3	6.88	P0339497A	1.12514e+09	1.33995e+09	1126760316	6.60293e+08	3.32507e+08	3.27493e+08	3.25284e+08	2.70269e+08	1.99246e+08	3.32934e+08	FALSE
NDC1	Q9BTX1	76304	n/d	3	Jurkat cells	3	3	5.5	6.16	P0339497A	8.65933e+07	1.17742e+08	1.03548e+08	4.88255e+07	1.80819e+07	1.167e+07	1.10199e+07	8.07718e+06	8.23757e+06	1.25195e+07	FALSE
NDUFA4	O00483	9370	n/d	3	Jurkat cells	3	3	30.9	6.39	P0339497A	8.43279e+07	1.66926e+08	1.93175e+08	8.5181e+07	2.92397e+07	2.16227e+07	1.56961e+07	1.58634e+07	1.33258e+07	2.13886e+07	FALSE
NEK1	Q96PY6	145812	KINASE	3	Jurkat cells	4	4	3	6.28	P0339497A	6.14388e+07	2.26604e+08	3.07752e+08	1.71855e+08	3.71573e+07	1.41375e+07	1.65717e+07	9.17102e+06	6.69143e+06	1.76906e+07	TRUE
NEK2	P51955	51763	KINASE	3	Jurkat cells	6	6	12.6	6.52	P0339497A	8.62597e+07	1.82589e+08	3.95154e+08	5.55064e+08	1.31853e+08	4.67206e+07	3.23897e+07	2.38744e+07	1.97954e+07	4.40404e+07	TRUE
NEK3	P51956	57704	KINASE	3	Jurkat cells	2	2	4	6.04	P0339497A	902094	3.3796e+07	7.97042e+07	5.63652e+07	7.41143e+06	1.60035e+06	2.31337e+06	660407	2.56461e+06	4.72284e+06	FALSE
NEK7	Q8TDX7	34551	KINASE	3	Jurkat cells	2	2	7	6.29	P0339497A	5.14623e+07	7.14651e+07	5.91594e+07	5.96274e+07	1.76288e+07	1.07137e+07	8.4432e+06	7.15372e+06	6.78469e+06	1.32578e+07	FALSE
NEK9	Q8TD19	107167	KINASE	3	Jurkat cells	35	61	38.7	8.24	P0339497A	1.34192e+09	4.28081e+09	1.11674e+10	2.09104e+10	4.72594e+09	1.2491e+09	6.93361e+08	1.46673e+08	1.62174e+08	4.74959e+08	TRUE
NF1	P21359	319369	n/d	3	Jurkat cells	11	11	3.7	6.57	P0339497A	2.96254e+08	4.28493e+08	3.4397e+08	2.46538e+08	6.99328e+07	3.6815e+07	4.7852e+07	3.23944e+07	3.29705e+07	5.20596e+07	FALSE
NFX1	Q12986	124394	n/d	3	Jurkat cells	4	4	4.1	6.59	P0339497A	4.82158e+08	5.40255e+08	3.31129e+08	9.94896e+07	4.71001e+07	4.02689e+07	3.50213e+07	3.56931e+07	3.41376e+07	5.44612e+07	FALSE
NFXL1	Q6ZNB6	101339	n/d	3	Jurkat cells	12	12	17.5	6.9	P0339497A	1.45363e+09	1.43037e+09	1.00324e+09	2.47006e+08	8.35948e+07	5.35628e+07	4.78852e+07	2.78778e+07	4.72156e+07	7.20543e+07	FALSE
NIP7	Q9Y221	15221	n/d	3	Jurkat cells	2	2	13.3	5.96	P0339497A	6.72989e+07	6.85307e+07	5.03656e+07	2.70083e+07	1.20438e+07	8.0693e+06	9.69487e+06	6.00549e+06	5.59807e+06	1.08174e+07	FALSE
NIPBL	Q6KC79	316048	n/d	3	Jurkat cells	3	3	1	5.99	P0339497A	7.77516e+07	9.26907e+07	7.0316e+07	4.05021e+07	1.80387e+07	1.41966e+07	2.11718e+07	1.34657e+07	1.34626e+07	1.56479e+07	FALSE
NISCH	Q9Y2I1	166627	n/d	3	Jurkat cells	4	4	3.2	6.2	P0339497A	6.99062e+07	1.02908e+08	6.11786e+07	2.99257e+07	1.30665e+07	6.79161e+06	1.00175e+07	2.49217e+06	5.05151e+06	1.03174e+07	FALSE
NIT2	Q9NQR4	30608	n/d	3	Jurkat cells	12	13	43.8	7.14	P0339497A	6.98556e+08	1.65483e+09	1.58877e+09	9.85841e+08	2.10546e+08	8.97708e+07	1.21359e+08	5.48848e+07	8.45674e+07	1.4577e+08	FALSE
NKRF	O15226	79495	n/d	3	Jurkat cells	2	2	3.6	5.97	P0339497A	9.19601e+07	1.11678e+08	7.1685e+07	4.06064e+07	1.75644e+07	9.91011e+06	1.50366e+07	7.67333e+06	7.23484e+06	1.23704e+07	FALSE
NME2	P22392	30137	n/d	3	Jurkat cells	2	2	44.7	6.91	P0339497A	1.76826e+08	2.08794e+08	1.45565e+08	1.53663e+08	5.96688e+07	3.5537e+07	3.13707e+07	2.14399e+07	3.22041e+07	3.49985e+07	FALSE
NNT	Q13423	113894	OXIDOREDUCTASE	3	Jurkat cells	14	15	12.8	6.71	P0339497A	7.30036e+08	1.0097e+09	7.80318e+08	4.02187e+08	1.55193e+08	1.09599e+08	1.03276e+08	8.52247e+07	9.11499e+07	1.31688e+08	FALSE
NOC2L	Q9Y3T9	84918	n/d	3	Jurkat cells	3	3	4.1	6.4	P0339497A	1.38433e+08	1.7156e+08	1.38304e+08	6.78364e+07	3.21989e+07	1.99625e+07	1.47129e+07	1.0986e+07	1.217e+07	2.14194e+07	FALSE
NOL10	Q9BSC4	80301	n/d	3	Jurkat cells	3	3	3.6	6.05	P0339497A	1.34644e+08	1.49367e+08	1.05509e+08	4.94426e+07	1.73579e+07	1.22127e+07	1.46014e+07	1.10902e+07	1.05667e+07	1.49995e+07	FALSE
NOL6	Q9H6R4	127591	n/d	3	Jurkat cells	14	15	14	6.74	P0339497A	4.91782e+08	6.10994e+08	4.94322e+08	2.28915e+08	7.50553e+07	5.1678e+07	5.49468e+07	4.3389e+07	4.05594e+07	8.28644e+07	FALSE
NOL9	Q5SY16	79322	n/d	3	Jurkat cells	3	3	5.1	6.45	P0339497A	1.98378e+08	2.49856e+08	1.97595e+08	7.18265e+07	2.28426e+07	2.03723e+07	1.86698e+07	1.7891e+07	1.81746e+07	2.61262e+07	FALSE
NOLC1	Q14978	74746	n/d	3	Jurkat cells	3	3	3.3	6.16	P0339497A	1.6575e+08	1.63652e+08	1.40466e+08	9.85999e+07	6.64475e+07	6.62472e+07	5.13866e+07	5.55635e+07	4.38927e+07	6.42176e+07	FALSE
NONO	Q15233	54231	n/d	3	Jurkat cells	4	4	7.6	6.47	P0339497A	1.14906e+08	1.66024e+08	1.5925e+08	7.96922e+07	3.47737e+07	2.76341e+07	2.76244e+07	2.48479e+07	2.30367e+07	3.78614e+07	FALSE
NOP2	P46087	92859	MT	3	Jurkat cells	7	7	10.2	6.54	P0339497A	3.28473e+08	3.7695e+08	2.93877e+08	1.54687e+08	6.13993e+07	4.06911e+07	4.43606e+07	3.03231e+07	2.85211e+07	4.71741e+07	FALSE
NOP56	O00567	66049	n/d	3	Jurkat cells	8	8	15.5	6.29	P0339497A	2.46641e+08	3.23814e+08	2.65743e+08	1.69636e+08	5.44352e+07	4.25088e+07	3.1723e+07	3.16671e+07	3.44766e+07	3.50177e+07	FALSE
NOP58	Q9Y2X3	59578	n/d	3	Jurkat cells	6	6	11.2	6.5	P0339497A	3.78104e+08	4.92981e+08	3.74947e+08	1.90842e+08	8.77741e+07	6.31118e+07	6.37002e+07	5.52655e+07	5.76295e+07	8.47333e+07	FALSE
NPEPPS	P55786	103275	PROTEASE	3	Jurkat cells	11	11	13.4	6.59	P0339497A	6.74514e+08	8.97371e+08	6.227e+08	2.75768e+08	1.06377e+08	8.46272e+07	6.95781e+07	5.5649e+07	6.23499e+07	1.02972e+08	FALSE
NPLOC4	Q8TAT6	69460	n/d	3	Jurkat cells	3	3	4.9	6.28	P0339497A	1.40769e+08	1.95351e+08	1.24376e+08	8.74924e+07	2.64183e+07	1.2931e+07	2.21038e+07	8.44568e+06	1.24549e+07	1.95195e+07	FALSE
NPM1	P06748	32575	n/d	3	Jurkat cells	2	2	5.1	6.65	P0339497A	2.25625e+08	2.73768e+08	1.92077e+08	1.19978e+08	5.88515e+07	4.89781e+07	4.8322e+07	4.0923e+07	3.89333e+07	5.37367e+07	FALSE
NRDC	O43847	139283	PROTEASE	3	Jurkat cells	13	16	12.4	7.04	P0339497A	9.86317e+08	1.40693e+09	9.83356e+08	3.44343e+08	1.17948e+08	8.69018e+07	8.08374e+07	5.89948e+07	5.30863e+07	1.0165e+08	FALSE
NSDHL	Q15738	41900	OXIDOREDUCTASE	3	Jurkat cells	4	4	8.3	6.38	P0339497A	1.24892e+08	2.14783e+08	2.32789e+08	2.29598e+08	6.63659e+07	2.51004e+07	3.30344e+07	2.23383e+07	1.74309e+07	2.87286e+07	FALSE
NSF	P46459	82593	n/d	3	Jurkat cells	3	3	4.3	6.22	P0339497A	1.25132e+08	1.42412e+08	9.93026e+07	6.35235e+07	2.53618e+07	2.12503e+07	1.98576e+07	1.32575e+07	1.55782e+07	2.28291e+07	FALSE
NSMAF	Q92636	107312	n/d	3	Jurkat cells	2	2	2	6.09	P0339497A	7.7409e+07	9.40503e+07	5.87457e+07	2.74769e+07	9.28092e+06	6.32672e+06	7.83971e+06	3.94771e+06	4.92855e+06	9.23723e+06	FALSE
NSUN2	Q08J23	86470	MT	3	Jurkat cells	8	8	12.4	6.36	P0339497A	2.62908e+08	3.29787e+08	2.29012e+08	1.23332e+08	5.73819e+07	4.47084e+07	3.82903e+07	2.64123e+07	2.838e+07	5.47495e+07	FALSE
NSUN5	Q96P11	36075	MT	3	Jurkat cells	2	2	4.2	6.68	P0339497A	4.56667e+07	5.81696e+07	6.4717e+07	3.73482e+07	1.77068e+07	1.09811e+07	1.12617e+07	8.90237e+06	9.43474e+06	9.10732e+06	FALSE
NT5C2	P49902	64969	n/d	3	Jurkat cells	2	2	3.7	5.73	P0339497A	4.6359e+07	6.0354e+07	4.20529e+07	3.18764e+07	1.29697e+07	7.11319e+06	7.7007e+06	5.57157e+06	7.92459e+06	1.14599e+07	FALSE
NT5C3B	Q969T7	34389	n/d	3	Jurkat cells	3	3	12.7	6.29	P0339497A	5.31273e+07	1.18877e+08	1.48202e+08	8.8611e+07	2.80933e+07	1.47621e+07	1.42455e+07	1.11876e+07	9.05194e+06	1.64263e+07	TRUE
NT5DC1	Q5TFE4	51844	n/d	3	Jurkat cells	2	2	4.8	6.01	P0339497A	4.01687e+07	5.04555e+07	3.39477e+07	2.37545e+07	9.97292e+06	5.59117e+06	7.10239e+06	6.15327e+06	5.57746e+06	7.35809e+06	FALSE
NT5DC2	Q9H857	64144	n/d	3	Jurkat cells	3	3	6.7	6.4	P0339497A	8.72624e+07	1.4133e+08	1.24079e+08	8.02084e+07	2.30923e+07	1.69875e+07	2.16609e+07	1.21434e+07	1.84391e+07	2.76395e+07	FALSE
NTPCR	Q9BSD7	20713	n/d	3	Jurkat cells	3	3	17.4		P0339497A	9.01884e+07	1.06129e+08	8.12624e+07	4.2017e+07	1.51085e+07	1.19871e+07	1.35593e+07	7.25998e+06	1.15001e+07	1.12943e+07	FALSE
NUDC	Q9Y266	38242	n/d	3	Jurkat cells	2	2	6	6.4	P0339497A	1.39376e+08	1.90615e+08	1.49039e+08	8.12451e+07	2.84424e+07	1.94509e+07	1.90551e+07	1.53035e+07	1.71838e+07	2.43188e+07	FALSE
NUDCD1	Q96RS6	66755	n/d	3	Jurkat cells	3	3	3.8	6.69	P0339497A	5.50434e+08	6.18547e+08	3.22877e+08	1.76041e+08	3.77105e+07	2.17847e+07	2.97319e+07	4.69972e+06	2.34442e+07	3.31429e+07	FALSE
NUMA1	Q14980	238257	n/d	3	Jurkat cells	19	19	11.3	6.5	P0339497A	7.75483e+08	1.05527e+09	7.3207e+08	4.16416e+08	1.72361e+08	1.27805e+08	1.24553e+08	9.96794e+07	1.01147e+08	1.77982e+08	FALSE
NUP107	P57740	106373	n/d	3	Jurkat cells	2	2	2.2	6.28	P0339497A	7.58069e+07	1.30148e+08	9.71379e+07	4.31715e+07	2.41291e+07	9.71447e+06	1.28829e+07	1.02739e+07	5.78488e+06	8.50479e+06	FALSE
NUP133	Q8WUM0	128977	n/d	3	Jurkat cells	2	2	1.4	5.78	P0339497A	6.49455e+07	6.55978e+07	6.08165e+07	3.06079e+07	1.3595e+07	1.13933e+07	1.09003e+07	7.14582e+06	8.23563e+06	1.44465e+07	FALSE
NUP153	P49790	157336	n/d	3	Jurkat cells	3	3	1.6	6.03	P0339497A	1.40047e+08	1.98196e+08	1.31509e+08	4.80744e+07	1.97906e+07	1.94491e+07	1.76683e+07	1.27063e+07	1.4139e+07	2.01383e+07	FALSE
NUP155	O75694	155197	n/d	3	Jurkat cells	15	15	13.7	6.83	P0339497A	6.99236e+08	8.96171e+08	6.81963e+08	4.03717e+08	1.34889e+08	7.86572e+07	7.88597e+07	6.87454e+07	6.11262e+07	9.28545e+07	FALSE
NUP160	Q12769	162120	n/d	3	Jurkat cells	17	17	13.2	6.81	P0339497A	1.00666e+09	1.38936e+09	9.02402e+08	7.16974e+08	2.20346e+08	1.2016e+08	1.64333e+08	8.82771e+07	1.08791e+08	1.70941e+08	FALSE
NUP188	Q5SRE5	196041	n/d	3	Jurkat cells	14	14	9	6.7	P0339497A	6.29641e+08	8.28198e+08	5.80418e+08	3.99845e+08	1.28592e+08	8.28117e+07	8.21837e+07	6.69786e+07	7.86665e+07	1.25401e+08	FALSE
NUP205	Q92621	227919	n/d	3	Jurkat cells	37	42	21.1	7.26	P0339497A	3.52486e+09	5.13033e+09	3.90598e+09	2.52299e+09	7.02694e+08	3.13139e+08	4.55311e+08	2.28361e+08	3.35172e+08	4.97523e+08	FALSE
NUP210	Q8TEM1	205109	n/d	3	Jurkat cells	2	2	0.9	5.93	P0339497A	1.92206e+07	3.26461e+07	3.52176e+07	2.52405e+07	9.50761e+06	7.57698e+06	6.0812e+06	4.77095e+06	5.06052e+06	1.08791e+07	FALSE
NUP214	P35658	215399	n/d	3	Jurkat cells	2	2	1.2	5.96	P0339497A	5.55564e+07	6.52128e+07	6.38545e+07	2.08671e+07	6.39502e+06	5.6592e+06	1.29404e+06	5.68607e+06	4.34231e+06	3.82778e+06	FALSE
NUP50	Q9UKX7	50144	n/d	3	Jurkat cells	4	4	10.3	6.38	P0339497A	2.17946e+08	2.63267e+08	1.98213e+08	1.11677e+08	4.84889e+07	3.87236e+07	3.08378e+07	3.79856e+07	4.287e+07	6.43822e+07	FALSE
NUP88	Q99567	83541	n/d	3	Jurkat cells	5	5	5.8	6.61	P0339497A	4.3127e+08	5.41082e+08	3.10927e+08	1.52027e+08	4.47353e+07	2.86991e+07	2.78318e+07	2.26901e+07	2.78261e+07	3.94023e+07	FALSE
NUP98	P52948	197577	PROTEASE	3	Jurkat cells	5	5	2.6	6.21	P0339497A	1.00178e+08	1.27585e+08	1.05939e+08	6.48529e+07	2.52362e+07	1.72249e+07	1.85675e+07	1.46692e+07	1.42447e+07	1.89181e+07	FALSE
NUTF2	P61970	14478	n/d	3	Jurkat cells	4	4	35.4	6.49	P0339497A	1.03291e+08	1.23602e+08	7.41766e+07	7.48214e+07	3.26742e+07	2.21612e+07	2.94688e+07	1.72745e+07	1.80759e+07	3.79204e+07	FALSE
NXF1	Q9UBU9	70182	n/d	3	Jurkat cells	3	3	5	6.16	P0339497A	1.48303e+08	1.76592e+08	1.20406e+08	6.0424e+07	1.77759e+07	9.99388e+06	1.37771e+07	9.6068e+06	7.58896e+06	1.43627e+07	FALSE
OCIAD2	Q56VL3	16953	n/d	3	Jurkat cells	4	4	27.3	6.6	P0339497A	1.76109e+08	2.98206e+08	2.63299e+08	1.13631e+08	4.08301e+07	3.2971e+07	4.2205e+07	2.44317e+07	2.90117e+07	3.72962e+07	FALSE
OGDH	Q02218	115934	OXIDOREDUCTASE	3	Jurkat cells	7	7	8.1	6.53	P0339497A	3.47301e+08	4.53721e+08	2.82869e+08	1.8611e+08	6.041e+07	3.05532e+07	3.56478e+07	2.92093e+07	2.72114e+07	4.78754e+07	FALSE
OSBP	P22059	89420	n/d	3	Jurkat cells	16	18	22.3	6.94	P0339497A	7.25623e+08	1.21511e+09	1.49078e+09	1.07269e+09	2.56169e+08	1.3214e+08	1.27979e+08	8.314e+07	1.02313e+08	1.59634e+08	FALSE
OXSR1	O95747	58021	KINASE	3	Jurkat cells	4	4	12.7	6.65	P0339497A	1.92738e+08	3.95854e+08	3.58619e+08	3.21511e+08	7.94661e+07	4.02545e+07	1.98744e+07	4.45026e+06	1.96295e+07	2.12963e+07	FALSE
P00761	P00761	24409	contaminant	3	Jurkat cells	7	73		9.37	P0339497A	1.97861e+09	2.06828e+09	2.36195e+09	2064054664	1.559e+09	1.51895e+09	1.76726e+09	1.70642e+09	1.79019e+09	1.84549e+09	FALSE
P15636	P15636	68124	contaminant	3	Jurkat cells	13	62		9.37	P0339497A	3.68596e+09	3.91123e+09	4.00475e+09	3.5623e+09	2.91812e+09	2.68405e+09	3.55411e+09	3.63745e+09	3.34602e+09	3.62584e+09	FALSE
P4HB	P07237	57116	n/d	3	Jurkat cells	8	8	15.7	6.52	P0339497A	3.08563e+08	4.29042e+08	3.19949e+08	2.00727e+08	7.21704e+07	3.9776e+07	4.11292e+07	3.53738e+07	4.36936e+07	7.13933e+07	FALSE
PA2G4	Q9UQ80	43786	PROTEASE	3	Jurkat cells	7	8	18.8	6.92	P0339497A	3.94418e+08	4.46961e+08	3.07049e+08	1.72681e+08	6.33512e+07	3.49292e+07	4.10046e+07	3.33393e+07	3.24677e+07	4.44924e+07	FALSE
PABPC1	P11940	70670	n/d	3	Jurkat cells	12	16	26.4	7.31	P0339497A	2.01869e+09	2.97892e+09	2.29775e+09	1.30761e+09	3.96904e+08	2.51437e+08	2.34518e+08	2.07561e+08	1.96563e+08	3.23158e+08	FALSE
PABPC4	Q13310	72390	n/d	3	Jurkat cells	4	4	7.6	6.14	P0339497A	1.10729e+08	1.54211e+08	1.16849e+08	6.70556e+07	2.93694e+07	1.87278e+07	2.34092e+07	1.27999e+07	1.41279e+07	2.67302e+07	FALSE
PABPN1	Q86U42	32749	n/d	3	Jurkat cells	3	3	9.2	6.43	P0339497A	9.86482e+07	1.42524e+08	1.23326e+08	5.08462e+07	1.87567e+07	1.81807e+07	1.80861e+07	1.51991e+07	1.32751e+07	2.14997e+07	FALSE
PAFAH1B1	P43034	46637	n/d	3	Jurkat cells	5	5	12.2	6.37	P0339497A	2.12699e+08	2.73677e+08	1.74143e+08	1.08333e+08	3.74265e+07	2.27272e+07	2.27828e+07	1.77576e+07	1.9911e+07	3.07545e+07	FALSE
PAICS	P22234	47079	n/d	3	Jurkat cells	21	25	47.5	7.73	P0339497A	3.91419e+09	5.0449e+09	2.61642e+09	2.12591e+09	5.60019e+08	2.79534e+08	3.5149e+08	2.10199e+08	2.88589e+08	4.07737e+08	FALSE
PAK1	Q13153	60646	KINASE	3	Jurkat cells	6	7	15.6	6.54	P0339497A	6.70904e+07	4.14499e+08	6.15179e+08	3.01915e+08	5.20852e+07	2.06006e+07	1.11041e+07	5.41592e+06	5.22861e+06	2.42586e+07	TRUE
PAK2	Q13177	58042	KINASE	3	Jurkat cells	18	32	50.2	7.79	P0339497A	5.95581e+08	3.60387e+09	6.0972e+09	3.20147e+09	4.96318e+08	1.58761e+08	1.32871e+08	5.21291e+07	7.73141e+07	1.85801e+08	TRUE
PAPSS1	O43252	70832	n/d	3	Jurkat cells	9	10	13.8	6.85	P0339497A	8.28379e+08	1.01338e+09	6.07275e+08	3.49538e+08	1.12044e+08	7.31676e+07	8.20752e+07	5.0122e+07	5.98512e+07	1.13843e+08	FALSE
PARK7	Q99497	19891	PROTEASE	3	Jurkat cells	3	3	11.6	6.66	P0339497A	2.53639e+08	3.55659e+08	3.10045e+08	1.79321e+08	8.00342e+07	7.30517e+07	6.55425e+07	5.54041e+07	7.17999e+07	1.07975e+08	FALSE
PARN	O95453	73450	n/d	3	Jurkat cells	2	2	3.6	6.23	P0339497A	8.60117e+07	1.11682e+08	7.9816e+07	5.1639e+07	2.07582e+07	1.68768e+07	1.54007e+07	1.0754e+07	2.17709e+07	3.02945e+07	FALSE
PARP1	P09874	113082	PARP	3	Jurkat cells	44	51	42.9	7.46	P0339497A	8.22183e+09	1.09135e+10	6.69839e+09	3.1664e+09	1.01164e+09	7.20481e+08	6.71487e+08	5.32177e+08	5.24855e+08	8.21429e+08	FALSE
PARP14	Q460N5	202798	PARP	3	Jurkat cells	9	9	5.3	6.28	P0339497A	3.38897e+08	4.64251e+08	3.0471e+08	1.59106e+08	5.61709e+07	4.04805e+07	4.47076e+07	3.20148e+07	3.53015e+07	5.24775e+07	FALSE
PBRM1	Q86U86	192946	BROMO	3	Jurkat cells	16	16	10.6	6.67	P0339497A	8.11127e+08	1.01411e+09	6.83892e+08	3.73835e+08	1.15725e+08	8.16294e+07	7.43913e+07	5.40804e+07	6.20872e+07	8.50291e+07	FALSE
PC	P11498	129632	n/d	3	Jurkat cells	2	2	2.6	5.9	P0339497A	1.84314e+07	2.38314e+07	1.81666e+07	1.28833e+07	5.38022e+06	3.65074e+06	5.1651e+06	3.87491e+06	3.25211e+06	6.92606e+06	FALSE
PCBP1	Q15365	37497	n/d	3	Jurkat cells	4	4	15.4	6.72	P0339497A	2.52701e+08	3.92658e+08	3.09129e+08	1.69164e+08	4.57917e+07	2.95992e+07	3.59457e+07	2.49814e+07	3.04808e+07	3.37938e+07	FALSE
PCBP2	Q15366	38221	n/d	3	Jurkat cells	6	7	31.8	6.9	P0339497A	3.73282e+08	5.23952e+08	4.29741e+08	2.81826e+08	1.33037e+08	1.16245e+08	1.14643e+08	9.97e+07	9.05816e+07	1.40669e+08	FALSE
PCID2	Q5JVF3	52099	n/d	3	Jurkat cells	7	7	18.8	6.53	P0339497A	3.14439e+08	3.57031e+08	2.17524e+08	1.42302e+08	5.91654e+07	4.19372e+07	6.09589e+07	3.30744e+07	4.12495e+07	5.76186e+07	FALSE
PCNA	P12004	28768	n/d	3	Jurkat cells	10	18	38.7	7.63	P0339497A	2.58323e+09	3.49209e+09	1.96683e+09	1.26505e+09	3.49515e+08	2.02278e+08	2.32553e+08	2.25793e+08	1.96191e+08	2.76136e+08	FALSE
PDCD11	Q14690	208698	n/d	3	Jurkat cells	32	33	17.7	6.89	P0339497A	2.08882e+09	2.78621e+09	2.37556e+09	8.92455e+08	3.38827e+08	2.37736e+08	2.22396e+08	1.68656e+08	1.90174e+08	2.8773e+08	FALSE
PDCD2L	Q9BRP1	39416	n/d	3	Jurkat cells	2	2	5.3	6.03	P0339497A	8.83435e+07	9.92527e+07	5.83604e+07	4.65477e+07	1.85231e+07	1.29998e+07	1.39015e+07	9.31592e+06	1.05881e+07	1.58278e+07	FALSE
PDCD6IP	Q8WUM4	96771	n/d	3	Jurkat cells	17	17	18.8	6.83	P0339497A	1.13762e+09	1.47932e+09	9.83407e+08	5.34164e+08	1.85677e+08	1.31255e+08	1.2315e+08	8.95618e+07	9.8106e+07	1.59524e+08	FALSE
PDE12	Q6L8Q7	67351	n/d	3	Jurkat cells	5	6	10.5	6.38	P0339497A	2.35906e+08	3.00326e+08	2.10399e+08	1.10823e+08	3.69607e+07	2.96436e+07	2.67507e+07	1.84554e+07	2.17086e+07	3.22726e+07	FALSE
PDHA1	P08559	47579	OXIDOREDUCTASE	3	Jurkat cells	6	6	14.6	6.78	P0339497A	6.55981e+08	6.96856e+08	4.21935e+08	1.82553e+08	5.4234e+07	3.159e+07	3.6353e+07	2.63442e+07	3.39673e+07	4.77334e+07	FALSE
PDIA3	P30101	56782	n/d	3	Jurkat cells	7	7	16.8	6.56	P0339497A	3.72968e+08	4.49559e+08	2.85249e+08	2.09042e+08	8.61053e+07	4.90686e+07	4.9729e+07	3.6058e+07	4.64627e+07	6.97679e+07	FALSE
PDIA6	Q15084	53900	n/d	3	Jurkat cells	7	7	16.8	6.48	P0339497A	4.03144e+08	4.98832e+08	2.90321e+08	1.75226e+08	5.33751e+07	4.04674e+07	5.19827e+07	3.02887e+07	3.62538e+07	6.21257e+07	FALSE
PDS5A	Q29RF7	150828	n/d	3	Jurkat cells	36	39	32.3	7.48	P0339497A	3.30964e+09	4.42726e+09	2.71313e+09	1393931838	4.01329e+08	2.39615e+08	2.90838e+08	1.58591e+08	2.22915e+08	3.61155e+08	FALSE
PDS5B	Q9NTI5	164665	n/d	3	Jurkat cells	21	22	14.4	6.99	P0339497A	2.64505e+09	3.183e+09	1.8461e+09	8.49054e+08	2.38434e+08	1.50436e+08	1.6975e+08	9.54142e+07	1.36668e+08	2.31998e+08	FALSE
PEBP1	P30086	21057	n/d	3	Jurkat cells	3	3	16	6.72	P0339497A	3.42291e+08	4.14815e+08	2.83071e+08	1.15914e+08	6.44163e+07	6.34431e+07	4.4718e+07	5.21346e+07	4.67307e+07	1.01375e+08	FALSE
PES1	O00541	68002	n/d	3	Jurkat cells	5	5	7.1	6.63	P0339497A	3.37396e+08	4.00686e+08	2.4682e+08	1.39378e+08	5.77149e+07	4.86359e+07	4.41214e+07	3.41849e+07	3.59238e+07	6.88703e+07	FALSE
PFAS	O15067	144733	PROTEASE	3	Jurkat cells	22	25	18.6	7.16	P0339497A	2.39942e+09	3.18999e+09	1.8672e+09	1.1588e+09	3.50419e+08	2.44305e+08	2.53309e+08	2.01935e+08	2.13827e+08	3.61402e+08	FALSE
PFKL	P17858	85017	n/d	3	Jurkat cells	6	6	8.2	6.54	P0339497A	3.1558e+08	4.44439e+08	2.95943e+08	1.84447e+08	6.62771e+07	4.16886e+07	4.24365e+07	2.63287e+07	2.84444e+07	5.13772e+07	FALSE
PFKP	Q01813	85595	n/d	3	Jurkat cells	26	30	40.8	7.24	P0339497A	2.44518e+09	3.42724e+09	2.31901e+09	1.15611e+09	3.37177e+08	2.18219e+08	2.15587e+08	1.64363e+08	1.70733e+08	2.68021e+08	FALSE
PFN1	P07737	15054	n/d	3	Jurkat cells	9	15	70	7.43	P0339497A	1.04388e+09	1.39685e+09	9.54596e+08	9.34454e+08	3.33903e+08	1.76991e+08	2.23143e+08	1.45507e+08	2.07008e+08	2.34599e+08	FALSE
PGAM1	P18669	28804	n/d	3	Jurkat cells	4	4	14.2	6.92	P0339497A	3.91078e+08	5.50254e+08	5.15772e+08	3.81602e+08	1.94306e+08	1.44005e+08	1.56831e+08	1.02165e+08	1.39504e+08	2.19629e+08	FALSE
PGAM5	Q96HS1	32004	n/d	3	Jurkat cells	2	2	5.9	6.42	P0339497A	1.05653e+08	1.15622e+08	8.0334e+07	5.02513e+07	2.56146e+07	1.81176e+07	1.73763e+07	1.41243e+07	1.65575e+07	2.70571e+07	FALSE
PGD	P52209	53139	OXIDOREDUCTASE	3	Jurkat cells	16	18	33.5	7.08	P0339497A	2.58736e+09	3.23087e+09	1.74861e+09	1.13107e+09	3.57735e+08	2.15245e+08	2.52193e+08	1.89574e+08	2.2229e+08	3.12028e+08	FALSE
PGK1	P00558	44614	n/d	3	Jurkat cells	26	48	63.5	7.91	P0339497A	7.18217e+09	9.47499e+09	5.10081e+09	4.82698e+09	1.24866e+09	5.58937e+08	7.13435e+08	4.883e+08	6.6731e+08	9.66982e+08	FALSE
PGM1	P36871	61448	n/d	3	Jurkat cells	4	4	7.7	6.24	P0339497A	1.59901e+08	2.01373e+08	1.22778e+08	9.42163e+07	3.84181e+07	2.30335e+07	2.04537e+07	1.67025e+08	1.67344e+07	3.23689e+07	FALSE
PGM2	Q96G03	68283	n/d	3	Jurkat cells	11	11	19.6	6.72	P0339497A	9.27624e+08	1.09291e+09	6.06231e+08	3.90221e+08	1.40678e+08	1.0076e+08	1.10712e+08	6.61878e+07	8.52718e+07	1.37996e+08	FALSE
PHB	P35232	29804	n/d	3	Jurkat cells	5	5	21.3	6.38	P0339497A	1.61541e+08	2.13024e+08	1.61236e+08	1.13692e+08	4.26005e+07	2.96287e+07	2.62575e+07	2.00369e+07	2.22047e+07	3.41037e+07	FALSE
PHF5A	Q7RTV0	12405	n/d	3	Jurkat cells	4	4	26.4	6.84	P0339497A	3.57085e+08	4.25092e+08	2.44676e+08	1.7967e+08	6.31936e+07	3.58966e+07	4.38755e+07	3.80959e+07	4.21258e+07	5.77438e+07	FALSE
PHF6	Q8IWS0	41290	n/d	3	Jurkat cells	6	6	12.9	6.99	P0339497A	7.42831e+08	8.29334e+08	4.23215e+08	2.48548e+08	8.49784e+07	5.06748e+07	5.25708e+07	3.93502e+07	4.57899e+07	6.74206e+07	FALSE
PHGDH	O43175	56650	OXIDOREDUCTASE	3	Jurkat cells	19	20	39.4	7.27	P0339497A	1.67248e+09	2.36323e+09	1.48239e+09	8.63338e+08	2.31972e+08	1.27807e+08	1.44075e+08	9.66759e+07	1.17163e+08	1.9349e+08	FALSE
PHIP	Q8WWQ0	206687	BROMO	3	Jurkat cells	13	13	8.3	6.41	P0339497A	6.14509e+08	7.59242e+08	5.13448e+08	2.13603e+08	8.3174e+07	6.81421e+07	6.42628e+07	4.81334e+07	4.75468e+07	8.07681e+07	FALSE
PHKB	Q93100	124883	n/d	3	Jurkat cells	4	4	3.3	6.42	P0339497A	3.07644e+08	4.31942e+08	2.99563e+08	1.68639e+08	4.95478e+07	2.51328e+07	3.11198e+07	1.95417e+07	2.33258e+07	3.76179e+07	FALSE
PI4KA	P42356	236828	KINASE	3	Jurkat cells	18	18	8.5	6.74	P0339497A	8.86315e+08	1.22793e+09	8.84532e+08	5.74652e+08	1.63222e+08	9.18688e+07	1.11496e+08	7.30993e+07	7.61502e+07	1.31327e+08	FALSE
PIGU	Q9H490	50051	n/d	3	Jurkat cells	2	2	6.2		P0339497A	9.02209e+07	2.78834e+08	2.7686e+08	8.84456e+07	2.94699e+07	1.73582e+07	1.94671e+07	1.66425e+07	8.8687e+06	1.37844e+07	FALSE
PIK3C3	Q8NEB9	101548	KINASE	3	Jurkat cells	5	5	5.9	6.28	P0339497A	5.00389e+07	1.09364e+08	2.03232e+08	1.76394e+08	3.13949e+07	1.00701e+07	1.37117e+07	7.786e+06	8.06381e+06	1.44433e+07	TRUE
PIK3CA	P42336	124283	KINASE	3	Jurkat cells	3	3	2.3	6.12	P0339497A	2.1843e+08	2.71726e+08	1.57128e+08	1.14836e+08	3.52406e+07	1.87217e+07	2.03758e+07	1.37932e+07	1.90119e+07	3.0806e+07	FALSE
PIK3CD	O00329	119478	KINASE	3	Jurkat cells	7	7	6.2	6.2	P0339497A	3.19547e+08	4.5197e+08	3.68098e+08	1.92125e+08	4.92377e+07	3.94584e+07	3.61411e+07	2.67303e+07	2.78387e+07	4.34934e+07	FALSE
PIK3R4	Q99570	153102	KINASE	3	Jurkat cells	10	10	7.5	6.45	P0339497A	4.24045e+08	5.61678e+08	3.95122e+08	2.0531e+08	5.32732e+07	3.3015e+07	4.14885e+07	2.32497e+07	2.33864e+07	3.85758e+07	FALSE
PIKFYVE	Q9Y2I7	237133	KINASE	3	Jurkat cells	2	2	1	6.06	P0339497A	3.85756e+07	5.56612e+07	3.82855e+07	2.489e+07	8.29717e+06	6.05459e+06	7.53432e+06	5.31526e+06	4.41279e+06	6.93935e+06	FALSE
PIP	P12273	16572	n/d	3	Jurkat cells	3	4	18.5	6.61	P0339497A	2.98501e+08	2.1125e+08	1.18409e+08	1.38373e+08	2.27533e+08	1.65099e+08	1.91938e+08	9.92122e+07	1.04832e+08	3.51118e+08	FALSE
PITPNB	P48739	31700	n/d	3	Jurkat cells	4	5	16.2	6.4	P0339497A	1.85734e+08	2.28713e+08	1.47756e+08	1.38755e+08	7.10029e+07	4.49156e+07	4.85909e+07	2.55578e+07	3.93903e+07	6.09773e+07	FALSE
PITRM1	Q5JRX3	117510	PROTEASE	3	Jurkat cells	8	8	8.1	6.76	P0339497A	4.42857e+08	6.05243e+08	4.7913e+08	2.62554e+08	9.80713e+07	6.6429e+07	6.46067e+07	5.17184e+07	6.08796e+07	8.11035e+07	FALSE
PKM	P14618	58061	n/d	3	Jurkat cells	35	61	71.6	8.44	P0339497A	1.00536e+10	1.22489e+10	7.06397e+09	3.62677e+09	1.10739e+09	7.49578e+08	7.16595e+08	5.27267e+08	6.25524e+08	9.79357e+08	FALSE
PKN1	Q16512	104672	KINASE	3	Jurkat cells	6	7	7.7	6.35	P0339497A	2.10712e+08	3.19982e+08	2.25199e+08	1.05608e+08	3.11723e+07	2.22946e+07	1.79902e+07	1.69589e+07	1.66764e+07	2.21021e+07	FALSE
PKP1	Q13835	80496	n/d	3	Jurkat cells	15	16	22.1	6.98	P0339497A	5.51473e+08	4.17874e+08	1.84821e+08	3.17471e+08	3.46991e+08	2.85483e+08	3.26746e+08	2.72658e+08	3.06691e+08	1.09494e+09	FALSE
PLAA	Q9Y263	87156	n/d	3	Jurkat cells	6	6	8.4	6.29	P0339497A	3.67544e+08	4.20856e+08	2.38093e+08	1.66022e+08	5.77425e+07	3.97722e+07	4.01745e+07	3.21076e+07	3.66263e+07	5.89052e+07	FALSE
PLCG1	P19174	148658	n/d	3	Jurkat cells	14	14	12.9	6.99	P0339497A	9.68164e+08	1276193371	8.0699e+08	4.79511e+08	1.32172e+08	8.76528e+07	8.80632e+07	5.22526e+07	8.08215e+07	1.02947e+08	FALSE
PLEC	Q15149	531784	n/d	3	Jurkat cells	9	9	1.8	6.26	P0339497A	2.0843e+08	2.94215e+08	2.32448e+08	1.64449e+08	8.38027e+07	5.56664e+07	6.3618e+07	5.25906e+07	4.73097e+07	9.07143e+07	FALSE
PLK1	P53350	68254	KINASE	3	Jurkat cells	3	3	5.3	5.92	P0339497A	4.00616e+07	5.65577e+07	3.75207e+07	2.23943e+07	1.01528e+07	6.27184e+06	7.78513e+06	4.68508e+06	5.48273e+06	8.44638e+06	FALSE
PMPCA	Q10713	58252	PROTEASE	3	Jurkat cells	3	3	5.5	6.21	P0339497A	1.06754e+08	1.40487e+08	9.86782e+07	6.75955e+07	2.46708e+07	1.75516e+07	1.505e+07	1.05336e+07	1.2873e+07	1.9463e+07	FALSE
PMPCB	O75439	54366	n/d	3	Jurkat cells	4	4	7.8	6.22	P0339497A	1.70479e+08	2.07265e+08	1.35533e+08	9.41542e+07	3.21891e+07	2.0095e+07	2.08968e+07	2.19611e+07	1.64932e+07	2.52454e+07	FALSE
PNP	P00491	32118	n/d	3	Jurkat cells	6	6	29.4	6.66	P0339497A	2.02927e+08	2.42187e+08	1.57968e+08	1.24462e+08	5.43326e+07	3.50237e+07	3.65021e+07	2.35284e+07	2.69739e+07	8.21515e+07	FALSE
PNPLA6	Q8IY17	149993	n/d	3	Jurkat cells	32	33	26.8	7.25	P0339497A	5.82828e+08	1.35915e+09	2.51298e+09	4.07427e+09	1.67853e+09	4.3622e+08	2.93386e+08	1.28823e+08	9.13592e+07	1.94167e+08	TRUE
PNPT1	Q8TCS8	85950	n/d	3	Jurkat cells	4	4	5.6	6.07	P0339497A	8.27394e+07	1.14271e+08	8.66249e+07	7.16616e+07	8.96365e+07	1.04861e+07	1.19806e+07	9.26602e+06	8.06986e+06	1.22175e+07	FALSE
POF1B	Q8WVV4	68695	n/d	3	Jurkat cells	8	8	14.6	6.66	P0339497A	1.85782e+08	1.18716e+08	6.97079e+07	1.00698e+08	1.11701e+08	1.0736e+08	9.53876e+07	6.43689e+07	1.58049e+08	3.74131e+08	FALSE
POGZ	Q7Z3K3	155342	n/d	3	Jurkat cells	8	8	5.7	6.37	P0339497A	3.80473e+08	4.06792e+08	2.93639e+08	1.47815e+08	5.97678e+07	4.37015e+07	4.01738e+07	3.37885e+07	3.73535e+07	6.40367e+07	FALSE
POLA1	P09884	165911	n/d	3	Jurkat cells	7	7	4.9	6.45	P0339497A	3.05388e+08	3.92124e+08	2.63905e+08	1.19954e+08	4.3544e+07	3.48609e+07	3.36852e+07	2.79833e+07	2.24798e+07	4.03659e+07	FALSE
POLD1	P28340	123630	n/d	3	Jurkat cells	18	18	15.9	7.06	P0339497A	1.38621e+09	1.75565e+09	1.12612e+09	5.38636e+08	1.75718e+08	1.09795e+08	1.15636e+08	8.02469e+07	7.859e+07	1.53898e+08	FALSE
POLE	Q07864	261515	n/d	3	Jurkat cells	15	15	8.5	6.52	P0339497A	4.97207e+08	6.83784e+08	5.01064e+08	2.99217e+08	1.07429e+08	6.53847e+07	7.2732e+07	5.44761e+07	5.39362e+07	1.11917e+08	FALSE
POLR1A	O95602	194809	n/d	3	Jurkat cells	14	14	9.1	6.68	P0339497A	5.83811e+08	7.31486e+08	5.01273e+08	2.7233e+08	9.92121e+07	6.95837e+07	6.39698e+07	5.03165e+07	5.51636e+07	8.47686e+07	FALSE
POLR1B	Q9H9Y6	132239	n/d	3	Jurkat cells	9	9	7.8	6.34	P0339497A	3.43399e+08	4.51705e+08	3.13404e+08	1.75099e+08	4.81015e+07	2.9524e+07	3.221e+07	2.24619e+07	2.38637e+07	3.34233e+07	FALSE
POLR2A	P24928	217174	n/d	3	Jurkat cells	39	45	21	7.28	P0339497A	4.08751e+09	5.17838e+09	3.41285e+09	1.30002e+09	4.21155e+08	2.56992e+08	2.6793e+08	2.00587e+08	2.20601e+08	3.31727e+08	FALSE
POLR2B	P30876	133895	n/d	3	Jurkat cells	20	24	18.1	7.09	P0339497A	1.63944e+09	2.13401e+09	1.36368e+09	8.82359e+08	2.22186e+08	1.30826e+08	1.60732e+08	9.00511e+07	1.2632e+08	2.00233e+08	FALSE
POLR2L	P62875	7645	n/d	3	Jurkat cells	3	4	38.8	6.96	P0339497A	4.93745e+08	6.54262e+08	3.77992e+08	1.88911e+08	5.46659e+07	3.48024e+07	4.12466e+07	3.52347e+07	2.90622e+07	3.59846e+07	FALSE
POLR3A	O14802	155640	n/d	3	Jurkat cells	12	12	9.7	6.52	P0339497A	4.84855e+08	6.13017e+08	4.33685e+08	2.42458e+08	9.67868e+07	6.25537e+07	7.40352e+07	4.63292e+07	5.17087e+07	8.68873e+07	FALSE
POLR3B	Q9NW08	121119	n/d	3	Jurkat cells	3	3	3.4	6.17	P0339497A	1.11313e+08	1.41832e+08	1.05453e+08	6.11593e+07	2.62582e+07	1.89634e+07	1.82162e+07	1.15771e+07	1.41466e+07	2.62527e+07	FALSE
POLRMT	O00411	138619	n/d	3	Jurkat cells	6	7	5.7	6.48	P0339497A	2.47888e+08	3.57346e+08	2.4667e+08	1.51123e+08	4.74699e+07	2.77261e+07	3.0375e+07	1.56765e+07	2.31848e+07	3.71803e+07	FALSE
POP1	Q99575	114707	n/d	3	Jurkat cells	16	17	14.2	6.88	P0339497A	1.73732e+09	2.04543e+09	1.232e+09	4.13178e+08	1.43646e+08	1.10717e+08	9.17361e+07	6.2524e+07	9.21431e+07	1.26496e+08	FALSE
PPA1	Q15181	32660	n/d	3	Jurkat cells	7	8	29.1	6.99	P0339497A	6.4765e+08	8.83635e+08	5.01857e+08	2.96882e+08	1.06139e+08	6.55182e+07	8.12246e+07	3.54442e+07	7.32747e+07	1.1546e+08	FALSE
PPA2	Q9H2U2	39638	n/d	3	Jurkat cells	4	4	13.5	6.51	P0339497A	2.17776e+08	2.75253e+08	1.96056e+08	1.69892e+08	5.69377e+07	3.03897e+07	2.88196e+07	2.26617e+07	2.66843e+07	3.38521e+07	FALSE
PPAT	Q06203	57398	PROTEASE	3	Jurkat cells	4	4	9.3	6.68	P0339497A	1.61338e+08	1.92895e+08	1.23747e+08	6.51809e+07	3.65179e+07	2.75344e+07	2.44048e+07	2.25157e+07	1.93114e+07	3.42641e+07	FALSE
PPIA	P62937	18012	n/d	3	Jurkat cells	11	24	81.2	8.52	P0339497A	3.68746e+09	4.49972e+09	2.33798e+09	2.02111e+09	6.6247e+08	3.20757e+08	5.11722e+08	2.97766e+08	3.86199e+08	5.18132e+08	FALSE
PPIG	Q13427	88616	n/d	3	Jurkat cells	6	7	6.2	6.62	P0339497A	5.08313e+08	5.43904e+08	3.6486e+08	1.49422e+08	7.2984e+07	6.09798e+07	6.88701e+07	6.60853e+07	5.36961e+07	8.46083e+07	FALSE
PPIH	O43447	19208	n/d	3	Jurkat cells	2	2	10.7	6.3	P0339497A	8.97789e+07	1.0737e+08	6.41245e+07	4.38392e+07	1.64767e+07	1.10006e+07	1.44366e+07	9.2019e+06	9.23045e+06	1.77091e+07	FALSE
PPIL2	Q13356	59457	n/d	3	Jurkat cells	3	3	6	6.15	P0339497A	6.82267e+07	8.28837e+07	7.46776e+07	3.44864e+07	1.20018e+07	9.94688e+06	7.50044e+06	3.97335e+06	8.06244e+06	1.39243e+07	FALSE
PPM1G	O15355	59271	PHOSPHATASE	3	Jurkat cells	8	8	14.7	6.68	P0339497A	8.2357e+08	9.39427e+08	5.39876e+08	1.59727e+08	6.75202e+07	6.78352e+07	5.58638e+07	6.38768e+07	4.7785e+07	5.82982e+07	FALSE
PPME1	Q9Y570	42315	PROTEASE	3	Jurkat cells	5	5	14.5	6.58	P0339497A	2.20899e+08	3.95178e+08	3.42629e+08	1.90672e+08	5.71379e+07	2.47465e+07	3.67702e+07	1.7303e+07	2.07853e+07	2.55835e+07	FALSE
PPP1CA	P62136	37512	PHOSPHATASE	3	Jurkat cells	3	4	27.9	7.12	P0339497A	8.56783e+08	1.02849e+09	6.37318e+08	4.17878e+08	1.34483e+08	8.55714e+07	8.29831e+07	6.84043e+07	7.92487e+07	8.16662e+07	FALSE
PPP1CB	P62140	37186	PHOSPHATASE	3	Jurkat cells	2	2	7.3	6.56	P0339497A	5.82025e+07	7.21594e+07	5.06508e+07	2.58189e+07	1.06431e+07	6.70118e+06	7.90539e+06	4.45433e+06	4.9385e+06	9.8964e+06	FALSE
PPP1CC	P36873	38518	PHOSPHATASE	3	Jurkat cells	2	2	5.9	6.62	P0339497A	1.42414e+08	1.66126e+08	9.91767e+07	6.42329e+07	1.9745e+07	1.75022e+07	1.58671e+07	1.19971e+07	1.54486e+07	1.83704e+07	FALSE
PPP2CA	P67775	35594	PHOSPHATASE	3	Jurkat cells	3	3	17.8	6.88	P0339497A	7.03454e+08	8.35054e+08	4.4485e+08	2.15929e+08	5.62862e+07	3.69204e+07	3.7865e+07	3.42027e+07	3.12372e+07	4.56693e+07	FALSE
PPP2R1A	P30153	65308	n/d	3	Jurkat cells	9	9	15.8	6.66	P0339497A	4.9878e+08	6.63586e+08	5.23176e+08	3.78187e+08	1.27365e+08	7.01028e+07	6.74596e+07	5.52306e+07	7.01237e+07	9.49414e+07	FALSE
PPP2R2A	P63151	52999	n/d	3	Jurkat cells	3	3	6.5	6.38	P0339497A	1.569e+08	2.0661e+08	1.37441e+08	9.42052e+07	3.81089e+07	2.77935e+07	2.64845e+07	1.99606e+07	2.72255e+07	3.456e+07	FALSE
PPP2R5D	Q14738	69991	n/d	3	Jurkat cells	2	2	2.3	6.72	P0339497A	6.87417e+07	1.06556e+08	8.65215e+07	5.25482e+07	1.69365e+07	9.06877e+06	1.29228e+07	8.29725e+06	1.06199e+07	1.23411e+07	FALSE
PPP4R3A	Q6IN85	95367	n/d	3	Jurkat cells	2	2	2.3	6	P0339497A	6.5486e+07	9.28828e+07	7.50511e+07	5.63784e+07	2.36583e+07	1.28365e+07	1.80744e+07	8.54721e+06	1.39337e+07	1.74452e+07	FALSE
PPP5C	P53041	56878	PHOSPHATASE	3	Jurkat cells	2	2	4	6.66	P0339497A	1.5145e+08	1.82777e+08	1.15032e+08	7.53919e+07	4.24513e+07	3.19564e+07	3.00122e+07	2.51009e+07	2.88013e+07	4.37408e+07	FALSE
PPP6C	O00743	38946	PHOSPHATASE	3	Jurkat cells	3	3	6.6	7.07	P0339497A	3.8345e+08	4.30698e+08	2.55449e+08	1.89453e+08	8.16116e+07	7.3277e+07	5.42234e+07	4.95924e+07	4.71847e+07	7.938e+07	FALSE
PRAF2	O60831	19258	n/d	3	Jurkat cells	2	2	16.9	6.25	P0339497A	2.28893e+07	4.27928e+07	3.80523e+07	2.01417e+07	7.17753e+06	4.56683e+06	4.61689e+06	2.34223e+06	3.3978e+06	5.58696e+06	FALSE
PRDX1	Q06830	22110	OXIDOREDUCTASE	3	Jurkat cells	7	8	42.2	7.29	P0339497A	1.16508e+09	1.54318e+09	8.83867e+08	5.3835e+08	2.58883e+08	1.98654e+08	2.03628e+08	1.39337e+08	1.75477e+08	4.75522e+08	FALSE
PRDX2	P32119	21892	OXIDOREDUCTASE	3	Jurkat cells	5	5	22.7	6.71	P0339497A	2.97249e+08	2.42691e+08	1.10453e+08	1.46305e+08	2.04551e+08	1.81239e+08	1.64079e+08	1.24141e+08	1.14783e+08	5.72106e+08	FALSE
PRDX3	P30048	27692	OXIDOREDUCTASE	3	Jurkat cells	9	12	40.2	7.9	P0339497A	1.75205e+08	1.75856e+09	2.20751e+09	9.94995e+08	1.53784e+08	7.76791e+07	5.25233e+07	3.72451e+07	2.5315e+07	7.7799e+07	FALSE
PRDX4	Q13162	30540	OXIDOREDUCTASE	3	Jurkat cells	2	2	11.8	6.41	P0339497A	4.43519e+07	4.60901e+07	2.82449e+07	2.19357e+07	1.25055e+07	9.51248e+06	8.83842e+06	7.02769e+06	5.87868e+06	1.57053e+07	FALSE
PRDX6	P30041	25035	OXIDOREDUCTASE	3	Jurkat cells	3	3	13.8	6.08	P0339497A	3.3539e+07	6.03871e+07	4.79366e+07	4.52592e+07	3.17189e+07	2.38076e+07	2.00671e+07	1.40756e+07	1.74638e+07	2.54075e+07	FALSE
PREB	Q9HCU5	45468	n/d	3	Jurkat cells	3	3	9.6	6.36	P0339497A	9.10188e+07	1.20287e+08	9.38551e+07	6.70537e+07	2.69025e+07	1.9275e+07	1.66355e+07	1.18827e+07	1.44293e+07	2.12616e+07	FALSE
PREP	P48147	80699	PROTEASE	3	Jurkat cells	16	17	24.2	6.86	P0339497A	9.59234e+08	1.41997e+09	1.28952e+09	5.124e+08	1.62291e+08	1.25432e+08	1.33162e+08	9.55654e+07	9.27919e+07	1.39527e+08	FALSE
PRKAA1	Q13131	65522	KINASE	3	Jurkat cells	37	63	53.8	8.34	P0339497A	1.38711e+09	5.0203e+09	1.33272e+10	1.33167e+10	2.89062e+09	8.47182e+08	5.21392e+08	2.80449e+08	2.19002e+08	5.25635e+08	TRUE
PRKAB2	O43741	30302	n/d	3	Jurkat cells	2	2	10.7	6.16	P0339497A	1.53158e+07	2.99589e+07	6.23282e+07	5.04002e+07	1.4772e+07	8.40636e+06	5.35964e+06	4.00976e+06	2.27427e+06	5.21986e+06	FALSE
PRKACA	P17612	39821	KINASE	3	Jurkat cells	4	4	12.5	6.37	P0339497A	1.56714e+08	2.7787e+08	3.11997e+08	2.392e+08	7.60146e+07	4.26757e+07	3.98707e+07	3.2218e+07	3.60022e+07	5.14316e+07	TRUE
PRKCA	P17252	76749	KINASE	3	Jurkat cells	7	7	14.1	7.03	P0339497A	1.19123e+09	1.75128e+09	1.35225e+09	7.43828e+08	2.02786e+08	1.41134e+08	1.16737e+08	1.09877e+08	9.50493e+07	1.34213e+08	FALSE
PRKCH	P24723	77828	KINASE	3	Jurkat cells	3	3	5	6.34	P0339497A	1.04742e+08	1.40669e+08	1.21625e+08	7.13187e+07	2.55613e+07	1.53512e+07	1.41426e+07	9.49982e+06	9.68425e+06	1.58593e+07	FALSE
PRKCQ	Q04759	81864	KINASE	3	Jurkat cells	5	5	6.1	6.47	P0339497A	9.4026e+07	1.96626e+08	339656859	2.82982e+08	6.46275e+07	2.70709e+07	2.32735e+07	2.38836e+06	3.67517e+06	1.35147e+07	TRUE
PRKDC	P78527	469083	KINASE	3	Jurkat cells	199	287	45.4	8.09	P0339497A	2.88435e+10	4.21985e+10	3.27319e+10	29440715529	7.1199e+09	2.76754e+09	4.60099e+09	2.7768e+09	3.54855e+09	5.1649e+09	FALSE
PRKRA	O75569	34404	n/d	3	Jurkat cells	3	3	8.9	6.23	P0339497A	1.18799e+08	1.43654e+08	7.47946e+07	4.99998e+07	1.83936e+07	1.36633e+07	1.35844e+07	9.56945e+06	1.07965e+07	1.87966e+07	FALSE
PRMT1	Q99873	41515	n/d	3	Jurkat cells	10	11	26.1	7.07	P0339497A	1.14249e+09	1.36473e+09	8.36826e+08	4.67152e+08	1.38608e+08	9.03007e+07	9.18124e+07	7.11525e+07	7.19773e+07	1.20912e+08	FALSE
PRMT5	O14744	72683	n/d	3	Jurkat cells	14	15	19.9	7.08	P0339497A	1.55873e+09	1.90425e+09	1.06743e+09	6.46815e+08	2.20769e+08	1.19179e+08	1.21024e+08	8.89206e+07	1.04228e+08	1.85792e+08	FALSE
PRPF19	Q9UMS4	55180	n/d	3	Jurkat cells	10	12	19.2	7	P0339497A	1.13368e+09	1.29965e+09	8.21234e+08	3.89866e+08	1.33456e+08	1.15801e+08	1.08215e+08	9.44356e+07	8.83775e+07	1.24386e+08	FALSE
PRPF38A	Q8NAV1	37476	n/d	3	Jurkat cells	2	2	5.8	6.24	P0339497A	1.09044e+08	1.20771e+08	8.06271e+07	4.19805e+07	2.29569e+07	1.60794e+07	1.50459e+07	1.3505e+07	9.98217e+06	2.64443e+07	FALSE
PRPF4	O43172	58320	n/d	3	Jurkat cells	6	6	9.2	6.54	P0339497A	3.52114e+08	3.63019e+08	2.5034e+08	1.69228e+08	1.0572e+08	9.19012e+07	7.34533e+07	7.30978e+07	7.2492e+07	2.31323e+08	FALSE
PRPF40A	O75400	108804	n/d	3	Jurkat cells	4	4	4.1	6.36	P0339497A	2.232e+08	2.2823e+08	2.40762e+08	9.6004e+07	5.19219e+07	3.74921e+07	3.5042e+07	3.9936e+07	2.63323e+07	3.88436e+07	FALSE
PRPF6	O94906	106924	n/d	3	Jurkat cells	8	8	7.2	6.48	P0339497A	5.71574e+08	7.60202e+08	5.21768e+08	2.96943e+08	1.02221e+08	7.30816e+07	6.77969e+07	5.23226e+07	6.26686e+07	9.45208e+07	FALSE
PRPF8	Q6P2Q9	273597	n/d	3	Jurkat cells	92	126	37.5	7.84	P0339497A	1.24084e+10	1.75115e+10	1.29304e+10	9.74878e+09	2.64157e+09	1.21298e+09	1.54429e+09	9.91713e+08	1.35261e+09	1.83978e+09	FALSE
PRPS1	P60891	34834	n/d	3	Jurkat cells	4	4	31.8	6.74	P0339497A	2.67801e+08	3.14429e+08	1.80223e+08	1.29033e+08	4.07787e+07	2.01345e+07	2.02543e+07	1.65412e+07	1.83024e+07	2.49436e+07	FALSE
PRPS2	P11908	35054	n/d	3	Jurkat cells	2	2	7.2	6.51	P0339497A	1.00904e+08	1.2376e+08	6.53313e+07	4.1483e+07	1.1062e+07	6.50862e+06	8.1976e+06	4.43967e+06	4.22785e+06	6.09964e+06	FALSE
PRPSAP2	O60256	40925	n/d	3	Jurkat cells	2	2	6	6.6	P0339497A	2.77296e+08	3.70532e+08	2.46362e+08	1.8768e+08	6.29496e+07	3.9601e+07	4.58381e+07	3.01841e+07	3.36e+07	4.91317e+07	FALSE
PSAT1	Q9Y617	40422	n/d	3	Jurkat cells	11	12	28.9	6.95	P0339497A	7.54694e+08	1.03105e+09	6.56215e+08	3.43036e+08	1.10192e+08	6.96494e+07	8.25403e+07	6.21231e+07	7.11365e+07	1.28292e+08	FALSE
PSMA1	P25786	30239	PROTEASE	3	Jurkat cells	11	13	49.8	7.25	P0339497A	7.0256e+08	8.59248e+08	5.65968e+08	4.39934e+08	1.58425e+08	9.62813e+07	1.01198e+08	8.20071e+07	8.42726e+07	1.50875e+08	FALSE
PSMA2	P25787	25898	PROTEASE	3	Jurkat cells	5	5	24.8	6.6	P0339497A	2.00337e+08	2.9342e+08	2.10515e+08	1.93916e+08	1.27532e+08	9.31201e+07	8.73689e+07	6.78193e+07	6.4873e+07	1.74468e+08	FALSE
PSMA3	P25788	28433	PROTEASE	3	Jurkat cells	5	5	14.9	6.58	P0339497A	2.13477e+08	2.77023e+08	1.85983e+08	1.78272e+08	1.00213e+08	6.07616e+07	6.70959e+07	5.33731e+07	5.45117e+07	1.42608e+08	FALSE
PSMA4	P25789	29483	PROTEASE	3	Jurkat cells	9	12	33.7	7.34	P0339497A	1.53099e+09	2.09525e+09	1.42833e+09	1.02002e+09	3.8516e+08	2.28028e+08	2.11332e+08	1.80186e+08	1.93701e+08	4.12362e+08	FALSE
PSMA5	P28066	26411	PROTEASE	3	Jurkat cells	4	4	17	6.26	P0339497A	1.57159e+08	1.91857e+08	1.41863e+08	1.05477e+08	4.47102e+07	3.24664e+07	2.6969e+07	1.82571e+07	2.14901e+07	4.28827e+07	FALSE
PSMA6	P60900	27399	PROTEASE	3	Jurkat cells	8	10	39.8	7.14	P0339497A	5.41622e+08	9.60136e+08	7.57089e+08	5.22239e+08	1.83459e+08	1.008e+08	1.09263e+08	9.07518e+07	8.91945e+07	2.20937e+08	FALSE
PSMA7	O14818	27887	PROTEASE	3	Jurkat cells	8	9	32.3	7.02	P0339497A	6.27478e+08	9.48162e+08	7.77073e+08	5.06142e+08	1.37438e+08	7.2139e+07	7.28184e+07	7.18313e+07	6.48749e+07	1.68927e+08	FALSE
PSMB1	P20618	26489	PROTEASE	3	Jurkat cells	7	7	29.9	7.18	P0339497A	5.39815e+08	7.99971e+08	6.35755e+08	3.40328e+08	1.05599e+08	5.91237e+07	5.63731e+07	3.72222e+07	4.31792e+07	8.04493e+07	FALSE
PSMB2	P49721	22836	PROTEASE	3	Jurkat cells	10	13	43.8	7.6	P0339497A	4.37628e+08	1.95017e+09	2.29039e+09	1.02501e+09	1.62297e+08	7.57652e+07	9.52026e+07	4.97165e+07	4.96387e+07	1.26829e+08	FALSE
PSMB3	P49720	22949	PROTEASE	3	Jurkat cells	4	7	21.5	6.85	P0339497A	3.95695e+08	5.6287e+08	3.74496e+08	2.14438e+08	5.80958e+07	3.28443e+07	4.02474e+07	2.48399e+07	3.17415e+07	8.14464e+07	FALSE
PSMB4	P28070	29204	PROTEASE	3	Jurkat cells	5	5	24.2	6.91	P0339497A	6.4247e+07	3.10299e+08	4.40653e+08	2.12762e+08	8.97723e+07	6.58576e+07	6.62349e+07	5.67961e+07	5.67713e+07	1.27478e+08	FALSE
PSMB5	P28074	28480	PROTEASE	3	Jurkat cells	3	3	14.1	6.62	P0339497A	1.31187e+08	1.70823e+08	1.40561e+08	9.8543e+07	5.74699e+07	4.22295e+07	4.50168e+07	3.73529e+07	3.13435e+07	6.38634e+07	FALSE
PSMB6	P28072	25357	PROTEASE	3	Jurkat cells	2	2	7.9	6.69	P0339497A	1.04855e+08	1.69233e+08	1.71566e+08	1.20787e+08	6.2188e+07	5.60988e+07	4.17502e+07	3.865e+07	5.94063e+07	1.29597e+08	FALSE
PSMB8	P28062	30354	PROTEASE	3	Jurkat cells	5	5	24.6	7.14	P0339497A	5.70724e+08	8.15356e+08	6.05935e+08	2.60246e+08	1.10726e+08	8.39817e+07	7.23946e+07	7.89875e+07	6.3829e+07	1.06663e+08	FALSE
PSMC2	P35998	48633	n/d	3	Jurkat cells	9	9	23.3	6.53	P0339497A	4.16535e+08	5.36217e+08	3.67036e+08	3.00451e+08	1.18268e+08	7.02907e+07	7.00031e+07	4.95144e+07	6.13519e+07	8.24972e+07	FALSE
PSMC3	P17980	49203	n/d	3	Jurkat cells	2	2	5.7	5.81	P0339497A	3.73582e+07	4.80489e+07	3.37807e+07	2.42869e+07	1.03691e+07	6.22619e+06	7.73792e+06	4.70162e+06	5.01691e+06	9.44609e+06	FALSE
PSMC6	P62333	44172	n/d	3	Jurkat cells	4	4	12.9	6.42	P0339497A	2.36429e+08	3.3565e+08	2.34688e+08	2.06619e+08	5.68838e+07	3.15695e+07	3.41443e+07	2.57209e+07	2.7834e+07	4.053e+07	FALSE
PSMD1	Q99460	105835	n/d	3	Jurkat cells	20	21	21.6	7.01	P0339497A	1.70365e+09	2.21553e+09	1.5457e+09	6.27571e+08	1.97724e+08	1.5097e+08	1.30766e+08	1.24478e+08	1.20295e+08	1.60677e+08	FALSE
PSMD10	O75832	24428	n/d	3	Jurkat cells	2	2	11.5	6.33	P0339497A	1.03871e+08	1.40834e+08	8.05154e+07	4.31383e+07	1.91979e+07	1.17536e+07	1.03582e+07	9.79679e+06	8.14904e+06	1.43694e+07	FALSE
PSMD13	Q9UNM6	42945	n/d	3	Jurkat cells	5	5	13.6	6.35	P0339497A	4.51023e+08	5.59667e+08	3.54671e+08	2.0227e+08	8.74409e+07	5.31831e+07	5.46854e+07	4.44901e+07	4.48947e+07	5.93555e+07	FALSE
PSMD14	O00487	34577	PROTEASE	3	Jurkat cells	3	3	8.7	6.51	P0339497A	2.33408e+08	2.78266e+08	1.98221e+08	9.69999e+07	3.03778e+07	1.71441e+07	2.34678e+07	1.96174e+07	2.26243e+07	1.97154e+07	FALSE
PSMD2	Q13200	100199	n/d	3	Jurkat cells	8	9	10.5	6.61	P0339497A	3.24966e+08	4.419e+08	3.54259e+08	1.98634e+08	6.70558e+07	4.23012e+07	5.58287e+07	3.69631e+07	3.32586e+07	5.78988e+07	FALSE
PSMD4	P55036	40736	n/d	3	Jurkat cells	2	2	7.2	6.45	P0339497A	1.16433e+08	1.70062e+08	1.37458e+08	6.59872e+07	2.32434e+07	1.48919e+07	1.05552e+07	1.08257e+07	9.45935e+06	1.66519e+07	FALSE
PSMD6	Q15008	51922	n/d	3	Jurkat cells	4	4	11.6	6.44	P0339497A	1.39859e+08	1.71181e+08	1.11818e+08	7.66622e+07	3.49544e+07	2.33761e+07	3.18056e+07	1.93661e+07	2.04857e+07	3.1183e+07	FALSE
PSME1	Q06323	28723	n/d	3	Jurkat cells	18	26	67.9	7.68	P0339497A	1.58129e+09	2.09566e+09	1.8186e+09	2.4687e+09	1.83068e+09	1.24233e+09	1.30956e+09	9.18668e+08	1.33951e+09	1.46938e+09	FALSE
PSME2	Q9UL46	27401	n/d	3	Jurkat cells	3	3	13	6.38	P0339497A	1.05877e+08	1.82745e+08	1.54969e+08	9.14752e+07	3.844e+07	2.70344e+07	2.5943e+07	2.14394e+07	2.03928e+07	2.8573e+07	FALSE
PSME4	Q14997	211332	n/d	3	Jurkat cells	13	13	7.2	6.75	P0339497A	5.90289e+08	7.87854e+08	5.34181e+08	3.73167e+08	1.44013e+08	8.94726e+07	8.87748e+07	6.02477e+07	7.40583e+07	1.23324e+08	FALSE
PSMG1	O95456	32854	n/d	3	Jurkat cells	6	6	20.5	6.66	P0339497A	3.76536e+08	4.91621e+08	2.74135e+08	1.89604e+08	6.74338e+07	4.73298e+07	4.78428e+07	3.42553e+07	3.5447e+07	6.39567e+07	FALSE
PSMG2	Q969U7	29396	n/d	3	Jurkat cells	2	2	5.7	6.3	P0339497A	1.23966e+08	1.68106e+08	1.07265e+08	7.74987e+07	2.14748e+07	1.46893e+07	2.25811e+07	9.1435e+06	1.2092e+07	2.11148e+07	FALSE
PTBP1	P26599	59632	n/d	3	Jurkat cells	3	3	8.1	6.38	P0339497A	2.41309e+08	3.64996e+08	2.42665e+08	1.62329e+08	5.80295e+07	3.49289e+07	2.899e+07	2.7904e+07	2.73774e+07	4.28024e+07	FALSE
PTDSS1	P48651	55527	n/d	3	Jurkat cells	4	4	8.2	6.18	P0339497A	1.45326e+08	1.84816e+08	1.55399e+08	7.22484e+07	2.13986e+07	1.41689e+07	1.61796e+07	1.33239e+07	1.33006e+07	2.28568e+07	FALSE
PTGES3	Q15185	18697	n/d	3	Jurkat cells	5	5	29.4	7.18	P0339497A	6.52106e+08	8.85172e+08	5.01161e+08	3.62223e+08	1.08183e+08	5.38868e+07	7.61261e+07	5.26481e+07	6.50134e+07	9.25517e+07	FALSE
PTK2B	Q14289	115873	KINASE	3	Jurkat cells	4	4	5.5	6.29	P0339497A	9.01676e+07	1.92772e+08	2.51508e+08	1.63231e+08	3.13485e+07	9.81084e+06	1.18671e+07	9.13104e+06	7.24347e+06	1.58466e+07	TRUE
PTPRC	P08575	147252	PHOSPHATASE	3	Jurkat cells	5	5	4.2	6.47	P0339497A	2.72786e+08	3.30504e+08	2.38809e+08	1.46409e+08	7.57961e+07	6.35167e+07	5.88483e+07	4.89159e+07	4.82092e+07	8.83551e+07	FALSE
PTRH2	Q9Y3E5	19193	n/d	3	Jurkat cells	2	2	11.7	6.67	P0339497A	3.7235e+07	5.4258e+07	4.82392e+07	3.37145e+07	1.25694e+07	6.29937e+06	6.58882e+06	2.68399e+06	4.27282e+06	6.57528e+06	FALSE
PUM3	Q15397	73584	n/d	3	Jurkat cells	4	4	7.1	6.45	P0339497A	1.90352e+08	1.851e+08	1.49626e+08	8.45847e+07	3.7112e+07	2.96646e+07	3.14255e+07	2.24221e+07	2.11291e+07	3.92704e+07	FALSE
PWP2	Q15269	102451	n/d	3	Jurkat cells	10	10	11.5	6.84	P0339497A	5.70582e+08	7.75496e+08	5.4564e+08	2.27475e+08	8.17051e+07	6.0007e+07	5.6909e+07	3.42943e+07	4.75231e+07	6.02435e+07	FALSE
PXMP2	Q9NR77	22252	n/d	3	Jurkat cells	5	6	22.1	7.59	P0339497A	1.28177e+08	9.14242e+08	2.13187e+09	6.22117e+08	6.42316e+07	2.29285e+07	1.9576e+07	1.1842e+07	1.15685e+07	2.88529e+07	TRUE
PYCR2	Q96C36	33637	OXIDOREDUCTASE	3	Jurkat cells	3	3	10.9	6.11	P0339497A	1.10715e+08	1.45999e+08	1.14605e+08	7.40843e+07	2.64427e+07	1.78188e+07	1.78264e+07	1.28678e+07	1.4909e+07	1.96282e+07	FALSE
PYCR3	Q53H96	28663	n/d	3	Jurkat cells	5	6	25.2	6.76	P0339497A	2.9697e+08	3.3006e+08	1.8943e+08	2.05467e+08	6.24061e+07	4.28135e+07	3.33128e+07	2.64492e+07	2.86505e+07	3.81627e+07	FALSE
PYGB	P11216	96695	n/d	3	Jurkat cells	8	8	9.5	6.44	P0339497A	2.55741e+08	3.29232e+08	2.31552e+08	1.70493e+08	6.43931e+07	3.81507e+07	4.87151e+07	3.2325e+07	3.60625e+07	7.28768e+07	FALSE
QARS	P47897	87798	n/d	3	Jurkat cells	22	25	33.7	7.17	P0339497A	3.3557e+09	4.6192e+09	2.79067e+09	1.44176e+09	3.78986e+08	2.3282e+08	2.41045e+08	1.12418e+08	1.90843e+08	3.15287e+08	FALSE
QTRT2	Q9H974	48203	n/d	3	Jurkat cells	2	2	7.7	6.29	P0339497A	7.39212e+07	1.1509e+08	1.00088e+08	5.50472e+07	1.78751e+07	1.05004e+07	9.86362e+06	6.63224e+06	6.44547e+06	1.0915e+07	FALSE
RAB10	P61026	22541	n/d	3	Jurkat cells	2	2	10	6.34	P0339497A	1.90099e+08	2.36441e+08	1.70105e+08	9.62172e+07	4.7121e+07	3.53961e+07	2.92493e+07	3.12301e+07	3.21415e+07	5.86824e+07	FALSE
RAB1B	Q9H0U4	22171	n/d	3	Jurkat cells	3	3	10.9	6.45	P0339497A	1.89314e+08	2.52427e+08	1.8761e+08	1.0097e+08	4.3533e+07	3.0599e+07	2.9836e+07	2.7044e+07	2.82758e+07	4.08575e+07	FALSE
RAB3GAP1	Q15042	111284	n/d	3	Jurkat cells	3	3	3.2	6.08	P0339497A	7.39523e+07	9.54842e+07	6.51424e+07	3.26157e+07	1.40791e+07	1.02174e+07	1.09911e+07	8.10436e+06	6.14103e+06	1.65234e+07	FALSE
RAB3GAP2	Q9H2M9	155983	n/d	3	Jurkat cells	8	8	5.2	6.45	P0339497A	3.88996e+08	4.99468e+08	3.30516e+08	1.47282e+08	5.96231e+07	4.47425e+07	4.61913e+07	3.71098e+07	3.62525e+07	5.66346e+07	FALSE
RAB7A	P51149	23489	n/d	3	Jurkat cells	5	5	25.1	6.54	P0339497A	4.38243e+08	4.30122e+08	2.59797e+08	1.19531e+08	4.97129e+07	3.85375e+07	3.4565e+07	3.00914e+07	3.39473e+07	5.0154e+07	FALSE
RABGAP1	Q9Y3P9	121735	n/d	3	Jurkat cells	2	2	2.2	5.99	P0339497A	3.90273e+07	4.77219e+07	3.39639e+07	1.49006e+07	5.06058e+06	4.57975e+06	4.7233e+06	3.42095e+06	3.46968e+06	7.73144e+06	FALSE
RABGGTA	Q92696	65071	n/d	3	Jurkat cells	4	4	7.6	6.17	P0339497A	1.53128e+08	1.7582e+08	1.04905e+08	6.57893e+07	2.3159e+07	1.6187e+07	1.48903e+07	1.04476e+07	1.25194e+07	1.72742e+07	FALSE
RABGGTB	P53611	36924	n/d	3	Jurkat cells	6	6	19.6	6.86	P0339497A	1.28207e+08	6.11255e+08	9.69878e+08	7.69418e+08	1.23705e+08	3.51979e+07	2.53993e+07	7.74638e+06	6.3961e+06	2.58134e+07	TRUE
RAC1	P63000	23467	n/d	3	Jurkat cells	4	4	18.8	6.89	P0339497A	8.27655e+08	9.45085e+08	5.09001e+08	2.41793e+08	7.57653e+07	5.30136e+07	5.04944e+07	5.55067e+07	4.42932e+07	7.46378e+07	FALSE
RAC2	P15153	21429	n/d	3	Jurkat cells	4	5	44.3	7.16	P0339497A	6.30367e+08	7.2103e+08	4.44341e+08	2.06048e+08	5.29814e+07	4.73323e+07	4.19033e+07	3.81088e+07	3.74068e+07	4.91702e+07	FALSE
RACK1	P63244	35076	n/d	3	Jurkat cells	17	23	63.1	7.6	P0339497A	2.30163e+09	2.85333e+09	1.82293e+09	1.22949e+09	3.34749e+08	1.81599e+08	1.82973e+08	1.22226e+08	1.62314e+08	2.46262e+08	FALSE
RAD50	Q92878	154585	n/d	3	Jurkat cells	2	2	1.6	5.88	P0339497A	3.92579e+07	5.20748e+07	3.36314e+07	2.38576e+07	6.44354e+06	3.73094e+06	5.78656e+06	2.75441e+06	4.56982e+06	4.93175e+06	FALSE
RAE1	P78406	40968	n/d	3	Jurkat cells	11	13	34	7.03	P0339497A	1.31593e+09	1.61475e+09	1.09464e+09	4.84243e+08	2.21094e+08	1.97526e+08	1.57079e+08	1.49575e+08	1.36857e+08	2.00984e+08	FALSE
RALGAPB	Q86X10	166797	n/d	3	Jurkat cells	5	5	3.5	6.17	P0339497A	9.71922e+07	1.42317e+08	9.56404e+07	3.77904e+07	1.28679e+07	9.69361e+06	1.18517e+07	4.27437e+06	6.72784e+06	1.19037e+07	FALSE
RALY	Q9UKM9	32463	n/d	3	Jurkat cells	4	5	11.1	6.56	P0339497A	1.67049e+08	3.18932e+08	3.14361e+08	2.20458e+08	8.38783e+07	5.25352e+07	7.18544e+07	4.94105e+07	4.95063e+07	6.62834e+07	FALSE
RAN	P62826	24423	n/d	3	Jurkat cells	10	15	43.5	7.57	P0339497A	1.97987e+09	2.13298e+09	1.08963e+09	6.59088e+08	2.00794e+08	1.46118e+08	1.67521e+08	1.42896e+08	1.39698e+08	1.80436e+08	FALSE
RANBP2	P49792	358195	n/d	3	Jurkat cells	34	37	13.9	7.09	P0339497A	3.20645e+09	4.06531e+09	3.08485e+09	1.01783e+09	4.22603e+08	3.05329e+08	2.47898e+08	2.49202e+08	2.0468e+08	4.38124e+08	FALSE
RANGAP1	P46060	63541	n/d	3	Jurkat cells	5	5	8.7	6.22	P0339497A	1.44791e+08	1.75414e+08	1.12986e+08	6.8107e+07	2.8365e+07	2.12777e+07	2.07283e+07	1.47707e+07	1.65082e+07	2.68022e+07	FALSE
RAP1B	P61224	20825	n/d	3	Jurkat cells	3	3	19	6.43	P0339497A	2.08855e+08	2.75264e+08	2.06855e+08	1.10205e+08	4.29495e+07	3.73079e+07	2.95556e+07	3.3611e+07	2.75356e+07	4.38877e+07	FALSE
RAP1GDS1	P52306	66316	n/d	3	Jurkat cells	7	7	13.3	6.77	P0339497A	4.62422e+08	5.33195e+08	2.87301e+08	2.15536e+08	6.08008e+07	3.4365e+07	3.96144e+07	2.19617e+07	2.48469e+07	4.61428e+07	FALSE
RARS	P54136	75378	n/d	3	Jurkat cells	18	18	27.3	7.19	P0339497A	9.56476e+08	1.33721e+09	8.92328e+08	5.3637e+08	1.72222e+08	1.08938e+08	1.02334e+08	6.78861e+07	9.84294e+07	1.36626e+08	FALSE
RASA2	Q15283	96613	n/d	3	Jurkat cells	2	2	2.5	5.97	P0339497A	4.5454e+07	5.71739e+07	3.70044e+07	2.0737e+07	1.29831e+07	1.05229e+07	8.80926e+06	7.06753e+06	7.11513e+06	1.0406e+07	FALSE
RASAL3	Q86YV0	111897	n/d	3	Jurkat cells	4	4	3.8	5.96	P0339497A	7.69858e+07	9.19518e+07	6.86721e+07	3.83735e+07	2.23699e+07	1.51633e+07	1.77027e+07	1.34993e+07	1.32985e+07	1.85743e+07	FALSE
RB1	P06400	106158	n/d	3	Jurkat cells	15	15	14.9	7.01	P0339497A	1.20045e+09	1.5018e+09	1.071e+09	5.1456e+08	1.59501e+08	1.03729e+08	1.03986e+08	7.05898e+07	7.09237e+07	1.42613e+08	FALSE
RBBP4	Q09028	47655	n/d	3	Jurkat cells	10	11	24.2	7.13	P0339497A	5.4086e+08	7.30118e+08	5.54276e+08	2.39178e+08	7.89801e+07	6.7098e+07	5.46001e+07	5.13626e+07	3.89165e+07	8.79499e+07	FALSE
RBBP6	Q7Z6E9	201562	n/d	3	Jurkat cells	3	3	1.3	6.69	P0339497A	1.80064e+08	1.76446e+08	1.33649e+08	1.38358e+08	9.86613e+07	8.41182e+07	7.53283e+07	7.07277e+07	7.73171e+07	1.03575e+08	FALSE
RBM12	Q9NTZ6	97394	n/d	3	Jurkat cells	2	2	2.7	6.12	P0339497A	2.58487e+07	3.64627e+07	2.61005e+07	1.63428e+07	5.28849e+06	3.98751e+06	4.86048e+06	2.77301e+06	2.37817e+06	3.65303e+06	FALSE
RBM22	Q9NW64	46895	n/d	3	Jurkat cells	4	4	11.4	6.4	P0339497A	1.91386e+08	2.35249e+08	1.8837e+08	1.06357e+08	4.10309e+07	2.70394e+07	2.17788e+07	1.69935e+07	1.59057e+07	2.86949e+07	FALSE
RBM39	Q14498	59379	n/d	3	Jurkat cells	9	11	21.7	7.24	P0339497A	7.78339e+08	1.01735e+09	8.60356e+08	3.11792e+08	1.14646e+08	7.5478e+07	6.68621e+07	7.62911e+07	4.40329e+07	7.44834e+07	FALSE
RBM4	Q9BWF3	40313	n/d	3	Jurkat cells	2	2	4.9	6.06	P0339497A	3.47028e+07	5.48294e+07	5.13604e+07	2.75843e+07	9.98099e+06	6.57807e+06	7.47373e+06	4.95491e+06	5.3634e+06	1.08378e+07	FALSE
RBMX	P38159	42331	n/d	3	Jurkat cells	4	4	6.1	6.47	P0339497A	1.25246e+08	3.91793e+08	4.92874e+08	2.25624e+08	4.58916e+07	3.45479e+07	3.11958e+07	2.6228e+07	2.42387e+07	9.65342e+07	FALSE
RCC1	P18754	48145	n/d	3	Jurkat cells	2	2	6.4	6.77	P0339497A	1.99925e+08	2.5767e+08	1.89587e+08	1.29451e+08	3.96831e+07	2.25295e+07	1.73707e+07	1.48969e+07	1.58249e+07	2.2738e+07	FALSE
RCC2	Q9P258	56084	n/d	3	Jurkat cells	23	35	51.7	7.84	P0339497A	4.90446e+09	5.9343e+09	3.52199e+09	1.80688e+09	5.37469e+08	4.00948e+08	3.55577e+08	3.25373e+08	3.20417e+08	5.12881e+08	FALSE
RECQL	P46063	73457	n/d	3	Jurkat cells	13	13	23.1	6.63	P0339497A	9.18923e+08	1211277506	7.73012e+08	3.37599e+08	9.97518e+07	7.72293e+07	6.6464e+07	5.3276e+07	6.05321e+07	8.04761e+07	FALSE
RER1	O15258	22958	n/d	3	Jurkat cells	2	2	9.7	6.44	P0339497A	8.21449e+07	1.59217e+08	1.9527e+08	7.85185e+07	5.74614e+07	4.02752e+07	5.35381e+07	3.9374e+07	2.12316e+07	7.89945e+07	FALSE
RFC1	P35251	128253	n/d	3	Jurkat cells	4	4	5.1	5.64	P0339497A	7.24807e+07	8.33852e+07	5.46874e+07	2.5695e+07	9.06681e+06	7.35466e+06	7.40464e+06	7.05275e+06	5.47792e+06	9.49237e+06	FALSE
RFC3	P40938	40556	n/d	3	Jurkat cells	5	5	21.9	6.68	P0339497A	2.47645e+08	3.54487e+08	2.29553e+08	1.4136e+08	4.53229e+07	2.93036e+07	3.34166e+07	1.89186e+07	2.13144e+07	3.07071e+07	FALSE
RFT1	Q96AA3	60335	n/d	3	Jurkat cells	2	2	3	6.38	P0339497A	1.6225e+08	2.53117e+08	2.01374e+08	1.01851e+08	3.77291e+07	2.66066e+07	2.48715e+07	1.5598e+07	1.9634e+07	3.17209e+07	FALSE
RHOA	P61586	21768	n/d	3	Jurkat cells	5	6	25.4	7.03	P0339497A	4.36787e+08	6.33597e+08	5.20036e+08	3.04008e+08	1.05089e+08	7.74079e+07	7.10666e+07	6.92147e+07	6.67343e+07	9.92425e+07	FALSE
RIPK1	Q13546	75930	KINASE	3	Jurkat cells	6	6	11.8	6.71	P0339497A	1.74406e+08	4.94213e+08	7.98015e+08	4.01446e+08	7.44967e+07	3.28674e+07	2.73528e+07	5.85256e+06	7.61848e+06	2.92004e+07	TRUE
RNASEH2A	O75792	33395	n/d	3	Jurkat cells	3	3	15.7	6.52	P0339497A	9.78e+07	1.19685e+08	8.6444e+07	5.69375e+07	2.04174e+07	1.20823e+07	1.14717e+07	8.12974e+06	9.59091e+06	1.27598e+07	FALSE
RNF213	Q63HN8	591401	n/d	3	Jurkat cells	170	209	33.2	7.92	P0339497A	1.51022e+10	2.22953e+10	1.77519e+10	1.76034e+10	4.7204e+09	1.87354e+09	2.59798e+09	1.68506e+09	2.23024e+09	3.25398e+09	FALSE
RNH1	P13489	49973	n/d	3	Jurkat cells	10	10	23	6.89	P0339497A	9.41341e+08	1.21903e+09	6.85717e+08	4.71476e+08	1.46429e+08	8.74759e+07	9.84067e+07	9.40783e+07	9.98099e+07	1.33303e+08	FALSE
RNPEP	Q9H4A4	72595	PROTEASE	3	Jurkat cells	7	8	15.7	6.86	P0339497A	4.5833e+08	6.56814e+08	4.10305e+08	2.54501e+08	6.9187e+07	4.32888e+07	3.83156e+07	3.12963e+07	3.50919e+07	5.66837e+07	FALSE
ROCK1	Q13464	158173	KINASE	3	Jurkat cells	2	2	2.2	6.32	P0339497A	1.91154e+08	2.55296e+08	1.97342e+08	1.1501e+08	5.4326e+07	3.65277e+07	3.55733e+07	2.83472e+07	3.04896e+07	4.27217e+07	FALSE
ROCK2	O75116	160898	KINASE	3	Jurkat cells	3	3	2.4	6.01	P0339497A	7.54959e+07	1.0929e+08	9.3584e+07	5.41423e+07	1.83266e+07	1.19681e+07	1.29851e+07	8.07819e+06	8.21272e+06	1.2726e+07	FALSE
RPA1	P27694	68137	n/d	3	Jurkat cells	8	8	14.9	6.85	P0339497A	7.61633e+08	9.8351e+08	5.92899e+08	4.70477e+08	1.63873e+08	8.1194e+07	1.00579e+08	8.21513e+07	9.10477e+07	1.20695e+08	FALSE
RPIA	P49247	33269	n/d	3	Jurkat cells	7	9	22.5	7.03	P0339497A	9.56283e+08	1.55481e+09	8.99602e+08	1.43198e+08	5.90179e+07	5.37611e+07	3.68125e+07	1.71473e+07	3.22196e+07	6.71411e+07	FALSE
RPL10	P27635	24604	n/d	3	Jurkat cells	11	17	37.9	7.54	P0339497A	2.05688e+09	2.92915e+09	2.34801e+09	1.05531e+09	4.5208e+08	2.73562e+08	2.52597e+08	2.17137e+08	2.25657e+08	3.16078e+08	FALSE
RPL10A	P62906	24831	n/d	3	Jurkat cells	11	13	47	7.42	P0339497A	1.82897e+09	2.15003e+09	1.51036e+09	8.37808e+08	3.66718e+08	2.62105e+08	2.7047e+08	2.22455e+08	1.97931e+08	3.46626e+08	FALSE
RPL13	P26373	24261	n/d	3	Jurkat cells	11	16	44.1	7.58	P0339497A	2.08909e+09	2.5921e+09	1.88688e+09	8.81218e+08	3.94298e+08	2.69833e+08	2.72303e+08	2.51605e+08	1.96159e+08	2.79066e+08	FALSE
RPL13A	P40429	23577	n/d	3	Jurkat cells	14	20	53.2	7.54	P0339497A	2.24848e+09	3.12321e+09	2.9208e+09	9.81339e+08	3.88446e+08	3.21018e+08	2.55372e+08	2.70799e+08	1.84774e+08	2.76704e+08	FALSE
RPL14	P50914	23432	n/d	3	Jurkat cells	10	13	42.3	7.52	P0339497A	2.04419e+09	2.60863e+09	1.77453e+09	8.9236e+08	2.95663e+08	1.67786e+08	1.61037e+08	1.55824e+08	1.41742e+08	2.15455e+08	FALSE
RPL15	P61313	24146	n/d	3	Jurkat cells	15	22	52	7.8	P0339497A	2.40759e+09	3.05974e+09	2.55414e+09	1.25687e+09	7.40486e+08	5.30404e+08	5.15422e+08	5.7756e+08	4.10939e+08	5.55746e+08	FALSE
RPL17	P18621	26372	n/d	3	Jurkat cells	5	10	39.1	7.79	P0339497A	1.25784e+09	1.43076e+09	1.10672e+09	4.52733e+08	1.8888e+08	1.28847e+08	1.04589e+08	9.49705e+07	9.27748e+07	1.02361e+08	FALSE
RPL18	Q07020	21634	n/d	3	Jurkat cells	6	9	27.7	7.3	P0339497A	1.00922e+09	1.32242e+09	1.27719e+09	4.86356e+08	2.35016e+08	1.82189e+08	1.52156e+08	1.65367e+08	1.39423e+08	2.11931e+08	FALSE
RPL18A	Q02543	20762	n/d	3	Jurkat cells	10	23	46.6	8.1	P0339497A	2.65281e+09	3.60331e+09	2.69123e+09	1.03612e+09	3.85633e+08	2.62584e+08	2.34418e+08	2.34784e+08	1.96608e+08	2.89905e+08	FALSE
RPL19	P84098	23466	n/d	3	Jurkat cells	6	7	20.4	7.26	P0339497A	6.03343e+08	8.50278e+08	6.56535e+08	3.26997e+08	1.84864e+08	1.22336e+08	1.30894e+08	1.09508e+08	8.32368e+07	1.23697e+08	FALSE
RPL21	P46778	18565	n/d	3	Jurkat cells	6	9	34.4	7.56	P0339497A	7.71883e+08	1.03973e+09	7.81068e+08	4.01724e+08	1.94258e+08	1.24603e+08	109880957	1.05004e+08	8.94644e+07	1.11715e+08	FALSE
RPL22	P35268	14787	n/d	3	Jurkat cells	3	3	19.5	6.96	P0339497A	4.49836e+08	6.51101e+08	4.80179e+08	2.25608e+08	8.67974e+07	6.17042e+07	7.05447e+07	6.35723e+07	6.37625e+07	8.7183e+07	FALSE
RPL23	P62829	14865	n/d	3	Jurkat cells	4	5	38.6	7.15	P0339497A	2.27081e+08	3.13425e+08	2.90541e+08	2.71126e+08	1.7956e+08	1.22855e+08	1.04933e+08	9.01547e+07	1.04686e+08	1.15662e+08	FALSE
RPL24	P83731	17779	n/d	3	Jurkat cells	6	7	30.6	7.06	P0339497A	6.58815e+08	9.64536e+08	7.14351e+08	3.97538e+08	1.41708e+08	1.13077e+08	9.8831e+07	8.39959e+07	7.37298e+07	1.25356e+08	FALSE
RPL27	P61353	15798	n/d	3	Jurkat cells	2	2	13.2	6.2	P0339497A	8.84925e+07	9.97226e+07	8.60791e+07	5.60975e+07	7.07619e+07	4.87435e+07	3.93497e+07	3.99458e+07	2.70081e+07	4.57075e+07	FALSE
RPL27A	P46776	16561	n/d	3	Jurkat cells	3	3	27.7	7.34	P0339497A	3.03178e+08	4.10439e+08	3.62263e+08	1.47919e+08	6.6682e+07	4.58719e+07	4.20844e+07	3.47203e+07	3.25104e+07	4.34256e+07	FALSE
RPL28	P46779	15747	n/d	3	Jurkat cells	3	3	21.2	6.68	P0339497A	1.25241e+08	1.49311e+08	1.27663e+08	6.59583e+07	4.72533e+07	4.2104e+07	4.05809e+07	3.78675e+07	2.75185e+07	6.14581e+07	FALSE
RPL29	P47914	17752	n/d	3	Jurkat cells	5	6	26.4	7.25	P0339497A	4.90905e+08	4.91953e+08	6.01621e+08	6.10444e+08	4.19647e+08	1.83292e+08	4.01693e+08	2.98485e+08	2.05135e+08	2.47942e+08	FALSE
RPL3	P39023	46108	n/d	3	Jurkat cells	11	15	25.1	7.41	P0339497A	1.76513e+09	2.13075e+09	1.56916e+09	8.92514e+08	3.94686e+08	2.78847e+08	2.36899e+08	2.19919e+08	2.22494e+08	2.80987e+08	FALSE
RPL30	P62888	12784	n/d	3	Jurkat cells	3	3	19.1	6.54	P0339497A	1.31871e+08	1.40522e+08	1.05775e+08	6.17873e+07	2.59937e+07	1.56411e+07	1.25182e+07	1.00703e+07	1.13843e+07	1.59326e+07	FALSE
RPL32	P62910	15860	n/d	3	Jurkat cells	10	13	63	7.47	P0339497A	1.54259e+09	1.67765e+09	1.47228e+09	6.76493e+08	3.41014e+08	2.51007e+08	2.87006e+08	2.83432e+08	1.76424e+08	2.27579e+08	FALSE
RPL34	P49207	13293	n/d	3	Jurkat cells	7	13	42.7	8.16	P0339497A	2.59436e+09	3.20949e+09	2.45781e+09	7.80452e+08	3.63319e+08	3.52915e+08	2.78453e+08	3.01856e+08	2.12282e+08	2.6606e+08	FALSE
RPL35A	P18077	12538	n/d	3	Jurkat cells	5	5	37.3	6.56	P0339497A	3.56406e+08	4.24263e+08	3.16463e+08	1.55737e+08	1.51393e+08	6.53253e+07	5.81478e+07	5.08301e+07	4.9549e+07	7.08842e+07	FALSE
RPL36	Q9Y3U8	12254	n/d	3	Jurkat cells	4	5	31.4	6.86	P0339497A	3.52739e+08	4.72078e+08	4.76923e+08	1.95478e+08	9.38727e+07	6.97478e+07	8.68974e+07	7.35986e+07	4.27033e+07	6.65424e+07	FALSE
RPL36A	P83881	12441	n/d	3	Jurkat cells	5	5	31.1	7.82	P0339497A	1.09515e+09	1.44166e+09	1.14671e+09	2.84716e+08	1.49504e+08	1.02554e+08	7.90937e+07	9.40332e+07	6.83555e+07	8.4225e+07	FALSE
RPL37	P61927	11078	n/d	3	Jurkat cells	4	5	25.8	7.75	P0339497A	1.20204e+09	1.39403e+09	1.51064e+09	3.12789e+08	2.48035e+08	2.40819e+08	2.27443e+08	2.99203e+08	1.52929e+08	1.99729e+08	FALSE
RPL37A	P61513	10275	n/d	3	Jurkat cells	5	6	50	7.14	P0339497A	7.44345e+08	9.94454e+08	7.80418e+08	2.86353e+08	1.19807e+08	1.07236e+08	7.5117e+07	8.29359e+07	6.62093e+07	8.90719e+07	FALSE
RPL4	P36578	47697	n/d	3	Jurkat cells	29	46	52.7	7.98	P0339497A	7.46734e+09	1.01219e+10	7.88696e+09	3.44414e+09	1.21872e+09	7.28501e+08	6.45457e+08	6.68392e+08	6.10706e+08	7.49413e+08	FALSE
RPL5	P46777	34362	n/d	3	Jurkat cells	14	17	43.1	7.42	P0339497A	2.30574e+09	2.84925e+09	2.2005e+09	1.05242e+09	4.68522e+08	3.26474e+08	2.95392e+08	2.48104e+08	2.59955e+08	3.42504e+08	FALSE
RPL6	Q02878	32728	n/d	3	Jurkat cells	12	20	35.4	7.71	P0339497A	2.19151e+09	2.5274e+09	2.19866e+09	1.14273e+09	6.1269e+08	3.93165e+08	3.43011e+08	3.3932e+08	2.82131e+08	4.10655e+08	FALSE
RPL7	P18124	29225	n/d	3	Jurkat cells	4	4	13.3	6.5	P0339497A	1.51276e+08	1.94237e+08	1.95421e+08	1.15428e+08	7.12832e+07	5.12691e+07	5.08677e+07	4.40811e+07	3.76596e+07	7.78967e+07	FALSE
RPL7A	P62424	29995	n/d	3	Jurkat cells	11	13	36.1	7.13	P0339497A	1.28579e+09	1.43403e+09	1.24693e+09	7.26434e+08	3.32818e+08	2.3136e+08	2.27376e+08	1.88287e+08	1.8846e+08	2.27739e+08	FALSE
RPL8	P62917	28024	n/d	3	Jurkat cells	10	12	28.4	7.48	P0339497A	1.14986e+09	1.52877e+09	1.36542e+09	5.82883e+08	2.87157e+08	1.97556e+08	1.53168e+08	1.59237e+08	1.58437e+08	2.2196e+08	FALSE
RPLP0	P05388	34273	n/d	3	Jurkat cells	6	6	21.5	6.97	P0339497A	8.48624e+08	1.03283e+09	6.48126e+08	4.851e+08	1.51827e+08	7.42855e+07	9.1682e+07	5.48325e+07	6.41184e+07	1.06209e+08	FALSE
RPLP1	P05386	11514	n/d	3	Jurkat cells	2	3	19.3	6.75	P0339497A	2.70227e+08	4.0148e+08	2.43422e+08	1.80995e+08	5.97431e+07	3.0236e+07	3.67779e+07	2.58407e+07	3.29143e+07	3.85066e+07	FALSE
RPN1	P04843	68569	n/d	3	Jurkat cells	5	5	8.6	6.59	P0339497A	2.27394e+08	3.02714e+08	2.6884e+08	1.57745e+08	6.68552e+07	4.41941e+07	4.49934e+07	3.92798e+07	3.74937e+07	6.93403e+07	FALSE
RPP40	O75818	41833	n/d	3	Jurkat cells	3	3	6.3	6.38	P0339497A	1.8999e+08	2.58961e+08	1.65917e+08	1.02988e+08	4.54659e+07	3.30734e+07	3.60275e+07	2.68565e+07	2.50343e+07	4.17967e+07	FALSE
RPS11	P62280	18431	n/d	3	Jurkat cells	9	11	37.3	7.64	P0339497A	1.4765e+09	2.08422e+09	1.39981e+09	6.08345e+08	2.63891e+08	1.66604e+08	1.53934e+08	1.38127e+08	1.43938e+08	2.14848e+08	FALSE
RPS12	P25398	14515	n/d	3	Jurkat cells	8	9	54.5	7.45	P0339497A	1.1511e+09	1.48403e+09	1.016e+09	6.73609e+08	2.33482e+08	1.19372e+08	1.43178e+08	9.24337e+07	1.12822e+08	1.73843e+08	FALSE
RPS13	P62277	17222	n/d	3	Jurkat cells	2	3	10.6	6.75	P0339497A	1.16462e+08	1.83963e+08	1.17506e+08	6.96848e+07	4.65494e+07	3.63622e+07	3.24802e+07	2.87409e+07	2.62681e+07	4.0624e+07	FALSE
RPS14	P62263	16273	n/d	3	Jurkat cells	3	4	20.5	6.62	P0339497A	2.05933e+08	2.59327e+08	1.87158e+08	1.24827e+08	5.26424e+07	3.14953e+07	2.88075e+07	2.70196e+07	3.07978e+07	3.62577e+07	FALSE
RPS15A	P62244	14839	n/d	3	Jurkat cells	10	12	67.7	7.33	P0339497A	1.09409e+09	1.4694e+09	1.14748e+09	5.3654e+08	3.11471e+08	2.56089e+08	2.16761e+08	2.26318e+08	1.93999e+08	2.80267e+08	FALSE
RPS16	P62249	16445	n/d	3	Jurkat cells	4	5	25.3	6.77	P0339497A	3.97296e+08	4.81972e+08	3.68343e+08	2.68284e+08	1.08249e+08	6.39332e+07	7.58928e+07	5.24768e+07	7.45416e+07	8.79501e+07	FALSE
RPS17	P08708	15550	n/d	3	Jurkat cells	2	4	16.3	6.8	P0339497A	7.03766e+07	1.04347e+08	9.96179e+07	5.91977e+07	2.85937e+07	1.91839e+07	1.80514e+07	1.08081e+07	1.08791e+07	1.57849e+07	FALSE
RPS18	P62269	17718	n/d	3	Jurkat cells	5	7	30.3	7.46	P0339497A	6.99018e+08	8.73001e+08	9.73301e+08	8.61067e+08	8.17045e+08	6.62286e+08	5.61938e+08	6.69543e+08	5.62196e+08	7.10833e+08	FALSE
RPS2	P15880	31324	n/d	3	Jurkat cells	12	13	41	7.42	P0339497A	1.58946e+09	2.21888e+09	1.72237e+09	1.13031e+09	4.06813e+08	2.43072e+08	2.27071e+08	1.93746e+08	2.02674e+08	2.82203e+08	FALSE
RPS20	P60866	16005	n/d	3	Jurkat cells	3	3	23.5	6.73	P0339497A	3.74843e+08	5.28269e+08	3.90957e+08	3.3666e+08	1.73941e+08	8.22234e+07	9.0945e+07	7.21436e+07	1.01083e+08	1.11591e+08	FALSE
RPS21	P63220	9111	n/d	3	Jurkat cells	4	6	38.6	7.31	P0339497A	7.24302e+08	9.49942e+08	6.1122e+08	4.84052e+08	3.23035e+08	1.92685e+08	2.01535e+08	1.66624e+08	1.97289e+08	2.81447e+08	FALSE
RPS23	P62266	15807	n/d	3	Jurkat cells	4	7	21.7	7.43	P0339497A	5.67253e+08	7.5961e+08	6.06148e+08	3.09955e+08	1.71284e+08	1.2909e+08	1.08164e+08	9.35868e+07	1.02019e+08	1.50067e+08	FALSE
RPS25	P62851	13742	n/d	3	Jurkat cells	3	3	20.8	6.98	P0339497A	6.70627e+08	6.67371e+08	3.68888e+08	2.26676e+08	7.65872e+07	3.49235e+07	6.71472e+07	3.53513e+07	4.23009e+07	4.34944e+07	FALSE
RPS26	P62854	13015	n/d	3	Jurkat cells	4	9	37.4	7.8	P0339497A	1.33313e+09	1.777e+09	9.77129e+08	4.16385e+08	1.84871e+08	1.22025e+08	1.09456e+08	9.72934e+07	1.02212e+08	1.48306e+08	FALSE
RPS27	P42677	9461	n/d	3	Jurkat cells	2	3	22.6	7.22	P0339497A	3.06375e+08	4.77942e+08	4.10151e+08	1.97882e+08	7.38681e+07	4.70311e+07	3.47842e+07	3.07221e+07	2.73656e+07	7.27611e+07	FALSE
RPS27A	P62979	17965	n/d	3	Jurkat cells	11	18	60.9	7.69	P0339497A	1.85368e+09	2.16629e+09	1.68091e+09	1.01094e+09	6.64838e+08	4.39344e+08	4.77648e+08	3.97512e+08	3.2537e+08	6.89721e+08	FALSE
RPS29	P62273	8087	n/d	3	Jurkat cells	2	2	23.2	7.36	P0339497A	3.60922e+08	4.17923e+08	3.13964e+08	1.04443e+08	5.04647e+07	6.35949e+07	4.28167e+07	6.06315e+07	3.52241e+07	4.56927e+07	FALSE
RPS3	P23396	26688	n/d	3	Jurkat cells	9	9	40.7	6.84	P0339497A	5.90679e+08	8.92458e+08	7.28435e+08	4.63065e+08	1.58281e+08	1.00336e+08	9.55271e+07	7.18218e+07	8.3535e+07	1.1547e+08	FALSE
RPS3A	P61247	29945	n/d	3	Jurkat cells	10	10	39	7.19	P0339497A	1.09179e+09	1.3752e+09	8.75811e+08	6.31898e+08	2.36587e+08	1.28477e+08	1.29968e+08	9.89455e+07	1.18577e+08	1.47788e+08	FALSE
RPS4X	P62701	29597	n/d	3	Jurkat cells	15	16	55.1	7.17	P0339497A	2.25533e+09	2.83928e+09	1.72371e+09	1.22822e+09	4.0684e+08	2.56365e+08	2.94597e+08	2.23792e+08	2.36946e+08	3.13224e+08	FALSE
RPS5	P46782	22876	n/d	3	Jurkat cells	3	5	16.7	6.89	P0339497A	3.02931e+08	4.10946e+08	2.89255e+08	2.07392e+08	7.57172e+07	3.38972e+07	5.13152e+07	3.29086e+07	3.94266e+07	4.95546e+07	FALSE
RPS6	P62753	28680	n/d	3	Jurkat cells	11	17	36.9	7.7	P0339497A	3.15912e+09	4.09291e+09	3.39466e+09	1.59724e+09	7.60377e+08	4.94645e+08	4.45277e+08	4.41724e+08	3.60378e+08	5.08794e+08	FALSE
RPS6KA1	Q15418	83931	KINASE	3	Jurkat cells	30	43	53.5	7.73	P0339497A	8.48964e+08	3.5103e+09	7.69159e+09	5.558e+09	9.55004e+08	3.26438e+08	2.69081e+08	1.21114e+08	1.05159e+08	2.55199e+08	TRUE
RPS6KA3	P51812	83735	KINASE	3	Jurkat cells	19	21	32.3	7.3	P0339497A	2.91279e+08	1.22614e+09	2.8605e+09	2.12493e+09	3.18374e+08	1.17808e+08	7.31499e+07	3.72175e+07	3.68157e+07	1.07622e+08	TRUE
RPS6KA4	O75676	85605	KINASE	3	Jurkat cells	3	3	4.7	6.37	P0339497A	2.34896e+07	8.95385e+07	1.54347e+08	1.43035e+08	2.9972e+07	9.82823e+06	8.5401e+06	3.44279e+06	4.57806e+06	5.76631e+06	TRUE
RPS6KA5	O75582	89864	KINASE	3	Jurkat cells	6	6	9	6.54	P0339497A	8.62713e+07	3.03119e+08	4.60434e+08	3.66676e+08	8.04844e+07	4.21346e+07	4.08782e+07	2.82395e+07	2.06587e+07	5.11215e+07	TRUE
RPS8	P62241	24205	n/d	3	Jurkat cells	11	15	51.9	7.69	P0339497A	2.33414e+09	2.87454e+09	2.19012e+09	9.3083e+08	4.26825e+08	3.24863e+08	2.74456e+08	2.74165e+08	2.28353e+08	3.21026e+08	FALSE
RPS9	P46781	22591	n/d	3	Jurkat cells	11	13	47.4	7.47	P0339497A	1.83531e+09	2.4107e+09	1.72427e+09	6.88434e+08	2.37873e+08	1.93655e+08	2.01019e+08	1.93377e+08	1.38788e+08	1.97148e+08	FALSE
RPSA	P08865	32854	n/d	3	Jurkat cells	6	6	22	6.7	P0339497A	4.7202e+08	6.61374e+08	4.54839e+08	2.66237e+08	7.98141e+07	4.42377e+07	4.86701e+07	3.73723e+07	5.12754e+07	7.05744e+07	FALSE
RPTOR	Q8N122	149036	n/d	3	Jurkat cells	6	6	3.4	6.35	P0339497A	1.7946e+08	2.25551e+08	1.58979e+08	1.03799e+08	4.753e+07	3.17796e+07	3.58571e+07	2.89336e+07	2.41115e+07	5.27787e+07	FALSE
RRBP1	Q9P2E9	152470	n/d	3	Jurkat cells	6	9	3.6	7.21	P0339497A	8.06552e+08	6.73609e+08	5.67786e+08	8.71165e+08	5.80206e+08	2.47561e+08	3.17243e+08	3.08848e+08	3.24076e+08	4.39648e+08	FALSE
RRM1	P23921	90069	OXIDOREDUCTASE	3	Jurkat cells	15	15	16.5	7.07	P0339497A	8.57365e+08	1.18495e+09	9.19319e+08	5.42428e+08	1.72746e+08	9.3666e+07	1.08908e+08	7.38298e+07	8.60105e+07	1.17977e+08	FALSE
RRP12	Q5JTH9	143700	n/d	3	Jurkat cells	9	9	6.7	6.61	P0339497A	4.38653e+08	5.34379e+08	3.96747e+08	1.81827e+08	6.78806e+07	5.09683e+07	5.72478e+07	3.57215e+07	3.8547e+07	5.91869e+07	FALSE
RRP9	O43818	51840	n/d	3	Jurkat cells	4	4	8.2	6.36	P0339497A	2.65978e+08	3.04215e+08	2.12933e+08	1.00122e+08	4.26383e+07	3.71116e+07	2.87612e+07	3.1486e+07	2.80943e+07	3.88963e+07	FALSE
RSL1D1	O76021	54972	n/d	3	Jurkat cells	5	5	10	6.68	P0339497A	3.28841e+08	3.85687e+08	3.07355e+08	1.65741e+08	6.01885e+07	4.68265e+07	4.66778e+07	3.81382e+07	3.35068e+07	5.28603e+07	FALSE
RTCA	O00442	40709	n/d	3	Jurkat cells	3	3	10.4	5.8	P0339497A	9.27477e+07	1.06399e+08	6.18071e+07	2.84692e+07	1.10234e+07	8.45775e+06	4.95946e+06	5.67309e+06	7.1266e+06	1.35928e+07	FALSE
RTCB	Q9Y3I0	55210	n/d	3	Jurkat cells	17	25	35.6	7.13	P0339497A	1.22916e+09	1.56496e+09	1.04158e+09	6.92055e+08	3.13192e+08	2.26207e+08	2.46362e+08	1.74271e+08	1.79835e+08	2.98272e+08	FALSE
RTRAF	Q9Y224	28068	n/d	3	Jurkat cells	2	2	7	6.2	P0339497A	3.31406e+07	4.40222e+07	3.06106e+07	3.59957e+07	1.293e+07	5.67436e+06	7.79786e+06	4.88073e+06	5.62245e+06	7.24626e+06	FALSE
RUVBL1	Q9Y265	50227	n/d	3	Jurkat cells	7	7	19.7	6.42	P0339497A	2.66682e+08	3.47092e+08	2.52949e+08	1.7468e+08	7.12861e+07	5.29664e+07	5.46013e+07	4.07017e+07	4.57765e+07	6.20671e+07	FALSE
S100A14	Q9HCY8	11662	n/d	3	Jurkat cells	2	2	15.4	6.06	P0339497A	5.75846e+07	5.30191e+07	3.26919e+07	4.12262e+07	3.97108e+07	3.42201e+07	3.34894e+07	3.09587e+07	3.49544e+07	8.54038e+07	FALSE
S100A7	P31151	11471	n/d	3	Jurkat cells	3	3	35.6	6.37	P0339497A	4.96468e+07	5.82984e+07	3.93103e+07	3.29961e+07	6.83818e+07	3.71994e+07	2.66009e+07	2.28951e+07	3.29817e+07	3.15006e+07	FALSE
S100A8	P05109	10834	contaminant	3	Jurkat cells	2	2	19.4	6.13	P0339497A	3.27855e+07	2.95093e+07	1.83113e+07	2.1018e+07	2.3399e+07	2.04408e+07	1.42857e+07	1.62105e+07	4.44787e+07	2.95283e+07	FALSE
S100A9	P06702	13242	contaminant	3	Jurkat cells	2	2	19.3	6.53	P0339497A	7.67903e+07	7.05856e+07	5.12964e+07	4.3999e+07	6.73238e+07	4.97743e+07	3.81409e+07	3.53733e+07	8.31373e+07	6.67863e+07	FALSE
SACM1L	Q9NTJ5	66966	n/d	3	Jurkat cells	4	4	6.3	6.27	P0339497A	1.07314e+08	1.51928e+08	1.46736e+08	8.10393e+07	2.55642e+07	1.64567e+07	1.77015e+07	1.41759e+07	1.46309e+07	1.88963e+07	FALSE
SACS	Q9NZJ4	521120	n/d	3	Jurkat cells	55	55	12.3	6.94	P0339497A	2.59489e+09	3.71485e+09	3.13958e+09	3.03483e+09	8.61781e+08	3.56706e+08	4.93254e+08	2.91096e+08	3.47429e+08	5.5483e+08	FALSE
SAE1	Q9UBE0	38449	n/d	3	Jurkat cells	4	4	10.7	6.45	P0339497A	2.94457e+08	3.12583e+08	2.14842e+08	9.15628e+07	2.92497e+07	3.04389e+07	2.28352e+07	2.23158e+07	2.28663e+07	2.38125e+07	FALSE
SAFB	Q15424	102854	n/d	3	Jurkat cells	3	3	4.8	6.38	P0339497A	1.98931e+08	2.60633e+08	1.90027e+08	9.15622e+07	3.89453e+07	3.27475e+07	2.85225e+07	2.57859e+07	1.95356e+07	3.25911e+07	FALSE
SAMD9	Q5K651	184279	n/d	3	Jurkat cells	17	17	10.2	6.71	P0339497A	7.95878e+08	1.09112e+09	7.55014e+08	3.75753e+08	1.13475e+08	7.9623e+07	8.89226e+07	5.63984e+07	6.45758e+07	1.09953e+08	FALSE
SAMM50	Q9Y512	51976	n/d	3	Jurkat cells	3	3	6	7.03	P0339497A	1.41178e+08	2.26159e+08	1.45285e+08	1.15238e+08	3.85535e+07	1.19863e+07	1.78674e+07	8.34012e+06	9.74664e+06	1.57914e+07	FALSE
SARS	P49591	58777	n/d	3	Jurkat cells	4	4	7.4	6.19	P0339497A	2.40815e+08	3.04981e+08	2.1072e+08	1.10886e+08	4.73175e+07	4.25563e+07	4.60764e+07	3.96816e+07	3.68027e+07	4.6662e+07	FALSE
SATB1	Q01826	89126	n/d	3	Jurkat cells	4	4	4.6	6.22	P0339497A	2.17172e+08	2.94565e+08	2.04134e+08	8.35732e+07	3.95471e+07	2.77106e+07	2.2896e+07	1.71191e+07	1.81531e+07	3.12861e+07	FALSE
SBF1	O95248	211046	n/d	3	Jurkat cells	15	15	9.8	6.57	P0339497A	5.67185e+08	7.43446e+08	5.66542e+08	2.52632e+08	1.03801e+08	7.27244e+07	6.73031e+07	5.44331e+07	5.34908e+07	1.0099e+08	FALSE
SBSN	Q6UWP8	60540	n/d	3	Jurkat cells	3	3	7.1	6.26	P0339497A	1.3225e+08	1.10748e+08	7.43099e+07	6.07819e+07	7.03819e+07	5.82217e+07	6.90028e+07	4.90845e+07	4.82511e+07	1.69653e+08	FALSE
SCCPDH	Q8NBX0	47151	OXIDOREDUCTASE	3	Jurkat cells	9	9	17.5	7.1	P0339497A	3.93737e+08	9.17386e+08	1.37168e+09	9.68676e+08	1.48064e+08	4.23038e+07	4.58891e+07	1.07962e+07	2.3397e+07	5.08198e+07	TRUE
SCD	O00767	41522	OXIDOREDUCTASE	3	Jurkat cells	2	2	5.3	6.4	P0339497A	6.10252e+07	1.44499e+08	1.41198e+08	8.89966e+07	3.83126e+07	3.14801e+07	3.26025e+07	2.26788e+07	2.84881e+07	3.13838e+07	FALSE
SCFD2	Q8WU76	75126	n/d	3	Jurkat cells	2	2	4.2	6.05	P0339497A	3.25845e+07	4.41167e+07	4.17117e+07	2.18256e+07	1.3282e+07	3.53715e+06	4.24215e+07	3.28915e+06	2.33708e+06	5.3276e+06	FALSE
SCRN1	Q12765	48713	PROTEASE	3	Jurkat cells	2	2	5.1	6.04	P0339497A	1.13685e+08	1.40961e+08	9.16197e+07	5.26858e+07	2.74461e+07	1.91989e+07	1.91072e+07	1.46806e+07	1.42277e+07	2.81507e+07	FALSE
SDHA	P31040	72691	OXIDOREDUCTASE	3	Jurkat cells	6	6	10.1	6.83	P0339497A	9.92132e+08	1.2113e+09	7.90123e+08	3.5547e+08	9.88261e+07	8.72223e+07	9.20647e+07	7.87633e+07	8.01563e+07	1.23051e+08	FALSE
SDHC	Q99643	18610	n/d	3	Jurkat cells	2	2	12.4	5.93	P0339497A	3.48691e+07	5.25458e+07	3.91691e+07	2.47226e+07	1.09524e+07	6.58702e+06	9.14218e+06	6.41072e+06	7.19426e+06	8.71522e+06	FALSE
SEC13	P55735	40746	n/d	3	Jurkat cells	2	2	7.5	6.57	P0339497A	1.42488e+08	1.37003e+08	9.66169e+07	7.46927e+07	2.86518e+07	3.04174e+07	1.99785e+07	2.10593e+07	2.87946e+07	2.30518e+07	FALSE
SEC16A	O15027	235750	n/d	3	Jurkat cells	3	3	1.6	6.06	P0339497A	9.39946e+07	1.48673e+08	1.27433e+08	4.50458e+07	1.55219e+07	1.1428e+07	1.25166e+07	7.95713e+06	7.348e+06	1.58121e+07	FALSE
SEC22B	O75396	24593	n/d	3	Jurkat cells	3	3	14.4	6.36	P0339497A	1.27515e+08	1.77152e+08	1.44866e+08	7.13687e+07	2.31625e+07	1.8062e+07	2.2355e+07	1.28466e+07	1.59541e+07	2.99623e+07	FALSE
SEC23A	Q15436	86160	n/d	3	Jurkat cells	9	10	17.3	6.93	P0339497A	7.23506e+08	9.45366e+08	6.51976e+08	3.51019e+08	9.86573e+07	6.71459e+07	6.10708e+07	4.26494e+07	4.7872e+07	7.84165e+07	FALSE
SEC23B	Q15437	86478	n/d	3	Jurkat cells	9	9	16.8	7.2	P0339497A	5.50903e+08	7.70661e+08	5.14587e+08	2.83131e+08	7.42297e+07	3.80562e+07	3.97347e+07	1.71147e+07	2.90511e+07	4.45773e+07	FALSE
SEC23IP	Q9Y6Y8	111075	n/d	3	Jurkat cells	21	23	20.8	7.12	P0339497A	1.0234e+09	2.33438e+09	2.07615e+09	6.75412e+08	1.82342e+08	1.55729e+08	1.33897e+08	1.15497e+08	1.02123e+08	2.00329e+08	FALSE
SEC24B	O95487	140419	n/d	3	Jurkat cells	4	4	5	6.59	P0339497A	1.61361e+08	2.15767e+08	1.57224e+08	9.04539e+07	2.2531e+07	1.4995e+07	1.65843e+07	9.7355e+06	1.03245e+07	1.67949e+07	FALSE
SEC24C	P53992	118323	n/d	3	Jurkat cells	20	21	18.1	7.19	P0339497A	2.34533e+09	2.99492e+09	1.79654e+09	8.84984e+08	2.29578e+08	1.57367e+08	1.6248e+08	1.13341e+08	1.39345e+08	2.12994e+08	FALSE
SEC24D	O94855	113080	n/d	3	Jurkat cells	12	12	11.3	6.73	P0339497A	6.47713e+08	8.24829e+08	5.35472e+08	2.37318e+08	7.78856e+07	5.35553e+07	5.00591e+07	4.46655e+07	4.00479e+07	7.79981e+07	FALSE
SEC31A	O94979	134498	n/d	3	Jurkat cells	14	15	10.7	6.72	P0339497A	9.14502e+08	1.24424e+09	8.25494e+08	3.3093e+08	1.11573e+08	8.53615e+07	8.99603e+07	6.05168e+07	6.73941e+07	1.07957e+08	FALSE
SEC61A1	P61619	52264	n/d	3	Jurkat cells	4	4	6.9	6.54	P0339497A	2.63801e+08	3.01812e+08	2.06341e+08	1.80427e+08	8.46991e+07	6.72171e+07	6.09137e+07	5.54656e+07	5.69488e+07	8.50055e+07	FALSE
SENP3	Q9H4L4	65009	PROTEASE	3	Jurkat cells	4	4	8.2	6.21	P0339497A	1.79747e+08	2.30214e+08	1.78703e+08	8.31672e+07	3.07906e+07	2.31699e+07	2.09431e+07	1.8865e+07	1.6056e+07	2.41467e+07	FALSE
SEPT1	Q8WYJ6	41970	n/d	3	Jurkat cells	5	5	14.8	6.57	P0339497A	2.07392e+08	2.55752e+08	1.60739e+08	9.46448e+07	5.22978e+07	3.9031e+07	4.07896e+07	2.53408e+07	2.4361e+07	6.59547e+07	FALSE
SEPT2	Q15019	45460	n/d	3	Jurkat cells	7	7	24.9	6.73	P0339497A	5.78402e+08	7.4796e+08	4.38493e+08	2.12315e+08	6.07233e+07	4.74698e+07	4.18349e+07	4.64443e+07	3.68686e+07	5.23026e+07	FALSE
SEPT7	Q16181	50679	n/d	3	Jurkat cells	12	13	34.8	7.07	P0339497A	5.84416e+08	7.38598e+08	5.78073e+08	4.92616e+08	2.57137e+08	1.87376e+08	1.80955e+08	1.53995e+08	1.83623e+08	2.34321e+08	FALSE
SEPT9	Q9UHD8	65401	n/d	3	Jurkat cells	5	5	10.8	6.84	P0339497A	6.84035e+08	8.40053e+08	5.50594e+08	2.98173e+08	8.47682e+07	5.95637e+07	3.67783e+07	4.145e+07	4.40026e+07	6.16697e+07	FALSE
SERBP1	Q8NC51	44965	n/d	3	Jurkat cells	3	3	8.6	6.24	P0339497A	6.23489e+07	8.66556e+07	7.94582e+07	4.08052e+07	2.49813e+07	2.55491e+07	1.90871e+07	1.98031e+07	1.63718e+07	2.29637e+07	FALSE
SERPINB12	Q96P63	48445	n/d	3	Jurkat cells	9	11	17.3	7.02	P0339497A	5.47545e+08	4.36375e+08	2.24874e+08	2.72261e+08	3.43407e+08	3.16458e+08	2.70366e+08	2.22398e+08	2.62875e+08	1.02095e+09	TRUE
SF3A3	Q12874	58848	n/d	3	Jurkat cells	4	4	11.8	6.95	P0339497A	7.16137e+08	9.97118e+08	5.09944e+08	3.19507e+08	8.31841e+07	4.60989e+07	4.62156e+07	4.63999e+07	4.25812e+07	5.5901e+07	FALSE
SF3B1	O75533	145829	n/d	3	Jurkat cells	13	13	13.1	6.83	P0339497A	8.93901e+08	1.13226e+09	7.59942e+08	571999229	1.65837e+08	8.57409e+07	1.12139e+08	7.58669e+07	7.1507e+07	1.23978e+08	FALSE
SF3B2	Q13435	100226	n/d	3	Jurkat cells	7	7	6.9	6.55	P0339497A	2.86228e+08	3.2528e+08	2.55377e+08	1.57641e+08	8.65057e+07	6.7728e+07	7.65421e+07	5.10141e+07	5.48549e+07	7.9781e+07	FALSE
SF3B3	Q15393	135576	n/d	3	Jurkat cells	31	32	29.3	7.32	P0339497A	3.62002e+09	4.75749e+09	3.21233e+09	1.32019e+09	4.43095e+08	3.08201e+08	3.00282e+08	2.62773e+08	2.26341e+08	3.41589e+08	FALSE
SF3B5	Q9BWJ5	10135	n/d	3	Jurkat cells	4	4	36	6.35	P0339497A	1.00227e+08	1.45873e+08	1.26579e+08	9.75074e+07	5.46834e+07	3.95637e+07	4.64821e+07	2.78247e+07	3.3911e+07	6.96011e+07	FALSE
SFPQ	P23246	76148	n/d	3	Jurkat cells	8	8	11.3	6.51	P0339497A	4.05756e+08	5.14689e+08	4.39259e+08	2.28865e+08	1.06084e+08	8.91252e+07	7.88308e+07	8.08223e+07	7.68365e+07	9.87389e+07	FALSE
SFXN1	Q9H9B4	35619	n/d	3	Jurkat cells	2	2	4.7	5.98	P0339497A	8.7589e+07	1.05114e+08	7.15673e+07	4.33921e+07	1.6146e+07	1.21881e+07	1.17578e+07	8.05261e+06	8.35329e+06	1.21071e+07	FALSE
SGK3	Q96BR1	57107	KINASE	3	Jurkat cells	6	6	14.3	6.63	P0339497A	1.30088e+08	2.84584e+08	4.8124e+08	5.82174e+08	1.25803e+08	3.56287e+07	3.28689e+07	2.54979e+07	2.07438e+07	4.46325e+07	TRUE
SGTA	O43765	34063	n/d	3	Jurkat cells	4	4	13.7	6.39	P0339497A	1.91408e+08	2.08157e+08	1.32417e+08	5.65296e+07	2.2752e+07	1.52704e+07	1.77529e+07	1.19441e+07	1.1947e+07	2.09605e+07	FALSE
SHMT1	P34896	53082	n/d	3	Jurkat cells	2	2	4.1	6.4	P0339497A	1.14026e+08	2.40338e+08	2.80604e+08	1.25632e+08	2.89639e+07	1.997e+07	1.86475e+07	1.39431e+07	1.82711e+07	2.44213e+07	FALSE
SHMT2	P34897	55992	n/d	3	Jurkat cells	5	5	10.5	6.61	P0339497A	1.92497e+08	3.69037e+08	3.75897e+08	2.00725e+08	5.41055e+07	4.12963e+07	3.74006e+07	3.01134e+07	2.65895e+07	3.65361e+07	FALSE
SIN3A	Q96ST3	145173	n/d	3	Jurkat cells	5	5	5.1	6.46	P0339497A	2.65791e+08	3.27481e+08	2.25899e+08	1.09803e+08	7.90755e+07	3.45281e+07	4.5632e+07	2.84166e+07	2.68537e+07	4.65983e+07	FALSE
SKIV2L	Q15477	137754	n/d	3	Jurkat cells	2	2	1.6	5.91	P0339497A	3.57726e+07	5.55567e+07	5.42142e+07	2.54391e+07	7.94699e+06	5.74161e+06	7.16951e+06	4.94076e+06	5.38701e+06	7.57679e+06	FALSE
SLC16A1	P53985	53944	n/d	3	Jurkat cells	2	2	2.8	6.46	P0339497A	1.56622e+08	3.36902e+08	2.26509e+08	1.05662e+08	3.5026e+07	2.92489e+07	2.09526e+07	1.35053e+07	2.34164e+07	3.88304e+07	FALSE
SLC25A1	P53007	34012	n/d	3	Jurkat cells	6	6	16.7	6.9	P0339497A	4.09852e+08	4.49219e+08	2.4852e+08	1.98417e+08	8.47466e+07	6.74478e+07	5.62251e+07	4.79776e+07	5.56133e+07	7.9345e+07	FALSE
SLC25A10	Q9UBX3	32145	n/d	3	Jurkat cells	7	8	26.8	6.63	P0339497A	4.46692e+08	5.17962e+08	3.11857e+08	2.37518e+08	1.01659e+08	6.01021e+07	7.62894e+07	4.61682e+07	5.1318e+07	7.25582e+07	FALSE
SLC25A11	Q02978	34061	n/d	3	Jurkat cells	6	6	22.6	6.55	P0339497A	1.64651e+08	3.14139e+08	2.82629e+08	1.97147e+08	5.49495e+07	3.58683e+07	3.92808e+07	2.58396e+07	2.41518e+07	4.1257e+07	FALSE
SLC25A3	Q00325	40094	n/d	3	Jurkat cells	8	8	19.1	7.27	P0339497A	1.50892e+09	2.11654e+09	1.29421e+09	7.56818e+08	1.84564e+08	1.22725e+08	1.32712e+08	9.49738e+07	1.01323e+08	1.64769e+08	FALSE
SLC25A4	P12235	33064	n/d	3	Jurkat cells	3	3	9.7	6.35	P0339497A	1.59452e+08	1.91526e+08	1.17486e+08	8.37438e+07	2.9578e+07	1.77696e+07	2.5008e+07	1.83022e+07	1.79144e+07	1.99492e+07	FALSE
SLC25A5	P05141	32852	n/d	3	Jurkat cells	6	10	50.7	7.54	P0339497A	1.37248e+09	1.70076e+09	9.5719e+08	6.37739e+08	1.56904e+08	9.13032e+07	9.49565e+07	6.04924e+07	8.41104e+07	1.36059e+08	FALSE
SLC25A6	P12236	32866	n/d	3	Jurkat cells	2	4	12.1	7.32	P0339497A	3.80807e+08	4.66305e+08	2.53131e+08	1.5929e+08	3.92661e+07	1.9863e+07	2.19671e+07	1.59288e+07	1.42136e+07	2.18202e+07	FALSE
SLC2A1	P11166	54083	n/d	3	Jurkat cells	2	2	3.7	6.28	P0339497A	7.19823e+07	1.05312e+08	7.45762e+07	5.0785e+07	1.82312e+07	9.56904e+06	1.36034e+07	7.4162e+06	9.29074e+06	1.23014e+07	FALSE
SLC35E1	Q96K37	44772	n/d	3	Jurkat cells	2	2	5.1	6.45	P0339497A	9.88227e+07	1.33674e+08	9.27651e+07	5.26873e+07	1.93655e+07	1.14032e+07	1.2449e+07	6.72364e+06	1.10956e+07	1.81773e+07	FALSE
SLFN5	Q08AF3	101054	n/d	3	Jurkat cells	2	2	2.4	6.18	P0339497A	5.06466e+07	7.29304e+07	4.89995e+07	3.41756e+07	8.83891e+06	4.56983e+06	5.21759e+06	4.23022e+06	3.77069e+06	5.51531e+06	FALSE
SLK	Q9H2G2	142693	KINASE	3	Jurkat cells	7	7	6.6	6.42	P0339497A	1.62072e+08	4.01896e+08	5.71949e+08	2.4691e+08	6.81639e+07	3.40682e+07	3.44176e+07	2.60878e+07	2.422e+07	4.06555e+07	TRUE
SMAD2	Q15796	52306	n/d	3	Jurkat cells	4	5	11.1	6.76	P0339497A	3.08741e+08	3.55995e+08	2.00034e+08	1.02147e+08	4.72539e+07	3.61494e+07	3.99331e+07	2.74861e+07	3.03418e+07	4.88651e+07	FALSE
SMAD4	Q13485	60438	n/d	3	Jurkat cells	2	2	3.8	6.62	P0339497A	8.74528e+07	1.02885e+08	5.37517e+07	2.68784e+07	1.5356e+07	9.56414e+06	9.73391e+06	8.24447e+06	1.55931e+07	1.97263e+07	FALSE
SMARCA4	P51532	184643	BROMO	3	Jurkat cells	11	11	7.5	6.54	P0339497A	4.94484e+08	6.29118e+08	4.77355e+08	2.58943e+08	1.15591e+08	8.81288e+07	7.87861e+07	6.41579e+07	6.807e+07	9.7222e+07	FALSE
SMARCA5	O60264	121904	n/d	3	Jurkat cells	6	6	6.8	6.46	P0339497A	2.72626e+08	3.60388e+08	2.7864e+08	1.38916e+08	5.64587e+07	3.69876e+07	4.26058e+07	2.65924e+07	2.50905e+07	3.82916e+07	FALSE
SMARCAD1	Q9H4L7	117601	n/d	3	Jurkat cells	2	2	1.9	6.27	P0339497A	8.86967e+07	1.08788e+08	7.06617e+07	3.97746e+07	2.30294e+07	1.28656e+07	1.15988e+07	9.06824e+06	9850895	1.6949e+07	FALSE
SMARCC1	Q92922	122866	n/d	3	Jurkat cells	11	11	10.1	6.83	P0339497A	9.62114e+08	1.16963e+09	7.96423e+08	3.40889e+08	1.29334e+08	1.05434e+08	9.05851e+07	8.18448e+07	7.64314e+07	1.12454e+08	FALSE
SMC1A	Q14683	143231	n/d	3	Jurkat cells	4	4	2.3	6.05	P0339497A	2.68901e+08	3.21718e+08	2.27281e+08	1.12874e+08	5.22779e+07	3.90341e+07	3.67666e+07	3.43116e+07	3.32443e+07	5.39737e+07	FALSE
SMC2	O95347	135654	n/d	3	Jurkat cells	8	8	6.1	6.42	P0339497A	3.6713e+08	4.59706e+08	3.19359e+08	1.99828e+08	7.99168e+07	5.58421e+07	5.43748e+07	4.14089e+07	4.53496e+07	7.16639e+07	FALSE
SMC3	Q9UQE7	141540	n/d	3	Jurkat cells	4	4	3.9	6.35	P0339497A	9.08801e+07	1.16444e+08	9.6983e+07	6.11821e+07	2.37322e+07	1.3627e+07	1.37166e+07	1.1386e+07	8.47647e+06	1.53739e+07	FALSE
SMC4	Q9NTJ3	147180	n/d	3	Jurkat cells	13	13	8.9	6.71	P0339497A	7.84475e+08	9.90355e+08	6.42653e+08	3.15557e+08	1.31326e+08	9.53802e+07	8.81352e+07	7.28179e+07	7.53457e+07	1.01967e+08	FALSE
SMC5	Q8IY18	128805	n/d	3	Jurkat cells	8	8	7.6	6.42	P0339497A	3.84317e+08	4.9215e+08	3.29122e+08	1.97508e+08	7.48162e+07	4.9669e+07	5.78662e+07	4.95407e+07	5.02949e+07	8.77049e+07	FALSE
SMC6	Q96SB8	129152	n/d	3	Jurkat cells	2	2	2.5		P0339497A	8.04095e+06	1.29368e+07	9.39947e+06	6.94551e+06	4.37539e+06	3.31359e+06	7.45779e+06	1.79586e+06	2.10318e+06	5.62222e+06	FALSE
SMCHD1	A6NHR9	226371	n/d	3	Jurkat cells	30	30	15.5	6.86	P0339497A	1.69425e+09	2.26258e+09	1.61518e+09	7.8557e+08	2.23363e+08	1.60393e+08	1.45309e+08	8.62779e+07	9.91002e+07	2.04918e+08	FALSE
SMG1	Q96Q15	410496	KINASE	3	Jurkat cells	21	21	6.5	6.52	P0339497A	5.65394e+08	8.08949e+08	6.30202e+08	4.94887e+08	1.75642e+08	1.23605e+08	1.27987e+08	8.34063e+07	1.0954e+08	1.51776e+08	FALSE
SMG8	Q8ND04	113219	n/d	3	Jurkat cells	3	3	4.3	6.1	P0339497A	1.0315e+08	1.24618e+08	8.88878e+07	4.68291e+07	2.17711e+07	1.82402e+07	1.72062e+07	1.2909e+07	1.21955e+07	2.45826e+07	FALSE
SMPD4	Q9NXE4	98147	n/d	3	Jurkat cells	2	2	2.2	6.08	P0339497A	3.39204e+07	5.32381e+07	5.1997e+07	2.45019e+07	6.99215e+06	4.77367e+06	5.83081e+06	4.6433e+06	3.08991e+06	5.80796e+06	FALSE
SMS	P52788	41268	MT	3	Jurkat cells	2	2	4.6	6.56	P0339497A	1.9633e+08	2.42906e+08	1.22927e+08	7.68677e+07	1.77717e+07	7.28339e+06	2.84664e+06	3.85451e+06	8.39567e+06	1.57842e+07	FALSE
SMU1	Q2TAY7	57543	n/d	3	Jurkat cells	9	11	14.8	6.67	P0339497A	6.80222e+08	7.89402e+08	4.54205e+08	2.51593e+08	7.63514e+07	5.95732e+07	5.22172e+07	5.71033e+07	4.29659e+07	9.20897e+07	FALSE
SMYD3	Q9H7B4	49097	n/d	3	Jurkat cells	3	3	6.3	6.14	P0339497A	9.72861e+07	1.11697e+08	7.0622e+07	4.84415e+07	1.47563e+07	1.20984e+07	1.26233e+07	7.21396e+06	6.78647e+06	1.12717e+07	FALSE
SND1	Q7KZF4	101996	n/d	3	Jurkat cells	30	34	35.6	7.18	P0339497A	2.63668e+09	3.71164e+09	2.5878e+09	1.04899e+09	3.3912e+08	2.77213e+08	2.63723e+08	2.14885e+08	2.07652e+08	3.33914e+08	FALSE
SNRNP200	O75643	244505	n/d	3	Jurkat cells	86	110	40.4	7.67	P0339497A	9.86331e+09	1.46898e+10	1.08272e+10	5.42792e+09	1.59761e+09	8.82992e+08	9.54752e+08	5.37579e+08	7.35641e+08	1.22254e+09	FALSE
SNRNP40	Q96DI7	44516	n/d	3	Jurkat cells	4	4	11.8	6.53	P0339497A	1.87191e+08	2.10657e+08	1.34265e+08	9.41909e+07	4.2889e+07	3.05787e+07	3.26994e+07	2.23094e+07	3.08541e+07	4.16431e+07	FALSE
SNRNP70	P08621	51556	n/d	3	Jurkat cells	3	3	5.3	6.32	P0339497A	1.74726e+08	1.82994e+08	1.48033e+08	7.46535e+07	5.2891e+07	4.31085e+07	3.775e+07	3.43649e+07	2.68134e+07	4.89135e+07	FALSE
SNRPB	P14678	30032	n/d	3	Jurkat cells	6	6	17.5	7.47	P0339497A	1.11851e+09	1.33953e+09	9.57088e+08	5.399e+08	2.39755e+08	2.19595e+08	2.38287e+08	2.28293e+08	1.75902e+08	2.32353e+08	FALSE
SNU13	P55769	14173	n/d	3	Jurkat cells	2	2	15.6	6.62	P0339497A	1.33707e+08	1.95601e+08	1.153e+08	1.17691e+08	3.91639e+07	1.94332e+07	2.38847e+07	8.0997e+06	1.79252e+07	2.47263e+07	FALSE
SOAT1	P35610	64734	n/d	3	Jurkat cells	4	4	6.9	7.05	P0339497A	4.08047e+08	8.33208e+08	8.81418e+08	3.98495e+08	1.1396e+08	7.79863e+07	7.5006e+07	6.60481e+07	6.78957e+07	9.68958e+07	FALSE
SORD	Q00796	38324	OXIDOREDUCTASE	3	Jurkat cells	16	20	48.7	7.19	P0339497A	1.76973e+09	2.55017e+09	1.56531e+09	8.21384e+08	2.92873e+08	2.02395e+08	1.9161e+08	1.67212e+08	1.50773e+08	2.54028e+08	FALSE
SPR	P35270	28048	OXIDOREDUCTASE	3	Jurkat cells	3	3	12.3	6.2	P0339497A	4.66242e+07	1.08141e+08	2.06993e+08	2.61737e+08	4.97961e+07	1.39658e+07	1.20562e+07	5.80506e+06	5.80009e+06	1.27912e+07	TRUE
SPRR1B	P22528	9887	n/d	3	Jurkat cells	5	12	42.7	7.7	P0339497A	3.85621e+08	2.67133e+08	1.20083e+08	2.00244e+08	3.01693e+08	2.99762e+08	2.73972e+08	1.70332e+08	6.00094e+08	8.44811e+08	FALSE
SPRR2E	P22531	7855	n/d	3	Jurkat cells	2	5	30.6	7.31	P0339497A	1.12826e+08	7.30467e+07	3.1346e+07	7.07835e+07	1.04786e+08	8.51374e+07	5.76489e+07	6.94884e+07	1.81252e+08	2.91811e+08	FALSE
SPTAN1	Q13813	285091	n/d	3	Jurkat cells	20	20	8.7	6.66	P0339497A	9.20619e+08	1.31855e+09	9.29717e+08	5.85071e+08	2.28876e+08	1.575e+08	1.59287e+08	1.23279e+08	1.32011e+08	2.33646e+08	FALSE
SPTBN1	Q01082	274606	n/d	3	Jurkat cells	34	34	16.6	7.01	P0339497A	1.71303e+09	2.23946e+09	1.57651e+09	9.33269e+08	3.80534e+08	2.67145e+08	2.7929e+08	2.35783e+08	2.4467e+08	3.83759e+08	FALSE
SPTLC2	O15270	62924	n/d	3	Jurkat cells	4	4	13.3	6.39	P0339497A	3.64433e+07	1.15352e+08	1.51928e+08	8.50681e+07	1.86089e+07	7.32377e+06	5.50076e+06	3.77618e+06	3.56989e+06	9.28947e+06	FALSE
SRC	P12931	60588	KINASE	3	Jurkat cells	5	5	18.5	6.56	P0339497A	2.43629e+08	4.51462e+08	6.24362e+08	4.24165e+08	1.00474e+08	4.11284e+07	2.38665e+07	5.58456e+06	6.18949e+06	3.33004e+07	TRUE
SRM	P19623	33824	MT	3	Jurkat cells	3	3	17.2	6.54	P0339497A	2.54679e+08	3.04476e+08	1.56762e+08	1.51061e+08	4.68965e+07	3.57981e+07	2.86183e+07	1.88998e+07	1.88458e+07	4.02636e+07	FALSE
SRP54	P61011	55704	n/d	3	Jurkat cells	3	3	5.6	6.23	P0339497A	1.11248e+08	1.52903e+08	1.07409e+08	7.05893e+07	2.91461e+07	1.95183e+07	1.91575e+07	1.49213e+07	1.66753e+07	2.57624e+07	FALSE
SRP68	Q9UHB9	70729	n/d	3	Jurkat cells	11	11	19.9	6.62	P0339497A	6.76701e+08	8.00033e+08	5.13017e+08	2.58253e+08	7.83441e+07	6.15637e+07	5.07864e+07	4.16864e+07	3.65093e+07	7.15505e+07	FALSE
SRP72	O76094	74605	n/d	3	Jurkat cells	5	5	8.8	6.25	P0339497A	2.15338e+08	2.49449e+08	1.63162e+08	9.34767e+07	3.63316e+07	2.76716e+07	2.47464e+07	2.43793e+07	2.15607e+07	3.47646e+07	FALSE
SRP9	P49458	10112	n/d	3	Jurkat cells	5	5	55.8	6.96	P0339497A	7.85957e+08	9.95207e+08	5.68093e+08	3.51438e+08	9.35899e+07	5.03497e+07	5.1397e+07	4.36724e+07	5.20644e+07	8.72413e+07	FALSE
SRPK1	Q96SB4	92410	KINASE	3	Jurkat cells	2	2	2	6.43	P0339497A	1.24936e+08	1.63921e+08	1.20949e+08	6.07437e+07	2.26821e+07	1.88773e+07	1.71028e+07	1.63643e+07	1.41991e+07	2.32779e+07	FALSE
SRPK2	P78362	79028	KINASE	3	Jurkat cells	2	2	3.5	6.27	P0339497A	6.63298e+07	8.27021e+07	6.36159e+07	3.31115e+07	1.46005e+07	1.14761e+07	8.35974e+06	8.7985e+06	7.85251e+06	1.03436e+07	FALSE
SRRM1	Q8IYB3	102125	n/d	3	Jurkat cells	3	4	3.7	6.88	P0339497A	2.85778e+08	2.60182e+08	2.14423e+08	2.08075e+08	1.55152e+08	8.45323e+07	1.00559e+08	9.7076e+07	8.97332e+07	1.09025e+08	FALSE
SRRM2	Q9UQ35	299612	n/d	3	Jurkat cells	6	6	1.9	6.73	P0339497A	2.9871e+08	3.3738e+08	2.65703e+08	1.83029e+08	1.24455e+08	8.63559e+07	8.67363e+07	8.22523e+07	8.11479e+07	1.06265e+08	FALSE
SRRT	Q9BXP5	100665	n/d	3	Jurkat cells	7	7	7.4	6.4	P0339497A	2.36794e+08	3.10348e+08	2.78539e+08	1.67141e+08	3.93005e+07	2.48737e+07	2.75897e+07	2.00037e+07	2.13741e+07	3.27455e+07	FALSE
SRSF1	Q07955	27744	n/d	3	Jurkat cells	4	4	24.6	6.33	P0339497A	1.61293e+08	1.90933e+08	1.49722e+08	6.48944e+07	2.32864e+07	1.97913e+07	1.74369e+07	1.88169e+07	1.23705e+07	1.90428e+07	FALSE
SRSF11	Q05519	53542	n/d	3	Jurkat cells	3	3	8.9	6.38	P0339497A	9.73989e+07	1.05648e+08	1.23274e+08	6.52721e+07	2.79681e+07	2.37973e+07	3.16892e+07	2.18577e+07	1.7542e+07	2.46969e+07	FALSE
SRSF3	P84103	19329	n/d	3	Jurkat cells	5	5	31.7	7.08	P0339497A	4.49839e+08	4.9499e+08	2.82078e+08	2.23572e+08	7.75406e+07	6.22518e+07	6.89997e+07	5.71049e+07	4.92664e+07	8.19216e+07	FALSE
SRSF6	Q13247	39586	n/d	3	Jurkat cells	4	4	10.5	6.55	P0339497A	2.00911e+08	2.12724e+08	1.99368e+08	1.33052e+08	6.23839e+07	5.33632e+07	4.83571e+07	4.74524e+07	4.3777e+07	5.3738e+07	FALSE
SRSF9	Q13242	25542	n/d	3	Jurkat cells	3	3	15.4	6.23	P0339497A	5.53206e+07	6.61569e+07	5.25497e+07	2.93115e+07	1.15592e+07	8.16631e+06	1.0004e+07	3.89824e+06	5.4331e+06	9.28185e+06	FALSE
SSB	P05455	46836	n/d	3	Jurkat cells	2	2	5.1	6.35	P0339497A	6.28479e+07	7.64344e+07	5.06721e+07	4.57018e+07	1.92554e+07	2.03723e+07	1.37459e+07	1.50501e+07	1.7927e+07	3.03923e+07	FALSE
SSRP1	Q08945	81074	n/d	3	Jurkat cells	2	2	2.5	6	P0339497A	1.10587e+07	1.47821e+07	1.26883e+07	8.16804e+06	3.36334e+06	1.89669e+06	3.31947e+06	1.07193e+06	1.04845e+06	1.71958e+06	FALSE
ST13	P50502	41331	n/d	3	Jurkat cells	2	2	8.7	6.13	P0339497A	6.28873e+07	8.55564e+07	7.05059e+07	4.77242e+07	2.80413e+07	1.64461e+07	1.91513e+07	1.10722e+07	1.3372e+07	1.81064e+07	FALSE
STAG2	Q8N3U4	145750	n/d	3	Jurkat cells	5	5	3.7	6.38	P0339497A	1.92021e+08	2.65604e+08	1.94521e+08	9.50502e+07	2.78919e+07	1.69193e+07	2.0345e+07	1.17249e+07	1.5998e+07	2.23317e+07	FALSE
STAT1	P42224	87334	n/d	3	Jurkat cells	2	2	2.5	6.32	P0339497A	5.57083e+07	7.40223e+07	5.96684e+07	3.71127e+07	1.48592e+07	1.04606e+07	8.97065e+06	7.74616e+06	9.17992e+06	1.30947e+07	FALSE
STAT3	P40763	88067	n/d	3	Jurkat cells	2	2	2.3	5.87	P0339497A	1.05648e+08	1.40896e+08	9.17308e+07	6.34791e+07	2.29469e+07	1.46317e+07	3.62323e+07	2.26706e+07	1.0014e+07	1.67815e+07	FALSE
STIP1	P31948	68080	n/d	3	Jurkat cells	31	42	45.9	7.72	P0339497A	7.78955e+09	9.8054e+09	6.53366e+09	1.84083e+09	5.33802e+08	4.98242e+08	4.05691e+08	4.29415e+08	3.70134e+08	5.67292e+08	FALSE
STK10	O94804	112134	KINASE	3	Jurkat cells	2	2	2.3	6.37	P0339497A	4.24744e+07	1.13834e+08	1.63842e+08	7.701e+07	2.0661e+07	8.74414e+06	1.23193e+07	2.83077e+06	2.22203e+06	6.87688e+06	FALSE
STK11	Q15831	48635	KINASE	3	Jurkat cells	6	7	22.9	6.68	P0339497A	8.65123e+07	3.09505e+08	8.60183e+08	6.16201e+08	1.25994e+08	3.92618e+07	2.69049e+07	1.30469e+07	1.14803e+07	3.40576e+07	TRUE
STK24	Q9Y6E0	49307	KINASE	3	Jurkat cells	6	8	24.8	7.42	P0339497A	1.6328e+08	4.96732e+08	9.98558e+08	7.46074e+08	1.83718e+08	7.97064e+07	5.27224e+07	3.96561e+07	3.63721e+07	5.99966e+07	TRUE
STK25	O00506	48111	KINASE	3	Jurkat cells	2	2	5.9	6.62	P0339497A	2.87916e+07	1.24848e+08	2.31845e+08	1.53088e+08	3.12977e+07	9.46924e+06	1.34874e+07	1.07632e+07	7.06846e+06	1.55074e+07	TRUE
STK26	Q9P289	46528	KINASE	3	Jurkat cells	9	18	38.5	7.97	P0339497A	5.07933e+08	1.61501e+09	3.29455e+09	2.0013e+09	3.94337e+08	1.4075e+08	1.19752e+08	8.99311e+07	8.65791e+07	1.60269e+08	TRUE
STK3	Q13188	59461	KINASE	3	Jurkat cells	3	4	6.3	6.98	P0339497A	7.32229e+07	5.33761e+08	1.10895e+09	8.89335e+08	1.46292e+08	4.39958e+07	1.92419e+07	4.1208e+06	841985	8.66568e+06	TRUE
STK33	Q9BYT3	57830	KINASE	3	Jurkat cells	9	9	16	6.65	P0339497A	1.28601e+08	5.79803e+08	1.26648e+09	9.39028e+08	1.6325e+08	4.28736e+07	4.18035e+07	1.99353e+07	1.95749e+07	4.11477e+07	TRUE
STK35	Q8TDR2	58051	kinase	3	Jurkat cells	15	20	33.3	7.85	P0339497A	3.07297e+08	9.13309e+08	2.62521e+09	5.89309e+09	1.46884e+09	2.28508e+08	4.98832e+08	2.5553e+07	4.46738e+07	1.05868e+08	TRUE
STK38	Q15208	54190	KINASE	3	Jurkat cells	11	12	36.8	7.51	P0339497A	2.49054e+08	1.12079e+09	2.67364e+09	2.29423e+09	3.83559e+08	1.04359e+08	7.30807e+07	2.50165e+07	2.46898e+07	7.67965e+07	TRUE
STK38L	Q9Y2H1	54002	KINASE	3	Jurkat cells	6	8	17.7	7.1	P0339497A	7.91377e+07	3.42983e+08	6.4799e+08	4.76089e+08	9.26768e+07	3.86058e+07	3.73882e+07	2.99421e+07	2.361e+07	5.733e+07	TRUE
STK39	Q9UEW8	59473	KINASE	3	Jurkat cells	4	4	10.8	6.61	P0339497A	9.92105e+07	2.60805e+08	3.5554e+08	3.29648e+08	6.09451e+07	2.61891e+07	1.30189e+07	2.30493e+06	4.59007e+06	1.97629e+07	TRUE
STK4	Q13043	55630	KINASE	3	Jurkat cells	14	22	52.2	7.61	P0339497A	3.38978e+08	1.23505e+09	2.71009e+09	3.22422e+09	6.5773e+08	1.97345e+08	1.24665e+08	4.13332e+07	1.00351e+08	1.19423e+08	TRUE
STRBP	Q96SI9	73652	n/d	3	Jurkat cells	3	3	5.1	6.3	P0339497A	1.5352e+08	1.97686e+08	166051395	8.35557e+07	2.98356e+07	2.02416e+07	2.21086e+07	1.35208e+07	1.67521e+07	1.96977e+07	FALSE
STT3A	P46977	80529	n/d	3	Jurkat cells	7	7	8.5	6.79	P0339497A	4.46695e+08	7.05019e+08	5.75893e+08	2.6775e+08	8.54027e+07	5.19143e+07	4.89373e+07	4.64169e+07	4.22943e+07	6.33772e+07	FALSE
STT3B	Q8TCJ2	93673	n/d	3	Jurkat cells	11	14	15.4	7.28	P0339497A	5.51712e+08	1.17053e+09	1.13792e+09	5.5452e+08	1.86016e+08	1.01452e+08	1.00162e+08	8.17466e+07	8.9495e+07	1.33025e+08	FALSE
SUCLG1	P53597	36249	n/d	3	Jurkat cells	4	4	13	6.59	P0339497A	1.85417e+08	2.03913e+08	1.36808e+08	1.29071e+08	5.85311e+07	4.45853e+07	4.82329e+07	3.64017e+07	3.82595e+07	5.99858e+07	FALSE
SUCLG2	Q96I99	47731	n/d	3	Jurkat cells	2	2	3.9	5.77	P0339497A	3.71801e+07	5.30407e+07	3.86098e+07	3.38954e+07	1.14913e+07	5.68208e+06	7.8342e+06	4.09638e+06	6.16308e+06	1.07372e+07	FALSE
SUGT1	Q9Y2Z0	41024	n/d	3	Jurkat cells	2	2	6.6	6.19	P0339497A	5.27193e+07	6.42115e+07	4.30705e+07	2.53029e+07	7.80259e+06	3.63505e+06	3.84899e+06	4.16111e+06	2.74903e+06	4.1337e+06	FALSE
SUMO2	P61956	10871	n/d	3	Jurkat cells	2	2	16.8	6.6	P0339497A	3.21e+08	3.45735e+08	2.1287e+08	1.12866e+08	6.17426e+07	6.34453e+07	5.04186e+07	5.59845e+07	4.49898e+07	8.63563e+07	FALSE
SUPT16H	Q9Y5B9	119912	PROTEASE	3	Jurkat cells	22	22	19.8	7.11	P0339497A	2.57063e+09	3.05885e+09	1.98534e+09	7.65911e+08	2.56979e+08	1.97656e+08	1.96529e+08	1.64822e+08	1.46081e+08	2.46119e+08	FALSE
SUPT6H	Q7KZ85	199070	n/d	3	Jurkat cells	4	4	2.3	6.16	P0339497A	5.50207e+07	7.81312e+07	4.99962e+07	3.46118e+07	2.50256e+07	1.01888e+07	1.33178e+07	1.05974e+07	5.75225e+06	1.1463e+07	FALSE
SURF4	O15260	30394	n/d	3	Jurkat cells	2	2	10.4	5.98	P0339497A	3.95459e+07	4.96431e+07	4.28333e+07	3.67154e+07	2.13657e+07	1.68571e+07	1.76261e+07	1.34222e+07	1.49942e+07	5.69915e+07	FALSE
SUZ12	Q15022	83054	n/d	3	Jurkat cells	3	3	3.8	6.51	P0339497A	6.97719e+07	7.81336e+07	5.52054e+07	2.52023e+07	1.72697e+07	1.0775e+07	1.21517e+07	8.31876e+06	8.84715e+06	1.43189e+07	FALSE
SYNCRIP	O60506	69602	n/d	3	Jurkat cells	5	6	10.3	6.98	P0339497A	3.07675e+08	4.79318e+08	4.00755e+08	2.54426e+08	9.09071e+07	6.01698e+07	5.32026e+07	3.82789e+07	3.95795e+07	9.03565e+07	FALSE
SYNE2	Q8WXH0	798853	n/d	3	Jurkat cells	2	2	0.4	5.94	P0339497A	1.89838e+07	2.75872e+07	2.33291e+07	1.9295e+07	1.05887e+07	4.565e+06	8.63415e+06	3.41984e+06	3.78692e+06	7.04273e+06	FALSE
TAF2	Q6P1X5	136970	PROTEASE	3	Jurkat cells	6	6	5.2	6.45	P0339497A	3.00648e+08	3.54843e+08	2.45443e+08	1.09463e+08	3.75027e+07	2.46137e+07	2.4965e+07	1.66325e+07	1.85847e+07	3.18916e+07	FALSE
TAGLN2	P37802	24454	n/d	3	Jurkat cells	3	3	16.1	6.45	P0339497A	1.61285e+08	1.79938e+08	1.2397e+08	6.7094e+07	2.54262e+07	1.94584e+07	1.75159e+07	1.47785e+07	2.12162e+07	2.56818e+07	FALSE
TALDO1	P37837	37540	n/d	3	Jurkat cells	7	7	18.4	6.58	P0339497A	5.05117e+08	6.20921e+08	4.4395e+08	2.59968e+08	1.0968e+08	8.09271e+07	8.42798e+07	7.69183e+07	7.25875e+07	1.54894e+08	FALSE
TAOK1	Q7L7X3	116069	KINASE	3	Jurkat cells	3	3	2.8	6.12	P0339497A	3.80679e+07	6.30339e+07	9.32251e+07	7.87569e+07	2.03228e+07	1.11785e+07	1.03776e+07	6.20917e+06	9.20915e+06	1.27601e+07	FALSE
TAOK3	Q9H2K8	105405	KINASE	3	Jurkat cells	4	4	7	6.52	P0339497A	7.00247e+07	1.62741e+08	3.46946e+08	3.61916e+08	7.30651e+07	2.21898e+07	2.24941e+07	1.17525e+07	1.19652e+07	2.62121e+07	TRUE
TAP2	Q03519	75663	n/d	3	Jurkat cells	4	4	4.8	6.38	P0339497A	2.13715e+08	3.16587e+08	2.22556e+08	1.36293e+08	5.03791e+07	3.13323e+07	3.94396e+07	2.60667e+07	2.79674e+07	4.44239e+07	FALSE
TARBP1	Q13395	181673	MT	3	Jurkat cells	4	4	3.1	6.39	P0339497A	2.21277e+08	2.91028e+08	2.2792e+08	1.45679e+08	4.0212e+07	2.44621e+07	2.76595e+07	1.75304e+07	1.89313e+07	3.1729e+07	FALSE
TARDBP	Q13148	44739	n/d	3	Jurkat cells	5	5	8.9	7.06	P0339497A	5.8589e+08	7.12207e+08	5.4601e+08	3.66657e+08	2.31204e+08	2.20951e+08	1.79653e+08	1.74985e+08	1.54046e+08	1.76686e+08	FALSE
TARS	P26639	86860	n/d	3	Jurkat cells	23	26	34.6	7.54	P0339497A	5.09781e+09	6.76642e+09	4.17127e+09	2.16668e+09	5.21411e+08	3.43426e+08	3.88376e+08	2.11851e+08	3.49589e+08	5.10125e+08	FALSE
TARS2	Q9BW92	81035	n/d	3	Jurkat cells	2	2	2.2	6.13	P0339497A	1.77984e+07	2.1776e+07	1.82587e+07	9.64e+06	4.08082e+06	2.50479e+06	4.09566e+06	1.94207e+06	1.77637e+06	2.43662e+06	FALSE
TBC1D1	Q86TI0	133082	n/d	3	Jurkat cells	6	6	5.3	6.18	P0339497A	1.30744e+08	1.85409e+08	1.36935e+08	6.32498e+07	2.22108e+07	1.38645e+07	2.12916e+07	1.14195e+07	1.2606e+07	1.65449e+07	FALSE
TBC1D4	O60343	146562	n/d	3	Jurkat cells	6	6	5.6	6.24	P0339497A	2.19173e+08	3.04731e+08	2.1281e+08	9.05202e+07	4.03211e+07	2.82112e+07	2.62545e+07	1.92647e+07	1.88311e+07	3.48904e+07	FALSE
TBCB	Q99426	27325	n/d	3	Jurkat cells	4	4	14.3	6.4	P0339497A	1.86381e+08	2.46725e+08	1.51422e+08	8.90689e+07	2.90646e+07	2.10655e+07	1.81226e+07	1.84685e+07	1.89724e+07	2.55561e+07	FALSE
TBCD	Q9BTW9	138668	n/d	3	Jurkat cells	4	4	3.9	5.93	P0339497A	8.46047e+07	1.09654e+08	6.88678e+07	6.44116e+07	2.09672e+07	9.41725e+06	1.67827e+07	9.23225e+06	9.7998e+06	1.65047e+07	FALSE
TBK1	Q9UHD2	83641	KINASE	3	Jurkat cells	21	21	33.2	7.38	P0339497A	6.70477e+08	2.322e+09	4.45888e+09	2.78835e+09	5.77022e+08	1.70992e+08	1.29393e+08	5.004e+07	5.80016e+07	1.51684e+08	TRUE
TBL1XR1	Q9BZK7	55594	n/d	3	Jurkat cells	2	2	4.3	6.16	P0339497A	7.45214e+07	9.97922e+07	7.83816e+07	4.25166e+07	1.81373e+07	1.44586e+07	1.53174e+07	1.02585e+07	9.38319e+06	2.19115e+07	FALSE
TBL3	Q12788	89034	n/d	3	Jurkat cells	16	17	30	7.11	P0339497A	1.59227e+09	1.86277e+09	1.20898e+09	5.57656e+08	2.27087e+08	1.36359e+08	1.18891e+08	7.67679e+07	1.17233e+08	1.54751e+08	FALSE
TCOF1	Q13428	155927	n/d	3	Jurkat cells	16	18	11.1	6.57	P0339497A	9.23233e+08	8.64383e+08	1.17608e+09	3.5681e+08	2.16311e+08	1.99217e+08	2.71943e+08	1.79361e+08	1.26567e+08	2.89775e+08	TRUE
TCP1	P17987	60343	n/d	3	Jurkat cells	17	17	32	7.25	P0339497A	1.62806e+09	2.1383e+09	1.4387e+09	9.38882e+08	3.40019e+08	2.3484e+08	2.33106e+08	1.82291e+08	2.11587e+08	2.9552e+08	FALSE
TECR	Q9NZ01	36034	OXIDOREDUCTASE	3	Jurkat cells	11	17	27.3	7.6	P0339497A	1.37386e+09	1.93288e+09	1.34109e+09	7.45278e+08	2.61627e+08	1.54138e+08	1.48571e+08	9.74215e+07	1.29546e+08	2.0005e+08	FALSE
TEX30	Q5JUR7	25585	PROTEASE	3	Jurkat cells	3	3	14.1	6.3	P0339497A	2.03539e+08	2.47415e+08	1.40355e+08	9.20997e+07	3.25614e+07	2.09699e+07	2.36383e+07	1.96792e+07	2.00455e+07	3.4981e+07	FALSE
TFRC	P02786	84870	PROTEASE	3	Jurkat cells	4	4	8.8	6.03	P0339497A	8.90836e+07	1.30707e+08	1.2749e+08	7.99904e+07	3.07128e+07	2.35031e+07	2.25044e+07	1.68857e+07	1.62422e+07	2.68683e+07	FALSE
TGM1	P22735	89786	n/d	3	Jurkat cells	6	6	8.4	6.58	P0339497A	3.2998e+08	3.10144e+08	1.29383e+08	1.36177e+08	1.78889e+08	1.51771e+08	1.40105e+08	1.59659e+08	1.16005e+08	5.07345e+08	FALSE
TGM3	Q08188	76631	n/d	3	Jurkat cells	7	8	11.3	6.92	P0339497A	3.12308e+08	2.08068e+08	9.52549e+07	1.54171e+08	2.27945e+08	1.85862e+08	1.59276e+08	1.69526e+08	1.13466e+08	5.5484e+08	FALSE
THAP11	Q96EK4	34455	n/d	3	Jurkat cells	2	2	5.4	6.42	P0339497A	1.00669e+08	1.32257e+08	8.16367e+07	5.45821e+07	2.28775e+07	1.58504e+07	2.28322e+07	1.07964e+07	1.02953e+07	1.2796e+07	FALSE
THOC1	Q96FV9	75665	n/d	3	Jurkat cells	3	3	4.3	6.08	P0339497A	8.5963e+07	1.08331e+08	8.40389e+07	4.99764e+07	1.51296e+07	1.12038e+07	1.22358e+07	8.49129e+06	1.02753e+07	1.18185e+07	FALSE
THOC2	Q8NI27	182773	n/d	3	Jurkat cells	39	45	24.3	7.31	P0339497A	4.90183e+09	6.17798e+09	3.92123e+09	1.76422e+09	5.56446e+08	3.65302e+08	3.79561e+08	2.85331e+08	3.11637e+08	4.91344e+08	FALSE
THOC3	Q96J01	38771	n/d	3	Jurkat cells	3	3	4.6	6.38	P0339497A	1.69791e+08	1.83087e+08	1.02392e+08	5.16149e+07	1.66724e+07	1.17679e+07	1.601e+07	1.15311e+07	9.38923e+06	1.79009e+07	FALSE
THOC5	Q13769	78507	n/d	3	Jurkat cells	2	2	2.6	6.13	P0339497A	1.00876e+08	1.13661e+08	6.65995e+07	3.44353e+07	1.24985e+07	9.96629e+06	1.01508e+07	6.75638e+06	9.29613e+06	1.27667e+07	FALSE
THOP1	P52888	78839	PROTEASE	3	Jurkat cells	7	8	10.7	6.63	P0339497A	4.5808e+08	6.3006e+08	3.94254e+08	2.32722e+08	7.4357e+07	4.84145e+07	4.84399e+07	3.93575e+07	3.72662e+07	6.63651e+07	FALSE
THYN1	Q9P016	25697	n/d	3	Jurkat cells	4	4	12	6.47	P0339497A	2.02479e+08	2.27484e+08	1.50105e+08	7.96313e+07	4.13885e+07	2.18875e+07	2.96469e+07	1.68686e+07	1.45172e+07	2.52183e+07	FALSE
TIA1	P31483	42963	n/d	3	Jurkat cells	2	2	4.7	6.22	P0339497A	6.50938e+07	8.67328e+07	7.39707e+07	3.07954e+07	1.70145e+07	1.01642e+07	4.03166e+07	7.67185e+06	6.63747e+06	1.05163e+07	FALSE
TIPRL	O75663	31444	n/d	3	Jurkat cells	4	4	12.5	5.91	P0339497A	1.35537e+08	1.59521e+08	1.02764e+08	6.80716e+07	3.04662e+07	2.07984e+07	1.84795e+07	1.41756e+07	1.62349e+07	2.85341e+07	FALSE
TKT	P29401	68813	n/d	3	Jurkat cells	22	29	35.8	7.6	P0339497A	6.32886e+09	7.08127e+09	5.18128e+09	1.39556e+09	4.38662e+08	3.58436e+08	3.82619e+08	2.93018e+08	2.87398e+08	5.32092e+08	FALSE
TLK1	Q9UKI8	86699	KINASE	3	Jurkat cells	7	8	11.1	6.41	P0339497A	8.70643e+07	3.22252e+08	5.74936e+08	3.19399e+08	6.02157e+07	2.68468e+07	2.28888e+07	1.24666e+07	1.33396e+07	3.50511e+07	TRUE
TLK2	Q86UE8	85443	KINASE	3	Jurkat cells	10	11	16.5	7	P0339497A	3.38009e+08	9.53515e+08	1.58572e+09	1.04615e+09	2.10242e+08	1.01013e+08	1.00144e+08	7.19593e+07	5.99989e+07	1.28209e+08	TRUE
TLN1	Q9Y490	269764	n/d	3	Jurkat cells	64	70	27.7	7.43	P0339497A	6.10265e+09	8.95582e+09	6.08172e+09	3.16612e+09	9.94016e+08	7.21636e+08	6.89656e+08	5.69803e+08	5.85365e+08	8.76002e+08	FALSE
TM9SF2	Q99805	75775	n/d	3	Jurkat cells	5	6	6.8	6.72	P0339497A	3.90923e+08	6.34468e+08	4.83325e+08	2.01942e+08	7.64617e+07	5.59645e+07	4.28386e+07	4.25282e+07	2.91753e+07	1.27445e+08	FALSE
TM9SF3	Q9HD45	67887	n/d	3	Jurkat cells	2	3	3.2	6.65	P0339497A	2.02744e+08	2.75612e+08	1.85617e+08	1.11907e+08	3.46612e+07	2.07939e+07	2.02929e+07	2.06432e+07	2.1453e+07	3.55892e+07	FALSE
TM9SF4	Q92544	74518	n/d	3	Jurkat cells	3	3	7	6.37	P0339497A	7.19465e+07	1.05347e+08	1.04218e+08	4.84223e+07	1.95752e+07	1.24374e+07	1.22657e+07	8.90509e+06	7.29138e+06	1.44873e+07	FALSE
TMEM135	Q86UB9	52290	n/d	3	Jurkat cells	3	3	5.9	6.46	P0339497A	1.25392e+08	1.87673e+08	1.53803e+08	6.72987e+07	2.12354e+07	1.50127e+07	1.6926e+07	1.13385e+07	8.00634e+06	1.86816e+07	FALSE
TMEM209	Q96SK2	62921	n/d	3	Jurkat cells	3	3	4.8	5.88	P0339497A	4.82765e+07	7.56705e+07	7.6627e+07	4.88485e+07	2.34117e+07	1.55975e+07	1.30383e+07	9.91786e+06	3.92738e+07	5.30868e+07	FALSE
TMEM263	Q8WUH6	11748	n/d	3	Jurkat cells	4	5	54.3	7.06	P0339497A	1.68276e+08	2.4488e+08	2.39194e+08	3.95874e+08	2.69686e+08	1.24742e+08	4.32933e+08	1.78494e+08	2.81895e+08	2.36996e+08	FALSE
TMEM33	P57088	27978	n/d	3	Jurkat cells	8	9	29.1	7.05	P0339497A	5.49828e+08	7.676e+08	5.24134e+08	2.51273e+08	7.97772e+07	5.48135e+07	6.04253e+07	3.93837e+07	4.23884e+07	6.51772e+07	FALSE
TMSB4X	P62328	5053	n/d	3	Jurkat cells	2	2	25	6.51	P0339497A	1.26123e+08	1.59566e+08	1.36819e+08	8.5579e+07	5.94901e+07	6.75455e+07	5.44385e+07	7.73693e+07	8.25983e+07	7.94749e+07	FALSE
TMX1	Q9H3N1	31791	n/d	3	Jurkat cells	2	2	6.8	6.44	P0339497A	8.13508e+07	1.02456e+08	8.516e+07	6.52461e+07	3.09562e+07	2.25437e+07	1.73747e+07	1.38103e+07	1.31496e+07	4.85122e+07	FALSE
TMX2	Q9Y320	34037	n/d	3	Jurkat cells	2	2	6.1	5.97	P0339497A	1.17753e+08	1.57479e+08	1.30993e+08	6.88192e+07	2.86934e+07	1.91209e+07	1.85395e+07	1.41348e+07	1.16283e+07	2.45264e+07	FALSE
TNPO1	Q92973	102354	n/d	3	Jurkat cells	11	12	10.8	7.05	P0339497A	1.17433e+09	1.6185e+09	1.07124e+09	7.5985e+08	2.24775e+08	1.00934e+08	1.27607e+08	7.92939e+07	9.21347e+07	1.43969e+08	FALSE
TNPO3	Q9Y5L0	104202	n/d	3	Jurkat cells	11	11	13.9	6.6	P0339497A	4.89995e+08	6.43038e+08	4.49177e+08	2.81262e+08	9.4981e+07	5.43679e+07	1.57444e+08	3.55446e+07	4.66369e+07	7.78961e+07	FALSE
TOMM40	O96008	37893	n/d	3	Jurkat cells	2	2	5.5	6.59	P0339497A	1.25808e+08	1.74735e+08	1.45434e+08	7.68434e+07	2.72019e+07	1.98445e+07	1.90232e+07	1.57345e+07	1.36139e+07	2.0323e+07	FALSE
TOMM70	O94826	67454	n/d	3	Jurkat cells	3	3	4.9	6.21	P0339497A	2.03016e+08	2.64163e+08	1.67139e+08	7.82237e+07	3.4088e+07	2.43985e+07	2.14966e+07	1.89777e+07	1.69591e+07	3.14546e+07	FALSE
TOP1	P11387	90725	n/d	3	Jurkat cells	5	5	7.6	6.34	P0339497A	2.63634e+08	3.21615e+08	2.37861e+08	1.32544e+08	5.43583e+07	3.81863e+07	3.79694e+07	2.70015e+07	3.33863e+07	4.85706e+07	FALSE
TOP2A	P11388	182679	n/d	3	Jurkat cells	16	16	10.8	6.8	P0339497A	1.51625e+09	1.803e+09	1.27633e+09	7.66486e+08	1.93065e+08	1.06329e+08	1.10794e+08	7.80254e+07	1.07101e+08	1.45333e+08	FALSE
TOP2B	Q02880	183265	n/d	3	Jurkat cells	29	30	26.1	7.08	P0339497A	2.83213e+09	3.55154e+09	2.39562e+09	1.13605e+09	3.45942e+08	2.41868e+08	2.19138e+08	1.71313e+08	1.70898e+08	2.7457e+08	FALSE
TP53BP1	Q12888	214115	n/d	3	Jurkat cells	5	5	2.7	6.29	P0339497A	1.57206e+08	1.80421e+08	1.33224e+08	4.10512e+07	2.02289e+07	1.55e+07	1.21062e+07	1.52277e+07	8.53499e+06	1.61436e+07	FALSE
TPI1	P60174	26669	n/d	3	Jurkat cells	10	12	47	7.41	P0339497A	1.3679e+09	1.66529e+09	1.05067e+09	6.13924e+08	3.59376e+08	3.39314e+08	2.77244e+08	2.61776e+08	2.68344e+08	4.69283e+08	FALSE
TPM3	P06753	29032	n/d	3	Jurkat cells	4	4	10.9	6.73	P0339497A	1.20864e+08	1.74773e+08	1.09283e+08	1.49941e+08	7.3271e+07	4.68549e+07	5.01393e+07	3.29909e+07	6.32223e+07	3.27187e+08	FALSE
TPP2	P29144	138348	PROTEASE	3	Jurkat cells	46	60	38	7.59	P0339497A	7.18538e+09	9.62224e+09	5.96146e+09	2.6341e+09	1.0561e+09	5.58172e+08	5.54817e+08	2.96348e+08	4.22233e+08	6.31893e+08	FALSE
TRAP1	Q12931	80109	n/d	3	Jurkat cells	3	3	2.8	6.16	P0339497A	8.00631e+07	1.36571e+08	1.31765e+08	8.14717e+07	2.53651e+07	1.53649e+07	1.66513e+07	1.16739e+07	1.05006e+07	2.24163e+07	FALSE
TRAPPC11	Q7Z392	128879	n/d	3	Jurkat cells	10	10	9.1	6.6	P0339497A	5.50076e+08	6.40792e+08	4.18378e+08	1.86153e+08	5.7517e+07	5.10584e+07	5.10901e+07	3.65067e+07	4.69295e+07	5.54462e+07	FALSE
TRAPPC8	Q9Y2L5	160995	n/d	3	Jurkat cells	5	5	3.1	6.07	P0339497A	1.68009e+08	2.22143e+08	1.28887e+08	8.02616e+07	4.17281e+07	2.93577e+07	2.69951e+07	2.12889e+07	2.26554e+07	4.40219e+07	FALSE
TRIM25	Q14258	70973	n/d	3	Jurkat cells	6	6	10.5	6.78	P0339497A	7.12595e+08	8.74418e+08	5.40297e+08	2.49955e+08	9.1298e+07	6.6575e+07	6.04465e+07	6.39132e+07	5.45501e+07	8.60505e+07	FALSE
TRIM28	Q13263	88549	BROMO	3	Jurkat cells	12	13	13.9	7.02	P0339497A	1.84734e+09	2.27078e+09	1.38736e+09	4.86741e+08	1.83489e+08	1.47732e+08	1.49099e+08	1.10817e+08	9.56753e+07	1.53158e+08	FALSE
TRIP12	Q14669	225518	n/d	3	Jurkat cells	28	30	15.2	7.11	P0339497A	2.13341e+09	2.89447e+09	1.84797e+09	8.38013e+08	3.02931e+08	2.07424e+08	2.11323e+08	1.48879e+08	1.59463e+08	2.46396e+08	FALSE
TRRAP	Q9Y4A5	434409	KINASE	3	Jurkat cells	87	93	22.7	7.24	P0339497A	6.42067e+09	8.75345e+09	6.91546e+09	5.89069e+09	1.70224e+09	6.8956e+08	9.6017e+08	6.34843e+08	8.29995e+08	1.26519e+09	FALSE
TSG101	Q99816	43944	n/d	3	Jurkat cells	2	2	4.4	6.05	P0339497A	7.91615e+07	8.75091e+07	5.41455e+07	3.56574e+07	1.66659e+07	1.34166e+07	1.17909e+07	9.51626e+06	1.01587e+07	2.04518e+07	FALSE
TSR1	Q2NL82	91809	n/d	3	Jurkat cells	2	2	3.6	5.69	P0339497A	1.98383e+07	2.25748e+07	2.27292e+07	1.42907e+07	6.22541e+06	5.73647e+06	5.98012e+06	3.54874e+06	5.21967e+06	5.84496e+06	FALSE
TTC37	Q6PGP7	175484	n/d	3	Jurkat cells	5	5	2.9	6.29	P0339497A	1.8347e+08	2.30374e+08	1.69971e+08	1.00213e+08	3.11891e+07	1.89499e+07	2.6435e+07	1.45509e+07	1.84801e+07	2.71395e+07	FALSE
TTI1	O43156	122068	n/d	3	Jurkat cells	2	2	1.4	5.71	P0339497A	2.10342e+07	2.85551e+07	1.92518e+07	1.51806e+07	5.86395e+06	3.23841e+06	4.74111e+06	2.3779e+06	2.55256e+06	3.5067e+06	FALSE
TTLL12	Q14166	74403	n/d	3	Jurkat cells	13	13	30.1	6.84	P0339497A	4.8772e+08	6.80485e+08	5.29761e+08	2.48784e+08	9.04136e+07	6.32109e+07	5.91796e+07	4.63091e+07	4.98893e+07	7.70653e+07	FALSE
TUBA1B	P68363	50151	potential contaminant	3	Jurkat cells	2	4	47.7	7.41	P0339497A	5.4875e+08	1.17931e+09	7.09977e+08	4.33117e+08	1.20865e+08	6.51897e+07	4.38737e+07	3.4661e+06	3.92585e+07	4.26086e+07	FALSE
TUBB	P07437	49670	n/d	3	Jurkat cells	5	5	55.9	7.51	P0339497A	3.76531e+08	6.39583e+08	3.53501e+08	2.27009e+08	6.95547e+07	4.69427e+07	4.45107e+07	2.71263e+07	3.88575e+07	5.23096e+07	FALSE
TUBB4B	P68371	49830	n/d	3	Jurkat cells	4	7	13.3	7.03	P0339497A	3.31094e+08	5.06864e+08	3.09836e+08	1.70149e+08	5.0477e+07	3.42537e+07	2.86285e+07	2.38159e+07	2.89974e+07	4.15365e+07	FALSE
TUBGCP2	Q9BSJ2	105627	n/d	3	Jurkat cells	2	2	2.8	6.01	P0339497A	3.85622e+07	5.42829e+07	3.66626e+07	2.2637e+07	7.08846e+06	3.96623e+06	5.34094e+06	3.96181e+06	3.32091e+06	4.71888e+06	FALSE
TUBGCP3	Q96CW5	103570	n/d	3	Jurkat cells	2	2	2.6	6.09	P0339497A	3.24604e+07	4.13924e+07	3.48772e+07	2.32212e+07	9.3646e+06	5.7244e+06	5.88616e+06	3.54189e+06	4.28986e+06	7.74112e+06	FALSE
TUFM	P49411	49541	n/d	3	Jurkat cells	5	5	11.5	6.68	P0339497A	2.11975e+08	2.80578e+08	1.80553e+08	1.3187e+08	4.76496e+07	2.88012e+07	3.47657e+07	2.34482e+07	3.02808e+07	3.86023e+07	FALSE
TXN	P10599	11737	n/d	3	Jurkat cells	5	6	42.9	7.56	P0339497A	6.70792e+08	6.19568e+08	3.03618e+08	3.47419e+08	3.66779e+08	2.71127e+08	2.25455e+08	2.05185e+08	2.38574e+08	9.27368e+08	FALSE
TXNDC17	Q9BRA2	13941	n/d	3	Jurkat cells	2	2	22.8	6.28	P0339497A	1.79086e+07	2.78368e+07	2.93374e+07	3.86419e+07	1.12413e+07	6.1347e+06	3.60756e+06	5.00996e+06	3.19355e+06	6.80993e+06	FALSE
TXNDC5	Q8NBS9	47628	n/d	3	Jurkat cells	8	8	20.1	6.64	P0339497A	5.3963e+08	8.43824e+08	4.48463e+08	3.60287e+08	1.15215e+08	5.3052e+07	9.20353e+07	4.86773e+07	5.5575e+07	8.6384e+07	FALSE
TXNL1	O43396	32251	n/d	3	Jurkat cells	2	2	9.7	6.06	P0339497A	5.01943e+07	7.16596e+07	4.75827e+07	2.36641e+07	1.00445e+07	9.51778e+06	6.66199e+06	6.64645e+06	6.7356e+06	8.84215e+06	FALSE
TXNRD1	Q16881	70755	OXIDOREDUCTASE	3	Jurkat cells	8	8	12.3	6.57	P0339497A	3.7282e+08	4.46803e+08	2.91709e+08	1.58903e+08	7.40219e+07	6.00574e+07	6.14709e+07	6.45013e+07	4.48016e+07	1.16302e+08	FALSE
TYK2	P29597	133648	KINASE	3	Jurkat cells	4	4	4.3	6.46	P0339497A	1.09934e+08	1.59072e+08	1.38425e+08	8.93707e+07	2.86394e+07	2.08992e+07	2.70803e+07	1.38736e+07	1.32532e+07	2.24276e+07	TRUE
TYMS	P04818	35716	n/d	3	Jurkat cells	6	7	31	6.69	P0339497A	2.95664e+08	3.70661e+08	2.40509e+08	1.85239e+08	6.7176e+07	4.25955e+07	4.76057e+07	3.44881e+07	3.46165e+07	5.07895e+07	FALSE
U2AF1L5	P0DN76	27872	n/d	3	Jurkat cells	5	6		6.8	P0339497A	4.23805e+08	5.15408e+08	3.38551e+08	1.49582e+08	5.57974e+07	4.79123e+07	4.25181e+07	3.75504e+07	2.93262e+07	5.05435e+07	FALSE
U2AF2	P26368	53500	n/d	3	Jurkat cells	4	4	10.5	7.01	P0339497A	5.41558e+08	6.62213e+08	4.28459e+08	2.02501e+08	5.99941e+07	5.1564e+07	5.42172e+07	5.8356e+07	4.40227e+07	5.53819e+07	FALSE
U2SURP	O15042	118291	n/d	3	Jurkat cells	2	2	2		P0339497A	1.97823e+07	2.47201e+07	2.02658e+07	1.28758e+07	6.84303e+06	4.68378e+06	4.51142e+06	3.79861e+06	3.71969e+06	6.39917e+06	FALSE
UBA1	P22314	117848	n/d	3	Jurkat cells	25	31	25.3	7.53	P0339497A	3328178850	4.25902e+09	2.76718e+09	1.5213e+09	3.94265e+08	2.3877e+08	2.6087e+08	1.34444e+08	2.03764e+08	3.1652e+08	FALSE
UBA2	Q9UBT2	71223	n/d	3	Jurkat cells	12	13	19.2	7.14	P0339497A	1.52358e+09	1.87727e+09	1.17183e+09	4.23071e+08	1.33485e+08	9.57438e+07	8.83176e+07	5.02806e+07	6.44346e+07	8.96461e+07	FALSE
UBA6	A0AVT1	117969	n/d	3	Jurkat cells	16	16	16.7	6.75	P0339497A	8.7309e+08	1.0481e+09	6.30424e+08	3.60279e+08	1.2881e+08	9.45883e+07	9.34091e+07	7.17648e+07	8.60078e+07	1.34163e+08	FALSE
UBASH3B	Q8TF42	72695	n/d	3	Jurkat cells	2	2	2.8	5.91	P0339497A	6.63615e+07	9.11816e+07	5.58006e+07	3.65346e+07	1.34755e+07	8.64273e+06	8.35815e+06	7.46421e+06	7.10391e+06	1.14706e+07	FALSE
UBE2I	P63279	18007	n/d	3	Jurkat cells	3	3	17.7	6.51	P0339497A	2.16323e+08	2.43513e+08	1.62365e+08	9.52668e+07	2.98452e+07	1.56569e+07	1.68016e+07	1.24154e+07	1.638e+07	1.99053e+07	FALSE
UBE2M	P61081	20900	n/d	3	Jurkat cells	2	2	9.8	6.79	P0339497A	2.32772e+08	2.64898e+08	1.64336e+08	1.04514e+08	3.82071e+07	2.85345e+07	3.18433e+07	2.6938e+07	2.29349e+07	5.97763e+07	FALSE
UBE2V1	Q13404	16495	n/d	3	Jurkat cells	2	2	11.6	6.52	P0339497A	1.57486e+08	2.00978e+08	1.16364e+08	1.09978e+08	3.69755e+07	1.86617e+07	2.47606e+07	1.76827e+07	2.42882e+07	2.24998e+07	FALSE
UBE3A	Q05086	100686	n/d	3	Jurkat cells	2	2	2.5	6.05	P0339497A	7.12771e+07	9.21433e+07	4.81472e+07	3.06434e+07	2.00366e+07	1.4419e+07	1.22983e+07	1.2738e+07	1.4477e+07	2.08451e+07	FALSE
UBE4A	Q14139	123520	n/d	3	Jurkat cells	3	3	2.6	6.06	P0339497A	1.44042e+08	1.83259e+08	1.42844e+08	9.49357e+07	3.08637e+07	2.11014e+07	2.13673e+07	1.40223e+07	1.28838e+07	2.18813e+07	FALSE
UBR1	Q8IWV7	200208	n/d	3	Jurkat cells	12	12	7.4	6.48	P0339497A	4.1064e+08	5.55009e+08	3.61074e+08	1.62442e+08	4.80199e+07	3.40731e+07	3.68355e+07	2.84643e+07	2.14044e+07	3.58968e+07	FALSE
UBR2	Q8IWV8	200538	n/d	3	Jurkat cells	12	12	7.1	6.65	P0339497A	5.91404e+08	7.8048e+08	4.65156e+08	2.24034e+08	6.82598e+07	4.77684e+07	4.43525e+07	2.38117e+07	4.22415e+07	5.98538e+07	FALSE
UBR3	Q6ZT12	215968	n/d	3	Jurkat cells	2	2	1.1	5.6	P0339497A	5.44056e+07	7.27294e+07	5.35825e+07	2.13199e+07	6.32351e+06	5.92563e+06	7.01371e+06	4.12943e+06	2.78854e+06	4.64003e+06	FALSE
UBR4	Q5T4S7	575952	n/d	3	Jurkat cells	107	118	21.7	7.41	P0339497A	1.02025e+10	1.46187e+10	1.04385e+10	6.28916e+09	1.6236e+09	8.30783e+08	1.06389e+09	8.77108e+08	9.09239e+08	1.46562e+09	FALSE
UBR5	O95071	309349	n/d	3	Jurkat cells	13	13	5.2	6.46	P0339497A	5.6941e+08	7.66487e+08	5.53374e+08	2.04681e+08	7.64655e+07	5.58909e+07	5.26885e+07	3.94036e+07	4.08518e+07	6.96675e+07	FALSE
UGGT1	Q9NYU2	177187	n/d	3	Jurkat cells	2	2	1.4	6.04	P0339497A	5.52449e+07	8.72026e+07	7.27965e+07	3.52553e+07	1.74947e+07	1.44859e+07	1.24221e+07	9.63192e+06	1.22975e+07	1.72091e+07	FALSE
UHRF1	Q96T88	91115	n/d	3	Jurkat cells	8	8	10	6.68	P0339497A	5.63156e+08	7.71642e+08	4.74945e+08	2.06968e+08	7.56804e+07	7.288e+07	5.90875e+07	5.34157e+07	4.48239e+07	6.77934e+07	FALSE
ULK3	Q6PHR2	53444	KINASE	3	Jurkat cells	2	2	5.1	6	P0339497A	4.38647e+07	9.81394e+07	1.61069e+08	1.39542e+08	3.38402e+07	1.06129e+07	7.54236e+06	1.17948e+06	1.48271e+06	1.09412e+07	FALSE
UMPS	P11172	52221	n/d	3	Jurkat cells	3	3	6.2	6.16	P0339497A	1.32953e+08	1.8034e+08	1.21811e+08	7.24758e+07	2.699e+07	1.61086e+07	2.05849e+07	1.13368e+07	1.31273e+07	3.12331e+07	FALSE
UNC13D	Q70J99	128818	n/d	3	Jurkat cells	5	5	5.2	6.55	P0339497A	8.94998e+07	1.3164e+08	9.24643e+07	6.96374e+07	2.3609e+07	1.50635e+07	1.89147e+07	1.14855e+07	1.05812e+07	1.58552e+07	FALSE
UPF1	Q92900	124344	n/d	3	Jurkat cells	30	34	32.2	7.07	P0339497A	2.80418e+09	3.37279e+09	2.25511e+09	1.10976e+09	4.59263e+08	2.99499e+08	2.72634e+08	2.3233e+08	2.36562e+08	3.37351e+08	FALSE
UPF2	Q9HAU5	147808	n/d	3	Jurkat cells	6	6	4.5	6.22	P0339497A	2.59317e+08	3.27747e+08	2.0587e+08	9.25882e+07	3.75817e+07	2.49795e+07	2.62128e+07	1.77723e+07	1.9363e+07	3.33807e+07	FALSE
UQCRC1	P31930	52645	PROTEASE	3	Jurkat cells	6	6	17.1	6.72	P0339497A	2.23613e+08	2.75407e+08	1.99248e+08	1.38756e+08	4.82259e+07	3.61963e+07	3.38607e+07	2.7125e+07	3.00679e+07	5.56354e+07	FALSE
URB1	O60287	254386	n/d	3	Jurkat cells	12	12	5.4	6.58	P0339497A	6.87545e+08	8.84869e+08	5.81058e+08	4.72513e+08	1.51863e+08	8.57552e+07	8.87508e+07	7.35467e+07	9.12379e+07	1.09779e+08	FALSE
URB2	Q14146	170542	n/d	3	Jurkat cells	11	11	8.1	6.73	P0339497A	5.69025e+08	7.0507e+08	4.93486e+08	3.7931e+08	1.23714e+08	6.66698e+07	8.41305e+07	6.04113e+07	6.64582e+07	1.04658e+08	FALSE
UROD	P06132	40786	n/d	3	Jurkat cells	2	2	4.6	6.11	P0339497A	6.84442e+07	8.34789e+07	5.14113e+07	2.55001e+07	1.0628e+07	8.66413e+06	9.5216e+06	4.70297e+06	5.48301e+06	1.13409e+07	FALSE
USP11	P51784	109815	PROTEASE	3	Jurkat cells	2	2	1.9	6.36	P0339497A	9.20632e+07	1.17276e+08	8.21578e+07	4.46546e+07	1.7748e+07	1.59829e+07	1.31751e+07	1.22482e+07	1.27213e+07	2.07939e+07	FALSE
USP13	Q92995	97326	PROTEASE	3	Jurkat cells	2	2	3.5	5.75	P0339497A	2.26106e+07	3.4029e+07	2.1327e+07	1.38805e+07	5.71039e+06	4.08996e+06	5.29774e+06	5.2662e+06	3.02219e+06	5.90619e+06	FALSE
USP14	P54578	56068	PROTEASE	3	Jurkat cells	17	17	31.2	7.18	P0339497A	2.51064e+09	3.37455e+09	1.97675e+09	7.36636e+08	2.23541e+08	1.6013e+08	1.32516e+08	1.14812e+08	1.06829e+08	1.72543e+08	FALSE
USP19	O94966	156033	PROTEASE	3	Jurkat cells	2	2	1.4	6.09	P0339497A	6.85983e+07	9.07815e+07	6.38119e+07	2.42151e+07	8.45972e+06	7.0866e+06	8.3514e+06	3.76735e+06	5.84261e+06	7.42712e+06	FALSE
USP24	Q9UPU5	294362	PROTEASE	3	Jurkat cells	32	33	14.5	6.9	P0339497A	1.33675e+09	1.98679e+09	1.33316e+09	7.53444e+08	2.85768e+08	1.70995e+08	1.90473e+08	1.36601e+08	1.61464e+08	2.72392e+08	FALSE
USP3	Q9Y6I4	58896	PROTEASE	3	Jurkat cells	2	2	5.2	6.28	P0339497A	1.20702e+08	1.33978e+08	1.02032e+08	5.84379e+07	2.01648e+07	1.16536e+07	1.08721e+07	9.75753e+06	9.47991e+06	1.43089e+07	FALSE
USP34	Q70CQ2	404229	PROTEASE	3	Jurkat cells	17	18	5.3	6.65	P0339497A	6.3158e+08	8.38677e+08	6.33844e+08	3.39062e+08	1.13878e+08	6.38801e+07	7.34323e+07	6.03811e+07	5.80045e+07	1.02314e+08	FALSE
USP4	Q13107	108564	PROTEASE	3	Jurkat cells	2	2	2	5.66	P0339497A	2.03735e+07	2.94924e+07	2.10246e+07	9.5043e+06	4.60565e+06	4.86207e+06	3.65363e+06	3.13544e+06	3.69998e+06	2.71708e+06	FALSE
USP48	Q86UV5	120525	PROTEASE	3	Jurkat cells	12	12	12.3	6.58	P0339497A	5.83439e+08	7.33079e+08	4.6867e+08	2.09383e+08	8.94288e+07	8.5278e+07	7.32421e+07	6.1785e+07	8.68923e+07	1.21465e+08	FALSE
USP5	P45974	95785	PROTEASE	3	Jurkat cells	18	19	23	6.77	P0339497A	9.97162e+08	1.37692e+09	8.55936e+08	3.13221e+08	1.14376e+08	8.29446e+07	8.3898e+07	5.70153e+07	6.40624e+07	1.04586e+08	FALSE
USP7	Q93009	128301	PROTEASE	3	Jurkat cells	24	25	23.6	6.89	P0339497A	1.32065e+09	1.70074e+09	1.09845e+09	5.21975e+08	2.07719e+08	1.71874e+08	1.73693e+08	1.35249e+08	1.39626e+08	2.47697e+08	FALSE
USP9X	Q93008	292276	PROTEASE	3	Jurkat cells	35	36	15.2	6.83	P0339497A	1.70552e+09	2.38757e+09	1.72285e+09	9.80267e+08	3.22602e+08	2.01105e+08	2.54006e+08	1.61211e+08	1.7183e+08	2.98483e+08	FALSE
UTP18	Q9Y5J1	62003	n/d	3	Jurkat cells	2	2	3.4	6.11	P0339497A	2.49219e+07	3.29129e+07	2.58328e+07	1.49438e+07	5.03564e+06	3.12544e+06	4.29642e+06	2.59062e+06	3.25461e+06	2.97821e+06	FALSE
UTP20	O75691	318382	n/d	3	Jurkat cells	37	38	14.1	7.2	P0339497A	2.26776e+09	2.84968e+09	2.07311e+09	1.28451e+09	4.17529e+08	2.34749e+08	3.00593e+08	2.25641e+08	2.3021e+08	3.69274e+08	FALSE
UTP4	Q969X6	76889	n/d	3	Jurkat cells	2	2	2.5	6.32	P0339497A	7.44299e+07	8.44392e+07	6.48942e+07	2.82922e+07	3.47449e+07	6.6606e+06	1.34452e+07	3.76798e+06	5.22133e+06	4.72896e+06	FALSE
VAPA	Q9P0L0	32613	n/d	3	Jurkat cells	2	2	10	6.82	P0339497A	4.02915e+08	4.45349e+08	2.34434e+08	1.21121e+08	4.09715e+07	2.46631e+07	1.89174e+07	4.30853e+06	2.37462e+07	3.79569e+07	FALSE
VARS	P26640	140474	n/d	3	Jurkat cells	37	40	31.9	7.89	P0339497A	3.65222e+09	4.8817e+09	3.10936e+09	1.74354e+09	4.65078e+08	2.70897e+08	2.83995e+08	1.80884e+08	2.2768e+08	3.84547e+08	FALSE
VAT1	Q99536	41920	OXIDOREDUCTASE	3	Jurkat cells	9	9	26.7	6.55	P0339497A	3.78173e+08	5.87477e+08	5.23423e+08	3.29672e+08	1.12601e+08	7.19938e+07	7.13156e+07	5.9832e+07	5.96058e+07	8.4786e+07	FALSE
VAV1	P15498	98313	n/d	3	Jurkat cells	6	6	8.4	6.6	P0339497A	4.71866e+08	6.14358e+08	3.44621e+08	2.21566e+08	7.64593e+07	4.92806e+07	5.23373e+07	3.38445e+07	3.79765e+07	8.01004e+07	FALSE
VAV3	Q9UKW4	100827	n/d	3	Jurkat cells	3	3	3.3	6.1	P0339497A	1.24231e+08	1.45839e+08	9.25232e+07	6.13643e+07	2.32688e+07	1.36167e+07	1.27124e+07	1.02895e+07	1.003e+07	2.0844e+07	FALSE
VBP1	P61758	22658	n/d	3	Jurkat cells	2	2	10.7	6.24	P0339497A	8.12094e+07	1.2774e+08	1.06403e+08	4.37074e+07	1.31972e+07	1.13394e+07	8.74553e+06	9.46627e+06	9.13066e+06	1.97696e+07	FALSE
VCP	P55072	89321	n/d	3	Jurkat cells	28	32	39.6	7.29	P0339497A	3.37851e+09	4.08646e+09	2.70782e+09	1.37876e+09	3.98927e+08	3.09654e+08	2.99974e+08	2.71902e+08	2.71498e+08	3.3267e+08	FALSE
VDAC1	P21796	30772	n/d	3	Jurkat cells	12	16	58	7.49	P0339497A	5.36557e+08	2.31873e+09	2.95842e+09	1.26431e+09	2.24568e+08	9.36443e+07	1.07182e+08	5.99664e+07	6.16306e+07	1.52839e+08	FALSE
VDAC2	P45880	33371	n/d	3	Jurkat cells	9	13	36.1	7.39	P0339497A	1.51517e+09	2.47078e+09	1.61201e+09	9.98947e+08	3.29523e+08	2.14391e+08	2.22111e+08	1.7725e+08	1.96701e+08	3.00562e+08	FALSE
VDAC3	Q9Y277	30789	n/d	3	Jurkat cells	6	6	26.9	6.67	P0339497A	3.30159e+08	5.07707e+08	3.35945e+08	2.23805e+08	7.00825e+07	4.23509e+07	4.99471e+07	3.68021e+07	4.5318e+07	6.40309e+07	FALSE
VKORC1	Q9BQB6	18234	OXIDOREDUCTASE	3	Jurkat cells	2	2	12.3	6.76	P0339497A	2.19386e+08	2.92495e+08	1.96595e+08	8.56166e+07	3.64387e+07	2.47096e+07	2.80217e+07	2.57233e+07	2.42807e+07	3.03578e+07	FALSE
VPS11	Q9H270	107835	n/d	3	Jurkat cells	5	5	6.7	5.97	P0339497A	8.04566e+07	1.17685e+08	8.58166e+07	4.38635e+07	1.72419e+07	1.18666e+07	1.27243e+07	8.02144e+06	9.47248e+06	1.4845e+07	FALSE
VPS13B	Q7Z7G8	448659	n/d	3	Jurkat cells	7	7	1.9	6.09	P0339497A	1.11182e+08	1.59438e+08	1.39393e+08	6.25473e+07	2.0813e+07	1.64061e+07	2.05706e+07	1.1443e+07	1.34109e+07	2.15416e+07	FALSE
VPS13C	Q709C8	422385	n/d	3	Jurkat cells	64	65	16.7	7.2	P0339497A	3.2741e+09	5.33345e+09	3.8817e+09	2.96443e+09	9.42681e+08	4.70311e+08	5.79377e+08	3.73978e+08	4.75052e+08	7.12757e+08	FALSE
VPS18	Q9P253	110184	n/d	3	Jurkat cells	2	2	1.3	6.08	P0339497A	8.48339e+07	1.13073e+08	7.79791e+07	4.12007e+07	1.33655e+07	9.05359e+06	8.1883e+06	7.27864e+06	7.22956e+06	1.16847e+07	FALSE
VPS35	Q96QK1	91706	n/d	3	Jurkat cells	9	9	14.2	6.57	P0339497A	2.13182e+08	2.45699e+08	1.78307e+08	2.30072e+08	1.1064e+08	6.92895e+07	7.61437e+07	5.29293e+07	6.47159e+07	8.65065e+07	FALSE
VPS4A	Q9UN37	48897	n/d	3	Jurkat cells	3	3	5.3	5.92	P0339497A	6.9532e+07	1.06694e+08	8.72039e+07	6.01336e+07	1.79906e+07	9.70162e+06	1.0764e+07	6.76008e+06	6.30119e+06	1.1641e+07	FALSE
VRK1	Q99986	45475	KINASE	3	Jurkat cells	10	11	29.3	6.97	P0339497A	1.55165e+09	1.86997e+09	1.13749e+09	6.22607e+08	2.00017e+08	1.2926e+08	1.0752e+08	1.01887e+08	1.01512e+08	1.47927e+08	FALSE
VWA8	A3KMH1	214822	n/d	3	Jurkat cells	14	14	7.3	6.24	P0339497A	3.46973e+08	4.92139e+08	4.25232e+08	2.09004e+08	9.65392e+07	6.58057e+07	6.88193e+07	4.93585e+07	5.18771e+07	7.18137e+07	FALSE
WARS	P23381	53165	n/d	3	Jurkat cells	4	4	9.1	6.35	P0339497A	1.11314e+08	1.46908e+08	1.10164e+08	7.02071e+07	2.60576e+07	1.72704e+07	1.56777e+07	1.44707e+07	1.55823e+07	2.2182e+07	FALSE
WDFY3	Q8IZQ1	395254	n/d	3	Jurkat cells	2	2	0.6	5.28	P0339497A	1.60523e+07	2.18414e+07	1.58932e+07	1.44125e+07	4.82709e+06	2.68412e+06	5.96335e+06	2.20374e+06	2.31523e+06	5.23616e+06	FALSE
WDHD1	O75717	125966	n/d	3	Jurkat cells	20	20	19.8	6.98	P0339497A	1.94674e+09	2.35586e+09	1.4359e+09	4.30098e+08	1.269e+08	9.2227e+07	7.12078e+07	4.92548e+07	4.96268e+07	1.13196e+08	FALSE
WDR1	O75083	66193	n/d	3	Jurkat cells	21	23	34.5	7.36	P0339497A	2.60427e+09	3.05438e+09	1.81449e+09	1.0031e+09	3.75408e+08	2.62271e+08	2.79054e+08	2.22198e+08	2.42325e+08	3.71952e+08	FALSE
WDR11	Q9BZH6	136683	n/d	3	Jurkat cells	5	5	4.7	6.48	P0339497A	2.50154e+08	3.31128e+08	2.09792e+08	1.00126e+08	3.1011e+07	2.00654e+07	2.15191e+07	1.35513e+07	1.62692e+07	2.78434e+07	FALSE
WDR12	Q9GZL7	47707	n/d	3	Jurkat cells	6	6	14.9	6.49	P0339497A	2.79469e+08	3.69933e+08	2.81934e+08	1.33912e+08	7.12366e+07	6.67824e+07	5.91263e+07	5.35214e+07	5.13973e+07	8.95544e+07	FALSE
WDR18	Q9BV38	47405	n/d	3	Jurkat cells	2	2	4.2	6.06	P0339497A	7.49783e+07	9.63195e+07	6.16979e+07	4.51184e+07	1.90207e+07	1.20083e+07	1.44307e+07	8.02901e+06	1.09086e+07	1.98705e+07	FALSE
WDR3	Q9UNX4	106098	n/d	3	Jurkat cells	15	17	15.6	7.06	P0339497A	1.73128e+09	2.17212e+09	1.42314e+09	6.26005e+08	1.91676e+08	1.41381e+08	1.34679e+08	9.90773e+07	1.15714e+08	1.5488e+08	FALSE
WDR36	Q8NI36	105321	n/d	3	Jurkat cells	10	10	11.3	6.83	P0339497A	8.76824e+08	1.19115e+09	8.77898e+08	3.03838e+08	7.58157e+07	5.56979e+07	5.98332e+07	5.17273e+07	5.30766e+07	6.97881e+07	FALSE
WDR43	Q15061	74890	n/d	3	Jurkat cells	7	7	11.2	6.87	P0339497A	6.9087e+08	8.80197e+08	5.43175e+08	1.90759e+08	6.77904e+07	5.9761e+07	6.49445e+07	3.93226e+07	3.93435e+07	7.42971e+07	FALSE
WDR48	Q8TAF3	76210	n/d	3	Jurkat cells	2	2	3.2	6	P0339497A	4.16477e+07	4.89825e+07	3.70381e+07	2.92532e+07	1.20732e+07	7.858e+06	6.22591e+06	6.94883e+06	6.97456e+06	7.20639e+06	FALSE
WDR6	Q9NNW5	121723	n/d	3	Jurkat cells	3	3	3.4	6.22	P0339497A	7.94736e+07	1.06957e+08	8.4837e+07	4.74364e+07	1.87586e+07	1.06396e+07	1.48385e+07	7.0703e+06	7.54027e+06	1.58351e+07	FALSE
WDR70	Q9NW82	73200	n/d	3	Jurkat cells	2	2	4	5.97	P0339497A	5.25334e+07	6.29604e+07	4.97861e+07	3.00771e+07	1.16115e+07	5.69882e+06	6.26918e+06	1.1898e+07	4.72928e+06	9.45328e+06	FALSE
WDR75	Q8IWA0	94498	n/d	3	Jurkat cells	5	5	6.9	6.51	P0339497A	3.2022e+08	3.83235e+08	2.82482e+08	1.02438e+08	3.52458e+07	3.12334e+07	2.21501e+07	2.25736e+07	2.32132e+07	4.09779e+07	FALSE
WDR77	Q9BQA1	36724	n/d	3	Jurkat cells	5	5	17.5	6.66	P0339497A	3.34316e+08	4.27734e+08	2.55391e+08	1.25447e+08	5.08268e+07	3.22819e+07	3.44327e+07	2.82008e+07	2.89603e+07	4.96399e+07	FALSE
WDR82	Q6UXN9	35079	n/d	3	Jurkat cells	4	4	9.3	6.35	P0339497A	3.39089e+08	3.7708e+08	2.42335e+08	1.8793e+08	8.63e+07	6.25185e+07	6.36638e+07	5.62184e+07	6.13648e+07	9.45516e+07	FALSE
WRN	Q14191	162459	n/d	3	Jurkat cells	2	2	1.7	5.01	P0339497A	1.70845e+07	2.29365e+07	1.72194e+07	1.30864e+07	4.81517e+06	3.05645e+06	3.3105e+06	1.55314e+06	1.91113e+06	3.92576e+06	FALSE
WRNIP1	Q96S55	72132	n/d	3	Jurkat cells	4	4	5	6.33	P0339497A	1.56097e+08	1.92459e+08	1.18312e+08	6.26105e+07	2.89318e+07	2.08352e+07	2.17374e+07	1.5861e+07	1.66037e+07	2.34504e+07	FALSE
XAB2	Q9HCS7	100009	n/d	3	Jurkat cells	3	3	3.2	6.31	P0339497A	5.77267e+07	7.05232e+07	5.51688e+07	3.67349e+07	1.49841e+07	1.24528e+07	1.13031e+07	8.59655e+06	8.22125e+06	1.24164e+07	FALSE
XP32	Q5T750	26238	n/d	3	Jurkat cells	6	6	23.2	7.13	P0339497A	2.68781e+08	1.8857e+08	7.47258e+07	1.3247e+08	2.228e+08	1.49867e+08	1.5664e+08	2.17347e+08	1.24655e+08	6.40768e+08	TRUE
XPNPEP1	Q9NQW7	74797	PROTEASE	3	Jurkat cells	9	9	15.4	6.87	P0339497A	6.01475e+08	8.00803e+08	5.55158e+08	2.37244e+08	8.74241e+07	5.98531e+07	6.75259e+07	4.8044e+07	4.53407e+07	8.16981e+07	FALSE
XPO1	O14980	123384	n/d	3	Jurkat cells	17	18	18.3	7.19	P0339497A	9.74724e+08	1.47165e+09	9.76097e+08	7.49838e+08	2.25262e+08	1.08721e+08	1.50717e+08	8.75145e+07	1.10192e+08	1.54057e+08	FALSE
XPO5	Q9HAV4	136310	n/d	3	Jurkat cells	27	30	23.3	7.23	P0339497A	2.62541e+09	3.40698e+09	2.1165e+09	1075649419	3.1289e+08	1.886e+08	2.14458e+08	1.48066e+08	1.59187e+08	2.79306e+08	FALSE
XPO7	Q9UIA9	123906	n/d	3	Jurkat cells	9	9	8.6	6.43	P0339497A	3.99698e+08	5.33564e+08	3.22388e+08	2.42267e+08	7.74178e+07	4.13869e+07	5.03868e+07	3.329e+07	3.87217e+07	6.55299e+07	FALSE
XPOT	O43592	109963	n/d	3	Jurkat cells	6	6	8.8	6.31	P0339497A	1.58413e+08	2.38667e+08	1.6643e+08	1.21155e+08	3.12008e+07	1.85889e+07	2.42692e+07	1.31005e+07	1.76725e+07	2.39933e+07	FALSE
XRCC5	P13010	82704	n/d	3	Jurkat cells	26	37	34.7	7.63	P0339497A	5.25571e+09	6.5827e+09	3.64745e+09	2.34575e+09	7.20976e+08	4.24095e+08	5.04626e+08	3.35576e+08	3.95322e+08	5.69507e+08	FALSE
XRCC6	P12956	69842	n/d	3	Jurkat cells	15	18	26.3	7.09	P0339497A	1.67362e+09	2.11288e+09	1.43285e+09	9.01158e+08	3.6599e+08	2.51713e+08	2.76581e+08	2.01112e+08	2.05576e+08	3.09929e+08	FALSE
XRN1	Q8IZH2	194105	n/d	3	Jurkat cells	14	14	7.5	6.88	P0339497A	6.66129e+08	9.22075e+08	5.82781e+08	2.87071e+08	9.42566e+07	4.99924e+07	5.13887e+07	3.77993e+07	4.43059e+07	7.85436e+07	FALSE
XRN2	Q9H0D6	108581	n/d	3	Jurkat cells	12	12	15.4	7.02	P0339497A	9.68124e+08	1.24718e+09	7.9599e+08	3.60325e+08	1.15972e+08	6.95201e+07	8.16116e+07	6.06159e+07	6.36386e+07	9.17982e+07	FALSE
YARS	P54577	59143	n/d	3	Jurkat cells	15	15	25.8	7	P0339497A	1.12003e+09	1.26735e+09	8.03424e+08	4.40978e+08	1.57344e+08	1.25112e+08	1.30654e+08	9.97568e+07	9.36109e+07	1.38569e+08	FALSE
YBX1	P67809	35924	n/d	3	Jurkat cells	5	5	22.8	6.69	P0339497A	1.36822e+08	2.24093e+08	2.92955e+08	1.77037e+08	1.16135e+08	1.09352e+08	1.13385e+08	1.31505e+08	6.29881e+07	8.4201e+07	FALSE
YES1	P07947	60801	kinase	3	Jurkat cells	4	4	7.7	6.63	P0339497A	4.92253e+07	1.37003e+08	4.08001e+08	3.34735e+08	7.9169e+07	3.19795e+07	2.65408e+07	1.15159e+07	1.37323e+07	7.90233e+07	TRUE
YWHAB	P31946	28082	n/d	3	Jurkat cells	3	3	15	6.55	P0339497A	1.74944e+08	2.3192e+08	1.50108e+08	1.24033e+08	4.00039e+07	2.24455e+07	2.05486e+07	2.32146e+07	2.83611e+07	4.08169e+07	FALSE
YWHAE	P62258	29174	n/d	3	Jurkat cells	7	10	32.2	6.9	P0339497A	7.71044e+08	9.78176e+08	5.65166e+08	4.1473e+08	1.30564e+08	7.3939e+07	8.09703e+07	6.59561e+07	8.88073e+07	1.12478e+08	FALSE
YWHAG	P61981	28302	n/d	3	Jurkat cells	4	4	17.4	6.45	P0339497A	2.3754e+08	3.35078e+08	2.1166e+08	1.94107e+08	5.6126e+07	2.91197e+07	3.33219e+07	2.89562e+07	3.14876e+07	4.28437e+07	FALSE
YWHAH	Q04917	28218	n/d	3	Jurkat cells	3	3	11.4	6.2	P0339497A	1.68863e+08	2.27325e+08	1.55411e+08	1.19768e+08	3.85717e+07	1.85265e+07	2.3072e+07	1.43598e+07	1.63746e+07	2.88478e+07	FALSE
YWHAQ	P27348	27764	n/d	3	Jurkat cells	4	5	22.9	6.54	P0339497A	2.90757e+08	3.87571e+08	2.54901e+08	1.97106e+08	6.14309e+07	4.21448e+07	4.5016e+07	3.4874e+07	4.14545e+07	6.93425e+07	FALSE
YWHAZ	P63104	27745	n/d	3	Jurkat cells	6	6	43.7	6.68	P0339497A	4.5965e+08	6.05184e+08	3.68579e+08	3.08273e+08	8.6621e+07	4.03701e+07	5.16742e+07	4.35878e+07	7.11688e+07	8.66565e+07	FALSE
ZAP70	P43403	69872	KINASE	3	Jurkat cells	24	29	39.4	7.11	P0339497A	1.82821e+09	3.09048e+09	1.88208e+09	1.12626e+09	3.2402e+08	1.85443e+08	1.97535e+08	1.48901e+08	1.68972e+08	3.3748e+08	FALSE
ZC3H11A	O75152	89130	n/d	3	Jurkat cells	5	5	7.7	6.28	P0339497A	2.70434e+08	3.16787e+08	1.98919e+08	8.10955e+07	3.05112e+07	2.15251e+07	2.02587e+07	1.76537e+07	2.05032e+07	3.27373e+07	FALSE
ZC3H7A	Q8IWR0	110536	n/d	3	Jurkat cells	2	2	3.6	6.23	P0339497A	8.21426e+07	9.56467e+07	5.91176e+07	2.77375e+07	8.42276e+06	4.73379e+06	4.11196e+06	5.72314e+06	4.14089e+06	6.94363e+06	FALSE
ZC3H7B	Q9UGR2	111577	n/d	3	Jurkat cells	2	2	1.5	5.91	P0339497A	1.25861e+08	1.59797e+08	9.45875e+07	4.44961e+07	2.04967e+07	1.52528e+07	1.51558e+07	1.00794e+07	1.12519e+07	2.08602e+07	FALSE
ZC3HAV1	Q7Z2W4	101430	PARP	3	Jurkat cells	8	8	8.1	6.75	P0339497A	4.54757e+08	5.78141e+08	3.64333e+08	2.26712e+08	1.08935e+08	8.20485e+07	7.40792e+07	6.30587e+07	6.7802e+07	1.65032e+08	FALSE
ZC3HAV1L	Q96H79	32962	n/d	3	Jurkat cells	5	5	20.7	6.6	P0339497A	3.1522e+08	3.85992e+08	2.16452e+08	1.25635e+08	5.0273e+07	3.98425e+07	3.48356e+07	3.44093e+07	3.56282e+07	5.05971e+07	FALSE
ZC3HC1	Q86WB0	55261	n/d	3	Jurkat cells	2	2	3.6	6.17	P0339497A	6.58892e+07	9.44198e+07	5.76237e+07	2.68082e+07	1.10785e+07	7.06454e+06	7.60425e+06	2.79683e+06	4.91459e+06	6.6444e+06	FALSE
ZFR	Q96KR1	117011	n/d	3	Jurkat cells	16	17	15.8	6.72	P0339497A	1.38991e+09	1.71175e+09	1.08965e+09	4.78077e+08	1.76083e+08	1.3553e+08	1.30019e+08	1.06911e+08	1.09941e+08	1.7533e+08	FALSE
ZGPAT	Q8N5A5	57358	n/d	3	Jurkat cells	2	2	3	6.51	P0339497A	1.00135e+08	2.38649e+08	1.9867e+08	1.01914e+08	2.28493e+07	1.51636e+07	1.25065e+07	1.12336e+07	8.86316e+06	1.90725e+07	FALSE
ZMPSTE24	O75844	54812	PROTEASE	3	Jurkat cells	5	5	11.6	6.67	P0339497A	1.54804e+08	5.46124e+08	4.46198e+08	1.74481e+08	5.04843e+07	2.47849e+07	3.4706e+07	1.33748e+07	1.86168e+07	3.22585e+07	FALSE
ZMYM1	Q5SVZ6	128715	n/d	3	Jurkat cells	4	4	6.4	6.04	P0339497A	4.96784e+07	5.96795e+07	5.40258e+07	2.79349e+07	2.15759e+07	8.00586e+06	9.42706e+06	5.88626e+06	5.13999e+06	1.02741e+07	FALSE
ZMYM2	Q9UBW7	154909	n/d	3	Jurkat cells	26	27	20.6	7.18	P0339497A	2.55146e+09	2.9645e+09	1.94973e+09	6.17689e+08	2.13327e+08	1.6088e+08	1.17853e+08	8.73659e+07	1.10386e+08	1.84226e+08	FALSE
ZMYM3	Q14202	152378	n/d	3	Jurkat cells	19	20	14.2	7.24	P0339497A	1.85638e+09	2.1852e+09	1.65187e+09	4.5123e+08	1.39536e+08	1.00709e+08	9.28435e+07	7.30555e+07	7.86987e+07	1.33385e+08	FALSE
ZMYM4	Q5VZL5	172786	n/d	3	Jurkat cells	23	24	15.4	6.78	P0339497A	1.89986e+09	2.37301e+09	1.60528e+09	5.21186e+08	2.12507e+08	1.62961e+08	1.44787e+08	1.09966e+08	1.20505e+08	2.25538e+08	FALSE
ZNF207	O43670	52693	n/d	3	Jurkat cells	2	2	4.6	6.42	P0339497A	1.03967e+08	1.13568e+08	7.2413e+07	4.03154e+07	1.50537e+07	1.13615e+07	1.02701e+07	9.25967e+06	7.05835e+06	1.42533e+07	FALSE
ZNF512	Q96ME7	64681	n/d	3	Jurkat cells	2	2	4.6	5.99	P0339497A	3.77473e+07	5.03049e+07	4.28801e+07	3.49066e+07	3.14851e+07	1.13788e+07	4.40972e+07	6.15332e+06	8.114e+06	1.21854e+07	FALSE
ZNF800	Q2TB10	75235	n/d	3	Jurkat cells	2	2	2.6	5.77	P0339497A	4.02731e+07	4.59007e+07	3.39754e+07	1.00159e+07	4.24654e+06	3.40172e+06	2.94572e+06	1.59139e+06	1.91047e+06	5.12796e+06	FALSE
ZZEF1	O43149	331072	n/d	3	Jurkat cells	12	12	4.4	6.68	P0339497A	7.82389e+08	1.11333e+09	7.9704e+08	3.40674e+08	1.24709e+08	7.92078e+07	7.50416e+07	7.08846e+07	6.37354e+07	9.59486e+07	FALSE

## Sheet: Probe titration in cells_n2
gene_name	swissprot_identifier	molecular_weight	focus_group	compound	cell_material	qupm	qusm	sequence_coverage	ms1intensity	internal_identifier	sumionarea_protein_126	sumionarea_protein_127L	sumionarea_protein_127H	sumionarea_protein_128L	sumionarea_protein_128H	sumionarea_protein_129L	sumionarea_protein_129H	sumionarea_protein_130L	sumionarea_protein_130H	sumionarea_protein_131L	specific
A2ML1	A8K2U0	161105	n/d	3	Jurkat cells	15	15	10.7	6.9	P0339507A	2.98555e+08	2.51463e+08	2.8205e+08	1.82962e+08	2.76626e+08	2.05884e+08	3.64869e+08	1.8412e+08		3.00044e+08	FALSE
AARS	P49588	106809	n/d	3	Jurkat cells	15	15	16.1	6.79	P0339507A	1.12614e+09	1.58775e+09	1.47389e+09	4.4187e+08	2.09584e+08	1.96155e+08	2.00499e+08	1.94763e+08		1.97571e+08	FALSE
ABCC1	P33527	172638	n/d	3	Jurkat cells	13	13	9.7	7.08	P0339507A	1.5857e+08	4.9305e+08	1.52778e+09	1.37285e+09	2.4614e+08	1.01431e+08	7.93752e+07	5.21895e+07		5.8742e+07	TRUE
ABCD3	P28288	75475	n/d	3	Jurkat cells	2	2	4.2	6.39	P0339507A	1.11814e+07	1.59607e+07	1.83508e+07	1.00453e+07	6.21634e+06	5.75036e+06	6.27522e+06	4.52822e+06		4.72986e+06	FALSE
ABCE1	P61221	67314	n/d	3	Jurkat cells	6	6	11.2	6.62	P0339507A	3.41778e+08	6.13818e+08	5.32036e+08	1.72201e+08	6.39086e+07	5.09876e+07	6.45487e+07	5.80709e+07		5.80983e+07	FALSE
ABCF1	Q8NE71	95925	n/d	3	Jurkat cells	3	3	3.2	6.08	P0339507A	1.9703e+08	2.69484e+08	1.98706e+08	6.3389e+07	2.52632e+07	2.54969e+07	2.57387e+07	2.53415e+07		2.88623e+07	FALSE
ABCF2	Q9UG63	72443	n/d	3	Jurkat cells	3	3	5.9	6.06	P0339507A	7.06334e+07	1.01006e+08	9.6255e+07	3.7656e+07	2.00783e+07	1.64789e+07	1.91482e+07	1.97561e+07		1.54433e+07	FALSE
ABHD6	Q9BV23	38330	PROTEASE	3	Jurkat cells	9	11	37.7	6.92	P0339507A	8.31772e+07	1.80333e+08	7.03774e+08	6.29191e+08	1.34847e+08	7.61763e+07	4.92624e+07	4.16288e+07		4.47656e+07	TRUE
ACACA	Q13085	265551	n/d	3	Jurkat cells	53	57	25.1	7.18	P0339507A	3.4883e+09	6.66088e+09	6.65893e+09	2.27737e+09	8.21309e+08	8.68549e+08	8.98903e+08	8.681e+08		7.63684e+08	FALSE
ACADVL	P49748	72926	OXIDOREDUCTASE	3	Jurkat cells	5	5	7.3	6.29	P0339507A	1.20904e+08	1.96548e+08	2.19847e+08	7.37466e+07	3.69687e+07	3.3718e+07	3.46536e+07	2.88949e+07		2.80511e+07	FALSE
ACAP1	Q15027	81535	n/d	3	Jurkat cells	5	5	9.3	6.53	P0339507A	2.10239e+08	3.36918e+08	3.31845e+08	1.07219e+08	4.13996e+07	3.55484e+07	4.65556e+07	3.02864e+07		2.87224e+07	FALSE
ACAT1	P24752	45199	n/d	3	Jurkat cells	6	6	13.1	6.52	P0339507A	2.94885e+08	4.09111e+08	3.17854e+08	9.56314e+07	6.27979e+07	5.56642e+07	6.95828e+07	6.0933e+07		6.6926e+07	FALSE
ACAT2	Q9BWD1	44642	n/d	3	Jurkat cells	7	7	17.9	7.16	P0339507A	6.98119e+08	1.05402e+09	8.34626e+08	2.55423e+08	9.70543e+07	9.45868e+07	1.04768e+08	1.01945e+08		9.86288e+07	FALSE
ACIN1	Q9UKV3	151860	n/d	3	Jurkat cells	7	7	5.7	6.66	P0339507A	7.08396e+08	8.09836e+08	5.18726e+08	1.35974e+08	7.75665e+07	6.76611e+07	7.99207e+07	7.99943e+07		7.53909e+07	FALSE
ACLY	P53396	120838	n/d	3	Jurkat cells	39	45	38.6	7.41	P0339507A	3.45763e+09	6.74156e+09	7.2591e+09	2.26872e+09	5.29967e+08	5.75445e+08	6.18101e+08	5.70332e+08		5.34338e+08	FALSE
ACO2	Q99798	85424	n/d	3	Jurkat cells	16	18	27.3	7.22	P0339507A	8.09018e+08	1.46466e+09	1.32898e+09	3.79358e+08	1.83208e+08	1.94145e+08	2.04043e+08	1.84482e+08		1.83755e+08	FALSE
ACOT7	O00154	41796	n/d	3	Jurkat cells	5	5	17.6	7.05	P0339507A	5.34498e+08	7.24315e+08	6.66701e+08	3.09278e+08	1.42478e+08	1.18448e+08	1.41892e+08	1.26241e+08		1.1538e+08	FALSE
ACOX1	Q15067	74667	OXIDOREDUCTASE	3	Jurkat cells	4	4	9.1	6.5	P0339507A	9.69834e+07	2.0134e+08	3.01317e+08	1.41395e+08	4.04234e+07	3.39368e+07	3.1985e+07	3.14406e+07		2.94197e+07	FALSE
ACSF3	Q4G176	64129	n/d	3	Jurkat cells	5	5	8.5	6.58	P0339507A	1.53253e+08	2.24842e+08	2.3692e+08	8.02278e+07	4.57752e+07	3.8118e+07	4.56464e+07	3.99134e+07		3.22326e+07	FALSE
ACSL3	O95573	80419	n/d	3	Jurkat cells	4	4	7.2	6.1	P0339507A	9.38167e+07	1.199e+08	1.11126e+08	3.29097e+07	1.97249e+07	1.41856e+07	1.91597e+07	1.51357e+07		1.33559e+07	FALSE
ACSL4	O60488	79187	n/d	3	Jurkat cells	4	4	5.3	6.36	P0339507A	1.74019e+08	1.97668e+08	1.62159e+08	4.93589e+07	2.68044e+07	1.99205e+07	2.1461e+07	1.87112e+07		2.02062e+07	FALSE
ACSS1	Q9NUB1	74856	n/d	3	Jurkat cells	2	2	3.3	6.31	P0339507A	5.38032e+07	7.11311e+07	6.78976e+07	2.30938e+07	1.49587e+07	1.27947e+07	1.05966e+07	1.10384e+07		1.16364e+07	FALSE
ACTG1	P63261	41792	n/d	3	Jurkat cells	22	65	50.4	8.57	P0339507A	5.42628e+09	8.96669e+09	8.15958e+09	2.60094e+09	1.40702e+09	1.30029e+09	1.42314e+09	1.3955e+09		1.27964e+09	FALSE
ACTL6A	O96019	47460	n/d	3	Jurkat cells	2	2	5.6	6.18	P0339507A	6.72494e+07	1.06849e+08	1.33923e+08	4.31553e+07	1.60564e+07	1.79552e+07	1.88934e+07	1.50776e+07		1.59723e+07	FALSE
ACTN4	O43707	104853	n/d	3	Jurkat cells	7	7	13.1	6.48	P0339507A	1.15234e+08	1.45854e+08	1.56106e+08	8.09939e+07	5.73474e+07	4.87961e+07	6.87984e+07	4.50833e+07		4.90146e+07	FALSE
ACTR1A	P61163	42613	n/d	3	Jurkat cells	2	2	4.8	6.42	P0339507A	8.09154e+07	1.21676e+08	1.05389e+08	4.1016e+07	2.51748e+07	2.18116e+07	2.55998e+07	2.14359e+07		2.36493e+07	FALSE
ACTR2	P61160	45376	n/d	3	Jurkat cells	8	8	19.3	6.78	P0339507A	4.80074e+08	7.16072e+08	8.26514e+08	2.60532e+08	8.76213e+07	8.70828e+07	9.24854e+07	8.4226e+07		9.11307e+07	FALSE
ACTR3	P61158	47371	n/d	3	Jurkat cells	15	15	36.8	7.05	P0339507A	9.34521e+08	1.46378e+09	1.74672e+09	5.33983e+08	1.56432e+08	1.86066e+08	1.9767e+08	1.90757e+08		1.61603e+08	FALSE
ADA	P00813	40764	n/d	3	Jurkat cells	10	12	26.2	7.1	P0339507A	9.50295e+08	1.22682e+09	9.47005e+08	3.16768e+08	1.8736e+08	1.86739e+08	1.9846e+08	2.0266e+08		2.11178e+08	FALSE
ADAR	P55265	140836	n/d	3	Jurkat cells	30	33	22.4	7.28	P0339507A	3.57701e+09	5.59448e+09	3.81603e+09	1.1721e+09	4.96081e+08	4.85512e+08	5.51302e+08	5.08008e+08		5.64946e+08	FALSE
ADD1	P35611	73381	n/d	3	Jurkat cells	2	2	2.3	6.32	P0339507A	5.18732e+07	8.35209e+07	9.33712e+07	3.95446e+07	1.82893e+07	1.71086e+07	2.08123e+07	1.51732e+07		1.96777e+07	FALSE
ADD3	Q9UEY8	79154	n/d	3	Jurkat cells	3	3	6.4	6.79	P0339507A	5.007e+07	1.58164e+08	3.51949e+08	2.35027e+08	4.79773e+07	2.98695e+07	2.15125e+07	8.05284e+06		1.47043e+07	FALSE
ADH5	P11766	39724	OXIDOREDUCTASE	3	Jurkat cells	10	11	27.8	7.48	P0339507A	1.19962e+09	1.80426e+09	1.38526e+09	3.5356e+08	1.48104e+08	1.4927e+08	1.62118e+08	1.53e+08		1.30931e+08	FALSE
ADH7	P40394	42466	OXIDOREDUCTASE	3	Jurkat cells	2	2	4.1	6.23	P0339507A	4.16134e+07	5.26807e+07	4.83951e+07	2.38298e+07	2.434e+07	1.28547e+07	2.76892e+07	9.50067e+06		1.46878e+07	FALSE
ADNP	Q9H2P0	123561	n/d	3	Jurkat cells	2	2	2	6.22	P0339507A	3.56321e+07	5.84315e+07	5.1957e+07	1.66676e+07	7.66541e+06	1.22368e+07	7.59408e+06	6.01446e+06		6.08867e+06	FALSE
ADSL	P30566	54889	n/d	3	Jurkat cells	4	5	7.6	6.65	P0339507A	4.07466e+08	5.9077e+08	5.16992e+08	1.44268e+08	5.46321e+07	5.45451e+07	5.71405e+07	5.41761e+07		5.04475e+07	FALSE
AFG3L2	Q9Y4W6	88583	PROTEASE	3	Jurkat cells	2	2	2.4	6.31	P0339507A	4.5978e+07	1.26826e+08	1.96087e+08	8.3457e+07	1.57367e+07	1.2131e+07	1.20681e+07	8.93665e+06		8.68253e+06	FALSE
AGL	P35573	174762	n/d	3	Jurkat cells	53	59	38.2	7.53	P0339507A	4.58723e+09	9.23603e+09	9.46754e+09	2.35874e+09	5.38012e+08	5.9344e+08	6.75009e+08	6.15565e+08		5.32989e+08	FALSE
AGO2	Q9UKV8	97207	n/d	3	Jurkat cells	5	5	10.4	6.98	P0339507A	1.50458e+08	2.26088e+08	1.95453e+08	5.44571e+07	3.24989e+07	2.29489e+07	2.85524e+07	2.36843e+07		2.50564e+07	FALSE
AGO3	Q9H9G7	97359	n/d	3	Jurkat cells	3	3	3	5.74	P0339507A	7.47238e+07	1.06553e+08	9.40207e+07	3.29229e+07	1.79987e+07	1.3455e+07	1.8534e+07	1.49584e+07		1.61253e+07	FALSE
AGPS	O00116	72911	n/d	3	Jurkat cells	6	6	13.1	6.66	P0339507A	2.19066e+08	3.14966e+08	3.11682e+08	1.03439e+08	4.46862e+07	4.34136e+07	5.01723e+07	3.90731e+07		3.58821e+07	FALSE
AHCTF1	Q8WYP5	255997	n/d	3	Jurkat cells	2	2	0.9	6.11	P0339507A	5.14182e+07	7.48918e+07	6.8704e+07	2.61158e+07	1.16971e+07	1.14008e+07	1.17769e+07	9.68391e+06		1.10438e+07	FALSE
AHCY	P23526	47716	n/d	3	Jurkat cells	9	12	21.3	6.97	P0339507A	4.18325e+08	5.82246e+08	7.22521e+08	2.63163e+08	1.2812e+08	1.24152e+08	1.65842e+08	1.25767e+08		1.25938e+08	FALSE
AHCYL1	O43865	58951	n/d	3	Jurkat cells	5	5	10.9	6.81	P0339507A	4.80059e+08	7.11736e+08	5.46879e+08	1.46695e+08	5.8597e+07	6.45659e+07	5.96832e+07	6.419e+07		6.05555e+07	FALSE
AHNAK	Q09666	629094	n/d	3	Jurkat cells	23	25	5.1	7.17	P0339507A	4.88323e+08	5.12508e+08	4.92169e+08	2.75401e+08	3.84412e+08	2.7758e+08	4.2171e+08	2.88746e+08		3.7092e+08	FALSE
AHSG	P12763	38418	contaminant	3	Jurkat cells	3	3		6.26	P0339507A	4.06023e+08	6.63495e+07	4.39335e+07	4.35138e+07	4.33469e+07	3.72135e+07	4.61752e+07	3.79417e+07		4.13007e+07	FALSE
AIMP2	Q13155	35348	n/d	3	Jurkat cells	5	5	21.9	6.4	P0339507A	1.08518e+08	1.48429e+08	1.43119e+08	4.91866e+07	2.96403e+07	2.73828e+07	3.00892e+07	2.26963e+07		2.24322e+07	FALSE
AK2	P54819	26477	n/d	3	Jurkat cells	2	2	10	6.18	P0339507A	4.27083e+07	6.4173e+07	5.42266e+07	1.62596e+07	9.05286e+06	8.55181e+06	1.00519e+07	8.01363e+06		9.15042e+06	FALSE
AKAP13	Q12802	307842	n/d	3	Jurkat cells	2	2	0.6	6.33	P0339507A	3.60198e+07	3.4448e+07	2.80927e+07	1.62757e+07	2.77838e+07	2.42218e+07	3.40779e+07	2.61874e+07		3.35896e+07	FALSE
AKAP8L	Q9ULX6	71648	n/d	3	Jurkat cells	2	2	2.3	6.71	P0339507A	1.55438e+08	1.93143e+08	1.53119e+08	8.54732e+07	5.82329e+07	5.7516e+07	5.94188e+07	6.08532e+07		5.54081e+07	FALSE
AKR1A1	P14550	36573	OXIDOREDUCTASE	3	Jurkat cells	6	6	20.3	6.68	P0339507A	3.30479e+08	4.68533e+08	3.96662e+08	1.75638e+08	7.58634e+07	5.24885e+07	4.78044e+07	3.98715e+07		5.24155e+07	FALSE
AKR1B1	P15121	35853	OXIDOREDUCTASE	3	Jurkat cells	7	7	25.9	6.96	P0339507A	7.48679e+08	1.04634e+09	7.93094e+08	2.46776e+08	1.08252e+08	9.77483e+07	9.72094e+07	9.53009e+07		9.23662e+07	FALSE
AKR1C3	P42330	36853	OXIDOREDUCTASE	3	Jurkat cells	2	2	4.3	6.57	P0339507A	4.23778e+07	1.68764e+08	2.09534e+08	9.97592e+07	2.13759e+07	8.21353e+06	1.72574e+07	7.68968e+06		1.11352e+07	FALSE
AKR7A2	O43488	39589	OXIDOREDUCTASE	3	Jurkat cells	3	3	8.6	6.4	P0339507A	2.13623e+08	3.29299e+08	3.05721e+08	9.45431e+07	4.02686e+07	3.6897e+07	4.40312e+07	4.01795e+07		3.8985e+07	FALSE
AKT2	P31751	55768	KINASE	3	Jurkat cells	2	2	5.6	6.24	P0339507A	2.05344e+07	4.01018e+07	4.26244e+07	1.74045e+07	7.4333e+06	5.1472e+06	4.50497e+06	3.9972e+06		3.63501e+06	TRUE
ALAD	P13716	39033	n/d	3	Jurkat cells	3	3	10.6	6.43	P0339507A	1.1864e+08	1.45997e+08	1.24949e+08	5.53595e+07	5.7263e+07	5.35449e+07	6.50694e+07	4.80905e+07		6.29835e+07	FALSE
ALB	B0JYQ0	69293	contaminant	3	Jurkat cells	8	8	35.6	6.74	P0339507A	4.47436e+08	2.31272e+08	2.53655e+08	1.76898e+08	2.61638e+08	1.39871e+08	1.45134e+08	1.35494e+08		1.37693e+08	FALSE
ALB	P02768	69366	contaminant	3	Jurkat cells	16	17	35.6	7.06	P0339507A	6.7059e+08	5.29007e+08	4.30166e+08	3.49178e+08	8.25715e+08	4.61668e+08	7.59198e+08	1.06102e+09		6.61137e+08	FALSE
ALDH18A1	P54886	87301	OXIDOREDUCTASE	3	Jurkat cells	15	15	20.9	7.11	P0339507A	6.52048e+08	1.36567e+09	1.54906e+09	5.76338e+08	1.5086e+08	1.73897e+08	1.92879e+08	1.64469e+08		1.41282e+08	FALSE
ALDH3A1	P30838	50394	OXIDOREDUCTASE	3	Jurkat cells	6	6	12.6	6.65	P0339507A	1.00625e+08	1.32504e+08	1.58687e+08	9.20922e+07	8.85976e+07	5.93698e+07	9.60282e+07	4.60206e+07		7.325e+07	FALSE
ALDH5A1	P51649	58653	OXIDOREDUCTASE	3	Jurkat cells	4	4	6.9	6.31	P0339507A	1.85376e+08	2.45953e+08	2.24895e+08	7.42482e+07	4.20313e+07	3.79293e+07	4.68878e+07	3.92258e+07		3.90151e+07	FALSE
ALDH9A1	P49189	53801	OXIDOREDUCTASE	3	Jurkat cells	13	13	29.6	7.23	P0339507A	7.80707e+08	9.65757e+08	8.64655e+08	3.58017e+08	3.0734e+08	2.69499e+08	4.65443e+08	2.8898e+08		3.40418e+08	FALSE
ALDOA	P04075	39420	n/d	3	Jurkat cells	18	28	61.3	7.99	P0339507A	2.45738e+09	3.14171e+09	2.32295e+09	7.59961e+08	3.97393e+08	3.55748e+08	3.96572e+08	3.49871e+08		3.70957e+08	FALSE
ALG1	Q9BT22	52518	n/d	3	Jurkat cells	2	2	4.5	6.67	P0339507A	5.13546e+07	6.17406e+07	5.35596e+07	1.79418e+07	1.26858e+07	8.24687e+06	1.11912e+07	8.78956e+06		9.82759e+06	FALSE
ALG10B	Q5I7T1	55447	n/d	3	Jurkat cells	2	2	5.1	6.43	P0339507A	2.56222e+08	3.92413e+08	2.6984e+08	6.4018e+07	2.89467e+07	2.19783e+07	2.79443e+07	2.29803e+07		2.02723e+07	FALSE
ALOX12B	O75342	80355	OXIDOREDUCTASE	3	Jurkat cells	4	4	5.8	6.94	P0339507A	8.97772e+07	7.77661e+07	7.75918e+07	5.44769e+07	8.96358e+07	7.47164e+07	1.0946e+08	7.63748e+07		1.12633e+08	FALSE
ALOXE3	Q9BYJ1	95185	n/d	3	Jurkat cells	2	2	2.1	6.4	P0339507A	6.16314e+07	5.6187e+07	5.63174e+07	4.00809e+07	6.06171e+07	5.02336e+07	6.54638e+07	5.13233e+07		7.67279e+07	FALSE
ANAPC1	Q9H1A4	216498	n/d	3	Jurkat cells	13	14	7.2	6.65	P0339507A	5.25573e+08	9.08174e+08	8.32758e+08	2.26108e+08	9.19598e+07	8.28513e+07	9.06641e+07	8.88774e+07		8.91076e+07	FALSE
ANKFY1	Q9P2R3	128485	n/d	3	Jurkat cells	3	3	2.5	5.75	P0339507A	4.49676e+07	6.37567e+07	5.41783e+07	1.65953e+07	6.62867e+06	7.44173e+06	9.14855e+06	5.74992e+06		5.21569e+06	FALSE
ANKRD28	O15084	116542	n/d	3	Jurkat cells	2	2	5	5.99	P0339507A	3.62727e+07	4.48817e+07	3.39127e+07	1.20703e+07	1.06096e+07	1.1125e+07	1.0217e+07	9.88268e+06		1.06117e+07	FALSE
ANP32B	Q92688	28787	n/d	3	Jurkat cells	2	2	8.4	6.06	P0339507A	6.97419e+07	1.00784e+08	1.13319e+08	4.40075e+07	1.9779e+07	2.07856e+07	1.89681e+07	2.07059e+07		2.05011e+07	FALSE
ANXA1	P04083	38714	n/d	3	Jurkat cells	19	31	60.4	7.61	P0339507A	6.56779e+08	7.45239e+08	6.77917e+08	3.29107e+08	5.34779e+08	2.63735e+08	5.99151e+08	1.7407e+08		3.70723e+08	FALSE
ANXA11	P50995	54389	n/d	3	Jurkat cells	4	4	8.3	6.45	P0339507A	1.35806e+08	1.72368e+08	1.75628e+08	7.985e+07	5.74604e+07	5.24298e+07	6.56065e+07	5.05516e+07		65887404	FALSE
ANXA2	P07355	38604	n/d	3	Jurkat cells	20	28	57.5	7.79	P0339507A	1.00894e+09	8.78496e+08	7.00645e+08	5.01448e+08	9.96042e+08	8.03864e+08	1.36871e+09	9.76126e+08		1.23336e+09	FALSE
ANXA6	P08133	75872	n/d	3	Jurkat cells	8	8	14.7	6.91	P0339507A	2.9999e+08	4.33175e+08	5.69726e+08	2.29905e+08	9.00467e+07	7.80147e+07	9.60295e+07	8.57454e+07		8.42742e+07	FALSE
ANXA7	P20073	52739	n/d	3	Jurkat cells	2	2	5.5	6.45	P0339507A	5.37339e+07	7.37308e+07	5.68617e+07	3.26813e+07	2.62529e+07	2.27053e+07	2.68565e+07	2.2926e+07		2.96255e+07	FALSE
AP2A1	O95782	107545	n/d	3	Jurkat cells	7	7	15.6	6.49	P0339507A	1.62541e+08	2.73363e+08	3.26653e+08	1.70454e+08	5.34123e+07	4.47981e+07	4.75796e+07	4.48429e+07		4.27289e+07	FALSE
AP2B1	P63010	105691	n/d	3	Jurkat cells	7	7	7.4	6.62	P0339507A	3.48166e+08	5.75718e+08	6.18766e+08	2.04419e+08	6.23306e+07	6.26904e+07	6.6304e+07	5.95126e+07		5.5719e+07	FALSE
AP2M1	Q96CW1	49654	n/d	3	Jurkat cells	5	5	11.7	6.84	P0339507A	4.62971e+08	6.96904e+08	6.6102e+08	2.12747e+08	1.13687e+08	1.05917e+08	1.46794e+08	1.2243e+08		1.21896e+08	FALSE
AP3D1	O14617	136649	n/d	3	Jurkat cells	2	2	2.5	5.71	P0339507A	1.43827e+07	2.37629e+07	2.23818e+07	6.84255e+06	3.85966e+06	2.75869e+06	3.13104e+06	2.29887e+06		1.97672e+06	FALSE
APBB1IP	Q7Z5R6	73182	n/d	3	Jurkat cells	3	3	5.4	6.43	P0339507A	2.08991e+08	2.80535e+08	2.06999e+08	6.60187e+07	5.42317e+07	5.04397e+07	5.85706e+07	5.31892e+07		6.57562e+07	FALSE
APEH	P13798	81224	PROTEASE	3	Jurkat cells	9	9	12.2	6.83	P0339507A	7.98308e+08	1.05621e+09	9.55614e+08	2.80934e+08	1.81663e+08	1.55385e+08	2.19693e+08	1.74311e+08		2.25199e+08	FALSE
APEX1	P27695	35554	n/d	3	Jurkat cells	7	7	22.6	7.04	P0339507A	8.4752e+08	1.13899e+09	8.99294e+08	2.84212e+08	1.19079e+08	1.15888e+08	1.20762e+08	1.32852e+08		1.09151e+08	FALSE
API5	Q9BZZ5	56769	n/d	3	Jurkat cells	4	4	8.6	6.08	P0339507A	1.30313e+08	1.81067e+08	1.79328e+08	7.75371e+07	4.41238e+07	3.89103e+07	3.90869e+07	3.67882e+07		3.74464e+07	FALSE
APPL1	Q9UKG1	79663	n/d	3	Jurkat cells	2	2	4.1	6.4	P0339507A	2.9329e+07	4.5248e+07	4.10191e+07	1.4433e+07	6.98757e+06	7.47974e+06	9.51378e+06	7.42383e+06		5.69549e+06	FALSE
APRT	P07741	19608	n/d	3	Jurkat cells	2	2	8.3	6.61	P0339507A	1.55127e+08	1.65831e+08	1.29849e+08	3.6178e+07	1.81817e+07	2.05156e+07	2.34113e+07	2.06197e+07		1.89997e+07	FALSE
AQR	O60306	171293	n/d	3	Jurkat cells	11	11	8.4	6.74	P0339507A	3.89788e+08	7.21149e+08	9.90131e+08	3.52738e+08	9.25973e+07	9.74047e+07	9.87822e+07	9.55363e+07		8.45914e+07	FALSE
ARAP1	Q96P48	162190	n/d	3	Jurkat cells	5	5	4.6	6.02	P0339507A	1.07885e+08	1.57804e+08	1.32111e+08	4.32893e+07	2.43184e+07	2.4673e+07	2.28295e+07	1.96655e+07		2.18268e+07	FALSE
ARF5	P84085	20529	n/d	3	Jurkat cells	2	2	20	6.13	P0339507A	7.05245e+07	8.29555e+07	7.88786e+07	3.21374e+07	2.46841e+07	1.6963e+07	2.00695e+07	2.04908e+07		2.04424e+07	FALSE
ARFGEF1	Q9Y6D6	208765	n/d	3	Jurkat cells	5	5	2.5	6.24	P0339507A	7.4315e+07	1.23873e+08	1.22192e+08	4.3724e+07	1.65583e+07	1.39286e+07	1.70872e+07	1.22501e+07		1.31692e+07	FALSE
ARG1	P05089	34735	n/d	3	Jurkat cells	9	10	32	7.64	P0339507A	4.08922e+08	2.65674e+08	1.43949e+08	1.93671e+08	5.23247e+08	4.67947e+08	7.05672e+08	5.31066e+08		6.91531e+08	FALSE
ARGLU1	Q9NWB6	33216	n/d	3	Jurkat cells	6	7	16.8	7.22	P0339507A	1.5829e+09	1.14259e+09	4.74957e+08	3.43265e+08	2.57256e+08	1.31903e+08	1.47368e+08	1.64003e+08		1.48764e+08	FALSE
ARHGEF1	Q92888	104065	n/d	3	Jurkat cells	5	5	7.3	6.44	P0339507A	1.89118e+08	2.64541e+08	2.28636e+08	9.03389e+07	4.73576e+07	4.47695e+07	4.36094e+07	4.13705e+07		4.48364e+07	FALSE
ARHGEF2	Q92974	111541	n/d	3	Jurkat cells	4	4	4.4	6.62	P0339507A	1.32228e+08	2.59256e+08	2.21823e+08	7.84981e+07	3.59091e+07	2.42559e+07	3.11249e+07	2.9124e+07		2.53611e+07	FALSE
ARHGEF6	Q15052	87498	n/d	3	Jurkat cells	5	5	9.5	6.38	P0339507A	1.1458e+08	1.92401e+08	1.56474e+08	5.15048e+07	2.50567e+07	2.27963e+07	2.39539e+07	2.09543e+07		2.03183e+07	FALSE
ARID1A	O14497	242042	n/d	3	Jurkat cells	5	5	2.5	6.38	P0339507A	2.56719e+08	3.28895e+08	2.11126e+08	6.7926e+07	4.47804e+07	3.76384e+07	3.9651e+07	3.96558e+07		4.19309e+07	FALSE
ARID2	Q68CP9	197389	n/d	3	Jurkat cells	3	3	1.6	6.41	P0339507A	7.22509e+07	1.02863e+08	5.0268e+07	1.55853e+07	1.22023e+07	7.24308e+06	1.6269e+07	8.63152e+06		8.71182e+06	FALSE
ARPC1B	O15143	40949	n/d	3	Jurkat cells	11	12	32	7.1	P0339507A	1.24824e+09	2.14649e+09	1.60921e+09	4.23801e+08	2.04928e+08	2.21595e+08	2.39939e+08	2.22197e+08		2.2663e+08	FALSE
ARPC2	O15144	34333	n/d	3	Jurkat cells	6	6	16.7	6.42	P0339507A	1.52057e+08	2.02824e+08	2.04607e+08	8.01197e+07	6.11313e+07	5.37107e+07	6.82245e+07	5.2824e+07		4.84209e+07	FALSE
ARPC4	P59998	71718	n/d	3	Jurkat cells	2	2	10.1	6.34	P0339507A	4.18561e+07	4.06919e+07	4.12296e+07	1.89805e+07	1.35652e+07	1.18522e+07	1.39333e+07	1.17727e+07		1.18232e+07	FALSE
ASCC3	Q8N3C0	251457	n/d	3	Jurkat cells	3	3	1.3	6.19	P0339507A	2.8245e+07	5.29711e+07	5.85387e+07	1.81945e+07	7.40624e+06	6.73831e+06	9.45866e+06	6.93969e+06		5.15074e+06	FALSE
ASH2L	Q9UBL3	68722	n/d	3	Jurkat cells	4	4	5.7	6.3	P0339507A	1.32158e+08	1.75963e+08	1.51212e+08	6.67348e+07	4.30462e+07	3.81108e+07	4.76092e+07	4.198e+07		3.83826e+07	FALSE
ASPM	Q8IZT6	409795	n/d	3	Jurkat cells	7	7	1.4	6.39	P0339507A	4.34894e+08	4.46839e+08	2.73101e+08	1.416e+08	7.78426e+07	6.92216e+07	6.91048e+07	6.43229e+07		5.87275e+07	FALSE
ASPRV1	Q53RT3	36991	PROTEASE	3	Jurkat cells	3	4	7.6	6.99	P0339507A	1.29767e+08	9.19811e+07	8.64914e+07	5.6928e+07	7.8387e+07	6.43858e+07	1.3683e+08	7.04654e+07		9.00884e+07	FALSE
ATAD2	Q6PL18	158552	BROMO	3	Jurkat cells	2	2	1.2	6.5	P0339507A	7.62716e+07	8.2905e+07	8.88821e+07	3.07519e+07	1.79125e+07	1.16557e+07	1.07342e+07	1.06773e+07		1.18938e+07	FALSE
ATE1	O95260	59090	n/d	3	Jurkat cells	2	2	4.8	6.46	P0339507A	1.42573e+08	1.66079e+08	1.00714e+08	2.67526e+07	1.76799e+07	1.81209e+07	1.81406e+07	1.55584e+07		1.83736e+07	FALSE
ATIC	P31939	64615	n/d	3	Jurkat cells	19	19	38.5	7.17	P0339507A	1.2618e+09	1.81107e+09	2.11873e+09	7.01338e+08	1.78131e+08	2.00267e+08	1.83624e+08	1.88507e+08		1.59903e+08	FALSE
ATM	Q13315	350684	KINASE	3	Jurkat cells	2	2	0.9	6.11	P0339507A	21697321	3.85064e+07	4.37043e+07	2.11517e+07	7.49343e+06	6.70263e+06	9.00699e+06	6.29251e+06		7.08503e+06	FALSE
ATP11B	Q9Y2G3	134188	n/d	3	Jurkat cells	2	2	1.6	6.39	P0339507A	5.62611e+07	8.51321e+07	7.72553e+07	2.75709e+07	1.93921e+07	1.80639e+07	2.07953e+07	1.81822e+07		2.27125e+07	FALSE
ATP13A1	Q9HD20	132953	n/d	3	Jurkat cells	7	7	6.1	6.34	P0339507A	1.88715e+08	2.90393e+08	2.88994e+08	9.45756e+07	4.13034e+07	3.37512e+07	4.36197e+07	3.36702e+07		2.95771e+07	FALSE
ATP1A1	P05023	112999	n/d	3	Jurkat cells	9	9	10.9	6.65	P0339507A	2.69529e+08	3.8494e+08	3.45462e+08	1.24948e+08	7.31624e+07	5.41913e+07	6.36969e+07	5.56744e+07		5.37399e+07	FALSE
ATP2A2	P16615	114756	n/d	3	Jurkat cells	12	14	10.6	6.97	P0339507A	1.20143e+09	1977638462	1.73203e+09	5.36333e+08	2.46979e+08	2.32034e+08	2.34373e+08	2.16615e+08		2.40667e+08	FALSE
ATP2B4	P23634	137919	n/d	3	Jurkat cells	4	4	3.5	6.19	P0339507A	2.02257e+08	3.10431e+08	2.49647e+08	7.93735e+07	5.10868e+07	4.19854e+07	4.712e+07	4.5186e+07		4.18588e+07	FALSE
ATP5F1A	P25705	59750	n/d	3	Jurkat cells	8	8	15.9	6.84	P0339507A	3.8585e+08	5.99293e+08	5.94478e+08	2.25671e+08	1.08892e+08	1.11652e+08	1.12704e+08	1.11629e+08		1.17091e+08	FALSE
ATP5F1B	P06576	56559	n/d	3	Jurkat cells	11	11	31.8	6.87	P0339507A	1.19313e+08	2.78226e+08	4.93764e+08	2.72708e+08	8.01306e+07	6.28534e+07	6.46944e+07	4.76625e+07		5.15766e+07	FALSE
ATP5F1C	P36542	32996	n/d	3	Jurkat cells	2	2	6	6.39	P0339507A	3.54731e+07	5.64235e+07	6.76931e+07	2.57617e+07	1.62175e+07	1.28366e+07	2.60322e+07	1.06423e+07		9.6959e+06	FALSE
ATP5F1E	P56381	5780	n/d	3	Jurkat cells	2	2	27.5	6.73	P0339507A	4.12802e+08	5.96997e+08	4.49145e+08	1.83224e+08	1.18751e+08	1.11871e+08	1.02606e+08	1.20166e+08		1.02416e+08	FALSE
ATP6V1A	P38606	68303	n/d	3	Jurkat cells	8	8	11.3	6.51	P0339507A	2.39474e+08	3.77071e+08	3.74745e+08	1.39187e+08	6.68669e+07	6.52187e+07	7.94547e+07	6.60293e+07		7.02089e+07	FALSE
ATP6V1B2	P21281	56500	n/d	3	Jurkat cells	2	2	7	6.16	P0339507A	2.04964e+07	2.94591e+07	2.80014e+07	1.44688e+07	2.00488e+07	8.80415e+06	1.15013e+07	7.99138e+06		7.91676e+06	FALSE
ATR	Q13535	301363	KINASE	3	Jurkat cells	4	4	1.7	6.26	P0339507A	6.78027e+07	1.04452e+08	1.36771e+08	6.89604e+07	2.99481e+07	3.06742e+07	4.70002e+07	2.81636e+07		3.59382e+07	FALSE
ATXN10	Q9UBB4	53488	n/d	3	Jurkat cells	6	6	13.9	6.33	P0339507A	2.69622e+08	4.30197e+08	4.12556e+08	1.49041e+08	4.161e+07	4.04267e+07	4.93104e+07	4.14891e+07		3.93236e+07	FALSE
ATXN2L	Q8WWM7	115581	n/d	3	Jurkat cells	2	2	1.5	6.51	P0339507A	1.43085e+08	2.1837e+08	1.52181e+08	5.28161e+07	2.74602e+07	1.80272e+07	2.07087e+07	2.52612e+07		2.82354e+07	FALSE
AURKA	O14965	45809	KINASE	3	Jurkat cells	10	11	32	7.47	P0339507A	1.71871e+08	3.31962e+08	1.06622e+09	1781418654	7.1788e+08	3.72933e+08	1.47925e+08	7.27082e+07		4.26112e+07	TRUE
AURKB	Q96GD4	39466	KINASE	3	Jurkat cells	15	24	54.4	7.76	P0339507A	1.59727e+08	4.77017e+08	2.23984e+09	3.22721e+09	6.72416e+08	2.7512e+08	1.59858e+08	5.03815e+07		6.32795e+07	TRUE
AVD	P02701	16768	contaminant	3	Jurkat cells	15	250		9.53	P0339507A	1.60417e+10	1.39523e+10	12914532903	1.43386e+10	1.22958e+10	1.28523e+10	1.22696e+10	1.19598e+10		1.0591e+10	FALSE
AZGP1	P25311	34258	n/d	3	Jurkat cells	13	15	41.6	7.03	P0339507A	9.51184e+08	8.20333e+08	6.36263e+08	4.52461e+08	8.40511e+08	7.37193e+08	1.02657e+09	7.68019e+08		1.12771e+09	FALSE
BANF1	O75531	10058	n/d	3	Jurkat cells	7	8	67.4	7.37	P0339507A	1.03662e+09	1.8018e+09	1.98361e+09	5.70963e+08	1.75244e+08	1.96708e+08	2.21219e+08	2.10067e+08		1.58682e+08	FALSE
BAZ1A	Q9NRL2	178700	BROMO	3	Jurkat cells	3	3	2	5.88	P0339507A	5.05747e+07	6.29231e+07	5.50927e+07	2.04189e+07	1.0051e+07	9.382e+06	7.514e+06	7.26679e+06		6.62265e+06	FALSE
BAZ1B	Q9UIG0	170901	BROMO	3	Jurkat cells	6	6	5.6	6.56	P0339507A	1.91455e+08	2.63078e+08	2.37848e+08	8.03695e+07	5.39693e+07	4.16503e+07	4.9333e+07	3.64012e+07		3.42778e+07	FALSE
BCAP31	P51572	34752	n/d	3	Jurkat cells	2	2	10.2	6.29	P0339507A	4.1948e+07	5.72613e+07	7.19994e+07	3.33345e+07	1.91526e+07	1.57176e+07	1.60936e+07	1.32668e+07		1.73361e+07	FALSE
BDH2	Q9BUT1	26724	OXIDOREDUCTASE	3	Jurkat cells	2	2	8.2	6.38	P0339507A	7.24273e+07	9.08357e+07	8.50431e+07	2.4087e+07	1.12366e+07	1.32575e+07	1.54173e+07	1.28094e+07		1.15804e+07	FALSE
BIRC6	Q9NR09	530249	n/d	3	Jurkat cells	21	22	4.4	6.76	P0339507A	1.34294e+09	2.02081e+09	1.83035e+09	7.4373e+08	2.3927e+08	2.18451e+08	2.39837e+08	2.16984e+08		2.11509e+08	FALSE
BLK	P51451	57706	KINASE	3	Jurkat cells	9	9	20.4	6.89	P0339507A	1.48515e+08	3.00074e+08	9.46871e+08	1.26262e+09	2.91897e+08	1.42509e+08	8.7113e+07	5.81171e+07		6.8107e+07	TRUE
BLMH	Q13867	52562	PROTEASE	3	Jurkat cells	20	24	44	7.59	P0339507A	1.55788e+09	1.16525e+09	9.74508e+08	5.77367e+08	1.18018e+09	1.00738e+09	1.70677e+09	1.12368e+09		1.86818e+09	FALSE
BOP1	Q14137	83629	n/d	3	Jurkat cells	4	4	5.5	6.55	P0339507A	2.10725e+08	2.30282e+08	2.026e+08	7.29641e+07	3.85172e+07	2.70579e+07	2.66165e+07	2.45761e+07		2.36628e+07	FALSE
BPIFA2	Q96DR5	27011	n/d	3	Jurkat cells	7	7	22.9	7.3	P0339507A	1.52915e+08	2.11311e+08	2.36158e+08	1.12531e+08	8.80133e+07	5.87921e+07	1.12729e+08	2.14968e+07		6.79578e+07	FALSE
BPNT1	O95861	33392	n/d	3	Jurkat cells	3	3	9.1	6.4	P0339507A	2.02749e+08	3.01126e+08	2.33962e+08	6.45413e+07	2.80839e+07	2.72829e+07	4.32132e+07	2.67991e+07		2.16112e+07	FALSE
BRD4	O60885	152217	KINASE, BROMO	3	Jurkat cells	3	3	2.3	6.28	P0339507A	1.43413e+08	1.31154e+08	6.72604e+07	2.34676e+07	2.12423e+07	1.86642e+07	2.29659e+07	2.18152e+07		2.14145e+07	FALSE
BRIX1	Q8TDN6	41401	n/d	3	Jurkat cells	5	5	12.7	6.49	P0339507A	3.08775e+08	2.56785e+08	2.31634e+08	7.16488e+07	3.1284e+07	2.96376e+07	2.52564e+07	2.55582e+07		2.20182e+07	FALSE
BUB3	O43684	37154	n/d	3	Jurkat cells	7	8	26.2	6.89	P0339507A	6.67252e+08	8.79967e+08	7.09893e+08	2.32714e+08	1.30337e+08	1.24537e+08	1.33198e+08	1.36395e+08		1.32032e+08	FALSE
C12orf10	Q9HB07	42449	n/d	3	Jurkat cells	2	2	5.9	6.29	P0339507A	4.94415e+07	8.38592e+07	1.42853e+08	7.1908e+07	1.96388e+07	1.09678e+07	1.4982e+07	1.19468e+07		1.19597e+07	FALSE
CA6	P23280	35366	n/d	3	Jurkat cells	3	3	6.2	6.35	P0339507A	8.68924e+06	1.02519e+07	1.21936e+07	5.78249e+06	7.74758e+06	3.41634e+06	9.24657e+06	2.51626e+06		4.9658e+06	FALSE
CAD	P27708	242981	n/d	3	Jurkat cells	78	116	38.9	8.17	P0339507A	1.00141e+10	1.73e+10	1.86725e+10	9.19173e+09	2.40701e+09	1.94283e+09	1.80173e+09	1.98601e+09		1.66202e+09	FALSE
CAMK1D	Q8IU85	42913	KINASE	3	Jurkat cells	2	2	6	6.55	P0339507A	2.95578e+07	5.32602e+07	1.06874e+08	6.52329e+07	1.64234e+07	1.62266e+07	1.85573e+07	1.43416e+07		1.67948e+07	TRUE
CAMK4	Q16566	51925	KINASE	3	Jurkat cells	2	2	5.3	6.23	P0339507A	2.71679e+07	5.11823e+07	6.01043e+07	2.5339e+07	7.77215e+06	5.63244e+06	6.3475e+06	5.326e+06		4.29339e+06	FALSE
CAMKK1	Q8N5S9	57523	KINASE	3	Jurkat cells	4	4	10.1	6.55	P0339507A	8.31109e+07	1.56828e+08	4.40567e+08	5.37524e+08	1.98637e+08	1.12099e+08	8.53774e+07	3.61894e+07		3.07139e+07	TRUE
CAMKK2	Q96RR4	64745	KINASE	3	Jurkat cells	9	12	16.2	7.35	P0339507A	8.81628e+07	3.54532e+08	1.05167e+09	1.2746e+09	3.27567e+08	1.44223e+08	8.15766e+07	4.6185e+07		4.3461e+07	TRUE
CAND1	Q86VP6	136374	n/d	3	Jurkat cells	19	20	16.3	6.98	P0339507A	1.09867e+09	2.014e+09	2.14021e+09	7.77204e+08	2.3947e+08	2.33471e+08	2.76509e+08	2.45978e+08		2.29421e+08	FALSE
CAP1	Q01518	51901	n/d	3	Jurkat cells	6	6	12.2	6.53	P0339507A	2.14934e+08	2.8037e+08	3.06808e+08	1.29396e+08	6.70798e+07	6.21024e+07	7.40882e+07	5.93878e+07		6.48909e+07	FALSE
CAPG	P40121	38498	n/d	3	Jurkat cells	5	6	17	6.7	P0339507A	3.76958e+08	5.28487e+08	3.96761e+08	1.33077e+08	7.87934e+07	7.66856e+07	9.82427e+07	7.34521e+07		8.18362e+07	FALSE
CAPN1	P07384	81889	PROTEASE	3	Jurkat cells	9	9	10.5	7.03	P0339507A	5.95931e+08	7.49139e+08	6.48769e+08	2.68387e+08	2.48756e+08	2.191e+08	2.95758e+08	2.54885e+08		3.10425e+08	FALSE
CAPNS2	Q96L46	27660	n/d	3	Jurkat cells	3	3	9.7	6.26	P0339507A	7.62583e+07	6.93039e+07	6.95627e+07	3.49493e+07	5.2362e+07	4.21796e+07	6.07943e+07	4.11199e+07		6.21589e+07	FALSE
CAPZA1	P52907	32922	n/d	3	Jurkat cells	4	4	25.9	6.4	P0339507A	7.48245e+07	9.15374e+07	9.14747e+07	3.39747e+07	3.00459e+07	2.94025e+07	3.78992e+07	3.13567e+07		3.55518e+07	FALSE
CAPZB	P47756	30628	n/d	3	Jurkat cells	5	5	16.6	7.14	P0339507A	8.89258e+08	1.30148e+09	1.21261e+09	4.51464e+08	1.65348e+08	1.29308e+08	1.85829e+08	1.65541e+08		1.81482e+08	FALSE
CARM1	Q86X55	65853	MT	3	Jurkat cells	4	4	8.6	6.6	P0339507A	2.86956e+08	4.90388e+08	4.28473e+08	1.48936e+08	5.99469e+07	5.70572e+07	5.77424e+07	6.23525e+07		5.50375e+07	FALSE
CARS	P49589	94636	n/d	3	Jurkat cells	15	15	21.8	6.95	P0339507A	9.33028e+08	1.4407e+09	1.22519e+09	3.10029e+08	1.33325e+08	1.09703e+08	1.22479e+08	1.05796e+08		1.08987e+08	FALSE
CASP14	P31944	27679	PROTEASE	3	Jurkat cells	16	22	51.2	7.58	P0339507A	1.05403e+09	8.99706e+08	7.41224e+08	5.27656e+08	9.91558e+08	9.18094e+08	1.29954e+09	9.41031e+08		1.34855e+09	FALSE
CASP3	P42574	31608	PROTEASE	3	Jurkat cells	3	3	9.7	6.61	P0339507A	1.30874e+08	1.52289e+08	1.91476e+08	7.72121e+07	5.35315e+07	5.33917e+07	5.27203e+07	5.00226e+07		5.34742e+07	FALSE
CASP6	P55212	33310	PROTEASE	3	Jurkat cells	2	2	10.6	6.01	P0339507A	2.15291e+07	30776494	3.39823e+07	9.2353e+06	6.73028e+06	6.25204e+06	7.53408e+06	6.98173e+06		5.95965e+06	TRUE
CAT	P04040	59755	OXIDOREDUCTASE	3	Jurkat cells	13	14	29.4	7.38	P0339507A	3.95244e+08	3.46004e+08	3.18161e+08	2.26974e+08	3.504e+08	2.97483e+08	4.2789e+08	3.07231e+08		4.48063e+08	FALSE
CCAR1	Q8IX12	132819	n/d	3	Jurkat cells	3	3	3	6.24	P0339507A	7.90028e+07	1.26621e+08	1.1651e+08	4.71672e+07	2.61283e+07	1.94712e+07	2.03376e+07	1.799e+07		1.93929e+07	FALSE
CCAR2	Q8N163	103142	n/d	3	Jurkat cells	6	6	6.1	6.6	P0339507A	2.01438e+08	3.57592e+08	3.63144e+08	1.16489e+08	4.69009e+07	4.37606e+07	5.53657e+07	4.7813e+07		4.50981e+07	FALSE
CCT2	P78371	57488	n/d	3	Jurkat cells	5	5	12.9	6.67	P0339507A	1.47524e+08	2.21542e+08	2.65101e+08	1.11927e+08	5.02271e+07	6.16044e+07	5.37009e+07	5.55276e+07		5.06429e+07	FALSE
CCT3	P49368	60533	n/d	3	Jurkat cells	19	19	39.4	6.99	P0339507A	1.36449e+09	2.07468e+09	1.79954e+09	6.0187e+08	2.24087e+08	2.44153e+08	2.61331e+08	2.34162e+08		2.49408e+08	FALSE
CCT4	P50991	57924	n/d	3	Jurkat cells	9	10	17.4	7.05	P0339507A	7.49879e+08	1.15689e+09	1.02982e+09	3.8128e+08	1.54141e+08	1.67599e+08	1.73983e+08	1.71086e+08		1.66121e+08	FALSE
CCT5	P48643	59670	n/d	3	Jurkat cells	17	18	31.4	7.11	P0339507A	8.06377e+08	1.19834e+09	1.47224e+09	5.31299e+08	2.57702e+08	2.59704e+08	2.85478e+08	2.55833e+08		2.8459e+08	FALSE
CCT6A	P40227	58024	n/d	3	Jurkat cells	11	11	19.6	7.18	P0339507A	7.67561e+08	1.26471e+09	1.28614e+09	4.10299e+08	1.37339e+08	1.17633e+08	1.11637e+08	1.15478e+08		1.11239e+08	FALSE
CCT7	Q99832	59366	n/d	3	Jurkat cells	13	16	25.2	7.35	P0339507A	9.33059e+08	1.46489e+09	1.62032e+09	5.53037e+08	1.9328e+08	1.85677e+08	2.22567e+08	1.93963e+08		1.92749e+08	FALSE
CCT8	P50990	59620	n/d	3	Jurkat cells	25	29	50	7.38	P0339507A	2.28481e+09	3.75417e+09	3.5599e+09	1.03162e+09	3.11559e+08	3.31239e+08	3.42708e+08	3.76841e+08		3.9009e+08	FALSE
CDC27	P30260	92611	n/d	3	Jurkat cells	3	3	3.2	6.12	P0339507A	7.37049e+07	1.09924e+08	8.39079e+07	2.9957e+07	1.36923e+07	1.30806e+07	1.47875e+07	1.25027e+07		1.31628e+07	FALSE
CDC40	O60508	65521	n/d	3	Jurkat cells	4	4	6.6	6.25	P0339507A	2.51132e+08	3.09536e+08	2.56724e+08	9.23184e+07	5.46556e+07	5.39135e+07	5.56532e+07	4.8317e+07		5.17801e+07	FALSE
CDC42	P60953	21258	n/d	3	Jurkat cells	2	2	11	7.08	P0339507A	3.47503e+08	3.8227e+08	2.37005e+08	6.42555e+07	2.89648e+07	2.81634e+07	3.09494e+07	3.07393e+07		2.81396e+07	FALSE
CDIPT	O14735	23539	n/d	3	Jurkat cells	2	2	11.3	6.14	P0339507A	3.54831e+07	5.50144e+07	3.96739e+07	1.07084e+07	8.05067e+06	7.93166e+06	8.9635e+06	5.3568e+06		5.47634e+06	FALSE
CDK1	P06493	34095	KINASE	3	Jurkat cells	16	38	63.3	8.33	P0339507A	4.53953e+08	1.53026e+09	6.5661e+09	5.39505e+09	8.12261e+08	3.23961e+08	1.98201e+08	1.22954e+08		1.35401e+08	TRUE
CDK12	Q9NYV4	164153	KINASE	3	Jurkat cells	6	6	5.3	6.3	P0339507A	1.25503e+08	2.67541e+08	5.42235e+08	2.67971e+08	6.0683e+07	3.76901e+07	3.66957e+07	3.03864e+07		3.72053e+07	TRUE
CDK13	Q14004	164921	KINASE	3	Jurkat cells	3	3	2.3	6.43	P0339507A	6.70244e+07	1.46506e+08	2.54854e+08	1.36092e+08	6.07521e+07	1.51825e+07	1.71634e+07	6.41563e+06		9.21941e+06	TRUE
CDK17	Q00537	59582	KINASE	3	Jurkat cells	3	3	8.6	6.34	P0339507A	1.2161e+07	3.63449e+07	1.39269e+08	1.12514e+08	2.29018e+07	1.1255e+07	1.06966e+07	7.57861e+06		1.19223e+07	TRUE
CDK2	P24941	33929	KINASE	3	Jurkat cells	17	23	51.3	8.16	P0339507A	2.17418e+08	6.31587e+08	2.91693e+09	3.62153e+09	9.28795e+08	4.03875e+08	1.89067e+08	7.69518e+07		6.11214e+07	TRUE
CDK4	P11802	33729	KINASE	3	Jurkat cells	8	9	34.7	7.05	P0339507A	7.53494e+07	1.92904e+08	6.78282e+08	5.37693e+08	1.00455e+08	4.77991e+07	4.35492e+07	2.87684e+07		2.76062e+07	TRUE
CDK5	Q00535	33304	KINASE	3	Jurkat cells	20	33	57.2	8.63	P0339507A	4.4243e+08	1.34032e+09	6.41045e+09	7.93508e+09	1.43099e+09	5.14431e+08	2.48461e+08	1.0051e+08		1.18057e+08	TRUE
CDK6	Q00534	36938	KINASE	3	Jurkat cells	23	49	68.4	8.55	P0339507A	5.23913e+08	1.62422e+09	8.38905e+09	1.14513e+10	2.32677e+09	7.6405e+08	3.83148e+08	1.7652e+08		2.1362e+08	TRUE
CDK9	P50750	53365	KINASE	3	Jurkat cells	3	3	7.3	6.47	P0339507A	3.58422e+07	1.01363e+08	2.3942e+08	1.08615e+08	1.73955e+07	7.74283e+06	9.7389e+06	5.45577e+06		7.73664e+06	TRUE
CDKL5	O76039	115536	KINASE	3	Jurkat cells	2	2	1.7	6.36	P0339507A	1.86212e+07	3.3197e+07	7.70875e+07	1.11378e+08	3.40878e+07	1.44829e+07	9.71163e+06	5.96737e+06		7.71097e+06	TRUE
CDSN	Q15517	51522	n/d	3	Jurkat cells	4	7	8.5	7.42	P0339507A	2.6129e+08	2.22056e+08	1.64316e+08	1.14029e+08	2.36706e+08	2.1834e+08	3.13484e+08	2.26374e+08		3.17885e+08	FALSE
CELF2	O95319	55754	n/d	3	Jurkat cells	3	3	5.3	6.75	P0339507A	2.52467e+08	3.58768e+08	3.03266e+08	1.00545e+08	5.75217e+07	5.26997e+07	5.17171e+07	4.90239e+07		4.58416e+07	FALSE
CENPV	Q7Z7K6	29946	n/d	3	Jurkat cells	3	3	9.5	6.24	P0339507A	1.96501e+08	1.95693e+08	1.89483e+08	5.60627e+07	3.39184e+07	2.79115e+07	2.68496e+07	2.87105e+07		2.87943e+07	FALSE
CES3	Q6UWW8	62281	PROTEASE	3	Jurkat cells	8	11	18.4	7.4	P0339507A	1.72547e+08	3.0528e+08	9.59704e+08	1.95767e+09	1.10905e+09	7.10022e+08	2.83755e+08	1.23932e+08		7.42831e+07	TRUE
CFL1	P23528	18502	n/d	3	Jurkat cells	6	6	35.5	7.13	P0339507A	8.51847e+08	1.22452e+09	1.31534e+09	4.23028e+08	1.70334e+08	1.81328e+08	2.0737e+08	1.9292e+08		1.94082e+08	FALSE
CHAF1B	Q13112	61492	n/d	3	Jurkat cells	2	2	3.9		P0339507A	3.32512e+07	3.84452e+07	3.52038e+07	1.66909e+07	1.66024e+07	1.51656e+07	1.79141e+07	1.3516e+07		1.42039e+07	FALSE
CHD1	O14646	196685	n/d	3	Jurkat cells	4	4	2.3	6.31	P0339507A	1.63558e+08	1.68556e+08	1.44935e+08	5.24967e+07	2.93523e+07	2.47952e+07	2.69539e+07	2.15105e+07		2.36691e+07	FALSE
CHD4	Q14839	220845	n/d	3	Jurkat cells	8	8	3.9	6.7	P0339507A	4.03974e+08	5.85987e+08	4.73104e+08	1.479e+08	7.64409e+07	7.42729e+07	9.07836e+07	7.00198e+07		8.98306e+07	FALSE
CHD8	Q9HCK8	290516	n/d	3	Jurkat cells	4	4	1.9	6.25	P0339507A	1.76393e+08	2.68692e+08	2.50333e+08	7.1318e+07	3.63425e+07	3.24777e+07	3.55802e+07	3.05956e+07		3.47344e+07	FALSE
CHEK2	O96017	65418	KINASE	3	Jurkat cells	10	11	20.6	7.09	P0339507A	1.50735e+08	4.58721e+08	1.68222e+09	1.7865e+09	2.77193e+08	1.25451e+08	8.95716e+07	7.5768e+07		6.6551e+07	TRUE
CHERP	Q8IWX8	103701	n/d	3	Jurkat cells	2	2	1.6	6.31	P0339507A	1.34585e+08	1.85979e+08	1.26019e+08	3.96866e+07	2.04305e+07	1.61984e+07	1.99689e+07	1.62093e+07		1.57828e+07	FALSE
CHORDC1	Q9UHD1	37489	n/d	3	Jurkat cells	3	3	6.9	6.69	P0339507A	1.24045e+08	4.22506e+08	5.1966e+08	1.09388e+08	2.54126e+07	3.23893e+07	3.74307e+07	3.20397e+07		3.67922e+07	FALSE
CHUK	O15111	84639	KINASE	3	Jurkat cells	2	2	2	5.97	P0339507A	3.35542e+07	5.10989e+07	4.78913e+07	1.56314e+07	5.96795e+06	6.0762e+06	5.25948e+06	7.19348e+06		4.95768e+06	FALSE
CIT	O14578	236604	KINASE	3	Jurkat cells	9	9	4.7	6.44	P0339507A	1.87811e+08	3.49066e+08	4.05469e+08	1.47643e+08	5.35679e+07	3.63778e+07	5.02644e+07	3.58233e+07		3.32493e+07	FALSE
CKAP5	Q14008	226255	n/d	3	Jurkat cells	14	14	7	6.38	P0339507A	4.49889e+08	7.60926e+08	7.81848e+08	3.08282e+08	1.47802e+08	1.37316e+08	1.42337e+08	1.3087e+08		1.29377e+08	FALSE
CLIC1	O00299	26922	n/d	3	Jurkat cells	6	6	28.2	6.62	P0339507A	2.44396e+08	3.27915e+08	2.90889e+08	9.7413e+07	5.6849e+07	5.56937e+07	5.7909e+07	5.18492e+07		5.15321e+07	FALSE
CLK2	P49760	60089	KINASE	3	Jurkat cells	6	6	14	6.94	P0339507A	1.7077e+08	3.3962e+08	7.31698e+08	5.67626e+08	1.12841e+08	5.06002e+07	4.39696e+07	2.67991e+07		3.80243e+07	TRUE
CLK3	P49761	73514	KINASE	3	Jurkat cells	2	2	2.7	6.6	P0339507A	4.34839e+07	9.42101e+07	1.61329e+08	8.4558e+07	2.84145e+07	2.88433e+07	2.49529e+07	2.45504e+07		2.45771e+07	TRUE
CLTC	Q00610	191612	n/d	3	Jurkat cells	55	71	34.9	7.85	P0339507A	5.22826e+09	1.10119e+10	1.21517e+10	3.57926e+09	6.99323e+08	6.89432e+08	7.8485e+08	7.51524e+08		5.82646e+08	FALSE
CLUH	O75153	146668	n/d	3	Jurkat cells	8	8	6.7	6.53	P0339507A	1.68933e+08	2.29813e+08	1.91318e+08	5.98987e+07	3.16409e+07	2.57244e+07	3.3818e+07	3.05543e+07		2.59426e+07	FALSE
CMAS	Q8NFW8	48379	n/d	3	Jurkat cells	4	4	10.6	6.53	P0339507A	2.27269e+08	3.09646e+08	2.60374e+08	6.74195e+07	2.77918e+07	1.85596e+07	5.11832e+07	1.72611e+07		1.56212e+07	FALSE
CNOT1	A5YKK6	266936	n/d	3	Jurkat cells	42	44	18.9	7.11	P0339507A	2.40738e+09	3.83091e+09	4.63383e+09	1.87357e+09	5.25669e+08	4.80774e+08	5.06829e+08	4.82194e+08		4.15305e+08	FALSE
CNOT10	Q9H9A5	89140	n/d	3	Jurkat cells	5	5	6.2	6.27	P0339507A	1.85175e+08	3.07612e+08	2.99773e+08	9.27743e+07	4.19379e+07	4.31495e+07	5.57859e+07	3.83282e+07		4.46059e+07	FALSE
COPA	P53621	139322	n/d	3	Jurkat cells	35	36	27	7.42	P0339507A	3.61464e+09	6.77576e+09	6.59592e+09	1.60326e+09	3.42655e+08	4.31502e+08	4.4387e+08	3.87152e+08		3.41649e+08	FALSE
COPB1	P53618	107141	n/d	3	Jurkat cells	20	20	26	6.89	P0339507A	8.88326e+08	1.37144e+09	1.33542e+09	4.41686e+08	1.63747e+08	1.45526e+08	1.45734e+08	1.26074e+08		1.14628e+08	FALSE
COPB2	P35606	102486	n/d	3	Jurkat cells	6	6	8.2	6.58	P0339507A	2.53083e+08	3.13326e+08	3.05965e+08	8.89728e+07	4.26319e+07	4.12249e+07	5.11746e+07	3.5043e+07		4.20642e+07	FALSE
COPG1	Q9Y678	97717	n/d	3	Jurkat cells	3	3	6.9	6.4	P0339507A	7.27018e+07	1.22575e+08	1.30208e+08	4.0849e+07	2.00563e+07	1.37496e+07	4.75014e+07	1.28091e+07		1.01054e+07	FALSE
COPG2	Q9UBF2	97621	n/d	3	Jurkat cells	3	3	2.2	6.01	P0339507A	4.02008e+07	6.82866e+07	7.49178e+07	2.91931e+07	1.61405e+07	1.29371e+07	1.37032e+07	1.32281e+07		1.08486e+07	FALSE
CORO1A	P31146	51026	n/d	3	Jurkat cells	17	25	33	7.99	P0339507A	3.70981e+09	5.22388e+09	3.92689e+09	1.14941e+09	4.77362e+08	4.76593e+08	5.0409e+08	5.02107e+08		4.66288e+08	FALSE
CORO1C	Q9ULV4	58947	n/d	3	Jurkat cells	12	15	24.3	7.25	P0339507A	1.51555e+09	2.67828e+09	2.16327e+09	4.97969e+08	1.89347e+08	1.50833e+08	1.5603e+08	1.52079e+08		1.51495e+08	FALSE
CORO7	P57737	114164	n/d	3	Jurkat cells	6	6	6.2	6.2	P0339507A	2.95838e+08	4.78549e+08	3.45266e+08	9.01131e+07	3.82633e+07	3.4183e+07	3.63851e+07	3.28879e+07		3.04546e+07	FALSE
CPA4	Q9UI42	47351	PROTEASE	3	Jurkat cells	5	5	12.8	6.81	P0339507A	1.83641e+08	1.49436e+08	1.27106e+08	8.2224e+07	1.83166e+08	1.61824e+08	2.5004e+08	1.68532e+08		2.57222e+08	FALSE
CPNE3	O75131	60130	n/d	3	Jurkat cells	5	5	9.3	6.48	P0339507A	2.0358e+08	2.85842e+08	2.77436e+08	8.52985e+07	5.67712e+07	5.82042e+07	7.33431e+07	6.12444e+07		7.26227e+07	FALSE
CPSF1	Q10570	160882	n/d	3	Jurkat cells	7	7	6.2	6.67	P0339507A	2.33207e+08	4.03874e+08	3.9507e+08	1.56203e+08	9.4852e+07	5.38031e+07	6.14218e+07	5.30672e+07		4.22475e+07	FALSE
CPT1A	P50416	88367	n/d	3	Jurkat cells	5	5	7.8	6.35	P0339507A	1.80447e+08	2.75024e+08	3.00353e+08	1.08801e+08	4.83741e+07	4.44448e+07	5.28957e+07	4.26162e+07		4.58222e+07	FALSE
CPT2	P23786	73776	n/d	3	Jurkat cells	6	6	8.4	6.5	P0339507A	2.06104e+08	4.05374e+08	4.73162e+08	1.92962e+08	7.09638e+07	6.62407e+07	7.81306e+07	6.04284e+07		6.95816e+07	FALSE
CRABP2	P29373	15693	n/d	3	Jurkat cells	2	2	10.1	5.98	P0339507A	7.9382e+07	8.70302e+07	7.38477e+07	3.15205e+07	3.90074e+07	3.27789e+07	4.86164e+07	3.3434e+07		4.14611e+07	FALSE
CRIP1	P50238	8533	n/d	3	Jurkat cells	2	2	19.5	6.64	P0339507A	1.84267e+08	2.56542e+08	2.16389e+08	7.18232e+07	6.64785e+07	6.69019e+07	8.66012e+07	8.64711e+07		1.02254e+08	FALSE
CRISP3	P54108	30116	n/d	3	Jurkat cells	2	2	7.8	6.88	P0339507A	9.40657e+07	1.12321e+08	1.00641e+08	5.49385e+07	7.86139e+07	5.00588e+07	8.15894e+07	4.3356e+07		5.99634e+07	FALSE
CRLF3	Q8IUI8	49765	n/d	3	Jurkat cells	3	3	5.4	6.18	P0339507A	1.47316e+08	1.91785e+08	1.46847e+08	4.14263e+07	2.81634e+07	2.72206e+07	3.11665e+07	2.5137e+07		2.978e+07	FALSE
CRNN	Q9UBG3	53533	n/d	3	Jurkat cells	10	12	22	7.29	P0339507A	1.55328e+08	1.99392e+08	2.21257e+08	1.25327e+08	1.76112e+08	9.15896e+07	1.48278e+08	6.89261e+07		1.05965e+08	FALSE
CS	O75390	51712	n/d	3	Jurkat cells	7	8	14.4	6.94	P0339507A	5.16634e+08	7.94391e+08	8.3978e+08	3.74356e+08	1.73413e+08	1.92698e+08	2.00519e+08	1.95938e+08		1.72303e+08	FALSE
CSDE1	O75534	93741	n/d	3	Jurkat cells	7	7	8.1	6.46	P0339507A	2.31746e+08	3.56246e+08	3.22207e+08	1.18344e+08	4.98802e+07	4.6731e+07	4.64187e+07	4.31903e+07		3.70396e+07	FALSE
CSE1L	P55060	110415	n/d	3	Jurkat cells	18	18	16.3	6.97	P0339507A	1.16015e+09	2.08044e+09	1.8702e+09	6.27015e+08	2.5116e+08	2.45249e+08	2.66739e+08	2.68548e+08		2.63926e+08	FALSE
CSK	P41240	50704	KINASE	3	Jurkat cells	15	15	38.4	6.99	P0339507A	4.63599e+08	1.60554e+09	1.90042e+09	7.6801e+08	1.42637e+08	9.73725e+07	9.87265e+07	6.86712e+07		9.39328e+07	TRUE
CSN1S1	P02662	24529	contaminant	3	Jurkat cells	6	10		8.5	P0339507A	1.83835e+08	2.30516e+08	2.22504e+08	1.1512e+08	2.45603e+08	8.11665e+07	1.45845e+08	1.94664e+08		9.41487e+07	FALSE
CSNK2A1	P68400	45143	KINASE	3	Jurkat cells	2	2	7.9	6.23	P0339507A	4.67335e+07	9.35741e+07	1.15076e+08	5.56771e+07	1.99959e+07	1.79304e+07	1.94965e+07	1.49939e+07		1.45068e+07	FALSE
CSRP1	P21291	20567	n/d	3	Jurkat cells	2	2	11.4	5.79	P0339507A	3.39166e+07	3.56883e+07	2.43893e+07	8.61099e+06	6.97879e+06	5.54796e+06	5.12879e+06	5.037e+06		5.4362e+06	FALSE
CST1	P01037	16387	potential contaminant	3	Jurkat cells	2	2	20.6	6.81	P0339507A	2.87201e+07	2.93666e+07	2.38236e+07	1.364e+07	2.6767e+07	1.89924e+07	3.97648e+07	1.79092e+07		2.79115e+07	FALSE
CST2	P09228	16445	potential contaminant	3	Jurkat cells	2	2	13.5	6.13	P0339507A	2.92684e+07	3.32686e+07	2.81102e+07	2.59348e+07	5.1036e+07	2.54854e+07	3.41381e+07	2.77281e+07		3.19076e+07	FALSE
CST6	Q15828	16511	n/d	3	Jurkat cells	2	2	14.1	6.6	P0339507A	6.07977e+07	6.50118e+07	5.52853e+07	3.52069e+07	5.2295e+07	5.38007e+07	7.0447e+07	4.67254e+07		5.69238e+07	FALSE
CSTA	P01040	11006	contaminant	3	Jurkat cells	6	7	67.3	7.22	P0339507A	3.61222e+08	3.18851e+08	1.94984e+08	2.3908e+08	4.47234e+08	3.62353e+08	4.32556e+08	3.75383e+08		4.75313e+08	FALSE
CSTB	P04080	11139	n/d	3	Jurkat cells	4	5	46.9	6.97	P0339507A	4.50447e+07	6.35759e+07	6.33422e+07	4.08243e+07	3.75689e+07	2.36806e+07	3.18085e+07	1.78851e+07		2.17847e+07	FALSE
CTBP1	Q13363	47535	OXIDOREDUCTASE	3	Jurkat cells	3	3	7.5	6.34	P0339507A	8.89631e+07	1.55327e+08	1.65332e+08	4.83011e+07	3.11417e+07	3.2648e+07	3.84521e+07	3.53141e+07		4.11984e+07	FALSE
CTNNBL1	Q8WYA6	65173	n/d	3	Jurkat cells	5	5	7.3	6.03	P0339507A	1.53197e+08	2.27264e+08	1.89248e+08	7.09478e+07	3.67859e+07	2.67424e+07	3.68325e+07	2.57272e+07		2.73568e+07	FALSE
CTPS1	P17812	66690	n/d	3	Jurkat cells	9	9	16.9	6.6	P0339507A	4.86687e+08	6.87201e+08	5.61209e+08	1.58841e+08	6.79808e+07	6.4267e+07	6.64638e+07	6.30032e+07		6.05206e+07	FALSE
CTSA	P10619	54465	PROTEASE	3	Jurkat cells	7	7	15.2	7.09	P0339507A	1.36971e+08	1.77648e+08	6.88388e+08	6.42944e+08	1.91522e+08	1.34821e+08	1.57296e+08	1.14847e+08		1.75748e+08	TRUE
CTSD	P07339	44552	PROTEASE	3	Jurkat cells	8	9	23.3	7.17	P0339507A	4.7032e+08	402874186	3.77362e+08	2.03748e+08	3.76026e+08	3.39995e+08	5.55673e+08	3.84905e+08		5.50246e+08	FALSE
CYB5R3	P00387	38226	OXIDOREDUCTASE	3	Jurkat cells	3	3	15.6	6.58	P0339507A	9.84756e+07	1.17991e+08	1.30664e+08	4.89327e+07	2.2253e+07	2.34727e+07	1.81772e+07	2.0787e+07		1.65696e+07	FALSE
CYC1	P08574	35422	n/d	3	Jurkat cells	2	2	6.2	6.57	P0339507A	7.59087e+07	1.03216e+08	1.29396e+08	8.57808e+07	6.4539e+07	6.97612e+07	1.05433e+08	7.31668e+07		6.49003e+07	FALSE
CYCS	P99999	11749	n/d	3	Jurkat cells	2	2	17.1	6.86	P0339507A	5.72368e+07	7.63237e+07	6.48021e+07	3.47926e+07	2.77885e+07	2.46269e+07	2.93232e+07	1.92158e+07		1.14382e+07	FALSE
CYFIP1	Q7L576	145181	n/d	3	Jurkat cells	9	9	9.2	6.65	P0339507A	4.23789e+08	7.15607e+08	6.73535e+08	2.51975e+08	1.2185e+08	1.02404e+08	1.10644e+08	1.05432e+08		1.05989e+08	FALSE
CYFIP2	Q96F07	145672	n/d	3	Jurkat cells	17	17	22.5	7	P0339507A	8.93514e+08	1.52815e+09	1.37323e+09	3.69299e+08	1.24068e+08	1.33365e+08	1.46567e+08	1.35549e+08		1.37463e+08	FALSE
DARS	P14868	57136	n/d	3	Jurkat cells	11	13	23.2	6.56	P0339507A	5.18677e+08	6.18924e+08	5.21971e+08	1.69071e+08	9.96237e+07	8.06186e+07	1.02131e+08	8.61287e+07		9.03151e+07	FALSE
DBR1	Q9UK59	61554	n/d	3	Jurkat cells	4	4	7.7	6.55	P0339507A	2.49006e+08	3.44354e+08	2.75618e+08	8.6259e+07	5.14229e+07	5.04779e+07	5.22753e+07	5.16395e+07		5.02738e+07	FALSE
DCAF1	Q9Y4B6	169005	n/d	3	Jurkat cells	2	2	1.3	6.19	P0339507A	6.42405e+07	9.32732e+07	8.18776e+07	2.65233e+07	3.00337e+07	1.39935e+07	1.97681e+07	1.17862e+07		1.23999e+07	FALSE
DCD	P81605	11284	contaminant	3	Jurkat cells	8	11	46.4	8.24	P0339507A	1.23159e+09	1.08501e+09	5.88066e+08	5.08845e+08	1.13939e+09	1.06571e+09	1.47851e+09	1.11434e+09		1.74613e+09	FALSE
DCTN1	Q14203	141693	n/d	3	Jurkat cells	7	7	5.6	6.57	P0339507A	2.81993e+08	4.9443e+08	5.07607e+08	1.81349e+08	6.69896e+07	6.62781e+07	7.37613e+07	7.08175e+07		6.86868e+07	FALSE
DCXR	Q7Z4W1	25913	OXIDOREDUCTASE	3	Jurkat cells	3	3	13.5	6.37	P0339507A	1.05073e+08	1.29581e+08	1.1438e+08	4.88441e+07	5.77166e+07	4.4863e+07	5.87838e+07	4.41869e+07		5.50835e+07	FALSE
DDAH2	O95865	29644	n/d	3	Jurkat cells	2	2	7	6.37	P0339507A	4.38751e+07	6.35635e+07	7.39257e+07	2.47357e+07	1.58983e+07	1.45613e+07	2.2489e+07	1.51943e+07		2.17763e+07	FALSE
DDB1	Q16531	126966	n/d	3	Jurkat cells	38	44	29.5	7.46	P0339507A	3.82366e+09	6.57043e+09	5.3356e+09	1.39012e+09	5.77973e+08	5.61898e+08	5.79068e+08	5.78999e+08		5.23054e+08	FALSE
DDOST	P39656	50800	n/d	3	Jurkat cells	3	3	5.5	6.12	P0339507A	3.9454e+07	5.49193e+07	7.67153e+07	3.62754e+07	2.54659e+07	2.15986e+07	2.78585e+07	2.23411e+07		2.1854e+07	FALSE
DDX1	Q92499	82431	n/d	3	Jurkat cells	20	28	29.3	7.35	P0339507A	1.93373e+09	2.95846e+09	2.78039e+09	7.15936e+08	2.3686e+08	2.34009e+08	2.69909e+08	2.37358e+08		2.22544e+08	FALSE
DDX17	Q92841	80272	n/d	3	Jurkat cells	16	19	35.7	7.45	P0339507A	1.58401e+09	2.48648e+09	2.35918e+09	6.53993e+08	1.95385e+08	1.96376e+08	2.05637e+08	1.88256e+08		1.63351e+08	FALSE
DDX18	Q9NVP1	75406	n/d	3	Jurkat cells	3	3	5.2	6.32	P0339507A	1.58945e+08	1.94552e+08	1.82506e+08	7.36562e+07	3.97878e+07	4.06344e+07	3.45794e+07	3.93546e+07		4.17353e+07	FALSE
DDX21	Q9NR30	87343	n/d	3	Jurkat cells	11	11	16.2	6.53	P0339507A	4.49658e+08	5.65744e+08	4.40555e+08	1.31307e+08	8.23463e+07	6.48474e+07	6.97372e+07	6.62535e+07		6.60707e+07	FALSE
DDX23	Q9BUQ8	95581	n/d	3	Jurkat cells	4	4	4	6.27	P0339507A	7.74357e+07	1.12559e+08	1.03287e+08	3.63672e+07	1.97294e+07	1.72148e+07	2.14181e+07	1.85907e+07		1.59233e+07	FALSE
DDX24	Q9GZR7	96331	n/d	3	Jurkat cells	2	2	2	6.04	P0339507A	8.40084e+07	1.18595e+08	1.03402e+08	3.10372e+07	1.233e+07	1.1963e+07	1.50242e+07	1.17733e+07		1.149e+07	FALSE
DDX39B	Q13838	50679	n/d	3	Jurkat cells	7	7	15.9	6.85	P0339507A	4.39846e+08	6.83488e+08	7.18246e+08	2.24825e+08	8.25111e+07	7.57381e+07	8.25565e+07	7.04376e+07		7.38858e+07	FALSE
DDX3X	O00571	73243	n/d	3	Jurkat cells	6	6	10.1	6.51	P0339507A	1.58133e+08	2.41892e+08	2.51249e+08	8.64317e+07	3.86113e+07	3.42401e+07	3.8417e+07	3.8422e+07		3.45571e+07	FALSE
DDX42	Q86XP3	102974	n/d	3	Jurkat cells	2	2	1.7	6.2	P0339507A	7.28247e+07	1.1873e+08	1.07832e+08	3.63187e+07	1.57879e+07	1.54661e+07	1.56051e+07	1.07019e+07		1.13593e+07	FALSE
DDX46	Q7L014	117361	n/d	3	Jurkat cells	14	15	12	7.11	P0339507A	1.43608e+09	1.7198e+09	1.09286e+09	4.35673e+08	2.90709e+08	1.96392e+08	2.31628e+08	2.39101e+08		2.25599e+08	FALSE
DDX5	P17844	69147	n/d	3	Jurkat cells	12	12	19.1	7.18	P0339507A	1.52357e+09	2.45562e+09	2.42229e+09	7.16653e+08	1.69859e+08	1.75791e+08	1.9814e+08	2.05484e+08		1.84084e+08	FALSE
DDX58	O95786	106598	n/d	3	Jurkat cells	3	3	3.6	6.53	P0339507A	5.80279e+07	8.50618e+07	8.97827e+07	3.15726e+07	1.48001e+07	9.48925e+06	1.20631e+07	1.09889e+07		8.5577e+06	FALSE
DDX6	P26196	54416	n/d	3	Jurkat cells	7	7	17.4	6.67	P0339507A	2.57225e+08	4.2143e+08	4.09094e+08	1.36441e+08	5.28645e+07	5.17157e+07	5.83679e+07	5.39495e+07		4.88726e+07	FALSE
DEF6	Q9H4E7	73909	n/d	3	Jurkat cells	2	2	3	6.14	P0339507A	8.59057e+07	1.14606e+08	1.06312e+08	4.43233e+07	2.7622e+07	2.3541e+07	2.63317e+07	2.29619e+07		2.34689e+07	FALSE
DENND4C	Q5VZ89	217816	n/d	3	Jurkat cells	3	3	1.6	6.07	P0339507A	7.03853e+07	8.96007e+07	7.40236e+07	2.70873e+07	2.49021e+07	2.38004e+07	2.65106e+07	1.87814e+07		2.39676e+07	FALSE
DERL1	Q9BUN8	28800	n/d	3	Jurkat cells	3	3	10.4	6.66	P0339507A	1.58942e+08	4.07681e+08	4.90828e+08	1.14738e+08	3.80749e+07	3.75643e+07	4.02696e+07	4.0243e+07		3.78004e+07	FALSE
DGKA	P23743	82629	n/d	3	Jurkat cells	6	6	9.7	6.48	P0339507A	1.86432e+08	3.14343e+08	2.77791e+08	7.29457e+07	3.40666e+07	3.52378e+07	3.78724e+07	3.1097e+07		3.22034e+07	FALSE
DGKZ	Q13574	106029	n/d	3	Jurkat cells	7	7	7.4	6.44	P0339507A	3.4856e+08	5.40747e+08	4.00328e+08	1.1096e+08	5.86325e+07	5.26263e+07	6.35912e+07	5.2464e+07		5.5922e+07	FALSE
DHCR24	Q15392	60101	OXIDOREDUCTASE	3	Jurkat cells	3	3	7.4	6.15	P0339507A	9.0322e+07	1.32818e+08	1.35457e+08	4.9863e+07	2.05282e+07	1.75484e+07	1.85537e+07	1.43342e+07		1.7421e+07	FALSE
DHCR7	Q9UBM7	54489	OXIDOREDUCTASE	3	Jurkat cells	4	6	13.1	7.14	P0339507A	3.56571e+08	5.58052e+08	6.68923e+08	2.04845e+08	7.17843e+07	7.69685e+07	8.73845e+07	8.09827e+07		6.991e+07	FALSE
DHRS4	Q9BTZ2	29537	OXIDOREDUCTASE	3	Jurkat cells	2	2	6.1	6.18	P0339507A	5.36575e+07	1.24635e+08	1.77393e+08	5.8552e+07	1.38124e+07	1.26907e+07	1.17692e+07	9.05385e+06		9.98419e+06	FALSE
DHX15	O43143	90932	n/d	3	Jurkat cells	16	20	22.8	7.29	P0339507A	1.40013e+09	2.20185e+09	1.98573e+09	5.53288e+08	1.8851e+08	1.85647e+08	1.99798e+08	1.78979e+08		1.68325e+08	FALSE
DHX29	Q7Z478	155234	n/d	3	Jurkat cells	3	3	2.8	5.89	P0339507A	4.05614e+07	6.40487e+07	6.37725e+07	2.2184e+07	1.05715e+07	1.06175e+07	1.10037e+07	9.87128e+06		1.14965e+07	FALSE
DHX30	Q7L2E3	136114	n/d	3	Jurkat cells	3	3	2.6	5.92	P0339507A	6.87344e+07	8.28325e+07	7.04225e+07	2.83e+07	1.37484e+07	1.56689e+07	1.38513e+07	1.47233e+07		1.56772e+07	FALSE
DHX37	Q8IY37	129544	n/d	3	Jurkat cells	2	2	1.6	6.08	P0339507A	4.92317e+07	6.65188e+07	5.61036e+07	2.02872e+07	1.218e+07	9.93636e+06	1.35352e+07	1.06086e+07		1.16604e+07	FALSE
DHX9	Q08211	140957	n/d	3	Jurkat cells	51	68	46.1	7.92	P0339507A	6.45821e+09	1.16681e+10	1.15633e+10	3.05475e+09	8.37846e+08	8.25677e+08	8.44674e+08	8.97917e+08		7.32668e+08	FALSE
DIAPH1	O60610	141346	n/d	3	Jurkat cells	18	18	14.1	6.97	P0339507A	1.29868e+09	2.44341e+09	1.8015e+09	5.30152e+08	2.34436e+08	2.28638e+08	2.42812e+08	2.27262e+08		2.08976e+08	FALSE
DIP2B	Q9P265	171490	n/d	3	Jurkat cells	16	16	12.6	6.79	P0339507A	7.76853e+08	1.4705e+09	1.07455e+09	2.92549e+08	1.3661e+08	1.28042e+08	1.5314e+08	1.30944e+08		1.2841e+08	FALSE
DIS3	Q9Y2L1	109001	n/d	3	Jurkat cells	10	10	9.8	6.27	P0339507A	3.23488e+08	5.05998e+08	4.62036e+08	1.57275e+08	9.93293e+07	8.78188e+07	9.48923e+07	8.11314e+07		9.10927e+07	FALSE
DKC1	O60832	57673	n/d	3	Jurkat cells	2	2	3.1	6.32	P0339507A	8.38224e+07	8.81711e+07	8.24084e+07	4.01723e+07	3.3402e+07	3.21732e+07	3.60064e+07	3.54969e+07		3.53546e+07	FALSE
DLAT	P10515	68996	n/d	3	Jurkat cells	2	2	3.6	6.52	P0339507A	7.47597e+07	9.38243e+07	1.01058e+08	2.98719e+07	1.00825e+07	1.20532e+07	1.49364e+07	1.20382e+07		1.20297e+07	FALSE
DLD	P09622	54177	OXIDOREDUCTASE	3	Jurkat cells	4	4	9.4	6.49	P0339507A	1.10592e+08	1.6262e+08	1.4008e+08	4.98382e+07	2.78179e+07	2.55115e+07	2.95488e+07	2.45305e+07		2.34973e+07	FALSE
DMXL1	Q9Y485	337835	n/d	3	Jurkat cells	2	2	0.6	6.27	P0339507A	7.66438e+07	1.0462e+08	9.65452e+07	3.20736e+07	1.17404e+07	1.43426e+07	1.28307e+07	1.40999e+07		1.38513e+07	FALSE
DMXL2	Q8TDJ6	339725	n/d	3	Jurkat cells	4	4	1.9	6.01	P0339507A	5.19566e+07	8.51239e+07	8.18333e+07	2.7185e+07	1.17089e+07	7.05516e+06	1.08344e+07	8.23095e+06		7.05896e+06	FALSE
DNAJA1	P31689	44868	n/d	3	Jurkat cells	8	8	21.2	7.05	P0339507A	1.15334e+09	1.48836e+09	9.55178e+08	2.62976e+08	1.2844e+08	1.05472e+08	1.22094e+08	1.22447e+08		1.36534e+08	FALSE
DNAJA2	O60884	45745	n/d	3	Jurkat cells	3	3	6.3	6.15	P0339507A	9.07597e+07	1.14513e+08	1.10495e+08	4.6843e+07	3.07677e+07	2.79543e+07	2.66895e+07	2.33907e+07		2.74497e+07	FALSE
DNAJC13	O75165	254412	n/d	3	Jurkat cells	21	21	10.7	6.6	P0339507A	6.53455e+08	1.23349e+09	1.34424e+09	4.29569e+08	1.35707e+08	1.20383e+08	1.3493e+08	1.21056e+08		1.06826e+08	FALSE
DNM2	P50570	98063	n/d	3	Jurkat cells	3	3	2.9	6.27	P0339507A	8.41651e+07	1.41597e+08	1.62366e+08	6.50896e+07	3.63783e+07	2.67903e+07	3.10291e+07	2.74353e+07		2.74405e+07	FALSE
DNMT1	P26358	184817	MT	3	Jurkat cells	59	64	33.5	8.04	P0339507A	8.24721e+09	1.19521e+10	7.7625e+09	1.55802e+09	8.00136e+08	6.4331e+08	6.96036e+08	5.85519e+08		6.86223e+08	FALSE
DNMT3A	Q9Y6K1	101857	n/d	3	Jurkat cells	4	4	3.6	6.16	P0339507A	1.20216e+08	1.89723e+08	2.03446e+08	6.37804e+07	2.33355e+07	1.21083e+07	3.41129e+07	1.10727e+07		1.24199e+07	FALSE
DNPEP	Q9ULA0	52428	PROTEASE	3	Jurkat cells	3	3	6.8	6.34	P0339507A	1.02699e+08	1.63446e+08	1.68703e+08	4.88676e+07	2.72608e+07	2.53746e+07	2.76661e+07	2.5889e+07		2.76359e+07	FALSE
DOCK10	Q96BY6	249488	n/d	3	Jurkat cells	13	13	5.1	6.53	P0339507A	4.31015e+08	6.74754e+08	7.23677e+08	2.77526e+08	1.20816e+08	1.1167e+08	1.55465e+08	1.13732e+08		1.24267e+08	FALSE
DOCK11	Q5JSL3	237668	n/d	3	Jurkat cells	15	15	6.9	6.55	P0339507A	4.86864e+08	7.85584e+08	9.67318e+08	3.698e+08	1.17635e+08	1.11606e+08	1.21203e+08	9.91238e+07		9.53324e+07	FALSE
DOCK2	Q92608	211946	n/d	3	Jurkat cells	20	21	10.7	6.84	P0339507A	8.12007e+08	1.62376e+09	1.86822e+09	5.82244e+08	1.56236e+08	1.73554e+08	1.95616e+08	1.75519e+08		1.71696e+08	FALSE
DOCK7	Q96N67	241410	n/d	3	Jurkat cells	25	25	12.5	6.85	P0339507A	1.12122e+09	2.03814e+09	2.22963e+09	8.84106e+08	2.48174e+08	2.47082e+08	2.53568e+08	2.41541e+08		2.30921e+08	FALSE
DPP9	Q86TI2	101668	PROTEASE	3	Jurkat cells	3	3	2.3	6.03	P0339507A	7.87821e+07	1.1947e+08	1.20882e+08	3.54517e+07	1.76863e+07	1.36194e+07	1.70068e+07	1.25163e+07		1.24201e+07	FALSE
DPYSL2	Q16555	62293	PROTEASE	3	Jurkat cells	9	10	17.5	6.73	P0339507A	4.62877e+08	8.19048e+08	3.89895e+08	1.21348e+08	7.30964e+07	6.17419e+07	7.34677e+07	6.39501e+07		6.497e+07	FALSE
DRG1	Q9Y295	40542	n/d	3	Jurkat cells	4	4	13.1	6.11	P0339507A	1.20263e+08	1.78774e+08	1.63599e+08	5.15582e+07	1.80247e+07	1.53967e+07	1.75695e+07	1.5725e+07		1.62635e+07	FALSE
DSC1	Q08554	93834	contaminant	3	Jurkat cells	17	25	24.6	8.1	P0339507A	1.00707e+09	8.08965e+08	5.69309e+08	4.54258e+08	990045684	9.22908e+08	1.30106e+09	1.04491e+09		1.39087e+09	FALSE
DSC3	Q14574	93453	n/d	3	Jurkat cells	11	11	14.5	6.93	P0339507A	3.59237e+08	2.81808e+08	1.9968e+08	1.42899e+08	3.43446e+08	3.46357e+08	4.69034e+08	3.41212e+08		4.80393e+08	FALSE
DSG1	Q02413	113746	contaminant	3	Jurkat cells	27	46	31.4	7.88	P0339507A	2.19355e+09	1.8486e+09	1.3195e+09	1.01268e+09	2.18607e+09	2.0217e+09	2.95021e+09	2.43636e+09		3.01819e+09	FALSE
DSP	P15924	331770	contaminant	3	Jurkat cells	170	236	50.4	8.06	P0339507A	1.33725e+10	1.18045e+10	8.50487e+09	6.75888e+09	1.48945e+10	1.1912e+10	1.91195e+10	17739040994		1.71143e+10	FALSE
DSTN	P60981	18506	n/d	3	Jurkat cells	2	2	13.3	6.55	P0339507A	6.24762e+07	7.67177e+07	7.45969e+07	2.60152e+07	1.74726e+07	1.20504e+07	1.3848e+07	1.09945e+07		1.14715e+07	FALSE
DSTYK	Q6XUX3	105204	KINASE	3	Jurkat cells	3	3	3.7	6.06	P0339507A	2.10236e+07	4.12833e+07	8.52434e+07	5.44098e+07	1.47964e+07	9.5133e+06	7.5134e+06	4.71e+06		5.80604e+06	TRUE
DUT	P33316	26563	n/d	3	Jurkat cells	2	2	7.5	6.32	P0339507A	1.14974e+08	1.67031e+08	1.55996e+08	6.27397e+07	3.38696e+07	3.87878e+07	4.11929e+07	3.6552e+07		3.31388e+07	FALSE
DYNC1H1	Q14204	532401	n/d	3	Jurkat cells	192	246	41.7	7.9	P0339507A	1.30745e+10	26173577859	4.13855e+10	25007812423	4.43872e+09	4.58589e+09	4.45829e+09	5.51791e+09		3.84356e+09	FALSE
DYNC1I2	Q13409	71456	n/d	3	Jurkat cells	3	3	6	6.18	P0339507A	1.05701e+08	1.53561e+08	1.21796e+08	3.82188e+07	2.62627e+07	2.0497e+07	3.31777e+07	1.75833e+07		1.9251e+07	FALSE
DYNLL1	P63167	10366	n/d	3	Jurkat cells	2	2	21.3	7.53	P0339507A	2.08598e+08	3.22165e+08	3.13698e+08	1.03009e+08	5.00914e+07	4.14226e+07	5.9484e+07	5.59905e+07		3.64037e+07	FALSE
ECH1	Q13011	35816	n/d	3	Jurkat cells	5	5	15.5	6.41	P0339507A	2.88532e+08	4.59877e+08	5.53524e+08	2.02532e+08	7.70145e+07	7.38e+07	1.13001e+08	8.04331e+07		6.99606e+07	FALSE
ECI2	O75521	43585	n/d	3	Jurkat cells	2	2	7.4	5.81	P0339507A	1.714e+07	2.75373e+07	2.41174e+07	8.13179e+06	6.64916e+06	7.48896e+06	7.71612e+06	5.62435e+06		7.5238e+06	FALSE
ECM1	Q16610	63563	n/d	3	Jurkat cells	9	10	15.2	7.35	P0339507A	6.9667e+08	6.30029e+08	5.08746e+08	3.53116e+08	6.62992e+08	5.82207e+08	8.59539e+08	6.68458e+08		8.92663e+08	FALSE
EDC4	Q6P2E9	151659	n/d	3	Jurkat cells	4	4	2.1	6.53	P0339507A	2.11343e+08	3.40861e+08	2.07968e+08	5.15197e+07	2.76538e+07	2.26844e+07	2.60805e+07	2.22635e+07		2.14311e+07	FALSE
EEF1A1	P68104	50140	n/d	3	Jurkat cells	14	26	30.7	8.13	P0339507A	3.56833e+09	5.27655e+09	4.85445e+09	1.49116e+09	6.19229e+08	5.54031e+08	6.62581e+08	6.1725e+08		6.24826e+08	FALSE
EEF1B2	P24534	24763	n/d	3	Jurkat cells	6	6	25.3	6.95	P0339507A	5.50286e+08	9.53467e+08	8.94147e+08	3.12446e+08	1.48845e+08	1.72083e+08	1.75381e+08	1.76313e+08		1.50405e+08	FALSE
EEF1D	P29692	71407	n/d	3	Jurkat cells	3	4	12.1	6.34	P0339507A	7.51997e+07	1.15963e+08	1.6634e+08	7.52939e+07	3.02456e+07	3.0675e+07	3.33568e+07	2.92572e+07		2.67485e+07	FALSE
EEF1G	P26641	56149	n/d	3	Jurkat cells	9	9	17.8	6.85	P0339507A	2.66124e+08	4.15597e+08	4.2417e+08	1.5103e+08	7.00913e+07	5.55842e+07	8.00053e+07	6.00291e+07		6.25362e+07	FALSE
EEF2	P13639	95337	n/d	3	Jurkat cells	42	66	48.3	8.04	P0339507A	6.64449e+09	1.24e+10	1.2339e+10	3.78395e+09	1.16926e+09	1.22596e+09	1.33467e+09	1.248e+09		1.01615e+09	FALSE
EEFSEC	P57772	65304	n/d	3	Jurkat cells	3	3	4.7	6.09	P0339507A	9.24741e+07	1.22655e+08	7.61136e+07	1.83176e+07	1.55992e+07	1.30616e+07	1.37645e+07	1.25639e+07		1.31898e+07	FALSE
EFL1	Q7Z2Z2	125428	n/d	3	Jurkat cells	4	4	3.7	6.19	P0339507A	1.85443e+08	2.46268e+08	1.4257e+08	2.9359e+07	2.04029e+07	1.85906e+07	2.65683e+07	1.56857e+07		1.72225e+07	FALSE
EFTUD2	Q15029	109434	n/d	3	Jurkat cells	11	11	14.7	6.98	P0339507A	3.87977e+08	7.10206e+08	7.20824e+08	2.14599e+08	5.97842e+07	7.20954e+07	6.54326e+07	6.42135e+07		4.8959e+07	FALSE
EIF2A	Q9BY44	64989	n/d	3	Jurkat cells	2	2	2.4	6.08	P0339507A	8.63247e+07	1.29448e+08	1.22602e+08	3.71515e+07	1.62354e+07	1.6488e+07	1.83741e+07	1.81408e+07		1.83887e+07	FALSE
EIF2AK2	P19525	62094	KINASE	3	Jurkat cells	20	28	32.1	7.66	P0339507A	4.06588e+08	1.85196e+09	7.20322e+09	6.06147e+09	1.07274e+09	4.25686e+08	2.39867e+08	1.56851e+08		1.54049e+08	TRUE
EIF2AK4	Q9P2K8	186908	KINASE	3	Jurkat cells	10	10	7.6	6.3	P0339507A	1.43431e+08	2.90811e+08	4.33539e+08	1.64505e+08	5.48701e+07	4.00978e+07	4.08849e+07	3.32093e+07		3.20659e+07	TRUE
EIF2B4	Q9UI10	59615	n/d	3	Jurkat cells	2	2	4.4	5.84	P0339507A	3.271e+07	4.26995e+07	3.73164e+07	1.6053e+07	1.39931e+07	1.25883e+07	1.20554e+07	1.12902e+07		1.17787e+07	FALSE
EIF2S1	P05198	36112	n/d	3	Jurkat cells	4	4	14.9	6.1	P0339507A	9.23755e+07	1.11928e+08	1.11595e+08	4.48463e+07	3.18572e+07	2.45547e+07	2.72096e+07	1.8837e+07		2.24139e+07	FALSE
EIF2S2	P20042	38388	n/d	3	Jurkat cells	5	5	12.9	6.5	P0339507A	3.46873e+08	4.50296e+08	3.81079e+08	1.31051e+08	7.4776e+07	6.25901e+07	6.01978e+07	6.00116e+07		5.56604e+07	FALSE
EIF2S3	P41091	51109	n/d	3	Jurkat cells	9	9	18	7.01	P0339507A	5.63978e+08	9.33971e+08	9.40046e+08	2.93683e+08	1.1e+08	1.05319e+08	1.23485e+08	1.00783e+08		8.87502e+07	FALSE
EIF3A	Q14152	166567	n/d	3	Jurkat cells	2	2	1.5	6.49	P0339507A	6.26144e+07	9.73705e+07	1.0201e+08	3.44585e+07	1.48256e+07	1.34607e+07	1.24854e+07	1.14257e+07		1.00254e+07	FALSE
EIF3B	P55884	99028	n/d	3	Jurkat cells	3	3	4.7	6.1	P0339507A	5.01387e+07	6.66235e+07	6.62411e+07	2.54576e+07	1.98287e+07	1.80349e+07	1.84722e+07	1.65801e+07		2.03338e+07	FALSE
EIF3C	Q99613	105343	n/d	3	Jurkat cells	10	10	10.4	6.7	P0339507A	5.94552e+08	7.89966e+08	7.02125e+08	2.51217e+08	1.37491e+08	1.17474e+08	1.16679e+08	1.13561e+08		1.30845e+08	FALSE
EIF3D	O15371	63972	n/d	3	Jurkat cells	7	7	16.6	6.74	P0339507A	1.96429e+08	2.69722e+08	2.41772e+08	8.87811e+07	5.74043e+07	5.27007e+07	5.99951e+07	5.73281e+07		5.20092e+07	FALSE
EIF3E	P60228	52220	n/d	3	Jurkat cells	2	2	4.9	6.42	P0339507A	5.43607e+07	7.06552e+07	8.04412e+07	3.29798e+07	2.4553e+07	2.33003e+07	2.84896e+07	2.41882e+07		2.68447e+07	FALSE
EIF3F	O00303	37563	PROTEASE	3	Jurkat cells	3	3	9.8	6.39	P0339507A	9.98749e+07	1.3497e+08	1.41144e+08	5.17126e+07	3.92843e+07	2.72697e+07	3.48113e+07	2.42192e+07		2.76758e+07	FALSE
EIF3I	Q13347	36501	n/d	3	Jurkat cells	6	7	21.2	6.83	P0339507A	4.38747e+08	5.99675e+08	5.27186e+08	1.73878e+08	8.2661e+07	7.58163e+07	8.35516e+07	7.2976e+07		7.748e+07	FALSE
EIF3L	Q9Y262	66726	n/d	3	Jurkat cells	7	7	12.9	6.57	P0339507A	1.72048e+08	2.89342e+08	3.36767e+08	1.08263e+08	3.63252e+07	3.55835e+07	4.32395e+07	3.61331e+07		2.87472e+07	FALSE
EIF4A1	P60842	46153	n/d	3	Jurkat cells	4	5	35.2	7.01	P0339507A	5.87704e+08	8.59646e+08	8.22758e+08	2.14782e+08	9.4659e+07	8.38382e+07	1.0816e+08	8.99844e+07		9.92784e+07	FALSE
EIF4A3	P38919	46871	n/d	3	Jurkat cells	6	7	14.1	6.78	P0339507A	4.16717e+08	6.35637e+08	6.355e+08	1.9074e+08	7.47588e+07	7.07061e+07	7.86326e+07	6.58605e+07		7.01938e+07	FALSE
EIF4G1	Q04637	176235	n/d	3	Jurkat cells	7	7	5.4	6.4	P0339507A	2.81271e+08	4.11125e+08	3.35797e+08	1.1177e+08	4.09264e+07	3.73072e+07	3.9476e+07	3.6525e+07		3.33409e+07	FALSE
EIF4G2	P78344	98149	n/d	3	Jurkat cells	2	2	1.9	6.25	P0339507A	7.59444e+07	1.08032e+08	9.9234e+07	32822493	1.50423e+07	1.30518e+07	1.71469e+07	1.26435e+07		1.30175e+07	FALSE
EIF5A	P63241	20170	n/d	3	Jurkat cells	5	6	37	7.22	P0339507A	3.01797e+08	5.23551e+08	5.6154e+08	1.91585e+08	8.15057e+07	8.13949e+07	1.10528e+08	8.75071e+07		7.56524e+07	FALSE
EIF6	P56537	26599	n/d	3	Jurkat cells	4	4	29	6.73	P0339507A	9.94231e+07	1.31974e+08	1.35579e+08	5.72524e+07	3.63501e+07	3.16243e+07	4.01247e+07	3.24159e+07		4.0058e+07	FALSE
ELAC2	Q9BQ52	92218	n/d	3	Jurkat cells	4	4	4.1	6.51	P0339507A	2.4507e+08	4.28542e+08	3.92936e+08	9.79095e+07	2.50459e+07	2.99654e+07	3.55578e+07	3.15556e+07		2.59612e+07	FALSE
ELAVL1	Q15717	38996	n/d	3	Jurkat cells	3	3	10.1	6.49	P0339507A	1.12798e+08	1.6867e+08	1.83072e+08	7.83209e+07	3.64525e+07	3.22252e+07	3.29881e+07	3.2043e+07		2.91411e+07	FALSE
ELMO1	Q92556	83829	n/d	3	Jurkat cells	4	4	5.8	6.03	P0339507A	4.29045e+07	6.52139e+07	7.54434e+07	2.80212e+07	1.21567e+07	1.09085e+07	1.26729e+07	9.97727e+06		8.18906e+06	FALSE
ELOC	Q15369	12473	n/d	3	Jurkat cells	3	3	25.9	6.44	P0339507A	1.33067e+08	1.86704e+08	2.42379e+08	8.91159e+07	2.44294e+07	2.4044e+07	1.63668e+07	1.92215e+07		8.90376e+06	FALSE
ELOVL5	Q9NYP7	38402	n/d	3	Jurkat cells	4	6	12	7.26	P0339507A	6.24915e+08	1.01531e+09	6.49605e+08	1.73507e+08	9.33791e+07	8.45251e+07	8.84115e+07	9.37769e+07		8.48527e+07	FALSE
ELP1	O95163	150253	n/d	3	Jurkat cells	6	6	4.8	6.15	P0339507A	1.95611e+08	2.93264e+08	2.46719e+08	7.02491e+07	3.18727e+07	3.3601e+07	4.78603e+07	2.8367e+07		3.14804e+07	FALSE
ELP2	Q6IA86	99987	n/d	3	Jurkat cells	3	3	4	6.32	P0339507A	8.61051e+07	1.2736e+08	9.22345e+07	2.26291e+07	2.2097e+07	1.95237e+07	2.40868e+07	2.00456e+07		2.00582e+07	FALSE
EMG1	Q92979	26720	n/d	3	Jurkat cells	3	3	14.8	5.83	P0339507A	7.40888e+07	1.39906e+08	1.17407e+08	3.72777e+07	2.05723e+07	1.69539e+07	1.79664e+07	1.7449e+07		1.60988e+07	FALSE
ENO1	P06733	47168	n/d	3	Jurkat cells	15	16	39.4	7.3	P0339507A	9.41403e+08	1.09909e+09	1.0552e+09	4.12693e+08	3.69882e+08	2.95124e+08	4.4483e+08	3.5449e+08		3.85227e+08	FALSE
EP300	Q09472	264158	BROMO, HAT	3	Jurkat cells	2	2	0.7	5.83	P0339507A	4.47958e+07	5.72993e+07	3.9331e+07	1.25893e+07	8.7911e+06	6.11275e+06	8.98255e+06	5.58422e+06		6.47514e+06	FALSE
EP400	Q96L91	343485	n/d	3	Jurkat cells	2	2	1.1	5.35	P0339507A	2.75785e+07	4.05288e+07	3.56849e+07	1.26532e+07	7.66719e+06	5.38488e+06	5.81882e+06	4.93236e+06		5.18622e+06	FALSE
EPRS	P07814	170589	n/d	3	Jurkat cells	64	88	41.3	7.99	P0339507A	1.05021e+10	1.96034e+10	1.60571e+10	3.59522e+09	1.00647e+09	9.25712e+08	1.05885e+09	8.13756e+08		1.04038e+09	FALSE
ERH	P84090	12259	n/d	3	Jurkat cells	2	2	16.3	6.79	P0339507A	1.65666e+08	2.88835e+08	2.64975e+08	8.00286e+07	2.06951e+07	2.4573e+07	2.48902e+07	2.35002e+07		1.81814e+07	FALSE
ERO1A	Q96HE7	54392	OXIDOREDUCTASE	3	Jurkat cells	4	4	9.2	6.27	P0339507A	1.15237e+08	1.88293e+08	1.59099e+08	4.65613e+07	3.08414e+07	2.19161e+07	3.22657e+07	2.14121e+07		2.07731e+07	FALSE
ESD	P10768	31462	PROTEASE	3	Jurkat cells	4	5	10.6	7.24	P0339507A	3.58225e+08	7.06421e+08	1.34663e+09	6.34162e+08	1.11058e+08	7.72764e+07	7.30035e+07	6.19587e+07		6.6782e+07	FALSE
ESYT1	Q9BSJ8	124001	n/d	3	Jurkat cells	2	2	1.8	6.23	P0339507A	5.63389e+07	7.51213e+07	9.30668e+07	4.17386e+07	2.30346e+07	1.78933e+07	2.16317e+07	1.76718e+07		1.97918e+07	FALSE
ETF1	P62495	49030	n/d	3	Jurkat cells	4	4	13.5	5.97	P0339507A	6.42429e+07	9.25982e+07	9.36176e+07	2.98975e+07	1.55002e+07	1.48094e+07	1.70276e+07	1.11096e+07		1.33233e+07	FALSE
ETFA	P13804	35079	n/d	3	Jurkat cells	2	2	8.1	5.96	P0339507A	2.39115e+07	3.35858e+07	3.97172e+07	2.02072e+07	1.25797e+07	1.04856e+07	1.36675e+07	1.04668e+07		1.15126e+07	FALSE
ETHE1	O95571	27873	OXIDOREDUCTASE	3	Jurkat cells	2	2	9.1	6.46	P0339507A	6.48662e+07	1.0005e+08	8.87719e+07	3.43673e+07	1.62897e+07	1.49108e+07	1.72274e+07	1.72026e+07		1.52571e+07	FALSE
EVPL	Q92817	231601	n/d	3	Jurkat cells	10	10	5.1	6.45	P0339507A	1.05472e+08	1.40707e+08	1.51797e+08	7.30888e+07	7.64993e+07	4.29737e+07	7.19371e+07	3.43137e+07		5.12943e+07	FALSE
EXOSC10	Q01780	100830	n/d	3	Jurkat cells	2	2	2.6	5.98	P0339507A	3.54092e+07	5.3403e+07	5.13515e+07	1.69437e+07	1.34918e+07	1.09374e+07	1.3331e+07	1.0346e+07		1.06441e+07	FALSE
EXOSC7	Q15024	31821	n/d	3	Jurkat cells	5	5	16.5	6.37	P0339507A	2.42307e+08	3.62629e+08	3.78898e+08	1.50164e+08	9.20735e+07	6.95171e+07	7.14569e+07	6.8403e+07		6.21943e+07	FALSE
EXOSC9	Q06265	50803	n/d	3	Jurkat cells	2	2	3.9	6.5	P0339507A	1.6841e+08	1.99439e+08	1.48443e+08	4.21788e+07	1.53543e+07	1.82236e+07	1.86565e+07	1.81284e+07		1.77318e+07	FALSE
EZR	P15311	69412	n/d	3	Jurkat cells	4	4	5.6	6.54	P0339507A	1.32101e+08	1.71648e+08	1.65407e+08	7.7901e+07	5.79096e+07	4.74314e+07	6.30178e+07	7.9861e+07		4.98504e+07	FALSE
FABP5	Q01469	15164	contaminant	3	Jurkat cells	12	25	75.6	7.9	P0339507A	1.02963e+09	2.0102e+09	3.75983e+09	1.81994e+09	6.87147e+08	4.90352e+08	7.18424e+08	7.91499e+08		6.79655e+08	TRUE
FADS2	O95864	52259	OXIDOREDUCTASE	3	Jurkat cells	2	2	2.9	6.42	P0339507A	6.48785e+07	1.27413e+08	1.5141e+08	5.69077e+07	3.33362e+07	2.55489e+07	2.98921e+07	2.21685e+07		2.2426e+07	FALSE
FAHD2A	Q96GK7	34596	n/d	3	Jurkat cells	2	2	8.6	6.18	P0339507A	4.14258e+07	5.60031e+07	5.11237e+07	1.91074e+07	9.59442e+06	8.06757e+06	9.28027e+06	6.40343e+06		6.07432e+06	FALSE
FAM120A	Q9NZB2	125270	n/d	3	Jurkat cells	14	16	15.4	6.88	P0339507A	8.41832e+08	1.39717e+09	1.17727e+09	4.12208e+08	1.8379e+08	1.39925e+08	1.96433e+08	1.2277e+08		1.20018e+08	FALSE
FAM120C	Q9NX05	120587	n/d	3	Jurkat cells	2	2	2.1	6.02	P0339507A	3.3525e+07	5.69732e+07	5.92849e+07	2.0238e+07	9.81945e+06	7.61497e+06	6.47811e+06	7.90809e+06		7.1414e+06	FALSE
FAM129B	Q96TA1	84137	n/d	3	Jurkat cells	2	2	2.3	5.7	P0339507A	3.2817e+07	4.17413e+07	4.3837e+07	2.03391e+07	1.77633e+07	1.38891e+07	1.73526e+07	1.08626e+07		1.33077e+07	FALSE
FAM133B	Q5BKY9	28385	n/d	3	Jurkat cells	2	2	7.3	6.59	P0339507A	2.15286e+08	1.55864e+08	8.5674e+07	4.94774e+07	4.03711e+07	2.1913e+07	2.26395e+07	2.56992e+07		2.45042e+07	FALSE
FAM160B1	Q5W0V3	86557	n/d	3	Jurkat cells	3	3	5.9	5.99	P0339507A	6.32401e+07	9.59407e+07	7.92191e+07	2.84182e+07	1.72818e+07	1.76181e+07	1.85524e+07	1.5312e+07		1.4792e+07	FALSE
FAM208A	Q9UK61	189029	n/d	3	Jurkat cells	5	5	2.2	6.17	P0339507A	1.97497e+08	3.23058e+08	2.82224e+08	1.07914e+08	3.82152e+07	2.49272e+07	2.92099e+07	2.29786e+07		2.27344e+07	FALSE
FANCI	Q9NVI1	149322	n/d	3	Jurkat cells	8	8	5.5	6.56	P0339507A	2.55929e+08	4.37097e+08	4.14153e+08	1.41353e+08	4.86857e+07	5.16724e+07	6.65712e+07	5.29603e+07		4.89318e+07	FALSE
FARSB	Q9NSD9	66115	n/d	3	Jurkat cells	11	12	19.7	6.75	P0339507A	5.80362e+08	9.20784e+08	9.1691e+08	2.85286e+08	1.26347e+08	1.12319e+08	1.40704e+08	9.85002e+07		1.08347e+08	FALSE
FASN	P49327	273423	OXIDOREDUCTASE	3	Jurkat cells	57	71	25.3	7.54	P0339507A	4.79387e+09	9.22619e+09	1.08502e+10	3.90005e+09	9.19848e+08	9.2112e+08	1.11337e+09	1.01923e+09		9.49143e+08	FALSE
FBL	P22087	33784	MT	3	Jurkat cells	3	3	8.4	6.5	P0339507A	1.42872e+08	1.70979e+08	1.64387e+08	5.87219e+07	2.92249e+07	2.18548e+07	2.54669e+07	2.34375e+07		1.8087e+07	FALSE
FDFT1	P37268	48115	OXIDOREDUCTASE	3	Jurkat cells	8	9	24.5	6.92	P0339507A	2.30199e+08	4.20052e+08	4.22485e+08	1.46994e+08	5.46224e+07	4.66597e+07	4.91367e+07	4.13705e+07		4.20191e+07	FALSE
FDPS	P14324	48275	n/d	3	Jurkat cells	4	4	10.3	6.58	P0339507A	2.0845e+08	2.84673e+08	2.66015e+08	8.44366e+07	4.35553e+07	4.82349e+07	4.24546e+07	3.94901e+07		4.34768e+07	FALSE
FECH	P22830	48624	n/d	3	Jurkat cells	7	7	15.8	6.49	P0339507A	2.28074e+08	3.62645e+08	4.98389e+08	2.96479e+08	1.11872e+08	7.94028e+07	7.45921e+07	6.41315e+07		6.63381e+07	FALSE
FEN1	P39748	42592	n/d	3	Jurkat cells	6	7	16.1	6.68	P0339507A	4.74694e+08	7.88963e+08	6.87944e+08	1.83294e+08	5.21728e+07	5.47111e+07	5.20625e+07	5.20857e+07		4.66814e+07	FALSE
FER	P16591	94637	KINASE	3	Jurkat cells	9	9	12.5	6.85	P0339507A	1.06124e+08	3.48274e+08	1.00898e+09	6.87428e+08	1.33861e+08	6.69285e+07	5.24749e+07	4.08645e+07		4.85082e+07	TRUE
FERMT3	Q86UX7	75952	n/d	3	Jurkat cells	5	5	8.8	6.57	P0339507A	2.45682e+08	3.31826e+08	3.31918e+08	1.15606e+08	5.55475e+07	5.04619e+07	5.35837e+07	5.11199e+07		4.86387e+07	FALSE
FHL1	Q13642	34997	n/d	3	Jurkat cells	5	5	11.1	6.43	P0339507A	2.53931e+08	2.71962e+08	1.72518e+08	5.43622e+07	3.79717e+07	3.4099e+07	3.35984e+07	2.94708e+07		3.29176e+07	FALSE
FKBP1A	P62942	11951	n/d	3	Jurkat cells	2	2	25	6.51	P0339507A	9.11345e+07	1.70262e+08	2.2228e+08	8.0805e+07	2.98698e+07	2.66459e+07	3.06778e+07	2.98415e+07		2.50446e+07	FALSE
FKBP4	Q02790	51804	n/d	3	Jurkat cells	8	9	16.3	6.58	P0339507A	3.57198e+08	5.1069e+08	5.97541e+08	2.07904e+08	7.92794e+07	7.73643e+07	7.53318e+07	6.9204e+07		7.46102e+07	FALSE
FLG	P20930	435164	contaminant	3	Jurkat cells	27	66	4.5	8.47	P0339507A	3.08224e+09	2.08622e+09	1.51187e+09	1.48737e+09	3.07511e+09	2.83653e+09	4.23355e+09	3.46643e+09		4.10743e+09	FALSE
FLG2	Q5D862	248070	contaminant	3	Jurkat cells	21	35	9.3	8.27	P0339507A	2.40417e+09	1.58422e+09	1.16818e+09	8.48513e+08	2.08095e+09	1.68843e+09	2.65364e+09	1.81214e+09		3.00921e+09	FALSE
FLII	Q13045	144749	n/d	3	Jurkat cells	13	13	9.8	6.8	P0339507A	6.4802e+08	9.69873e+08	7.46675e+08	2.02261e+08	9.2346e+07	7.70582e+07	1.06713e+08	7.71567e+07		8.16651e+07	FALSE
FLNA	P21333	280736	n/d	3	Jurkat cells	76	89	37.2	7.67	P0339507A	1.05802e+10	1.42532e+10	8.97012e+09	2.46411e+09	1.22785e+09	1.05069e+09	1.13664e+09	1.10696e+09		1.12336e+09	FALSE
FLNB	O75369	281631	n/d	3	Jurkat cells	49	52	23.3	7.29	P0339507A	4.46652e+09	6.22542e+09	4.00079e+09	1.16626e+09	6.68119e+08	5.64732e+08	5.92638e+08	5.55844e+08		6.22363e+08	FALSE
FRYL	O94915	339594	n/d	3	Jurkat cells	8	8	2.4	6.71	P0339507A	2.93806e+08	5.13855e+08	5.26622e+08	1.93958e+08	7.50562e+07	6.94456e+07	8.25628e+07	7.20744e+07		7.1006e+07	FALSE
FTO	Q9C0B1	58281	OXIDOREDUCTASE	3	Jurkat cells	8	8	22	6.7	P0339507A	1.68363e+08	4.11537e+08	7.92078e+08	4.41068e+08	9.67465e+07	5.41182e+07	5.06561e+07	3.93306e+07		3.92185e+07	TRUE
FUBP1	Q96AE4	68604	n/d	3	Jurkat cells	4	4	8.1	6.28	P0339507A	8.61551e+07	1.36907e+08	1.673e+08	6.6422e+07	3.68498e+07	3.45382e+07	4.54759e+07	3.01853e+07		3.74771e+07	FALSE
G6PD	P11413	63826	OXIDOREDUCTASE	3	Jurkat cells	14	17	27.4	7.15	P0339507A	1.18187e+09	1.91926e+09	1.58238e+09	4.84554e+08	2.36182e+08	1.91016e+08	1.93531e+08	1.69488e+08		1.67957e+08	FALSE
GANAB	Q14697	109437	n/d	3	Jurkat cells	3	3	3.6	6.2	P0339507A	4.21974e+07	5.42105e+07	6.07199e+07	3.25022e+07	1.89374e+07	1.58046e+07	1.63891e+07	1.36634e+07		1.44893e+07	FALSE
GAPDH	P04406	36053	OXIDOREDUCTASE, contaminant	3	Jurkat cells	19	40	65.1	8.3	P0339507A	3.12474e+09	3.98677e+09	3.2454e+09	1.25922e+09	9.49892e+08	8.29922e+08	1.14208e+09	9.37962e+08		1.1461e+09	FALSE
GARS	P41250	83165	n/d	3	Jurkat cells	12	12	14.5	6.81	P0339507A	6.97067e+08	1.28457e+09	1.26895e+09	3.43078e+08	1.27492e+08	1.37474e+08	1.60802e+08	1.49943e+08		1.45477e+08	FALSE
GART	P22102	107766	n/d	3	Jurkat cells	23	24	25.6	7.14	P0339507A	1.63135e+09	2.54955e+09	1.92782e+09	5.9409e+08	2.78651e+08	2.5447e+08	2.67067e+08	2.47655e+08		2.54611e+08	FALSE
GATD3A	P0DPI2	28170	n/d	3	Jurkat cells	2	2	5.6	6.69	P0339507A	1.92685e+08	3.21336e+08	3.02885e+08	1.09058e+08	7.54346e+07	7.51077e+07	8.45565e+07	8.0885e+07		7.96323e+07	FALSE
GBF1	Q92538	206444	n/d	3	Jurkat cells	11	11	7.1	6.56	P0339507A	4.79898e+08	8.29312e+08	5.9132e+08	2.05349e+08	9.76234e+07	8.33164e+07	9.94122e+07	9.45474e+07		8.27487e+07	FALSE
GBP6	Q6ZN66	72426	n/d	3	Jurkat cells	4	4	7.9	6.24	P0339507A	4.25798e+07	5.56505e+07	5.95771e+07	3.3609e+07	3.65083e+07	2.19459e+07	2.7907e+07	1.46898e+07		2.63783e+07	FALSE
GCN1	Q92616	292755	n/d	3	Jurkat cells	17	17	6.1	6.62	P0339507A	2.87132e+08	6.22559e+08	8.67001e+08	3.5904e+08	1.05348e+08	1.02342e+08	1.177e+08	1.08848e+08		9.8889e+07	FALSE
GDI1	P31150	50582	n/d	3	Jurkat cells	3	4	7.8	6.74	P0339507A	1.8823e+08	2.31091e+08	2.02034e+08	8.86995e+07	5.74317e+07	5.2721e+07	6.09068e+07	5.62666e+07		4.5775e+07	FALSE
GDI2	P50395	50663	n/d	3	Jurkat cells	14	18	42.2	7.45	P0339507A	1.00751e+09	1.49693e+09	1.49637e+09	5.23599e+08	2.6405e+08	2.41401e+08	2.86939e+08	2.5968e+08		2.59817e+08	FALSE
GEMIN4	P57678	120036	n/d	3	Jurkat cells	4	4	4.1	6.28	P0339507A	1.36536e+08	2.165e+08	2.28503e+08	7.58746e+07	2.47218e+07	2.5638e+07	3.48929e+07	2.47711e+07		2.52324e+07	FALSE
GEMIN5	Q8TEQ6	168587	n/d	3	Jurkat cells	10	10	6.6	6.58	P0339507A	3.08925e+08	4.87908e+08	4.18142e+08	1.25338e+08	6.3886e+07	5.35182e+07	7.89252e+07	5.61889e+07		5.0451e+07	FALSE
GFPT1	Q06210	78806	PROTEASE	3	Jurkat cells	17	21	25.3	6.96	P0339507A	9.84875e+08	1.88815e+09	1.22493e+09	4.38482e+08	2.47923e+08	2.55479e+08	3.46122e+08	2.6295e+08		2.03004e+08	FALSE
GGCT	O75223	21007	n/d	3	Jurkat cells	7	9	40.4	7.17	P0339507A	4.22778e+08	3.31773e+08	2.06488e+08	2.05783e+08	4.73444e+08	3.90372e+08	5.99664e+08	4.06728e+08		5.98067e+08	FALSE
GGH	Q92820	35964	PROTEASE	3	Jurkat cells	2	2	5	6.27	P0339507A	6.85729e+07	9.94844e+07	1.3862e+08	6.77891e+07	6.43014e+07	4.89987e+07	7.08925e+07	4.65127e+07		7.13777e+07	FALSE
GHITM	Q9H3K2	37205	n/d	3	Jurkat cells	4	4	12.2	6.28	P0339507A	9.71788e+07	1.63286e+08	2.57494e+08	9.94454e+07	5.76486e+07	4.48889e+07	4.94283e+07	4.72925e+07		4.17289e+07	TRUE
GLOD4	Q9HC38	33232	n/d	3	Jurkat cells	2	2	5.4	6.13	P0339507A	4.95341e+07	7.44256e+07	6.4119e+07	1.95547e+07	1.12465e+07	1.07537e+07	1.03315e+07	9.57724e+06		1.1405e+07	FALSE
GLRX3	O76003	37432	n/d	3	Jurkat cells	2	2	7.5	6.38	P0339507A	4.34868e+07	6.00265e+07	5.5522e+07	1.80622e+07	9.01506e+06	5.7127e+06	2.12703e+07	7.05101e+06		6.06883e+06	FALSE
GLS	O94925	73460	n/d	3	Jurkat cells	2	2	3.4	6.55	P0339507A	8.01625e+07	1.03957e+08	1.02778e+08	3.25884e+07	1.47937e+07	1.57953e+07	1.41406e+07	1.30346e+07		1.66836e+07	FALSE
GLUD1	P00367	61397	OXIDOREDUCTASE	3	Jurkat cells	7	7	15.4	6.81	P0339507A	2.2696e+08	3.17542e+08	3.61772e+08	1.40066e+08	6.95609e+07	5.71875e+07	7.24775e+07	5.34151e+07		5.07953e+07	FALSE
GLUL	P15104	42064	n/d	3	Jurkat cells	2	2	7.2		P0339507A	2.18826e+07	2.36033e+07	2.42448e+07	9.60939e+06	1.0416e+07	7.33606e+06	8.44471e+06	6.03716e+06		6.61052e+06	FALSE
GMDS	O60547	41949	n/d	3	Jurkat cells	2	2	3.5	6.48	P0339507A	6.67759e+07	1.22854e+08	1.4472e+08	1.00168e+08	2.86923e+07	1.6669e+07	1.7398e+07	1.20397e+07		1.07385e+07	FALSE
GMFG	O60234	16801	n/d	3	Jurkat cells	3	3	26.1	6.65	P0339507A	2.83706e+08	4.62034e+08	4.46305e+08	1.34221e+08	2.68138e+07	2.26537e+07	2.15293e+07	1.95025e+07		1.72927e+07	FALSE
GMPS	P49915	76715	PROTEASE	3	Jurkat cells	12	12	18.5	6.66	P0339507A	6.17531e+08	1.08742e+09	1.15266e+09	3.45291e+08	1.12137e+08	1.15579e+08	1.32526e+08	1.25858e+08		1.07437e+08	FALSE
GNAI2	P04899	41548	n/d	3	Jurkat cells	6	6	29	6.48	P0339507A	3.37642e+08	5.33915e+08	4.79079e+08	1.54887e+08	6.21426e+07	5.33166e+07	5.7289e+07	5.20475e+07		5.24041e+07	FALSE
GNAS	P63092	44179	n/d	3	Jurkat cells	3	3	7.1	6.52	P0339507A	1.06818e+08	1.44947e+08	1.30337e+08	4.30943e+07	2.39884e+07	2.28628e+07	2.86988e+07	2.2537e+07		2.14082e+07	FALSE
GNB1	P62873	37377	n/d	3	Jurkat cells	5	5	17.1	7.03	P0339507A	6.74325e+08	8.83843e+08	8.69535e+08	2.61337e+08	8.57931e+07	7.95356e+07	9.20037e+07	7.80171e+07		8.02172e+07	FALSE
GNL1	P36915	68660	n/d	3	Jurkat cells	2	2	2.8	6.39	P0339507A	3.65526e+07	3.92445e+07	3.25576e+07	1.19741e+07	7.28266e+06	6.37561e+06	6.37761e+06	5.86352e+06		6.94368e+06	FALSE
GOT2	P00505	47517	n/d	3	Jurkat cells	11	12	23.5	6.94	P0339507A	1.34384e+09	1.36368e+09	9.10945e+08	3.04215e+08	1.86804e+08	1.48566e+08	1.52973e+08	1.76604e+08		1.8964e+08	FALSE
GPI	P06744	63146	n/d	3	Jurkat cells	8	8	15.2	6.65	P0339507A	2.92132e+08	3.26919e+08	3.33745e+08	1.54688e+08	9.78968e+07	9.34915e+07	9.08265e+07	8.70036e+07		1.02407e+08	FALSE
GRK2	P25098	79573	KINASE	3	Jurkat cells	8	8	13.5	6.8	P0339507A	3.9684e+08	7.61059e+08	9.71378e+08	4.24351e+08	1.19434e+08	8.85127e+07	8.99831e+07	8.413e+07		7.70626e+07	FALSE
GRK3	P35626	79709	KINASE	3	Jurkat cells	3	3	3.3	6.01	P0339507A	4.85112e+07	8.62235e+07	9.42376e+07	4.02241e+07	1.26301e+07	1.02881e+07	1.28206e+07	9.7366e+06		1.05041e+07	FALSE
GRWD1	Q9BQ67	49419	n/d	3	Jurkat cells	3	3	9.6	6.34	P0339507A	1.31618e+08	1.96223e+08	1.64146e+08	4.68847e+07	1.63018e+07	1.30847e+07	1.38179e+07	1.26451e+07		1.21036e+07	FALSE
GSDMA	Q96QA5	49364	n/d	3	Jurkat cells	5	5	8.8	6.67	P0339507A	1.90793e+08	2.53208e+08	1.74098e+08	9.91715e+07	1.6873e+08	1.60509e+08	2.42443e+08	1.67577e+08		2.87307e+08	FALSE
GSK3B	P49841	48033	KINASE	3	Jurkat cells	4	4	20	6.75	P0339507A	8.24042e+07	1.90428e+08	4.84344e+08	3.06711e+08	5.20179e+07	2.8011e+07	2.67096e+07	2.31006e+07		2.24677e+07	TRUE
GSPT1	P15170	68699	n/d	3	Jurkat cells	8	9	15	6.71	P0339507A	7.90699e+08	1.07765e+09	7.47973e+08	2.22848e+08	1.11485e+08	1.17854e+08	1.21974e+08	1.15097e+08		1.23481e+08	FALSE
GSR	P00390	56256	OXIDOREDUCTASE	3	Jurkat cells	5	5	10.5	6.52	P0339507A	4.09689e+08	4.83335e+08	2.88858e+08	1.13812e+08	79470176	7.17006e+07	8.15524e+07	7.66996e+07		8.28368e+07	FALSE
GSTK1	Q9Y2Q3	31566	n/d	3	Jurkat cells	2	2	8.8	6.29	P0339507A	4.75319e+07	7.05797e+07	8.15314e+07	2.80985e+07	1.62503e+07	1.82042e+07	2.52312e+07	1.6211e+07		1.52649e+07	FALSE
GSTM1	P09488	25712	n/d	3	Jurkat cells	11	14	50.5	7.29	P0339507A	2.90219e+08	8.39933e+08	1.90704e+09	9.96033e+08	1.97856e+08	1.04904e+08	7.18972e+07	6.45939e+07		6.62196e+07	TRUE
GSTM3	P21266	26559	n/d	3	Jurkat cells	2	2	11.1	6.42	P0339507A	8.14658e+07	1.34653e+08	1.1115e+08	4.32476e+07	3.02482e+07	3.21806e+07	2.83628e+07	2.89565e+07		3.03364e+07	FALSE
GSTO1	P78417	27566	OXIDOREDUCTASE	3	Jurkat cells	11	11	37.8	6.99	P0339507A	4.55096e+08	8.40633e+08	1.06178e+09	3.94624e+08	1.73732e+08	1.76825e+08	2.12248e+08	1.76824e+08		1.47309e+08	FALSE
GSTP1	P09211	23356	n/d	3	Jurkat cells	4	4	24.3	7.04	P0339507A	3.29101e+08	3.42023e+08	2.53073e+08	1.01438e+08	8.96465e+07	6.81169e+07	8.30832e+07	6.68694e+07		9.5523e+07	FALSE
GTF2I	P78347	112415	n/d	3	Jurkat cells	2	2	1.5	6.31	P0339507A	1.19133e+08	2.66429e+08	2.29286e+08	6.94305e+07	2.69594e+07	2.40702e+07	2.5992e+07	2.49642e+07		2.01559e+07	FALSE
GTF3C1	Q12789	238872	n/d	3	Jurkat cells	41	42	18.8	7.18	P0339507A	3.88723e+09	5.15618e+09	3.66751e+09	1.02855e+09	4.76914e+08	3.74792e+08	4.01665e+08	3.96236e+08		4.06283e+08	FALSE
GTF3C2	Q8WUA4	100678	n/d	3	Jurkat cells	4	4	4.4	6.36	P0339507A	9.6404e+07	1.41275e+08	1.30036e+08	3.97293e+07	1.59435e+07	1.1067e+07	1.31448e+07	1.15099e+07		1.20143e+07	FALSE
GTF3C3	Q9Y5Q9	101271	n/d	3	Jurkat cells	2	2	2.1	6.27	P0339507A	5.34208e+07	8.47386e+07	1.01188e+08	3.50659e+07	1.73961e+07	1.62073e+07	1.92954e+07	1.71969e+07		1.71281e+07	FALSE
GTF3C4	Q9UKN8	91981	HAT	3	Jurkat cells	3	3	4.3	6.13	P0339507A	5.49214e+07	6.72197e+07	6.21813e+07	1.89162e+07	1.87068e+07	9.21481e+06	9.75624e+06	6.05323e+06		8.27703e+06	FALSE
GYS1	P13807	83785	n/d	3	Jurkat cells	4	4	4.1	6.18	P0339507A	1.58803e+08	2.51866e+08	2.37247e+08	6.32374e+07	2.55438e+07	2.21464e+07	2.45402e+07	2.00545e+07		2.03647e+07	FALSE
H2AFY	O75367	39617	n/d	3	Jurkat cells	7	7	24.5	6.74	P0339507A	3.71021e+08	4.35802e+08	4.70294e+08	1.80737e+08	7.25148e+07	5.60003e+07	5.58005e+07	5.60795e+07		5.48053e+07	FALSE
HACD3	Q9P035	43159	n/d	3	Jurkat cells	3	4	11	6.75	P0339507A	3.5637e+08	6.2564e+08	6.02682e+08	1.91037e+08	6.4498e+07	6.32114e+07	6.67538e+07	6.3653e+07		5.97442e+07	FALSE
HACL1	Q9UJ83	63728	n/d	3	Jurkat cells	2	2	2.9	6.08	P0339507A	2.2243e+07	3.11648e+07	3.71267e+07	1.0605e+07	6.97846e+06	6.26023e+06	6.42099e+06	4.57331e+06		5.93875e+06	FALSE
HADHA	P40939	82999	OXIDOREDUCTASE	3	Jurkat cells	21	23	30.8	7.07	P0339507A	1.13106e+09	2.21351e+09	2.66167e+09	1.08184e+09	2.86604e+08	2.39606e+08	2.98552e+08	2.59481e+08		2.30312e+08	FALSE
HADHB	P55084	51294	n/d	3	Jurkat cells	5	5	10.1	6.33	P0339507A	2.14531e+08	3.03847e+08	2.81734e+08	1.01865e+08	4.01942e+07	3.86475e+07	4.1231e+07	3.51262e+07		3.48617e+07	FALSE
HAGH	Q16775	33805	n/d	3	Jurkat cells	2	2	7.8	6.51	P0339507A	2.98772e+07	4.74349e+07	5.27231e+07	2.02629e+07	1.13354e+07	1.17917e+07	1.51345e+07	1.18473e+07		1.12227e+07	FALSE
HAL	P42357	72697	n/d	3	Jurkat cells	12	12	20.7	7.27	P0339507A	5.78166e+08	4.25127e+08	3.30412e+08	2.09527e+08	4.83367e+08	3.99276e+08	6.58503e+08	4.66612e+08		7.64931e+08	FALSE
HARS	P12081	57410	n/d	3	Jurkat cells	10	10	17.9	6.59	P0339507A	4.48511e+08	5.8036e+08	4.62016e+08	1.82174e+08	1.30757e+08	1.1584e+08	1.58378e+08	1.17136e+08		1.40804e+08	FALSE
HAT1	O14929	49512	HAT	3	Jurkat cells	2	3	5	6.52	P0339507A	8.97847e+07	1.38579e+08	1.12406e+08	3.20978e+07	1.65015e+07	7.10566e+06	1.3538e+07	7.61111e+06		6.50677e+06	FALSE
HBA1, HBA2	P69905	15257	potential contaminant	3	Jurkat cells	4	5	28.2	6.89	P0339507A	8.53584e+08	2.54169e+08	3.25089e+08	1.45711e+08	6.45295e+07	6.50507e+07	5.44566e+07	4.9579e+07		4.70087e+07	FALSE
HBB	P68871	15998	potential contaminant	3	Jurkat cells	2	2	12.9	6.87	P0339507A	1.99508e+08	7.68494e+07	9.29581e+07	4.08704e+07	5.37872e+07	4.17268e+07	5.65963e+07	3.65042e+07		5.572e+07	FALSE
HCFC1	P51610	213402	n/d	3	Jurkat cells	12	13	6.6	7.01	P0339507A	1.04854e+09	1.54018e+09	9.66917e+08	3.01941e+08	1.86479e+08	1.63046e+08	1.77039e+08	1.62834e+08		1.55887e+08	FALSE
HDAC1	Q13547	55102	HDAC	3	Jurkat cells	4	4	17.8	6.65	P0339507A	3.01068e+08	4.07123e+08	3.32673e+08	9.97584e+07	4.9958e+07	4.65136e+07	4.63948e+07	44372714		4.66829e+07	FALSE
HDAC2	Q92769	55364	HDAC	3	Jurkat cells	3	3	6.8	6.72	P0339507A	3.15689e+08	4.11255e+08	3.57916e+08	1.16027e+08	5.89618e+07	5.36163e+07	6.09424e+07	6.10302e+07		5.99801e+07	FALSE
HEATR1	Q9H583	242367	n/d	3	Jurkat cells	9	9	6	6.35	P0339507A	1.47185e+08	2.17356e+08	2.73978e+08	1.08447e+08	4.49532e+07	4.06619e+07	5.37799e+07	3.70634e+07		4.00536e+07	FALSE
HECTD1	Q9ULT8	289381	n/d	3	Jurkat cells	5	5	1.9	5.86	P0339507A	1.01283e+08	1.47326e+08	1.40188e+08	6.2223e+07	3.71478e+07	3.02893e+07	3.01673e+07	2.53962e+07		2.45169e+07	FALSE
HECTD4	Q9Y4D8	439339	n/d	3	Jurkat cells	31	31	8.4	6.94	P0339507A	1.26466e+09	1.89761e+09	1.88903e+09	8.49488e+08	2.72375e+08	2.45388e+08	2.44439e+08	2.32374e+08		2.29019e+08	FALSE
HELZ	P42694	218967	n/d	3	Jurkat cells	5	5	2.3	6.32	P0339507A	1.14465e+08	2.25585e+08	2.36101e+08	7.68106e+07	3.25052e+07	2.20856e+07	2.67903e+07	2.16475e+07		2.15238e+07	FALSE
HERC1	Q15751	532222	n/d	3	Jurkat cells	12	12	2.8	6.5	P0339507A	3.49312e+08	5.44405e+08	4.98238e+08	2.04797e+08	8.87096e+07	7.96453e+07	9.44261e+07	8.01504e+07		7.90615e+07	FALSE
HERC2	O95714	527222	n/d	3	Jurkat cells	32	32	6.9	6.71	P0339507A	1.491e+09	1.95806e+09	1.84988e+09	9.27634e+08	3.93489e+08	3.11475e+08	3.26475e+08	3.15677e+08		2.99824e+08	FALSE
HERC4	Q5GLZ8	118561	n/d	3	Jurkat cells	3	3	3.2	5.73	P0339507A	4.06138e+07	6.45741e+07	5.60887e+07	1.69295e+07	8.9995e+06	7.72275e+06	1.17144e+07	7.6546e+06		9.05057e+06	FALSE
HERC5	Q9UII4	116851	n/d	3	Jurkat cells	3	3	2.2	6.15	P0339507A	1.23241e+08	1.69121e+08	1.41882e+08	3.865e+07	2.00462e+07	1.62869e+07	1.6882e+07	1.95557e+07		1.58023e+07	FALSE
HIBCH	Q6NVY1	43482	n/d	3	Jurkat cells	3	3	8.8	5.9	P0339507A	3.68855e+07	5.662e+07	6.64626e+07	2.78506e+07	1.8243e+07	1.23669e+07	1.38296e+07	9.99377e+06		1.10831e+07	FALSE
HINT1	P49773	13802	n/d	3	Jurkat cells	2	2	12.7	6.74	P0339507A	1.07213e+08	1.50113e+08	1.47129e+08	5.18574e+07	2.95344e+07	2.98077e+07	3.62711e+07	3.25495e+07		3.42522e+07	FALSE
HIST1H1B	P16401	22580	n/d	3	Jurkat cells	7	8	34.1	7.24	P0339507A	4.90691e+08	4.64529e+08	4.79191e+08	3.39167e+08	2.83314e+08	3.05095e+08	2.90348e+08	2.86546e+08		3.66038e+08	FALSE
HIST1H1D	P16402	22350	n/d	3	Jurkat cells	4	5	8.1	6.93	P0339507A	3.48231e+08	3.7572e+08	3.80625e+08	2.77302e+08	2.05981e+08	2.55436e+08	1.91223e+08	2.10879e+08		2.3562e+08	FALSE
HIST1H1E	P10412	21865	n/d	3	Jurkat cells	3	4	26.9	7.27	P0339507A	5.45965e+08	4.47884e+08	4.68241e+08	3.68841e+08	2.95195e+08	4.10074e+08	3.34702e+08	3.89741e+08		3.27642e+08	FALSE
HIST1H2AG, HIST1H2AI, HIST1H2AK, HIST1H2AL, HIST1H2AM	P0C0S8	14091	n/d	3	Jurkat cells	5	9	37.7	7.5	P0339507A	6.37099e+08	4.84079e+08	6.11948e+08	3.06302e+08	2.92201e+08	2.80152e+08	2.27953e+08	2.88793e+08		3.58961e+08	FALSE
HIST1H2BC, HIST1H2BE, HIST1H2BF, HIST1H2BG, HIST1H2BI	P62807	13906	n/d	3	Jurkat cells	2	2	7.9	7.16	P0339507A	1.80049e+08	1.50211e+08	1.93903e+08	1.00942e+08	9.0645e+07	9.19478e+07	6.8852e+07	9.15894e+07		1.03156e+08	FALSE
HIST1H4A, HIST1H4B, HIST1H4C, HIST1H4D, HIST1H4E, HIST1H4F, HIST1H4H, HIST1H4I, HIST1H4J, HIST1H4K, HIST1H4L, HIST2H4A, HIST2H4B, HIST4H4	P62805	11367	n/d	3	Jurkat cells	9	15	52.4	7.99	P0339507A	1.24691e+09	1.08587e+09	1.20912e+09	7.47931e+08	7.81756e+08	7.48387e+08	6.03032e+08	7.82846e+08		7.50822e+08	FALSE
HIST2H2BE	Q16778	13920	n/d	3	Jurkat cells	2	2	52.4	6.66	P0339507A	8.01261e+07	6.32335e+07	9.04811e+07	5.58201e+07	4.14911e+07	4.32166e+07	3.65121e+07	4.06528e+07		4.24252e+07	FALSE
HK1	P19367	101084	n/d	3	Jurkat cells	12	12	13.2	7.15	P0339507A	4.84334e+08	7.66438e+08	9.67888e+08	3.08382e+08	1.44579e+08	1.56818e+08	1.52334e+08	1.55122e+08		1.332e+08	FALSE
HM13	Q8TCT9	46825	PROTEASE	3	Jurkat cells	2	2	5.6	5.97	P0339507A	2.97529e+07	5.26349e+07	7.138e+07	2.61404e+07	1.49643e+07	1.08462e+07	1.22235e+07	1.03242e+07		1.26561e+07	FALSE
HNRNPA0	Q13151	30840	n/d	3	Jurkat cells	4	6	18.7	7.11	P0339507A	6.07507e+08	9.51904e+08	9.03752e+08	2.97393e+08	1.11476e+08	9.32668e+07	1.02718e+08	9.30886e+07		9.64317e+07	FALSE
HNRNPA1	P09651	38746	n/d	3	Jurkat cells	4	4	19.4	6.9	P0339507A	1.75256e+08	2.99956e+08	3.86536e+08	1.25424e+08	2.84485e+07	3.28001e+07	3.61074e+07	3.5818e+07		3.36495e+07	FALSE
HNRNPA2B1	P22626	37429	n/d	3	Jurkat cells	13	16	38.2	7.38	P0339507A	1.36089e+09	2.59264e+09	3.20383e+09	1.25234e+09	3.89059e+08	2.76478e+08	2.94272e+08	2.4884e+08		2.74429e+08	FALSE
HNRNPA3	P51991	39594	n/d	3	Jurkat cells	7	8	20.6	7	P0339507A	4.73377e+08	7.2084e+08	7.77153e+08	2.75002e+08	9.54259e+07	7.19795e+07	8.13184e+07	6.75143e+07		6.33505e+07	FALSE
HNRNPAB	Q99729	36224	n/d	3	Jurkat cells	3	3	4.5	6.64	P0339507A	1.12548e+08	2.34848e+08	4.08102e+08	2.95485e+08	9.42494e+07	7.67859e+07	4.43214e+07	3.30926e+07		4.40963e+07	FALSE
HNRNPC	P07910	33670	n/d	3	Jurkat cells	8	8	26.5	7.36	P0339507A	3.97115e+08	8.45699e+08	1.07506e+09	5.07036e+08	2.14746e+08	2.10087e+08	2.09111e+08	2.03269e+08		2.1261e+08	FALSE
HNRNPD	Q14103	32834	n/d	3	Jurkat cells	7	7	18	7.25	P0339507A	6.10499e+08	1.16711e+09	1.29706e+09	4.50063e+08	1.70145e+08	1.66683e+08	1.69952e+08	1.68191e+08		1.50895e+08	FALSE
HNRNPDL	O14979	46437	n/d	3	Jurkat cells	5	5	11.9	6.87	P0339507A	2.91124e+08	5.95768e+08	8.36213e+08	2.88358e+08	5.30057e+07	5.52327e+07	5.89739e+07	5.99026e+07		4.40742e+07	FALSE
HNRNPF	P52597	45671	n/d	3	Jurkat cells	5	6	13	6.69	P0339507A	3.65604e+08	6.13854e+08	4.87371e+08	1.71709e+08	6.87234e+07	5.91201e+07	6.67414e+07	6.43947e+07		5.78917e+07	FALSE
HNRNPH1	P31943	49229	n/d	3	Jurkat cells	11	12	38.1	7.32	P0339507A	8.50535e+08	1.45898e+09	1.30423e+09	4.37312e+08	1.6635e+08	1.29855e+08	1.29476e+08	1.21626e+08		1.04951e+08	FALSE
HNRNPH3	P31942	36926	n/d	3	Jurkat cells	3	3	12.1	6.14	P0339507A	4.33153e+07	9.55339e+07	1.48493e+08	5.75155e+07	1.55943e+07	1.15632e+07	1.39697e+07	1.0564e+07		1.04389e+07	FALSE
HNRNPK	P61978	50976	n/d	3	Jurkat cells	15	19	31.5	7.45	P0339507A	1.78196e+09	2.62697e+09	2.68535e+09	7.72363e+08	2.26013e+08	2.28481e+08	2.57626e+08	2.4288e+08		2.35847e+08	FALSE
HNRNPL	P14866	64132	n/d	3	Jurkat cells	13	21	31.4	7.96	P0339507A	2.58594e+09	4.27299e+09	3.42834e+09	9.74912e+08	3.43241e+08	2.76368e+08	2.74452e+08	2.66749e+08		2.46727e+08	FALSE
HNRNPLL	Q8WVV9	60082	n/d	3	Jurkat cells	2	2	4.2	6.34	P0339507A	3.62457e+07	6.04781e+07	6.96691e+07	3.61177e+07	8.40697e+06	7.09647e+06	6.56513e+06	6.58229e+06		7.59943e+06	FALSE
HNRNPM	P52272	77515	n/d	3	Jurkat cells	5	5	9.5	6.63	P0339507A	2.47582e+08	3.84002e+08	3.6047e+08	1.29732e+08	4.61869e+07	4.01672e+07	3.31487e+07	3.80596e+07		3.51989e+07	FALSE
HNRNPR	O43390	70942	n/d	3	Jurkat cells	13	13	29.2	7.43	P0339507A	8.70585e+08	1.39325e+09	1.43774e+09	5.11724e+08	2.26582e+08	1.65635e+08	1.61133e+08	1.56245e+08		1.47922e+08	FALSE
HNRNPU	Q00839	90583	n/d	3	Jurkat cells	40	74	40	8.39	P0339507A	1.25902e+10	2.03274e+10	1.29613e+10	2.99275e+09	1.16915e+09	1.06082e+09	1.12275e+09	1.14523e+09		1.14125e+09	FALSE
HNRNPUL1	Q9BUJ2	95737	n/d	3	Jurkat cells	14	18	15.8	7.22	P0339507A	1.41241e+09	1.81738e+09	1.62354e+09	5.68643e+08	3.19431e+08	3.02498e+08	2.94208e+08	3.02837e+08		3.09072e+08	FALSE
HNRNPUL2	Q1KMD3	85104	n/d	3	Jurkat cells	16	16	18.9	6.98	P0339507A	1.32601e+09	2.56647e+09	2.35296e+09	7.0147e+08	2.5418e+08	2.36331e+08	2.46848e+08	2.37965e+08		2.44286e+08	FALSE
HP1BP3	Q5SSJ5	61206	n/d	3	Jurkat cells	12	13	20.8	7.05	P0339507A	1.89141e+09	2.1399e+09	1.55937e+09	4.49168e+08	2.01245e+08	1.7897e+08	1.77021e+08	1.7864e+08		1.67734e+08	FALSE
HPRT1	P00492	24579	n/d	3	Jurkat cells	3	3	15.6	6.38	P0339507A	7.06884e+07	9.84019e+07	1.08109e+08	4.03221e+07	2.3647e+07	2.30026e+07	2.65356e+07	2.01408e+07		2.0244e+07	FALSE
HRNR	Q86YZ3	282387	contaminant	3	Jurkat cells	4	4	1.7	7.96	P0339507A	3.25243e+08	2.86221e+08	1.88859e+08	1.98983e+08	4.05722e+08	3.51706e+08	5.42981e+08	4.7937e+08		5.07492e+08	FALSE
HSD17B12	Q53GQ0	34324	OXIDOREDUCTASE	3	Jurkat cells	2	2	6.1	6.51	P0339507A	6.63841e+07	1.68704e+08	2.99765e+08	1.3567e+08	3.5805e+07	3.11829e+07	2.62013e+07	2.61643e+07		2.20388e+07	FALSE
HSD17B4	P51659	79685	OXIDOREDUCTASE	3	Jurkat cells	4	4	4.9	6.4	P0339507A	2.18657e+08	3.50803e+08	3.37873e+08	1.54766e+08	1.0417e+08	9.17569e+07	9.7936e+07	8.75551e+07		1.035e+08	FALSE
HSDL1	Q3SXM5	37001	n/d	3	Jurkat cells	2	2	5.2	6.43	P0339507A	8.3378e+07	1.72192e+08	1.73387e+08	7.40711e+07	2.24534e+07	2.3108e+07	2.16708e+07	2.39086e+07		1.91821e+07	FALSE
HSP90AA1	P07900	98160	n/d	3	Jurkat cells	15	20	18.7	7.62	P0339507A	1.63114e+09	2.5944e+09	2.18624e+09	6.51247e+08	2.59451e+08	2.47026e+08	2.75105e+08	2.73395e+08		2.94218e+08	FALSE
HSP90AB1	P08238	83263	n/d	3	Jurkat cells	18	26	37.6	7.74	P0339507A	2.64107e+09	4.34468e+09	3.8669e+09	1.14938e+09	5.17834e+08	4.23698e+08	4.51016e+08	4.56126e+08		4.43794e+08	FALSE
HSP90B1	P14625	92468	n/d	3	Jurkat cells	4	4	4.5	6.43	P0339507A	1.73216e+08	2.68432e+08	2.95453e+08	1.10737e+08	4.65002e+07	3.79082e+07	4.86499e+07	4.85518e+07		4.87416e+07	FALSE
HSPA1A	P0DMV8	70051	n/d	3	Jurkat cells	4	4	7.2	6.78	P0339507A	8.30716e+07	9.16633e+07	9.38005e+07	4.65597e+07	4.56897e+07	3.81393e+07	4.97509e+07	3.52519e+07		4.06452e+07	FALSE
HSPA4	P34932	94330	n/d	3	Jurkat cells	30	32	42.6	7.14	P0339507A	2390798112	3.93303e+09	3.30688e+09	1.02493e+09	3.6245e+08	3.447e+08	4.36499e+08	3.67366e+08		3.82938e+08	FALSE
HSPA4L	O95757	94511	n/d	3	Jurkat cells	3	3	3.1	6.04	P0339507A	1.58382e+08	2.59659e+08	2.41414e+08	7.94397e+07	4.64587e+07	3.33328e+07	4.26164e+07	2.6682e+07		3.27318e+07	FALSE
HSPA5	P11021	72332	n/d	3	Jurkat cells	11	11	22	6.79	P0339507A	2.78881e+08	3.33028e+08	3.43002e+08	2.00853e+08	1.84683e+08	1.61509e+08	1.9678e+08	1.83434e+08		1.76926e+08	FALSE
HSPA8	P11142	70897	n/d	3	Jurkat cells	15	21	42	7.54	P0339507A	2.65204e+09	3.75507e+09	3.20759e+09	1.18493e+09	6.70808e+08	5.80857e+08	6.64657e+08	6.48678e+08		6.97729e+08	FALSE
HSPA9	P38646	73680	n/d	3	Jurkat cells	6	6	9.4	6.43	P0339507A	1.94317e+08	2.53393e+08	2.92636e+08	1.44323e+08	7.73309e+07	8.19266e+07	7.61194e+07	7.439e+07		7.88322e+07	FALSE
HSPB1	P04792	22782	n/d	3	Jurkat cells	8	9	44.9	7.41	P0339507A	2.3417e+08	2.30144e+08	2.34853e+08	1.10523e+08	1.9615e+08	1.20494e+08	2.22036e+08	1.32394e+08		1.68187e+08	FALSE
HSPD1	P10809	61054	n/d	3	Jurkat cells	28	43	48.5	7.79	P0339507A	3.23327e+09	4.86678e+09	5.79805e+09	3.9663e+09	2.26913e+09	2.63785e+09	3.06291e+09	2.92632e+09		1.64116e+09	FALSE
HSPH1	Q92598	97459	n/d	3	Jurkat cells	5	5	8.3	6.45	P0339507A	1.28575e+08	2.11642e+08	2.25062e+08	8.00974e+07	4.86145e+07	3.2156e+07	3.45591e+07	2.96602e+07		2.62689e+07	FALSE
HTT	P42858	347599	n/d	3	Jurkat cells	19	19	5.9	6.84	P0339507A	7.31018e+08	1.22514e+09	1.36929e+09	5.18723e+08	1.76504e+08	1.68424e+08	2.00741e+08	1.75997e+08		1.87341e+08	FALSE
HUWE1	Q7Z6Z7	481885	n/d	3	Jurkat cells	42	42	10.4	7.14	P0339507A	2.89066e+09	5.18876e+09	4.21389e+09	1.23992e+09	4.66918e+08	4.09339e+08	4.69606e+08	4.56305e+08		4.44175e+08	FALSE
IARS	P41252	144496	n/d	3	Jurkat cells	42	61	36.3	7.71	P0339507A	4.79918e+09	9.86315e+09	9.94167e+09	2.3729e+09	5.64912e+08	5.35377e+08	5.6821e+08	4.77639e+08		4.87487e+08	FALSE
IARS2	Q9NSE4	113790	n/d	3	Jurkat cells	13	13	16	6.76	P0339507A	4.08511e+08	6.35523e+08	6.41654e+08	2.32416e+08	1.00739e+08	8.35612e+07	1.00626e+08	8.02495e+07		8.12754e+07	FALSE
IDE	P14735	117967	PROTEASE	3	Jurkat cells	11	12	11	6.83	P0339507A	4.06126e+08	5.9561e+08	5.28573e+08	1.62604e+08	9.37421e+07	8.26266e+07	1.38785e+08	1.05315e+08		1.08122e+08	FALSE
IDH2	P48735	50909	OXIDOREDUCTASE	3	Jurkat cells	17	22	41.6	7.52	P0339507A	2.48778e+09	4.24141e+09	4.31629e+09	1.23079e+09	3.06839e+08	3.31029e+08	3.36309e+08	3.52937e+08		2.56935e+08	FALSE
IDH3A	P50213	39591	OXIDOREDUCTASE	3	Jurkat cells	4	4	9	6.14	P0339507A	2.06264e+08	3.04033e+08	3.21601e+08	1.38929e+08	5.26313e+07	5.35439e+07	5.13486e+07	5.30576e+07		5.7167e+07	FALSE
IDH3B	O43837	42183	OXIDOREDUCTASE	3	Jurkat cells	3	3	8.1	6.22	P0339507A	5.23463e+07	6.78992e+07	7.57705e+07	2.91846e+07	1.56997e+07	1.23906e+07	1.19169e+07	1.23402e+07		1.0767e+07	FALSE
IDI1	Q13907	32485	n/d	3	Jurkat cells	3	3	14.5	6.12	P0339507A	7.50688e+07	1.13557e+08	1.02429e+08	2.81714e+07	1.40598e+07	1.01736e+07	1.14993e+07	7.54185e+06		8.01957e+06	FALSE
IFI16	Q16666	88255	n/d	3	Jurkat cells	19	21	24.5	7.09	P0339507A	1.56094e+09	2.27418e+09	1.63227e+09	4.44721e+08	1.76939e+08	1.78296e+08	1.87936e+08	1.80935e+08		1.68955e+08	FALSE
IGF2BP1	Q9NZI8	63480	n/d	3	Jurkat cells	3	3	6.1	6.17	P0339507A	6.08537e+07	9.3375e+07	9.19649e+07	3.13085e+07	1.4053e+07	1.31725e+07	1.47861e+07	1.37218e+07		1.25549e+07	FALSE
IGHA1	P01876	37654	n/d	3	Jurkat cells	2	2	17.3	6.94	P0339507A	4.15271e+07	1.66172e+07	1.72096e+07	2.90921e+07	4.79731e+07	4.78766e+07	7.15548e+07	4.13639e+07		5.72412e+07	FALSE
IGLC2	P0DOY2	11293	n/d	3	Jurkat cells	2	2	16	6.99	P0339507A	5.22426e+07	4.81289e+07	3.62599e+07	2.56006e+07	4.81683e+07	3.0553e+07	5.25361e+07	3.84027e+07		4.41679e+07	FALSE
IKZF1	Q13422	57528	n/d	3	Jurkat cells	3	3	6.9	5.96	P0339507A	8.00528e+07	1.14475e+08	7.38031e+07	2.07236e+07	2.28324e+07	1.72753e+07	2.82127e+07	2.1627e+07		1.96026e+07	FALSE
ILF2	Q12905	43062	n/d	3	Jurkat cells	5	6	17.4	6.61	P0339507A	2.0665e+08	3.24545e+08	2.97912e+08	1.03218e+08	1.01847e+08	4.75118e+07	5.67292e+07	3.80569e+07		4.25244e+07	FALSE
ILF3	Q12906	95807	n/d	3	Jurkat cells	17	18	23.4	7.31	P0339507A	2.4994e+09	3.21789e+09	2.21611e+09	7.94002e+08	3.36487e+08	2.59956e+08	3.09293e+08	2.54423e+08		2.94864e+08	FALSE
ILK	Q13418	51419	KINASE	3	Jurkat cells	5	5	10.8	6.16	P0339507A	1.63777e+08	2.66762e+08	2.39192e+08	8.26705e+07	3.75859e+07	3.46103e+07	3.78113e+07	3.28394e+07		2.76611e+07	FALSE
IMMT	Q16891	83677	n/d	3	Jurkat cells	2	2	2.6	6.04	P0339507A	4.27171e+07	7.18043e+07	9.88658e+07	4.14174e+07	1.74698e+07	1.69356e+07	1.83204e+07	1.61552e+07		1.61207e+07	FALSE
IMPA1	P29218	36694	n/d	3	Jurkat cells	4	4	17	6.29	P0339507A	7.52898e+07	1.12117e+08	1.16462e+08	3.50389e+07	1.74683e+07	1.79827e+07	1.98653e+07	1.64655e+07		1.78236e+07	FALSE
IMPDH2	P12268	55804	OXIDOREDUCTASE	3	Jurkat cells	14	17	31.5	7.25	P0339507A	1.23802e+09	2174963773	2.55688e+09	7.54755e+08	2.01648e+08	2.025e+08	2.19355e+08	2.09851e+08		2.0853e+08	FALSE
INPP4A	Q96PE3	109955	n/d	3	Jurkat cells	3	3	3.5	6.17	P0339507A	3.09277e+07	5.28844e+07	3.63186e+07	1.28714e+07	8.88762e+06	9.06971e+06	1.29813e+07	8.3959e+06		1.16006e+07	FALSE
INTS1	Q8N201	244295	n/d	3	Jurkat cells	2	2	0.7	6.2	P0339507A	2.9112e+07	5.01649e+07	6.24165e+07	2.80602e+07	8.58115e+06	7.69569e+06	1.01237e+07	6.83846e+06		8.17502e+06	FALSE
INTS11	Q5TA45	68146	n/d	3	Jurkat cells	3	3	4.8	5.85	P0339507A	3.74488e+07	5.67849e+07	6.14686e+07	2.53899e+07	1.46733e+07	9.7533e+06	1.71993e+07	9.91859e+06		1.25926e+07	FALSE
INTS13	Q9NVM9	80224	n/d	3	Jurkat cells	3	3	4.4	6.29	P0339507A	1.01758e+08	1.3494e+08	1.26175e+08	4.04631e+07	1.87495e+07	1.765e+07	1.81469e+07	1.41213e+07		1.43843e+07	FALSE
INTS5	Q6P9B9	107994	n/d	3	Jurkat cells	2	2	2.2	5.99	P0339507A	3.93056e+07	2.65765e+07	2.5036e+07	1.34644e+07	6.06518e+06	4.22436e+06	9.64441e+06	3.15082e+06		3.55047e+06	FALSE
INTS8	Q75QN2	113087	n/d	3	Jurkat cells	3	3	3	5.61	P0339507A	4.49168e+07	7.81812e+07	7.89199e+07	2.65485e+07	1.61031e+07	1.21324e+07	1.69837e+07	1.27407e+07		1.41659e+07	FALSE
INTS9	Q9NV88	73814	n/d	3	Jurkat cells	6	8	8.2	6.71	P0339507A	3.14486e+08	5.33311e+08	5.07443e+08	1.43776e+08	5.11617e+07	4.92859e+07	5.32746e+07	4.5825e+07		4.39453e+07	FALSE
IPO11	Q9UI26	117006	n/d	3	Jurkat cells	2	2	2.5	6.07	P0339507A	3.05423e+07	4.99711e+07	6.02475e+07	1.81912e+07	8.59973e+06	1.04818e+07	9.88257e+06	8.2042e+06		9.12898e+06	FALSE
IPO4	Q8TEX9	118900	n/d	3	Jurkat cells	5	5	5.7	6.04	P0339507A	1.38082e+08	2.28362e+08	2.28349e+08	7.30571e+07	2.97257e+07	2.42981e+07	3.06251e+07	2.68646e+07		2.61904e+07	FALSE
IPO5	O00410	125544	n/d	3	Jurkat cells	20	22	20.6	7.09	P0339507A	1.04825e+09	2.01504e+09	2.37578e+09	7.41908e+08	1.7559e+08	1.76134e+08	2.12064e+08	1.8345e+08		1.72963e+08	FALSE
IPO7	O95373	119515	n/d	3	Jurkat cells	4	4	5.3	6.38	P0339507A	7.49972e+07	1.41308e+08	1.55631e+08	5.45182e+07	2.56792e+07	1.94904e+07	1.92001e+07	1.86036e+07		1.41021e+07	FALSE
IPO9	Q96P70	115962	n/d	3	Jurkat cells	4	4	5.2	6.34	P0339507A	1.49662e+08	2.51888e+08	2.16365e+08	6.9846e+07	2.77489e+07	2.66694e+07	4.41123e+07	2.66235e+07		2.63107e+07	FALSE
IQGAP1	P46940	189250	n/d	3	Jurkat cells	8	8	4.9	6.6	P0339507A	2.61626e+08	4.89315e+08	4.66307e+08	1.70315e+08	7.44077e+07	6.07687e+07	7.16072e+07	5.81989e+07		6.06394e+07	FALSE
IRAK1	P51617	76536	KINASE	3	Jurkat cells	6	7	11.5	6.56	P0339507A	1.83822e+08	2.12399e+08	4.94065e+08	3.53781e+08	9.36753e+07	4.39938e+07	4.1802e+07	2.74126e+07		2.84951e+07	TRUE
IRAK4	Q9NWZ3	51529	KINASE	3	Jurkat cells	9	9	20.9	7.16	P0339507A	2.15809e+08	9.38944e+08	1.96278e+09	1.02814e+09	1.81542e+08	9.00032e+07	9.41811e+07	5.33229e+07		7.22205e+07	TRUE
ITK	Q08881	71830	KINASE	3	Jurkat cells	37	65	52.3	8.3	P0339507A	1.24414e+09	4.00012e+09	1.62491e+10	1.82532e+10	3.18736e+09	1.17134e+09	6.26465e+08	3.18202e+08		3.5603e+08	TRUE
ITPR1	Q14643	313925	n/d	3	Jurkat cells	8	8	3.4	6.27	P0339507A	1.96981e+08	2.40017e+08	2.43002e+08	8.07091e+07	4.45619e+07	3.64925e+07	3.94836e+07	3.52014e+07		3.60774e+07	FALSE
ITPR2	Q14571	308060	n/d	3	Jurkat cells	26	27	14.2	7.04	P0339507A	1.20832e+09	1.77468e+09	1.82674e+09	6.87971e+08	2.73688e+08	2.39439e+08	2.46746e+08	2.28905e+08		2.23661e+08	FALSE
ITPR3	Q14573	304103	n/d	3	Jurkat cells	6	6	2.3	6.61	P0339507A	1.51534e+08	2.00611e+08	2.49395e+08	1.21438e+08	6.19867e+07	6.17756e+07	5.73561e+07	5.83299e+07		6.03616e+07	FALSE
IVD	P26440	46319	OXIDOREDUCTASE	3	Jurkat cells	2	2	4.9	6.66	P0339507A	1.61276e+08	2.6241e+08	3.07052e+08	1.22466e+08	2.92661e+07	2.42572e+07	2.58381e+07	2.58871e+07		1.98095e+07	FALSE
IVL	P07476	68478	n/d	3	Jurkat cells	4	4	6	6.85	P0339507A	1.35029e+08	1.02251e+08	1.00116e+08	6.4291e+07	1.18938e+08	8.27706e+07	1.29036e+08	9.14553e+07		1.10356e+08	FALSE
JARID2	Q92833	138733	n/d	3	Jurkat cells	2	2	1.8	6.25	P0339507A	3.16808e+07	3.95275e+07	3.19029e+07	1.15356e+07	7.69277e+06	3.89445e+06	7.69227e+06	3.13346e+06		5.23336e+06	FALSE
JUP	P14923	81744	n/d	3	Jurkat cells	31	55	50.1	8	P0339507A	2.03408e+09	1.88685e+09	1.43069e+09	1.11032e+09	2.45054e+09	2.05889e+09	3.36489e+09	2.94335e+09		2.80362e+09	FALSE
KARS	Q15046	68047	n/d	3	Jurkat cells	14	14	24.1	7.07	P0339507A	1.31675e+09	1.79265e+09	1.39215e+09	4.1984e+08	1.92513e+08	1.767e+08	1.85945e+08	1.76582e+08		1.67567e+08	FALSE
KDM1A	O60341	95154	OXIDOREDUCTASE	3	Jurkat cells	9	9	10.9	6.88	P0339507A	4.68342e+08	6.9225e+08	5.24013e+08	1.949e+08	1.08374e+08	1.01531e+08	1.04872e+08	8.405e+07		1.01896e+08	FALSE
KHDRBS1	Q07666	48227	n/d	3	Jurkat cells	2	2	3.4	6.56	P0339507A	9.33515e+07	1.58393e+08	1.50263e+08	5.48079e+07	2.02129e+07	2.19892e+07	2.057e+07	2.17272e+07		2.24833e+07	FALSE
KHSRP	Q92945	73114	n/d	3	Jurkat cells	11	11	18	6.88	P0339507A	9.01035e+08	1.35573e+09	1.02961e+09	3.47591e+08	1.552e+08	1.31521e+08	1.39593e+08	1.36194e+08		1.32261e+08	FALSE
KIF2A	O00139	84088	n/d	3	Jurkat cells	4	4	3.7	6.26	P0339507A	2.2204e+08	3.22771e+08	2.30078e+08	5.68218e+07	3.76641e+07	2.9674e+07	3.15526e+07	3.05329e+07		2.87038e+07	FALSE
KIF5B	P33176	109684	n/d	3	Jurkat cells	14	15	14.2	7	P0339507A	6.59702e+08	1.26755e+09	1.63489e+09	6.7607e+08	1.77989e+08	1.33101e+08	1.42e+08	1.35491e+08		1.41483e+08	FALSE
KLK5	Q9Y337	32019	PROTEASE	3	Jurkat cells	2	2	6.8	6.13	P0339507A	4.59957e+07	4.46483e+07	3.41739e+07	2.56385e+07	3.47098e+07	3.02943e+07	4.0881e+07	3.4995e+07		4.8454e+07	FALSE
KLK7	P49862	27524	PROTEASE	3	Jurkat cells	2	2	9.1	6.74	P0339507A	9.17089e+07	6.70641e+07	4.32587e+07	3.46313e+07	8.33225e+07	7.43659e+07	1.00432e+08	8.00704e+07		1.20608e+08	FALSE
KMT2A	Q03164	432047	BROMO	3	Jurkat cells	4	4	0.7	6	P0339507A	1.58375e+08	1.73381e+08	1.12416e+08	3.53735e+07	3.4177e+07	3.16589e+07	3.54669e+07	2.7686e+07		3.38515e+07	FALSE
KPNA1	P52294	60221	n/d	3	Jurkat cells	2	2	3.2	6.57	P0339507A	1.11221e+08	1.85518e+08	1.82625e+08	4.28941e+07	5.85861e+06	1.04941e+07	9.98401e+06	9.74701e+06		1.17122e+07	FALSE
KPNA2	P52292	57861	n/d	3	Jurkat cells	3	3	6.2	5.77	P0339507A	4.76437e+07	7.15099e+07	7.94284e+07	2.51214e+07	1.13689e+07	1.02217e+07	1.29048e+07	1.22907e+07		1.26218e+07	FALSE
KPNB1	Q14974	97169	n/d	3	Jurkat cells	14	15	19.1	7.05	P0339507A	8.52767e+08	1.44305e+09	1.49216e+09	4.98029e+08	1.52282e+08	1.54275e+08	1.80597e+08	1.58702e+08		1.44954e+08	FALSE
KPRP	Q5T749	64135	n/d	3	Jurkat cells	14	21	22.5	8.11	P0339507A	1.21048e+09	9.67557e+08	7.42247e+08	5.38165e+08	1.22252e+09	1.09626e+09	1.61115e+09	1.26293e+09		1.93224e+09	TRUE
KRT1	P04264	66038	contaminant	3	Jurkat cells	53	319	57.1	9.35	P0339507A	1.86722e+10	1.45262e+10	9.322e+09	1.17556e+10	2.07339e+10	2.08263e+10	2.9309e+10	2.42498e+10		2.88033e+10	FALSE
KRT10	P13645	58826	contaminant	3	Jurkat cells	29	101	55.1	9.43	P0339507A	7.50331e+09	5.34147e+09	3.68467e+09	3.24158e+09	7.39757e+09	7.52526e+09	1.03566e+10	7.61995e+09		1.13199e+10	FALSE
KRT13	P13646	49588	n/d	3	Jurkat cells	13	23	49.3	8.34	P0339507A	2.04722e+08	3.46903e+08	2.83852e+08	1.53756e+08	4.17747e+08	1.4661e+08	4.58527e+08	5.20094e+07		2.99944e+08	FALSE
KRT14	P02533	51561	contaminant	3	Jurkat cells	12	21	77.3	8.12	P0339507A	1.21055e+09	7.00798e+08	4.47539e+08	5.0036e+08	1.18818e+09	1.07677e+09	1.52503e+09	1.32365e+09		1.46993e+09	FALSE
KRT16	P08779	51267	contaminant	3	Jurkat cells	18	29	43.3	8.13	P0339507A	2.14255e+09	1.20371e+09	7.28341e+08	4.9781e+08	2.5889e+09	1.54141e+09	2.67975e+09	2.39944e+09		2.12139e+09	FALSE
KRT17	Q04695	48105	contaminant	3	Jurkat cells	11	12	33.3	7.41	P0339507A	1.04425e+09	5.93395e+08	3.41444e+08	2.91618e+08	1.03985e+09	6.78402e+08	1.22676e+09	1.13264e+09		9.36978e+08	FALSE
KRT2	P35908	65432	contaminant	3	Jurkat cells	40	140	69.6	9.29	P0339507A	9.86444e+09	6.96391e+09	4.36333e+09	3.76739e+09	9.95934e+09	1.07545e+10	1.48112e+10	1.02384e+10		1.54986e+10	FALSE
KRT23	Q9C075	48131	n/d	3	Jurkat cells	15	20	39.1	7.15	P0339507A	6.58432e+08	4.26114e+08	4.15461e+08	3.59716e+08	7.28972e+08	6.02264e+08	8.91973e+08	6.47852e+08		9.84002e+08	FALSE
KRT4	P19013	57285	n/d	3	Jurkat cells	22	43	48.3	8.47	P0339507A	6.02883e+08	8.53709e+08	7.90114e+08	4.31471e+08	7.7252e+08	3.18309e+08	9.39365e+08	1.83954e+08		5.92306e+08	FALSE
KRT5	P13647	62378	contaminant	3	Jurkat cells	28	58	50.3	8.58	P0339507A	3.83497e+09	2.76167e+09	1.97625e+09	1.94002e+09	4.46677e+09	4.05463e+09	5.98201e+09	4.67948e+09		5.64408e+09	FALSE
KRT6A	P02538	60044	contaminant	3	Jurkat cells	3	4	41.1	7.21	P0339507A	2.93633e+08	1.85728e+08	1.27836e+08	1.11514e+08	3.71067e+08	2.26353e+08	3.77602e+08	3.9455e+08		3.60563e+08	FALSE
KRT6B	P04259	60066	contaminant	3	Jurkat cells	2	2	4.6	7.56	P0339507A	4.9557e+08	1.69878e+08	1.21035e+08	6.01866e+07	4.58183e+08	2.5866e+08	4.36263e+08	5.80081e+08		3.14391e+08	FALSE
KRT73	Q86Y46	58923	n/d	3	Jurkat cells	2	10	2.6	6.81	P0339507A	4.69126e+08	3.37981e+08	2.07943e+08	2.64617e+08	6.75865e+08	6.47148e+08	9.34508e+08	6.71109e+08		9.37927e+08	FALSE
KRT76	Q01546	65840	n/d	3	Jurkat cells	7	8	13.5	7.03	P0339507A	1.71309e+08	1.99749e+08	2.16023e+08	1.0802e+08	1.25581e+08	7.74244e+07	1.25304e+08	4.78601e+07		7.79185e+07	FALSE
KRT77	Q7Z794	61901	n/d	3	Jurkat cells	9	12	17.5	7.07	P0339507A	1.08265e+09	4.42711e+08	4.3569e+08	3.66187e+08	6.05493e+08	4.15945e+08	7.36724e+08	3.53486e+08		1.17475e+09	FALSE
KRT78	Q8N1N4	56865	n/d	3	Jurkat cells	27	33	43.3	7.85	P0339507A	2.09782e+09	1.8921e+09	1.42524e+09	1.04015e+09	2.16801e+09	1.83524e+09	2.85718e+09	2.1083e+09		2.79004e+09	FALSE
KRT80	Q6KB66	50525	n/d	3	Jurkat cells	21	26	46.2	7.53	P0339507A	1.42461e+09	1057375930	7.86655e+08	6.95856e+08	1.50747e+09	1.29851e+09	1.94126e+09	1.44831e+09		1.96064e+09	FALSE
KRT9	P35527	62064	contaminant	3	Jurkat cells	41	236	65.7	9.34	P0339507A	1.29888e+10	10871359084	7.10171e+09	9.14253e+09	1.54481e+10	1.51003e+10	2.09143e+10	1.7471e+10		2.09196e+10	FALSE
LANCL1	O43813	45283	n/d	3	Jurkat cells	3	4	6.3	6.73	P0339507A	2.19256e+08	3.16528e+08	3.00153e+08	8.78917e+07	3.25111e+07	4.04706e+07	4.6269e+07	3.92473e+07		3.73224e+07	FALSE
LARP1	Q6PKG0	123509	n/d	3	Jurkat cells	3	3	2.8	6.13	P0339507A	2.23754e+08	1.47729e+08	1.0101e+08	4.33714e+07	3.7917e+07	2.69266e+07	2.88315e+07	2.64642e+07		2.90395e+07	FALSE
LARS	Q9P2J5	134465	n/d	3	Jurkat cells	41	55	37.3	7.45	P0339507A	3.04422e+09	7.8226e+09	1.11132e+10	2.83722e+09	5.39468e+08	6.33756e+08	7.11336e+08	6.28862e+08		5.06531e+08	FALSE
LARS2	Q15031	101975	n/d	3	Jurkat cells	3	3	2.5	6.31	P0339507A	1.93268e+08	2.97947e+08	2.80756e+08	8.8432e+07	3.98566e+07	3.3047e+07	3.19369e+07	2.43582e+07		2.80414e+07	FALSE
LASP1	Q14847	29717	n/d	3	Jurkat cells	8	8	29.1	6.76	P0339507A	8.07605e+08	9.8013e+08	7.05182e+08	2.25042e+08	1.59374e+08	1.48403e+08	1.5641e+08	1.57549e+08		1.61345e+08	FALSE
LBR	Q14739	70702	n/d	3	Jurkat cells	2	2	5.2	6.5	P0339507A	9.13006e+07	1.66128e+08	1.87823e+08	6.91604e+07	2.93234e+07	2.82805e+07	2.76552e+07	2.45699e+07		2.08176e+07	FALSE
LCK	P06239	61189	KINASE	3	Jurkat cells	14	29	44.4	7.89	P0339507A	4.5804e+08	1.58965e+09	3.5811e+09	2.15979e+09	4.61267e+08	2.41087e+08	2.01438e+08	1.41954e+08		1.63951e+08	TRUE
LCN1	P31025	19250	n/d	3	Jurkat cells	2	2	9.7	6.52	P0339507A	9.77235e+07	9.95355e+07	9.06789e+07	5.57384e+07	1.90484e+08	5.8878e+07	7.2302e+07	7.42765e+07		7.87917e+07	FALSE
LCP1	P13796	70288	n/d	3	Jurkat cells	20	23	39.1	7.46	P0339507A	2.5513e+09	4.1023e+09	3.58109e+09	1.11842e+09	3.26766e+08	3.30631e+08	3.87824e+08	3.73892e+08		3.60049e+08	FALSE
LDHA	P00338	39837	OXIDOREDUCTASE	3	Jurkat cells	14	23	44.9	7.7	P0339507A	2.6631e+09	4.16069e+09	3.80322e+09	1.15478e+09	4.39895e+08	4.79096e+08	5.2002e+08	5.0425e+08		4.57564e+08	FALSE
LDHB	P07195	36638	OXIDOREDUCTASE	3	Jurkat cells	12	15	35.9	7.94	P0339507A	2.36863e+09	3.6628e+09	2.83978e+09	8.32918e+08	3.71085e+08	3.94655e+08	3.91089e+08	4.30658e+08		3.611e+08	FALSE
LEG1	Q6P5S2	37926	n/d	3	Jurkat cells	2	2	4.5	6.35	P0339507A	1.15772e+07	1.64738e+07	1.56649e+07	7.68698e+06	7.21162e+06	5.71376e+06	1.17132e+07	1.94219e+06		5.63406e+06	FALSE
LGALS7, LGALS7B	P47929	15075	contaminant	3	Jurkat cells	5	7	50	7.2	P0339507A	2.50187e+08	1.30988e+08	1.29711e+08	8.46722e+07	1.98445e+08	1.17959e+08	2.34677e+08	1.50815e+08		1.765e+08	FALSE
LGALS9	O00182	39518	n/d	3	Jurkat cells	3	3	9.9	6.48	P0339507A	1.61953e+08	2.01293e+08	2.05911e+08	7.08941e+07	3.52741e+07	3.60749e+07	3.69705e+07	3.41519e+07		3.11882e+07	FALSE
LGALSL	Q3ZCW2	18986	n/d	3	Jurkat cells	2	2	11.6	6.33	P0339507A	4.75812e+07	6.19652e+07	5.72099e+07	2.7895e+07	3.03795e+07	2.71364e+07	3.45522e+07	2.8642e+07		3.36262e+07	FALSE
LIG1	P18858	101735	n/d	3	Jurkat cells	2	2	2.6	6.5	P0339507A	4.9787e+07	6.82285e+07	6.01142e+07	2.23034e+07	1.56816e+07	1.42964e+07	2.12941e+07	1.03342e+07		1.66611e+07	FALSE
LIG3	P49916	112906	n/d	3	Jurkat cells	14	14	13.8	6.77	P0339507A	6.23585e+08	9.65861e+08	9.25964e+08	2.73007e+08	1.00154e+08	9.60176e+07	1.14337e+08	8.48963e+07		7.73882e+07	FALSE
LIMK1	P53667	72584	KINASE	3	Jurkat cells	12	12	23.3	7.1	P0339507A	2.70561e+08	4.85062e+08	1.15772e+09	1.72302e+09	4.1312e+08	1.80899e+08	9.61087e+07	6.46694e+07		6.87278e+07	TRUE
LIMK2	P53671	72231	KINASE	3	Jurkat cells	15	16	23	7.45	P0339507A	2.54153e+08	5.87297e+08	2.5578e+09	3.35522e+09	5.62823e+08	2.37933e+08	2.86382e+08	1.32899e+08		1.53293e+08	TRUE
LIMS1	P48059	44390	n/d	3	Jurkat cells	3	3	8.9	6.38	P0339507A	1.40062e+08	1.97668e+08	1.82826e+08	4.48822e+07	1.46619e+07	1.89755e+07	2.23287e+07	1.4881e+07		1.18898e+07	FALSE
LMNA	P02545	74139	n/d	3	Jurkat cells	3	3	4.2	6.42	P0339507A	8.53784e+07	8.23076e+07	7.83895e+07	3.96339e+07	4.25068e+07	4.12043e+07	5.84033e+07	3.98989e+07		4.68356e+07	FALSE
LMNB1	P20700	66408	n/d	3	Jurkat cells	6	6	11.4	6.63	P0339507A	3.7132e+08	6.26441e+08	7.9499e+08	3.18546e+08	9.16795e+07	8.46744e+07	7.91628e+07	8.28595e+07		7.92925e+07	FALSE
LOR	P23490	25760	n/d	3	Jurkat cells	3	5	6.7	7.56	P0339507A	2.88861e+08	1.86948e+08	1.33698e+08	1.05853e+08	3.03682e+08	2.55731e+08	3.68078e+08	2.78299e+08		4.66718e+08	FALSE
LPCAT3	Q6P1A2	56034	n/d	3	Jurkat cells	3	3	6.6	6.22	P0339507A	7.15416e+07	1.33795e+08	1.42775e+08	4.33444e+07	1.44719e+07	1.03428e+07	1.20075e+07	1.03693e+07		8.12566e+06	FALSE
LPXN	O60711	43749	n/d	3	Jurkat cells	2	2	5.2	5.98	P0339507A	4.69047e+07	5.51704e+07	5.40803e+07	1.82065e+07	1.26182e+07	1.42387e+07	1.77965e+07	1.40127e+07		1.33277e+07	FALSE
LRPPRC	P42704	157903	n/d	3	Jurkat cells	19	19	13.8	6.8	P0339507A	6.42357e+08	1.13014e+09	1.32722e+09	4.59811e+08	1.51711e+08	1.46122e+08	1.57215e+08	1.45888e+08		1.38069e+08	FALSE
LRRC47	Q8N1G4	63472	n/d	3	Jurkat cells	6	6	9.4	6.42	P0339507A	1.47247e+08	2.38637e+08	2.63031e+08	8.30465e+07	3.53809e+07	3.14985e+07	3.8442e+07	3.21264e+07		3.29139e+07	FALSE
[truncated: 723 more rows]

## Sheet: ProbeTitration_3_Cells
	sum_sumionarea_protein_126	sum_sumionarea_protein_127L	sum_sumionarea_protein_127H	sum_sumionarea_protein_128L	sum_sumionarea_protein_128H	sum_sumionarea_protein_129L	sum_sumionarea_protein_129H	sum_sumionarea_protein_130L	sum_sumionarea_protein_130H	sum_sumionarea_protein_131L	Total	Fraction126	Fraction127L	Fraction127H	Fraction128L	Fraction128H	Fraction129L	Fraction129H	Fraction130L	Fraction130H	Fraction131L	cell_material
[truncated: 4 more rows]

[truncated: 6 more sheets: Probe titration in lysate_n1, Probe titration in lysate_n2, ProbeTitration_3_Lysate, Time titration_n1, Time titration_n2, TimeTitration_3]
