# Supplementary material for: A Probe-Based Target Engagement Assay for Kinases in Live Cells
Source: Mol Cell Proteomics. 2025 Apr 3;24(5):100963. doi: 10.1016/j.mcpro.2025.100963 (PMC12076712; doi:10.1016/j.mcpro.2025.100963)
Supplement: Table S5 [file mmc5.xlsx]

## Sheet: Description
	Column name	Column description
	gene_name	swissprot gene name
	swissprot_identifier	swissprot identifier
	focus_group	protein family annotation
	kinase	protein family annotation, filtered for kinase
	compound	compound used for target engagement
	cell_material	material used for experiment
	specific	specifically enriched proteins with compound 3
	molecular_weight	molecular weight [Da]
	qupm	quantified peptide matches
	qusm	quantified spectra matches
	sequence_coverage	sequence coverage [%]
	rel_fc_protein_126	relative fold change of TMT channel 126 against TMT channel 131L
	rel_fc_protein_127L	relative fold change of TMT channel 127L against TMT channel 131L
	rel_fc_protein_127H	relative fold change of TMT channel 127H against TMT channel 131L
	rel_fc_protein_128L	relative fold change of TMT channel 128L against TMT channel 131L
	rel_fc_protein_128H	relative fold change of TMT channel 128H against TMT channel 131L
	rel_fc_protein_129L	relative fold change of TMT channel 129L against TMT channel 131L
	rel_fc_protein_129H	relative fold change of TMT channel 129H against TMT channel 131L
	rel_fc_protein_130L	relative fold change of TMT channel 130L against TMT channel 131L
	rel_fc_protein_130H	relative fold change of TMT channel 130H against TMT channel 131L
	rel_fc_protein_131L	relative fold change of TMT channel 131L against TMT channel 131L
	qcval	annotation of curve quality
	ic50final	ic50 value
	ms1intensity	cumulative intensity of the three most abundant peptides
	internal_identifier	internal experiment identifier
	pIC50	-log10(IC50)
	pIC50_mean	mean pIC50 value

## Sheet: Dasatinib target engagement
gene_name	swissprot_identifier	focus_group	kinase	compound	cell_material	specific	molecular_weight_n1	qupm_n1	qusm_n1	sequence_coverage_n1	rel_fc_protein_126_n1	rel_fc_protein_127L_n1	rel_fc_protein_127H_n1	rel_fc_protein_128L_n1	rel_fc_protein_128H_n1	rel_fc_protein_129L_n1	rel_fc_protein_129H_n1	rel_fc_protein_130L_n1	rel_fc_protein_130H_n1	rel_fc_protein_131L_n1	qcval_n1	ic50final_n1	ms1intensity_n1	internal_identifier_n1	pIC50_n1	molecular_weight_n2	qupm_n2	qusm_n2	sequence_coverage_n2	rel_fc_protein_126_n2	rel_fc_protein_127L_n2	rel_fc_protein_127H_n2	rel_fc_protein_128L_n2	rel_fc_protein_128H_n2	rel_fc_protein_129L_n2	rel_fc_protein_129H_n2	rel_fc_protein_130L_n2	rel_fc_protein_130H_n2	rel_fc_protein_131L_n2	qcval_n2	ic50final_n2	ms1intensity_n2	internal_identifier_n2	pIC50_n2	molecular_weight_n3	qupm_n3	qusm_n3	sequence_coverage_n3	rel_fc_protein_126_n3
AAAS	Q9NRG9	n/d	FALSE	7	Jurkat cells	FALSE	59573	4	4	11.9	0.99	1.06	0.95	1	1	0.99	1.01	1.16	0.98	1	good	30	6.09	P0336872A	not competed
AAGAB	Q6PD74	n/d	FALSE	7	Jurkat cells	FALSE	34593	2	2	5.1	0.96	1.04	0.94	1.07	1	1.11	1.06	1.38	0.94	1	good	30	6.25	P0336872A	not competed																				34593	3	3	7.6	1.19
AAK1	Q2M2I8	KINASE	TRUE	7	Jurkat cells	FALSE																				103884	2	2	1.8	1.78	1.86	1.74	1	0.82	1.17	1.23	0.9	1.14	1	good	30	6.29	P0339463A	not competed	103884	4	4	5.6	0.81
AAMP	Q13685	n/d	FALSE	7	Jurkat cells	FALSE
AARS	P49588	n/d	FALSE	7	Jurkat cells	FALSE	106809	16	17	20	1.09	0.96	0.89	0.98	1.05	1.02	0.97	1.21	1.28	1	good	30	7.48	P0336872A	not competed
AARS1	P49588	n/d	FALSE	7	Jurkat cells	FALSE
AARS2	Q5JTZ9	n/d	FALSE	7	Jurkat cells	FALSE	107339	2	2	2.3	1.47	0.97	0.84	1	0.97	1.01	0.97	1.13	1.11	1	good	30	6.08	P0336872A	not competed
AARSD1	Q9BTE6	n/d	FALSE	7	Jurkat cells	FALSE																																							65701	4	4	5.3	1.3
AASDHPPT	Q9NRN7	n/d	FALSE	7	Jurkat cells	FALSE	35776	4	4	12.9	0.92	0.74	1	1.07	1.03	1.01	0.94	1.05	1.06	1	weak	30	6.66	P0336872A	not competed																				35776	4	4	10.7	0.92
AASS	Q9UDR5	OXIDOREDUCTASE	FALSE	7	Jurkat cells	FALSE
ABCC1	P33527	n/d	FALSE	7	Jurkat cells	TRUE	172638	9	10	6.9	0.54	0.62	0.84	0.89	0.94	0.96	0.96	0.96	1.11	1	weak	9.5	6.9	P0336872A	5.02	172638	16	16	11.6	0.57	0.7	0.77	0.92	0.97	0.88	0.81	0.91	0.94	1	weak	14	7.09	P0339463A	4.85	172638	9	9	6	0.54
ABCD3	P28288	n/d	FALSE	7	Jurkat cells	FALSE	75475	8	8	13.2	0.92	0.99	0.71	0.92	0.89	0.95	0.94	1.16	0.99	1	weak	30	6.8	P0336872A	not competed
ABCE1	P61221	n/d	FALSE	7	Jurkat cells	FALSE	67314	10	10	16.7	1.11	1.01	1.01	1.06	1.05	0.99	0.91	1.23	1.06	1	good	30	7.27	P0336872A	not competed	67314	11	12	20.2	1.9	2.19	1.77	1.6	1.03	2.13	2.35	1.35	1.12	1	n.d.		7.06	P0339463A		67314	16	17	31.1	0.95
ABCF1	Q8NE71	n/d	FALSE	7	Jurkat cells	FALSE	95925	3	3	4.5	1.03	0.84	0.87	1.12	0.94	0.91	0.89	1.15	1.19	1	good	30	6.11	P0336872A	not competed	95925	4	4	6.6	2.21	2.52	2.23	1.38	0.97	1.79	1.65	1.27	1.19	1	n.d.		6.19	P0339463A
ABCF2	Q9UG63	n/d	FALSE	7	Jurkat cells	FALSE	72443	4	4	7.2	1	1	0.88	1.03	0.99	0.96	1.04	1.29	1.02	1	good	30	6.94	P0336872A	not competed
ABCF3	Q9NUQ8	n/d	FALSE	7	Jurkat cells	FALSE																																							79744	3	3	3.5	0.8
ABHD10	Q9NUJ1	PROTEASE	FALSE	7	Jurkat cells	FALSE	33932	6	7	18.3	0.87	0.77	0.89	1.02	0.97	0.9	0.79	1.05	0.85	1	good	30	6.76	P0336872A	not competed	33932	3	3	10.1	1.47	2.12	1.55	1.49	1.03	2.2	2.83	1.19	1.15	1	n.d.		6.49	P0339463A
ABHD12	Q8N2K0	PROTEASE	FALSE	7	Jurkat cells	FALSE
ABHD14B	Q96IU4	PROTEASE	FALSE	7	Jurkat cells	FALSE	22345	2	2	11	0.96	1.01	0.93	0.97	0.92	1.06	1.06	1.26	1.01	1	good	30	6.55	P0336872A	not competed	22345	2	2	11	1.29	1.68	1.54	1.32	0.94	1.52	1.8	1.03	0.86	1	good	30	5.71	P0339463A	not competed
ABHD6	Q9BV23	PROTEASE	FALSE	7	Jurkat cells	TRUE	38330	15	27	45.1	0.94	0.91	1.05	1.08	0.98	1.08	1	1.01	1.08	1	good	30	8.09	P0336872A	not competed	38330	13	19	39.2	0.89	0.86	1.02	1.12	1.11	1.05	1.05	1.24	1.04	1	good	30	7.34	P0339463A	not competed	38330	9	9	23.1	0.55
ABR	Q12979	n/d	FALSE	7	Jurkat cells	FALSE
ABRAXAS2	Q15018	n/d	FALSE	7	Jurkat cells	FALSE																																							46900	2	2	5.5	0.94
ABTB3	A6QL63	n/d	FALSE	7	Jurkat cells	FALSE
ACAA1	P09110	n/d	FALSE	7	Jurkat cells	FALSE	44292	2	2	5	1.07	1.51	0.79	1.04	0.85	1	1.03	1.26	0.9	1	good	30	6.63	P0336872A	not competed
ACAA2	P42765	n/d	FALSE	7	Jurkat cells	FALSE	41924	2	2	10.6	1.01	0.92	0.93	1.03	0.9	0.99	0.95	1.01	1.2	1	good	30	6.36	P0336872A	not competed																				41924	4	4	15.9	0.85
ACACA	Q13085	n/d	FALSE	7	Jurkat cells	FALSE	269996	4	4	1.5	1.13	0.85	0.95	0.98	0.94	0.89	0.93	0.97	1.07	1	good	30	5.95	P0336872A	not competed	265551	65	74	30.7	2.71	3.02	2.34	2.07	1.38	2.73	2.55	1.85	1.11	1	n.d.		7.36	P0339463A
ACAD8	Q9UKU7	OXIDOREDUCTASE	FALSE	7	Jurkat cells	FALSE	45069	10	10	27.2	0.99	1.18	1.01	1.01	1.05	1.01	1	1.14	1.12	1	good	30	7.01	P0336872A	not competed	31023	2	2	4.8	1.47	1.9	1.44	1.1	1.08	1.3	1.23	1.08	1.22	1	good	30	6.43	P0339463A	not competed	45069	4	4	10.8	0.93
ACAD9	Q9H845	OXIDOREDUCTASE	FALSE	7	Jurkat cells	FALSE	68760	3	3	4.8	1.11	1.07	0.96	1.06	1.17	1.05	1.19	1.3	1.24	1	good	30	6.47	P0336872A	not competed
ACADM	P11310	OXIDOREDUCTASE	FALSE	7	Jurkat cells	FALSE	47019	5	5	12.4	1.03	0.83	0.72	0.96	1.07	1.18	0.96	1.27	1.23	1	weak	30	6.61	P0336872A	not competed
ACADS	P16219	OXIDOREDUCTASE	FALSE	7	Jurkat cells	FALSE	44297	2	2	5.1	0.69	1.13	0.77	0.91	0.98	0.86	1.87	0.95	1	1	weak	30	5.6	P0336872A	not competed
ACADVL	P49748	OXIDOREDUCTASE	FALSE	7	Jurkat cells	FALSE	72926	4	4	6	1.37	0.95	1.1	0.96	1.23	1.02	0.98	1.29	1.4	1	good	30	6.35	P0336872A	not competed
ACAP1	Q15027	n/d	FALSE	7	Jurkat cells	FALSE	81535	4	4	6.5	1.47	1.11	0.98	1.09	1.06	1.02	1.17	1.28	1.02	1	good	30	6.77	P0336872A	not competed	81535	11	11	17.4	1.8	2.19	1.85	1.47	1.05	2.17	2.31	1.3	1.1	1	n.d.		6.8	P0339463A
ACAT1	P24752	n/d	FALSE	7	Jurkat cells	FALSE	45199	9	9	26.5	1.03	1.39	0.9	1.08	1.02	1.08	1.05	1.4	1.24	1	good	30	7.26	P0336872A	not competed																				45199	16	18	40.3	0.93
ACAT2	Q9BWD1	n/d	FALSE	7	Jurkat cells	FALSE	44642	4	5	8.8	0.99	1.13	0.86	0.94	0.9	0.96	0.9	1.17	1.06	1	good	30	7.36	P0336872A	not competed																				44642	6	7	16.4	1.07
ACBD6	Q9BR61	n/d	FALSE	7	Jurkat cells	FALSE																																							31150	2	2	6.7	1.19
ACIN1	Q9UKV3	n/d	FALSE	7	Jurkat cells	FALSE	151860	4	4	3.7	0.95	0.83	1.48	0.96	0.88	0.87	0.77	0.96	1	1	good	30	6.63	P0336872A	not competed	151860	13	13	11.3	1.77	1.81	1.64	0.75	0.82	0.93	0.74	0.79	1.06	1	weak	30	7.25	P0339463A	not competed
ACLY	P53396	n/d	FALSE	7	Jurkat cells	FALSE	120838	27	30	28.6	1.09	0.9	0.86	1	0.94	0.95	0.87	1.1	1.08	1	good	30	7.61	P0336872A	not competed	120838	40	45	38.1	2.28	2.94	2.12	2.18	1.26	3.37	4.3	1.73	1.06	1	n.d.		7.48	P0339463A
ACO1	P21399	n/d	FALSE	7	Jurkat cells	FALSE																				98398	4	4	4.6	2.25	2.21	1.78	1.4	1.08	2.02	2.36	1.34	1.16	1	n.d.		6.2	P0339463A
ACO2	Q99798	n/d	FALSE	7	Jurkat cells	FALSE	85424	11	12	19.7	1	1.19	0.97	1.13	1.04	1.03	0.91	1.25	1.14	1	good	30	7.14	P0336872A	not competed
ACOT13	Q9NPJ3	n/d	FALSE	7	Jurkat cells	FALSE	14960	2	2	8.6	0.66	1.19	0.91	0.94	0.74	0.79	1.01	1.2	0.77	1	weak	30	6.58	P0336872A	not competed
ACOT7	O00154	n/d	FALSE	7	Jurkat cells	FALSE	41796	11	13	38.4	0.76	0.9	0.84	0.98	0.96	0.96	0.87	1.18	0.86	1	good	30	7.69	P0336872A	not competed	41796	7	13	22.6	1.56	1.82	1.74	1.17	0.98	1.49	1.79	1.09	1.31	1	good	30	7.38	P0339463A	not competed
ACOX1	Q15067	OXIDOREDUCTASE	FALSE	7	Jurkat cells	FALSE	74667	8	10	17.9	0.94	1.11	0.85	1.04	1	0.97	0.98	1.16	0.94	1	good	30	7	P0336872A	not competed	74667	3	3	5.5	1.38	1.52	1.32	1.23	0.97	1.45	1.78	1.21	1.02	1	good	30	6.49	P0339463A	not competed
ACOX3	O15254	OXIDOREDUCTASE	FALSE	7	Jurkat cells	FALSE	77628	3	3	5.3	1.01	0.93	1.02	1	1	0.97	0.96	1.08	0.86	1	good	30	5.72	P0336872A	not competed																				77628	3	3	5.1	0.84
ACSF2	Q96CM8	n/d	FALSE	7	Jurkat cells	FALSE																																							70622	4	4	8.5	1.09
ACSF3	Q4G176	n/d	FALSE	7	Jurkat cells	FALSE	64129	8	8	14.8	0.98	1.11	0.83	0.89	0.87	0.94	0.93	1.17	1.08	1	good	30	7.09	P0336872A	not competed	64129	11	11	18.2	2.11	2.29	1.78	1.56	1.11	2.12	2.56	1.32	1.13	1	n.d.		6.6	P0339463A
ACSL1	P33121	n/d	FALSE	7	Jurkat cells	FALSE	77942	3	3	4.9	1.04	1.47	0.86	1.33	1.21	1.02	0.9	1.08	1.11	1	good	30	6.31	P0336872A	not competed
ACSL3	O95573	n/d	FALSE	7	Jurkat cells	FALSE
ACSL4	O60488	n/d	FALSE	7	Jurkat cells	FALSE	79187	5	5	11.7	0.97	0.9	0.77	0.99	0.97	0.99	0.86	1.12	1.09	1	good	30	6.32	P0336872A	not competed
ACSS1	Q9NUB1	n/d	FALSE	7	Jurkat cells	FALSE	74856	6	6	8.4	1.01	0.99	0.89	0.99	1.05	0.97	0.96	1.07	1.23	1	good	30	6.72	P0336872A	not competed	74856	5	5	9.1	1.92	2.32	1.65	1.46	1.01	2.11	2.18	1.25	1.05	1	n.d.		6.08	P0339463A
ACTL6A	O96019	n/d	FALSE	7	Jurkat cells	FALSE	47460	7	7	22.1	1.1	0.92	0.98	1.08	1.15	1.05	1.35	1.11	1.28	1	good	30	7	P0336872A	not competed	47460	5	5	12.4	1.39	1.7	1.29	1.34	0.94	2.1	2.68	1.04	1.04	1	good	30	6.27	P0339463A	not competed
ACTN4	O43707	n/d	FALSE	7	Jurkat cells	FALSE	104853	4	4	8.1	0.83	0.84	0.74	0.96	0.9	0.91	0.89	1.12	1.02	1	weak	30	6.55	P0336872A	not competed	104853	2	2	3.7	1.53	1.67	1.46	1.06	0.9	1.72	1.92	0.95	0.89	1	good	30	6.06	P0339463A	not competed	104853	4	4	7.7	0.98
ACTR10	Q9NZ32	n/d	FALSE	7	Jurkat cells	FALSE	46306	3	4	7	1.12	0.91	0.89	0.93	0.91	0.94	0.86	1.13	0.93	1	good	30	6.28	P0336872A	not competed	46306	2	2	5.5	1.32	1.82	1.3	0.87	0.99	1.49	1.68	0.87	0.96	1	good	30		P0339463A	not competed
ACTR1A	P61163	n/d	FALSE	7	Jurkat cells	FALSE	42613	2	2	7.4	0.87	1.11	0.76	1.04	0.9	1	1	1.3	0.98	1	good	30	6.51	P0336872A	not competed
ACTR2	P61160	n/d	FALSE	7	Jurkat cells	FALSE	44760	10	15	25.6	0.88	1.07	0.77	1.01	0.95	1.01	0.93	1.25	0.97	1	good	30	7.46	P0336872A	not competed	45376	11	11	27.7	1.84	2.36	1.89	1.64	1.09	2.26	2.86	1.29	1.11	1	n.d.		6.73	P0339463A		44760	11	13	27.2	0.77
ACTR3	P61158	n/d	FALSE	7	Jurkat cells	FALSE	47371	14	20	41.9	1.02	0.87	0.91	1.09	1.08	0.98	0.86	1.1	1.14	1	good	30	7.85	P0336872A	not competed	47371	9	9	28.2	1.84	2.31	1.85	1.77	1	2.6	3.52	1.41	1.11	1	n.d.		7.02	P0339463A
ACTR8	Q9H981	n/d	FALSE	7	Jurkat cells	FALSE	70483	2	2	4.3	1.01	1.04	0.96	1	0.94	0.86	0.97	0.95	0.92	1	good	30	5.9	P0336872A	not competed
ADA	P00813	n/d	FALSE	7	Jurkat cells	FALSE	40764	17	22	36.9	0.85	1.3	0.79	1.06	0.94	1.01	1.06	1.4	0.89	1	good	30	7.69	P0336872A	not competed
ADAR	P55265	n/d	FALSE	7	Jurkat cells	FALSE	103641	24	24	21.4	1.05	0.9	0.84	0.95	0.9	0.91	0.89	1.08	1.1	1	good	30	7.51	P0336872A	not competed	140836	37	43	32.1	2.32	2.66	2.11	1.66	1.04	2.16	2.14	1.45	1.12	1	n.d.		7.31	P0339463A
ADAT2	Q7Z6V5	n/d	FALSE	7	Jurkat cells	FALSE	21046	2	2	12.6	0.77	0.94	0.79	0.82	0.91	0.78	0.8	0.84	0.87	1	good	30	6.3	P0336872A	not competed																				21046	2	2	8.9	1.06
ADD1	P35611	n/d	FALSE	7	Jurkat cells	FALSE	84302	4	4	6.6	0.97	0.97	1.04	1.01	1.21	1.08	1.1	1.17	1.23	1	good	30	6.05	P0336872A	not competed
ADD3	Q9UEY8	n/d	FALSE	7	Jurkat cells	FALSE	79154	7	7	12.3	0.9	0.7	0.81	0.92	0.87	1	0.87	0.89	0.91	1	weak	30	7.04	P0336872A	not competed	79154	7	8	13.5	0.76	0.75	0.74	0.93	0.96	0.85	0.85	0.99	1.01	1	weak	30	6.86	P0339463A	not competed	79154	6	6	9.3	0.76
ADH5	P11766	OXIDOREDUCTASE	FALSE	7	Jurkat cells	FALSE	39724	15	22	39.3	1.03	0.94	0.93	1.01	1.02	0.95	0.89	1.1	1.19	1	good	30	8.23	P0336872A	not competed	39724	8	12	21.1	2	2.46	1.86	1.6	1.06	2.01	2.32	1.41	1.03	1	n.d.		7.37	P0339463A
ADK	P55263	n/d	FALSE	7	Jurkat cells	FALSE	40545	4	4	11.6	0.81	1.08	0.73	0.93	0.87	0.92	0.89	1.24	0.94	1	weak	30	6.65	P0336872A	not competed																				40545	3	3	7.7	0.81
ADNP	Q9H2P0	n/d	FALSE	7	Jurkat cells	FALSE	123561	5	5	5.2	1.07	0.9	0.86	0.95	0.9	0.89	0.77	1.08	1.09	1	good	30	6.42	P0336872A	not competed	123561	4	4	5.3	2.15	2.38	1.93	1.75	0.97	2.6	2.3	1.59	1.06	1	n.d.		6.4	P0339463A
ADO	Q96SZ5	OXIDOREDUCTASE	FALSE	7	Jurkat cells	FALSE																																							29751	4	5	10.4	0.64
ADRM1	Q16186	n/d	FALSE	7	Jurkat cells	FALSE																																							42153	2	2	4.7	1.02
ADSL	P30566	n/d	FALSE	7	Jurkat cells	FALSE	54889	6	6	8.1	0.91	0.97	0.83	0.98	0.88	0.95	1	1.16	1.04	1	good	30	7.19	P0336872A	not competed	54889	7	8	12.2	2.07	2.45	1.88	1.46	0.99	2.03	2.54	1.22	1.18	1	n.d.		6.69	P0339463A
ADSS	P30520	n/d	FALSE	7	Jurkat cells	FALSE	50097	6	6	15.4	0.68	1.04	0.64	0.85	0.74	0.86	0.93	1.15	0.73	1	weak	30	7.14	P0336872A	not competed
ADSS2	P30520	n/d	FALSE	7	Jurkat cells	FALSE
AFG3L2	Q9Y4W6	PROTEASE	FALSE	7	Jurkat cells	FALSE	88583	2	2	2.4	0.96	1	0.87	1.04	1.04	1.2	1.11	1.32	1.08	1	good	30	6.27	P0336872A	not competed	88583	4	4	4.6	1.49	1.65	1.29	1.32	1.18	1.57	1.46	1.29	0.94	1	good	30	6.34	P0339463A	not competed	88583	11	11	12.5	0.88
AGFG1	P52594	n/d	FALSE	7	Jurkat cells	FALSE	60766	2	2	3.9	0.82	1.39	0.73	0.97	0.86	0.91	0.91	1.26	0.81	1	weak	30	6.9	P0336872A	not competed
AGK	Q53H12	n/d	FALSE	7	Jurkat cells	FALSE																																							47137	3	3	7.8	1.04
AGL	P35573	n/d	FALSE	7	Jurkat cells	FALSE	174762	11	11	8.2	1.18	0.99	0.96	1.06	1.07	1	0.88	1.18	1.19	1	good	30	6.68	P0336872A	not competed	174762	60	74	42	2.8	3.02	2.31	2.14	1.28	3.08	3.52	1.85	1.13	1	n.d.		7.67	P0339463A
AGO2	Q9UKV8	n/d	FALSE	7	Jurkat cells	FALSE	97207	3	3	8.5	0.94	1	0.96	1.03	1.01	0.93	1.04	1.03	1.22	1	good	30	5.99	P0336872A	not competed	97207	6	6	15.6	2.15	2.67	2.13	1.7	1.06	2.33	2.4	1.4	1.08	1	n.d.		6.64	P0339463A
AGO3	Q9H9G7	n/d	FALSE	7	Jurkat cells	FALSE																				97359	2	2	3.6	1.83	2.89	2.27	1.32	1.17	2.12	2.05	1.25	1.7	1	n.d.		6.33	P0339463A
AGPAT5	Q9NUQ2	n/d	FALSE	7	Jurkat cells	FALSE
AGPS	O00116	n/d	FALSE	7	Jurkat cells	FALSE	72911	6	7	10.5	1.06	1.08	0.97	1.09	1.09	0.93	0.81	1.08	1.12	1	good	30	6.76	P0336872A	not competed
AHCTF1	Q8WYP5	n/d	FALSE	7	Jurkat cells	FALSE	255997	3	3	1.3	0.9	0.97	0.98	0.98	1.05	0.87	1.22	0.99	0.94	1	good	30	5.8	P0336872A	not competed	255997	3	3	1.4	2.07	2.45	2.29	1.48	0.96	1.85	2.09	1.18	1.23	1	n.d.		6.22	P0339463A		255997	3	3	1.1	1.01
AHCY	P23526	n/d	FALSE	7	Jurkat cells	FALSE	47716	19	26	46.1	0.92	0.84	0.83	1.02	0.92	0.99	0.99	1.17	0.96	1	good	30	7.84	P0336872A	not competed	47716	6	7	17.1	1.74	2.22	1.75	1.83	1.02	2.84	4.28	1.46	1.2	1	n.d.		6.96	P0339463A
AHCYL1	O43865	n/d	FALSE	7	Jurkat cells	FALSE	58951	2	2	13.6	1.7	1.05	0.83	0.91	0.99	0.94	1.01	1.32	1.05	1	good	30	6.73	P0336872A	not competed	58951	6	6	10	2.08	2.36	1.87	1.44	0.95	1.86	2.02	1.21	1.06	1	n.d.		6.75	P0339463A		58951	4	4	12.1	1.13
AHCYL2	Q96HN2	n/d	FALSE	7	Jurkat cells	FALSE	66720	2	2	2	1.21	1.03	0.87	1.01	1.08	0.82	1.05	1.16	1.03	1	good	30	6.2	P0336872A	not competed
AHNAK	Q09666	n/d	FALSE	7	Jurkat cells	FALSE	629094	2	3	0.4	0.88	0.73	0.85	0.69	0.77	0.76	0.67	0.74	0.79	1	weak	30	6.19	P0336872A	not competed
AHSA1	O95433	n/d	FALSE	7	Jurkat cells	FALSE	38274	3	3	9.2	0.8	0.9	0.76	0.93	0.93	1	1.79	1.34	0.77	1	good	30	6.47	P0336872A	not competed																				38274	3	3	8.9	0.99
AHSG	P12763	contaminant	FALSE	7	Jurkat cells	FALSE																																							38418	5	5		0.9
AIFM1	O95831	OXIDOREDUCTASE	FALSE	7	Jurkat cells	FALSE	66900	2	2	3.9	0.93	0.84	0.85	0.91	1.07	0.96	0.92	1.13	0.99	1	good	30	6.59	P0336872A	not competed	66294	3	3	5.2	1.64	1.6	1.38	1.03	1.02	1.45	1.39	1.04	1.15	1	good	30	6.26	P0339463A	not competed	66900	4	4	7.2	0.87
AIG1	Q9NVV5	n/d	FALSE	7	Jurkat cells	FALSE
AIMP1	Q12904	n/d	FALSE	7	Jurkat cells	FALSE	37039	8	8	34	0.87	1.12	0.85	0.96	0.91	1.01	0.94	1.19	0.85	1	good	30	6.76	P0336872A	not competed																				37039	8	8	30.8	0.86
AIMP2	Q13155	n/d	FALSE	7	Jurkat cells	FALSE	35348	7	10	25.6	0.94	1.09	0.81	0.98	0.95	0.95	0.98	1.2	0.98	1	good	30	7.11	P0336872A	not competed	35348	4	4	15	1.87	2.15	1.77	1.45	1.07	2.2	2	1.29	1.18	1	n.d.		6.56	P0339463A		35348	9	9	22.5	1.08
AIP	O00170	n/d	FALSE	7	Jurkat cells	FALSE	37636	3	4	13.9	0.83	1.16	0.79	0.95	0.89	1.02	0.96	1.25	0.85	1	good	30	6.47	P0336872A	not competed
AK2	P54819	n/d	FALSE	7	Jurkat cells	FALSE	26477	3	3	14.2	0.96	0.93	0.93	0.9	0.99	0.94	0.8	0.98	1.22	1	good	30	6.57	P0336872A	not competed	22265	4	4	21.3	1.5	1.76	1.49	1.17	1.03	1.77	1.68	1.06	1.04	1	good	30	5.86	P0339463A	not competed
AKAP8L	Q9ULX6	n/d	FALSE	7	Jurkat cells	FALSE	71648	3	3	5.3	1.16	0.91	0.84	0.93	0.84	0.86	0.78	0.98	0.87	1	good	30	6.69	P0336872A	not competed
AKR1A1	P14550	OXIDOREDUCTASE	FALSE	7	Jurkat cells	FALSE	36573	11	12	39.1	0.9	1.09	0.83	1.03	0.93	0.98	1.02	1.25	0.99	1	good	30	6.91	P0336872A	not competed	36573	5	5	20.6	1.38	2.13	1.57	1.12	0.86	1.39	1.5	1.04	1.05	1	good	30	6.76	P0339463A	not competed
AKR1B1	P15121	OXIDOREDUCTASE	FALSE	7	Jurkat cells	FALSE	35853	10	14	35.1	0.88	1.37	0.77	0.98	0.9	0.95	1.03	1.32	0.87	1	good	30	7.57	P0336872A	not competed
AKR1C1	Q04828	OXIDOREDUCTASE	FALSE	7	Jurkat cells	FALSE																																							36788	2	2	5.9	0.99
AKR1C3	P42330	OXIDOREDUCTASE	FALSE	7	Jurkat cells	FALSE																				36853	4	4	10.5	1.58	1.32	1.35	1.14	1.14	1.15	1.28	1.04	1.08	1	good	30	6.76	P0339463A	not competed
AKR7A2	O43488	OXIDOREDUCTASE	FALSE	7	Jurkat cells	FALSE	39589	7	8	20.3	1.34	1.17	0.91	1.02	1.01	0.98	0.95	1.26	1.03	1	good	30	7.03	P0336872A	not competed	39589	4	4	11.7	1.97	2.68	1.98	1.82	1.07	2.4	3	1.58	1.06	1	n.d.		6.36	P0339463A
AKT2	P31751	KINASE	TRUE	7	Jurkat cells	TRUE	55768	2	2	5.4	1.01	0.79	1.08	0.98	1.13	1.02	1.13	0.85	1.11	1	good	30	6.32	P0336872A	not competed	55768	4	4	10.2	0.93	1	1.09	0.78	0.85	0.93	0.85	0.76	0.89	1	good	30	6.68	P0339463A	not competed
ALAD	P13716	n/d	FALSE	7	Jurkat cells	FALSE	39033	3	3	15.2	1.02	1	0.88	0.93	1	0.96	1.08	1.16	1.04	1	good	30	6.42	P0336872A	not competed																				39033	4	4	13.9	0.93
ALB	A0A140T897	contaminant	FALSE	7	Jurkat cells	FALSE																				69323	7	7	9.5	1.57	1.47	1.43	0.91	0.93	1.12	0.98	1.04	1.36	1	good	30	6.58	P0339463A	not competed
ALB	B0JYQ0	contaminant	FALSE	7	Jurkat cells	FALSE	69293	13	13		1.16	0.85	15.78	0.9	1.65	0.96	0.78	1.02	1.3	1	good	30	7.34	P0336872A	not competed
ALB	P02768	contaminant	FALSE	7	Jurkat cells	FALSE																				69366	4	4	9.5	6.38	1.44	1.13	0.81	2.71	1.11	1.11	1.12	1.25	1	good	30	6.16	P0339463A	not competed	69366	14	14	4.8	1.62
ALDH16A1	Q8IZ83	n/d	FALSE	7	Jurkat cells	FALSE	85126	2	2	2.2	1.04	1.14	0.76	0.95	0.87	0.99	0.84	1.22	1.02	1	good	30	6.62	P0336872A	not competed	85126	4	4	7	2.11	2.16	1.78	1.33	1.02	2.06	2.27	1.24	1.02	1	n.d.		6.15	P0339463A		85126	2	2	2.2	1.49
ALDH18A1	P54886	OXIDOREDUCTASE	FALSE	7	Jurkat cells	FALSE	87301	8	8	16	1.01	1	0.97	1.13	1.05	1	1	1.05	1.13	1	good	30	6.68	P0336872A	not competed	87301	19	21	29.6	2.24	2.87	2.1	1.94	1.22	2.89	2.8	1.59	1.02	1	n.d.		7.17	P0339463A
ALDH2	P05091	OXIDOREDUCTASE	FALSE	7	Jurkat cells	FALSE	56381	4	4	12.4	1.19	0.88	0.89	0.78	0.84	0.87	0.87	1.01	1.03	1	good	30	6.37	P0336872A	not competed
ALDH4A1	P30038	OXIDOREDUCTASE	FALSE	7	Jurkat cells	FALSE	61719	2	2	4.4	0.83	0.92	0.81	0.93	0.94	0.88	0.79	1.08	0.93	1	good	30	6.75	P0336872A	not competed
ALDH5A1	P51649	OXIDOREDUCTASE	FALSE	7	Jurkat cells	FALSE	58653	6	6	9	0.97	1.03	0.87	1.02	0.91	1.01	0.92	1.15	0.95	1	good	30	6.71	P0336872A	not competed																				58653	10	10	18.1	0.95
ALDH9A1	P49189	OXIDOREDUCTASE	FALSE	7	Jurkat cells	FALSE	53801	13	15	29.4	0.86	1.03	0.78	0.96	0.88	0.91	0.99	1.23	0.88	1	good	30	7.37	P0336872A	not competed	53801	5	5	11.9	2.02	2.14	1.79	1.31	0.87	1.86	2.48	1.11	1.2	1	n.d.		6.55	P0339463A		53801	11	11	24.7	0.94
ALDOA	P04075	n/d	FALSE	7	Jurkat cells	FALSE	39420	19	36	66.2	0.92	1.5	0.77	1	0.92	0.97	1.02	1.34	0.97	1	good	30	8.55	P0336872A	not competed
ALDOC	P09972	n/d	FALSE	7	Jurkat cells	FALSE																																							39455	2	2	7.7	1.28
ALG1	Q9BT22	n/d	FALSE	7	Jurkat cells	FALSE
ALG5	Q9Y673	n/d	FALSE	7	Jurkat cells	FALSE																																							36946	3	3	7.1	0.9
ALYREF	Q86V81	n/d	FALSE	7	Jurkat cells	FALSE	26888	2	2	15.2	0.59	0.37	0.57	1.09	0.86	1.24	1.09	1.17	0.65	1	weak	1.2	6.17	P0336872A	5.92
AMPD2	Q01433	n/d	FALSE	7	Jurkat cells	FALSE	92917	3	3	3.1	0.89	0.84	0.75	0.86	0.98	0.99	1.05	1.19	1.03	1	weak	30	6.06	P0336872A	not competed	92917	2	2	2.2	1.92	3.19	2.31	1.64	1.34	2.23	2.44	1.35	1.15	1	n.d.		6.1	P0339463A
AMPD3	Q01432	n/d	FALSE	7	Jurkat cells	FALSE
ANAPC1	Q9H1A4	n/d	FALSE	7	Jurkat cells	FALSE																				216498	21	23	10.5	3.19	3.23	2.44	1.9	1.26	2.61	2.3	1.73	1.15	1	n.d.		6.98	P0339463A
ANAPC5	Q9UJX4	n/d	FALSE	7	Jurkat cells	FALSE																																							85076	2	2	4	1.04
ANAPC7	Q9UJX3	n/d	FALSE	7	Jurkat cells	FALSE
ANKFY1	Q9P2R3	n/d	FALSE	7	Jurkat cells	FALSE																				132820	2	2	1.2	2.27	2.71	1.89	1.35	1.27	2.02	2.05	1.28	1.14	1	n.d.		6.3	P0339463A
ANKHD1	Q8IWZ3	n/d	FALSE	7	Jurkat cells	FALSE																																							277172	2	2	0.6	1.11
ANKLE2	Q86XL3	n/d	FALSE	7	Jurkat cells	FALSE																																							104113	4	4	4.5	0.94
ANKMY2	Q8IV38	n/d	FALSE	7	Jurkat cells	FALSE																																							49298	4	4	8.6	0.96
ANKRD17	O75179	n/d	FALSE	7	Jurkat cells	FALSE	274255	2	2	0.9	1.05	0.97	0.91	1.06	0.98	0.95	1.04	1.24	0.91	1	good	30	6.36	P0336872A	not competed
ANKRD28	O15084	n/d	FALSE	7	Jurkat cells	FALSE																				116542	4	4	5.5	2.81	2.45	2.29	1.46	1.05	1.82	1.93	1.31	1.23	1	n.d.		6.43	P0339463A
ANKRD44	Q8N8A2	n/d	FALSE	7	Jurkat cells	FALSE																				107769	11	11	17.6	2.31	2.59	2.1	1.36	1	2.01	1.85	1.21	1.16	1	n.d.		6.45	P0339463A
ANKRD52	Q8NB46	n/d	FALSE	7	Jurkat cells	FALSE																				115075	2	2	2.7	2.09	2.5	2.14	1.53	1.3	2.03	2.32	1.49	1.33	1	n.d.		6.12	P0339463A
ANP32A	P39687	n/d	FALSE	7	Jurkat cells	FALSE	28585	3	3	12.9	0.92	1.4	0.97	1.28	1.24	1.6	1.65	1.7	1.06	1	good	30	6.75	P0336872A	not competed																				28585	2	2	8.4	0.99
ANP32B	Q92688	n/d	FALSE	7	Jurkat cells	FALSE	28787	2	5	8.4	0.95	1.35	0.75	1.03	1.05	1.16	1.34	1.46	0.92	1	good	30	7.22	P0336872A	not competed
ANP32E	Q9BTT0	n/d	FALSE	7	Jurkat cells	FALSE
ANXA1	P04083	n/d	FALSE	7	Jurkat cells	FALSE	38714	8	8	29.5	1	1.13	0.86	0.93	0.88	0.91	0.9	1.19	0.9	1	good	30	7.37	P0336872A	not competed
ANXA11	P50995	n/d	FALSE	7	Jurkat cells	FALSE	54389	9	10	24.6	0.88	0.98	0.72	0.92	0.86	0.84	0.84	1.1	0.82	1	weak	30	6.95	P0336872A	not competed	54389	4	4	10.5	1.24	1.41	1.33	1.13	0.96	1.6	1.98	1.03	1.06	1	good	30	6.25	P0339463A	not competed
ANXA2	P07355	n/d	FALSE	7	Jurkat cells	FALSE	40411	4	4	16.2	0.94	0.89	0.77	0.91	0.91	0.86	0.72	1	0.87	1	weak	30	6.34	P0336872A	not competed																				38604	9	9	29.5	2.79
ANXA5	P08758	n/d	FALSE	7	Jurkat cells	FALSE
ANXA6	P08133	n/d	FALSE	7	Jurkat cells	FALSE	75872	18	19	27.8	0.86	1.24	0.82	1.03	0.92	1.02	1.04	1.33	0.9	1	good	30	7.5	P0336872A	not competed	75872	9	9	14.1	1.64	1.68	1.49	1.29	1.16	1.79	2.41	1.09	1.1	1	good	30	6.93	P0339463A	not competed
ANXA7	P20073	n/d	FALSE	7	Jurkat cells	FALSE	52739	3	3	7.8	1.91	1	0.92	0.97	0.88	0.93	0.9	1.06	0.95	1	good	30	6.34	P0336872A	not competed	52739	2	2	5.5	2.89	2.53	1.91	1.48	1.23	2.24	2.37	1.55	1.36	1	n.d.		5.9	P0339463A
AP1B1	Q10567	n/d	FALSE	7	Jurkat cells	FALSE	104635	2	2	1.4	1.04	1.04	0.97	1.03	0.97	1.03	1.07	1.24	1.17	1	good	30	6.72	P0336872A	not competed
AP1G1	O43747	n/d	FALSE	7	Jurkat cells	FALSE	91722	3	3	3.5	1.08	1.18	0.86	1.03	0.91	1.02	0.91	1.21	1.15	1	good	30	6.69	P0336872A	not competed
AP1M1	Q9BXS5	n/d	FALSE	7	Jurkat cells	FALSE
AP1S1	P61966	n/d	FALSE	7	Jurkat cells	FALSE	18733	2	2	15.2	0.84	0.95	0.85	0.89	0.77	0.82	0.88	1.06	0.82	1	good	30	6.85	P0336872A	not competed
AP2A1	O95782	n/d	FALSE	7	Jurkat cells	FALSE	107545	9	9	17.2	1.03	0.92	0.94	1.02	1.05	1.04	0.95	1.2	1.04	1	good	30	6.94	P0336872A	not competed	107545	6	6	13	2.18	2.51	1.82	1.86	1.04	2.96	3.79	1.47	1.03	1	n.d.		6.69	P0339463A
AP2A2	O94973	n/d	FALSE	7	Jurkat cells	FALSE	103959	5	5	6.6	0.95	0.86	0.9	0.97	1.03	0.93	0.85	1.04	1.12	1	good	30	6.55	P0336872A	not competed	104088	5	5	7	2.3	3.01	2.15	2.41	1.48	4.42	5.5	2.12	1.49	1	n.d.		6.19	P0339463A
AP2B1	P63010	n/d	FALSE	7	Jurkat cells	FALSE	105691	4	4	10.4	1.31	1.08	0.97	1.14	1.05	0.99	1.02	1.26	1.08	1	good	30	6.77	P0336872A	not competed	105691	5	5	10.7	1.77	2.13	1.59	1.38	0.94	2.03	2.24	1.15	1.02	1	n.d.		6.61	P0339463A
AP2M1	Q96CW1	n/d	FALSE	7	Jurkat cells	FALSE	49654	7	8	17.2	1.19	0.96	0.95	1.05	1.3	1.01	0.9	1.13	1.21	1	good	30	6.83	P0336872A	not competed
AP3D1	O14617	n/d	FALSE	7	Jurkat cells	FALSE	136649	4	4	3.5	1.13	0.89	0.84	1.1	0.96	0.94	0.9	1.08	1.12	1	good	30	6.22	P0336872A	not competed
APAF1	O14727	n/d	FALSE	7	Jurkat cells	FALSE																				141838	3	3	3.6	2.32	2.62	2.21	1.97	1.08	2.28	2.06	1.38	1.2	1	n.d.		6.33	P0339463A		141838	5	5	3.9	1.08
APBB1IP	Q7Z5R6	n/d	FALSE	7	Jurkat cells	FALSE	73182	7	7	9.2	1.01	1	0.88	1.05	1.15	1	0.94	1.24	1.12	1	good	30	7.18	P0336872A	not competed
APEH	P13798	PROTEASE	FALSE	7	Jurkat cells	FALSE	81224	11	11	17.9	0.86	0.81	0.72	0.95	0.89	0.96	0.83	1.18	1.02	1	weak	30	7.27	P0336872A	not competed
APEX1	P27695	n/d	FALSE	7	Jurkat cells	FALSE	35554	12	15	41.5	1.07	0.91	0.96	1.07	1.02	1	0.94	1.2	1.15	1	good	30	7.49	P0336872A	not competed	35554	12	13	35.5	1.89	2.49	2.11	1.69	0.98	2.22	2.91	1.38	1.2	1	n.d.		7.18	P0339463A
API5	Q9BZZ5	n/d	FALSE	7	Jurkat cells	FALSE	56769	4	4	9.4	0.89	1.02	0.89	1.08	1.03	0.99	1.05	1.25	1.16	1	good	30	6.4	P0336872A	not competed	56769	3	3	6.5	1.55	1.68	1.6	0.94	0.99	1.22	1.2	0.96	1.26	1	good	30	6.17	P0339463A	not competed	56769	10	11	17.4	1.1
APIP	Q96GX9	n/d	FALSE	7	Jurkat cells	FALSE
APOA1	P15497	contaminant	FALSE	7	Jurkat cells	FALSE	30276	7	7		0.86	0.89	0.93	1.05	0.82	0.8	0.74	1.17	1.21	1	weak	30	6.91	P0336872A	not competed	30276	4	4		2.39	2.47	1.97	1.79	1.63	2.29	2.2	1.69	1.47	1	n.d.		6.33	P0339463A
APOBEC3D	Q96AK3	n/d	FALSE	7	Jurkat cells	FALSE
APOBEC3F	Q8IUX4	n/d	FALSE	7	Jurkat cells	FALSE
APOBEC3G	Q9HC16	n/d	FALSE	7	Jurkat cells	FALSE
APOD	P05090	potential contaminant	FALSE	7	Jurkat cells	FALSE
APPL1	Q9UKG1	n/d	FALSE	7	Jurkat cells	FALSE																				79663	3	3	5.8	2.4	2.5	2.2	1.69	1.13	2.4	2.26	1.61	1.26	1	n.d.		6.01	P0339463A
APRT	P07741	n/d	FALSE	7	Jurkat cells	FALSE
APTX	Q7Z2E3	n/d	FALSE	7	Jurkat cells	FALSE
AQR	O60306	n/d	FALSE	7	Jurkat cells	FALSE	171293	8	8	6.1	1.01	0.92	0.8	0.95	0.94	0.93	0.91	1.08	1.03	1	good	30	6.67	P0336872A	not competed	171293	17	18	12.9	2.46	3	2.15	2.39	1.32	3.82	4.54	1.92	1.05	1	n.d.		7.18	P0339463A
ARAP1	Q96P48	n/d	FALSE	7	Jurkat cells	FALSE
ARCN1	P48444	n/d	FALSE	7	Jurkat cells	FALSE	57210	6	7	12.7	0.9	0.86	0.87	0.97	0.99	0.95	0.87	1.01	0.98	1	good	30	6.57	P0336872A	not competed	57210	4	4	8	1.93	2.61	1.93	1.54	1.18	2.07	2.32	1.34	1.13	1	n.d.		6.04	P0339463A
ARF3	P61204	n/d	FALSE	7	Jurkat cells	FALSE	20601	2	3	16	0.89	1.09	0.86	1.09	1.05	1.08	1.06	1.37	0.88	1	good	30	6.78	P0336872A	not competed
ARF4	P18085	n/d	FALSE	7	Jurkat cells	FALSE	20511	4	4	33.3	0.87	1.36	0.81	1.06	1.04	1.04	1.04	1.35	1.05	1	good	30	6.6	P0336872A	not competed
ARF5	P84085	n/d	FALSE	7	Jurkat cells	FALSE																				20529	2	2	11.7	1.39	1.77	1.69	1.22	0.96	1.55	1.81	1.04	1.18	1	good	30	6.24	P0339463A	not competed	20529	2	3	17.8	0.94
ARFGAP2	Q8N6H7	n/d	FALSE	7	Jurkat cells	FALSE	56720	3	3	9	1.06	0.73	0.81	0.85	0.9	0.92	0.87	1.1	0.92	1	weak	30	6.05	P0336872A	not competed
ARFGAP3	Q9NP61	n/d	FALSE	7	Jurkat cells	FALSE	56928	2	2	3.7	0.71	0.6	0.79	1.07	1.12	0.88	0.7	1.01	0.9	1	weak	30	6.33	P0336872A	not competed																				56928	3	3	4.7	0.86
ARFGEF1	Q9Y6D6	n/d	FALSE	7	Jurkat cells	FALSE																				208765	4	4	1.8	2.69	2.55	2.07	1.77	1.3	2.83	2.91	1.49	1.04	1	n.d.		6.25	P0339463A
ARFRP1	Q13795	n/d	FALSE	7	Jurkat cells	FALSE
ARG1	P05089	n/d	FALSE	7	Jurkat cells	FALSE																				35664	2	2	6.2	3.08	1.13	0.83	0.73	0.74	0.8	0.99	0.78	0.92	1	weak	30	5.63	P0339463A	not competed
ARHGAP15	Q53QZ3	n/d	FALSE	7	Jurkat cells	FALSE
ARHGAP45	Q92619	n/d	FALSE	7	Jurkat cells	FALSE																																							126495	3	3	3.1	1.03
ARHGDIA	P52565	n/d	FALSE	7	Jurkat cells	FALSE	23207	4	4	18.6	0.93	1.01	0.74	1.01	0.91	1.06	1.11	1.42	0.78	1	weak	30	7.05	P0336872A	not competed																				23207	4	4	14.7	1.22
ARHGDIB	P52566	n/d	FALSE	7	Jurkat cells	FALSE																				22988	3	3	19.4	1.37	1.33	1.37	0.84	0.93	0.93	0.77	0.76	1.23	1	good	30	6.54	P0339463A	not competed
ARHGEF1	Q92888	n/d	FALSE	7	Jurkat cells	FALSE	104065	5	5	7.2	0.91	0.94	0.81	0.93	1.04	0.94	0.87	1.12	1.04	1	good	30	6.25	P0336872A	not competed
ARHGEF2	Q92974	n/d	FALSE	7	Jurkat cells	FALSE	111541	5	5	5.8	1.23	0.99	0.96	0.93	0.88	0.89	0.95	1.07	0.97	1	good	30	6.73	P0336872A	not competed	111541	10	10	9.4	2.06	2.41	1.93	1.37	1.08	2.05	2.16	1.26	1.02	1	n.d.		6.7	P0339463A
ARHGEF6	Q15052	n/d	FALSE	7	Jurkat cells	FALSE	87498	7	7	11.3	0.83	0.95	0.77	0.88	0.9	0.95	0.93	1.09	0.99	1	good	30	6.82	P0336872A	not competed
ARID1A	O14497	n/d	FALSE	7	Jurkat cells	FALSE																				242042	8	8	3.7	2.5	2.61	2.32	1.19	0.86	1.55	1.35	1.13	1.15	1	n.d.		6.58	P0339463A
ARID1B	Q8NFD5	n/d	FALSE	7	Jurkat cells	FALSE																				241461	3	3	1.2	3.26	3.46	3.14	1.61	0.96	2.28	1.56	1.46	1.06	1	n.d.		6.08	P0339463A
ARID2	Q68CP9	n/d	FALSE	7	Jurkat cells	FALSE
ARID4B	Q4LE39	n/d	FALSE	7	Jurkat cells	FALSE																																							147808	2	2	1.1	0.89
ARIH1	Q9Y4X5	n/d	FALSE	7	Jurkat cells	FALSE
ARL1	P40616	n/d	FALSE	7	Jurkat cells	FALSE																																							20417	2	2	13.8	0.98
ARL2	P36404	n/d	FALSE	7	Jurkat cells	FALSE	20878	2	2	11.4	0.95	1.25	0.86	1.07	0.87	0.91	1.02	1.38	0.76	1	good	30	6.36	P0336872A	not competed
ARL3	P36405	n/d	FALSE	7	Jurkat cells	FALSE	20455	2	2	12.6	0.97	1.27	0.75	1.1	0.91	1.36	0.93	1.34	0.92	1	good	30	5.16	P0336872A	not competed
ARL6	Q9H0F7	n/d	FALSE	7	Jurkat cells	FALSE
ARL6IP1	Q15041	n/d	FALSE	7	Jurkat cells	FALSE	23362	2	2	7.9	1.28	1.07	1.35	1.15	1.23	0.98	0.95	1.06	1.41	1	good	30	6.64	P0336872A	not competed
ARMC6	Q6NXE6	n/d	FALSE	7	Jurkat cells	FALSE	54141	4	4	7	1.09	1.06	0.85	1	1.21	0.97	1.42	1.18	1.03	1	good	30	6.57	P0336872A	not competed
ARMT1	Q9H993	n/d	FALSE	7	Jurkat cells	FALSE	51172	2	2	3.6	1.06	1.01	0.95	1.08	1.06	1.06	0.99	1.14	1.1	1	good	30	6.52	P0336872A	not competed	51172	2	2	3.6	2.33	3.24	2.51	2.19	1.25	3.4	4.02	1.75	1.32	1	n.d.		6.12	P0339463A
ARPC1A	Q92747	n/d	FALSE	7	Jurkat cells	FALSE	41569	7	7	22.2	1.03	1	0.87	1.04	0.97	0.97	0.87	1.09	1.26	1	good	30	6.78	P0336872A	not competed	41569	3	3	5.9	1.85	1.99	1.71	1.37	0.95	1.83	1.85	1.16	1.02	1	good	30	6.14	P0339463A	not competed
ARPC1B	O15143	n/d	FALSE	7	Jurkat cells	FALSE	40949	11	15	37.6	1.03	1.19	0.88	1.07	1.01	1.01	0.94	1.19	1.22	1	good	30	7.51	P0336872A	not competed	40949	12	13	33.6	1.92	2.65	1.97	1.77	1.1	2.14	2.23	1.45	1.05	1	n.d.		7.18	P0339463A
ARPC2	O15144	n/d	FALSE	7	Jurkat cells	FALSE	34333	7	8	22	0.87	0.86	0.81	0.98	0.92	0.95	0.96	1.24	0.86	1	good	30	7.2	P0336872A	not competed	34333	3	3	10	1.5	1.62	1.3	1.16	0.99	1.63	1.91	1.16	1.01	1	good	30	6.37	P0339463A	not competed
ARPC3	O15145	n/d	FALSE	7	Jurkat cells	FALSE	20546	4	4	22.5	0.85	1.35	0.77	0.97	0.89	0.97	1.04	1.3	0.94	1	good	30	6.74	P0336872A	not competed																				20546	6	7	27	0.75
ARPC4	P59998	n/d	FALSE	7	Jurkat cells	FALSE	21588	3	3	12.5	1.68	1.47	0.86	0.92	0.88	0.92	1.06	1.51	0.81	1	good	30	6.78	P0336872A	not competed																				21588	3	3	19	1.05
ARPC5	O15511	n/d	FALSE	7	Jurkat cells	FALSE	16320	2	2	13.9	0.91	1.01	0.73	0.93	0.95	1.11	1.63	1.32	0.79	1	weak	30	6.28	P0336872A	not competed																				16320	2	2	9.9	0.85
ARRB1	P49407	n/d	FALSE	7	Jurkat cells	FALSE	47065	2	2		1.01	1.07	0.9	0.93	1.01	1.05	1.03	1.26	1.29	1	good	30	6.1	P0336872A	not competed
ARRB2	P32121	n/d	FALSE	7	Jurkat cells	FALSE	48014	3	3	8.3	0.9	0.94	0.75	1.1	1	0.99	0.76	1.11	1.09	1	good	30	6.08	P0336872A	not competed																				48014	8	8	23.2	0.96
ASB3	Q9Y575	n/d	FALSE	7	Jurkat cells	FALSE
ASCC3	Q8N3C0	n/d	FALSE	7	Jurkat cells	FALSE																				251457	6	6	3.6	2.62	3.03	2.52	2.07	1.29	3.22	3.05	1.87	1.14	1	n.d.		6.45	P0339463A
ASF1A	Q9Y294	n/d	FALSE	7	Jurkat cells	FALSE	22968	2	2	9.3	1.14	1.02	0.99	0.95	1.05	1.09	2.75	1.22	0.98	1	good	30	6.16	P0336872A	not competed
ASH2L	Q9UBL3	n/d	FALSE	7	Jurkat cells	FALSE	68722	6	6	10.8	1.02	1.05	0.77	1.01	0.93	0.91	0.97	1.16	0.89	1	good	30	6.67	P0336872A	not competed	68722	5	5	7.3	1.61	1.72	1.51	0.98	0.87	1.33	1.33	0.91	1.1	1	good	30	6.41	P0339463A	not competed	68722	12	12	16.1	1.04
ASMTL	O95671	MT	FALSE	7	Jurkat cells	FALSE	68856	3	3	4.8	0.87	1.11	0.83	1.1	0.87	0.95	0.8	1.17	1.03	1	good	30	6.07	P0336872A	not competed
ASNA1	O43681	n/d	FALSE	7	Jurkat cells	FALSE	38792	4	4	12.1	1	1.27	0.95	1.07	1.13	0.97	1.09	1.17	0.89	1	good	30	6.66	P0336872A	not competed
ASNS	P08243	PROTEASE	FALSE	7	Jurkat cells	FALSE
ASPM	Q8IZT6	n/d	FALSE	7	Jurkat cells	FALSE																				409795	3	3	0.8	1.66	1.71	1.65	1.16	1.1	1.52	1.27	1.05	1.37	1	good	30	6.12	P0339463A	not competed
ASPSCR1	Q9BZE9	n/d	FALSE	7	Jurkat cells	FALSE																																							69989	2	2	3.4	1.11
ASS1	P00966	n/d	FALSE	7	Jurkat cells	FALSE
ATAD1	Q8NBU5	n/d	FALSE	7	Jurkat cells	FALSE	40744	2	2	6.4	1.23	0.96	1.12	1.02	0.99	0.86	0.88	1.03	0.91	1	good	30	6.35	P0336872A	not competed
ATAD2	Q6PL18	BROMO	FALSE	7	Jurkat cells	FALSE																				158552	11	12	10.1	1.82	1.77	1.67	0.93	0.98	1.26	1.06	0.93	1.18	1	good	30	6.77	P0339463A	not competed
ATAD2B	Q9ULI0	BROMO	FALSE	7	Jurkat cells	FALSE																				164912	2	2	2	1.59	1.64	1.62	0.94	1	1.27	1.14	0.92	1.05	1	good	30	5.97	P0339463A	not competed
ATAD3A	Q9NVI7	n/d	FALSE	7	Jurkat cells	FALSE																				71368	2	2	2.8	1.42	1.22	1.1	1.14	1.14	1.41	1.29	0.98	0.92	1	good	30		P0339463A	not competed
ATE1	O95260	n/d	FALSE	7	Jurkat cells	FALSE	59090	7	7	11.8	0.98	0.85	0.87	0.92	0.96	0.95	0.85	1.01	1.04	1	good	30	6.77	P0336872A	not competed
ATG3	Q9NT62	n/d	FALSE	7	Jurkat cells	FALSE	35864	3	4	9.6	0.8	1.2	0.75	0.9	0.82	0.95	0.98	1.2	0.88	1	good	30	6.8	P0336872A	not competed
ATG4B	Q9Y4P1	PROTEASE	FALSE	7	Jurkat cells	FALSE	52529	2	2	6.4	0.93	1.82	1.09	1.56	1.63	0.91	0.98	0.91	1.13	1	good	30	6.07	P0336872A	not competed
ATG4C	Q96DT6	PROTEASE	FALSE	7	Jurkat cells	FALSE	52497	2	2	5	0.95	0.92	0.72	0.89	0.89	0.85	0.97	1.08	0.96	1	weak	30	5.76	P0336872A	not competed
ATG7	O95352	n/d	FALSE	7	Jurkat cells	FALSE	77959	3	3	4.4	0.81	0.95	0.71	0.88	0.92	0.91	1.47	0.98	0.97	1	weak	30	6.09	P0336872A	not competed																				77959	4	4	4.8	0.9
ATIC	P31939	n/d	FALSE	7	Jurkat cells	FALSE	64615	28	32	58.6	1.01	0.88	0.81	1.05	1.01	1.05	0.91	1.14	1.1	1	good	30	7.62	P0336872A	not competed	64615	26	27	50.8	1.81	2.31	1.96	1.52	1.03	2.47	3.17	1.31	1.19	1	n.d.		7.37	P0339463A
ATL3	Q6DD88	n/d	FALSE	7	Jurkat cells	FALSE																				60541	4	4	9.8	1.64	1.89	1.65	1.2	0.99	1.7	1.61	1.23	0.95	1	good	30	6.35	P0339463A	not competed	60541	10	10	22.6	0.93
ATM	Q13315	KINASE	TRUE	7	Jurkat cells	FALSE																				350684	2	2	0.6	2.21	2.13	1.96	1.52	1.17	2.36	2.44	1.32	0.74	1	n.d.			P0339463A
ATOX1	O00244	n/d	FALSE	7	Jurkat cells	FALSE	7402	2	2	38.2	1.07	0.7	0.9	1.01	1.16	0.85	0.87	0.78	1.21	1	weak	30	6.82	P0336872A	not competed
ATP11B	Q9Y2G3	n/d	FALSE	7	Jurkat cells	FALSE																				134188	4	4	3.8	1.76	1.81	1.75	1.31	1.03	1.77	1.77	1.25	0.95	1	good	30	5.94	P0339463A	not competed
ATP11C	Q8NB49	n/d	FALSE	7	Jurkat cells	FALSE
ATP13A1	Q9HD20	n/d	FALSE	7	Jurkat cells	FALSE	132953	8	8	6.8	1.08	1	0.87	1.01	1.1	0.91	1.02	1.13	1.09	1	good	30	6.44	P0336872A	not competed	132953	11	11	11.5	2.13	2.34	1.91	1.64	1.11	2.18	2.22	1.4	1.19	1	n.d.		6.55	P0339463A
ATP1A1	P05023	n/d	FALSE	7	Jurkat cells	FALSE	112999	16	16	21.9	1.16	0.92	0.99	1.06	1.08	1.08	1.25	1.21	1.23	1	good	30	6.78	P0336872A	not competed	112999	17	18	17	1.93	1.91	1.63	1.25	1.01	1.6	1.5	1.15	1.06	1	good	30	6.96	P0339463A	not competed
ATP2A2	P16615	n/d	FALSE	7	Jurkat cells	FALSE	114756	6	6	8.3	1.1	1.1	0.89	1.01	0.97	1	1.12	1.21	1.12	1	good	30	7.03	P0336872A	not competed
ATP2A3	Q93084	n/d	FALSE	7	Jurkat cells	FALSE	114129	2	2	2.9	1	0.83	0.96	0.97	1	0.84	0.9	0.99	1.02	1	good	30	5.95	P0336872A	not competed
ATP2B4	P23634	n/d	FALSE	7	Jurkat cells	FALSE	133929	3	3	2.4	1.17	0.8	0.78	0.78	0.83	0.91	0.99	1.08	0.96	1	good	30	6.18	P0336872A	not competed
ATP2C1	P98194	n/d	FALSE	7	Jurkat cells	FALSE
ATP5F1A	P25705	n/d	FALSE	7	Jurkat cells	FALSE	59750	14	14	31.5	1.01	1.17	0.92	1.16	1.08	1.32	1.27	1.58	1.01	1	good	30	7.58	P0336872A	not competed	59750	11	11	20.6	1.5	1.78	1.54	1.26	1.16	1.66	1.83	1.12	1.08	1	good	30	6.96	P0339463A	not competed	59750	14	16	28.2	1
ATP5F1B	P06576	n/d	FALSE	7	Jurkat cells	FALSE	56559	11	15	28	0.96	0.99	0.9	1	0.99	1.07	1.03	1.09	0.88	1	good	30	7.57	P0336872A	not competed	56559	12	14	29.1	0.96	0.98	0.96	0.99	1.05	1.01	1.14	0.99	1.07	1	good	30	7.09	P0339463A	not competed	56559	8	9	23.1	1.14
ATP5F1C	P36542	n/d	FALSE	7	Jurkat cells	FALSE	32996	6	7	18.5	0.93	1	0.92	1.04	1.07	1.19	1.13	1.34	1.14	1	good	30	6.87	P0336872A	not competed	32996	3	4	6.7	1.34	1.47	1.54	1.22	1.02	1.58	1.93	1.09	0.98	1	good	30	6.41	P0339463A	not competed	32996	4	5	14.1	0.98
ATP5F1E	P56381	n/d	FALSE	7	Jurkat cells	FALSE	5780	2	2	27.5	1.13	0.97	1.15	1.07	1.17	1.18	1.02	1.06	1.58	1	good	30	7.47	P0336872A	not competed
ATP5IF1	Q9UII2	n/d	FALSE	7	Jurkat cells	FALSE																																							12249	2	2	7.5	1.28
ATP5MD	Q96IX5	n/d	FALSE	7	Jurkat cells	FALSE																				6457	3	3	44.8	1.34	1.38	1.37	0.83	0.89	1.14	1.01	0.89	1.14	1	good	30	6.04	P0339463A	not competed
ATP5MF	P56134	n/d	FALSE	7	Jurkat cells	FALSE	10918	2	2	25.5	1.06	0.68	1.16	1.16	1.25	0.87	0.7	0.9	1.25	1	weak	30	6.58	P0336872A	not competed	10918	2	3	25.5	1.29	1.63	1.55	1.02	0.99	1.61	1.33	1.02	0.95	1	good	30	6.61	P0339463A	not competed
ATP5MG	O75964	n/d	FALSE	7	Jurkat cells	FALSE	11428	2	2	25.2	0.88	0.92	0.81	0.96	1.22	1.21	1.22	1.6	0.76	1	good	30	6.13	P0336872A	not competed
ATP5PB	P24539	n/d	FALSE	7	Jurkat cells	FALSE	28908	3	3	10.5	1.07	1.02	0.82	1.05	0.89	1.1	1.19	1.25	1.03	1	good	30	6.5	P0336872A	not competed																				28908	3	3	12.1	1.05
ATP5PD	O75947	n/d	FALSE	7	Jurkat cells	FALSE																																							18491	4	4	22.4	1.8
ATP5PO	P48047	n/d	FALSE	7	Jurkat cells	FALSE	23277	2	2	12.2	0.8	0.94	0.88	0.9	1.05	0.94	0.77	1.15	0.99	1	good	30	5.97	P0336872A	not competed																				23277	5	5	20.7	1.01
ATP6V0A1	Q93050	n/d	FALSE	7	Jurkat cells	FALSE																				96599	2	2	3.5	1.53	1.52	1.62	1	0.83	1.39	1.4	0.86	1.05	1	good	30		P0339463A	not competed
ATP6V0A2	Q9Y487	n/d	FALSE	7	Jurkat cells	FALSE	98081	2	2	2.5	1	0.96	1.03	1.09	1.09	0.93	0.84	0.94	1.07	1	good	30	6.17	P0336872A	not competed	98081	2	3	2.7	2.03	2.94	2.33	1.64	1.33	2.4	2.61	1.35	0.96	1	n.d.		6.41	P0339463A
ATP6V0D1	P61421	n/d	FALSE	7	Jurkat cells	FALSE	40329	3	3	8.8	1.67	1.08	0.92	0.98	0.95	0.95	0.93	1.19	1.1	1	good	30	6.39	P0336872A	not competed
ATP6V1A	P38606	n/d	FALSE	7	Jurkat cells	FALSE	68303	9	9	17.7	1.12	1.12	0.97	1.07	1.1	1.01	0.91	1.25	1.12	1	good	30	6.83	P0336872A	not competed	68303	6	6	13	1.92	2.26	1.74	1.44	1.07	2.1	2.22	1.31	1.09	1	n.d.		6.52	P0339463A		68303	12	13	20.1	0.86
ATP6V1B2	P21281	n/d	FALSE	7	Jurkat cells	FALSE	56500	4	4	11.2	1	1.09	0.9	1.06	1.14	1.03	1.07	1.19	1.09	1	good	30	5.95	P0336872A	not competed																				56500	3	4	10.2	1.06
ATP6V1E1	P36543	n/d	FALSE	7	Jurkat cells	FALSE	26145	2	2	10.2	0.92	1.03	0.78	1.02	0.98	1.13	1.05	1.03	0.99	1	good	30		P0336872A	not competed
ATP6V1H	Q9UI12	n/d	FALSE	7	Jurkat cells	FALSE	55882	4	4	11.6	0.94	0.87	0.89	1.04	0.91	0.99	0.95	0.93	0.98	1	good	30	6.02	P0336872A	not competed																				55882	2	2	4.1	0.91
ATR	Q13535	KINASE	TRUE	7	Jurkat cells	FALSE																				301363	16	16	7.8	2.4	2.28	1.97	1.76	1.44	2.65	2.73	1.51	1.02	1	n.d.		6.65	P0339463A
ATRX	P46100	n/d	FALSE	7	Jurkat cells	FALSE																				282583	4	4	1.7	2.26	2.16	2.02	0.97	0.94	1.39	1.2	1	1.23	1	n.d.		5.93	P0339463A
ATXN10	Q9UBB4	n/d	FALSE	7	Jurkat cells	FALSE	53488	7	7	16.8	0.99	0.91	0.84	0.99	0.94	0.9	0.9	1.1	0.86	1	good	30	6.85	P0336872A	not competed																				53488	10	10	22.3	0.95
ATXN2L	Q8WWM7	n/d	FALSE	7	Jurkat cells	FALSE	115581	4	4	4.3	1.06	0.86	1	0.96	0.95	0.93	0.98	1.13	1.12	1	good	30	6.59	P0336872A	not competed																				115581	10	10	8.8	1.15
ATXN3	P54252	PROTEASE	FALSE	7	Jurkat cells	FALSE
AUP1	Q9Y679	n/d	FALSE	7	Jurkat cells	FALSE	53028	2	2	6.1	1.09	0.93	0.95	1.09	0.99	1.1	1.18	1.28	1.16	1	good	30	6.13	P0336872A	not competed
AURKA	O14965	KINASE	TRUE	7	Jurkat cells	TRUE	45809	16	24	50.6	0.67	0.83	1.04	0.96	0.94	0.94	0.87	1.01	1.04	1	weak	30	7.94	P0336872A	not competed	45809	18	26	53.3	0.65	0.75	0.87	0.98	0.99	1	0.98	1.11	1.04	1	weak	30	7.83	P0339463A	not competed	45809	13	17	44.2	0.57
AURKB	Q96GD4	KINASE	TRUE	7	Jurkat cells	TRUE	39466	19	33	63.7	0.55	0.92	0.88	0.96	0.96	0.94	1	1	0.9	1	weak	26	8.52	P0336872A	4.59	39466	17	34	55.8	0.44	0.61	0.78	0.92	0.99	0.87	0.91	1.03	0.95	1	good	6.9	7.99	P0339463A	5.16	39466	12	19	48	0.43
AVD	P02701	contaminant	FALSE	7	Jurkat cells	FALSE	16768	9	79		1.3	1.01	0.9	0.98	1.06	0.89	0.76	0.92	1.01	1	good	30	8.51	P0336872A	not competed	16768	18	234		1.4	1.43	1.31	0.72	0.75	0.87	0.78	0.72	1.31	1	weak	30	9.51	P0339463A	not competed	16768	5	28		1.79
B2M	P61769	n/d	FALSE	7	Jurkat cells	FALSE
BABAM1	Q9NWV8	n/d	FALSE	7	Jurkat cells	FALSE
BABAM2	Q9NXR7	n/d	FALSE	7	Jurkat cells	FALSE
BAG2	O95816	n/d	FALSE	7	Jurkat cells	FALSE	23772	3	3	9.5	1.24	1.13	1.05	1.08	1.17	1.1	0.97	1.21	1.36	1	good	30	6.34	P0336872A	not competed																				23772	5	5	24.2	0.84
BANF1	O75531	n/d	FALSE	7	Jurkat cells	FALSE	10058	11	17	71.9	1.05	0.63	1.03	1.1	1.08	0.97	0.77	0.96	1.18	1	weak	30	8.33	P0336872A	not competed	10058	8	11	64	1.76	2.67	2.08	2.25	1	3.08	4.23	1.55	1.03	1	n.d.		7.43	P0339463A
BAZ1A	Q9NRL2	BROMO	FALSE	7	Jurkat cells	FALSE	178700	4	4	3.1	1.35	0.95	0.91	1	0.94	0.96	0.9	1.14	1.08	1	good	30	6.28	P0336872A	not competed	178700	7	7	4.4	2.24	2.22	2.06	1.09	0.89	1.45	1.39	1.04	1.21	1	n.d.		6.71	P0339463A
BAZ1B	Q9UIG0	BROMO	FALSE	7	Jurkat cells	FALSE	170901	8	8	7.6	1.1	1.01	0.87	0.97	1.01	0.97	0.98	1.14	1.02	1	good	30	6.51	P0336872A	not competed
BCAP31	P51572	n/d	FALSE	7	Jurkat cells	FALSE
BCAS2	O75934	n/d	FALSE	7	Jurkat cells	FALSE	26131	2	2	10.7	1.18	1.14	1.1	1.13	1.08	1.15	1.36	1.25	1.15	1	good	30	6.66	P0336872A	not competed
BCKDHB	P21953	OXIDOREDUCTASE	FALSE	7	Jurkat cells	FALSE	43122	3	3	6.6	0.96	1.58	0.86	1.1	1.03	0.94	1.05	1.4	1.02	1	good	30	6.71	P0336872A	not competed
BCL11B	Q9C0K0	n/d	FALSE	7	Jurkat cells	FALSE	95518	3	3	3.5	1.01	0.85	0.77	0.92	0.77	0.84	0.86	0.98	0.97	1	good	30	6.46	P0336872A	not competed	95518	3	3	3	1.73	1.59	1.46	0.89	0.79	0.98	0.84	0.81	1.05	1	good	30	6.01	P0339463A	not competed	95518	4	4	4.4	1.2
BCLAF1	Q9NYF8	n/d	FALSE	7	Jurkat cells	FALSE	106121	2	2	2.6	1.22	1	1	0.98	0.94	0.95	1.23	1.12	0.97	1	good	30	6.19	P0336872A	not competed																				106121	2	2	1.5	1.84
BDH1	Q02338	OXIDOREDUCTASE	FALSE	7	Jurkat cells	FALSE	38157	2	2	5.8	1.2	1.19	1.05	1	1	1.06	1.36	1.27	1.08	1	good	30	6.12	P0336872A	not competed
BDH2	Q9BUT1	OXIDOREDUCTASE	FALSE	7	Jurkat cells	FALSE	26724	4	4	16.3	0.99	0.96	0.86	0.94	0.83	0.89	0.93	1.15	1.01	1	good	30	7.04	P0336872A	not competed
BIRC6	Q9NR09	n/d	FALSE	7	Jurkat cells	FALSE																				530249	39	42	9	2.37	2.39	2.02	1.59	1.05	2.14	1.97	1.43	1.08	1	n.d.		7.07	P0339463A
BLK	P51451	KINASE	TRUE	7	Jurkat cells	TRUE	57706	6	6	11.7	0.19	0.09	0.11	0.11	0.14	0.2	0.57	0.9	1.06	1	good	0	6.77	P0336872A	8.68	57706	6	6	10.5	0.18	0.18	0.16	0.1	0.12	0.19	0.4	0.75	0.84	1	good	0	6.49	P0339463A	9.14	57706	3	3	5.5	0.14
BLM	P54132	n/d	FALSE	7	Jurkat cells	FALSE																																							158999	5	5	3.7	1.02
BLVRA	P53004	OXIDOREDUCTASE	FALSE	7	Jurkat cells	FALSE	33428	6	6	20.9	1.11	0.92	0.82	1	0.9	0.96	1	1.24	0.94	1	good	30	7	P0336872A	not competed																				33428	4	4	15.5	0.79
BMI1	P35226	n/d	FALSE	7	Jurkat cells	FALSE
BMS1	Q14692	n/d	FALSE	7	Jurkat cells	FALSE
BOLA2, BOLA2B	Q9H3K6	n/d	FALSE	7	Jurkat cells	FALSE
BOP1	Q14137	n/d	FALSE	7	Jurkat cells	FALSE	83629	5	5	6.6	1.19	1.04	0.96	0.97	1.16	1.01	0.9	1.13	1.09	1	good	30	6.55	P0336872A	not competed	83629	6	6	6.7	2.47	2.69	2.28	1.31	1.1	1.88	1.87	1.18	1.39	1	n.d.		6.42	P0339463A
BPNT1	O95861	n/d	FALSE	7	Jurkat cells	FALSE	35744	7	7	24.7	0.94	0.82	0.89	0.96	1.01	0.9	0.83	1.07	0.99	1	good	30	7.2	P0336872A	not competed	33392	4	4	13.3	1.66	2.34	1.76	1.36	0.98	1.8	2.03	1.21	1.12	1	good	30	6.6	P0339463A	not competed
BPTF	Q12830	BROMO	FALSE	7	Jurkat cells	FALSE																																							338259	4	4	1.2	1.21
BRAT1	Q6PJG6	n/d	FALSE	7	Jurkat cells	FALSE	88118	2	2	2.9	1.09	1.21	0.95	1.21	1.06	0.98	0.99	1.17	1.11	1	good	30	6.27	P0336872A	not competed
BRD1	O95696	BROMO	FALSE	7	Jurkat cells	FALSE
BRD2	P25440	KINASE, BROMO	FALSE	7	Jurkat cells	FALSE	92032	2	2	2	1.08	0.93	0.94	1.01	1.04	0.98	1.27	1.07	1.27	1	good	30	5.97	P0336872A	not competed
BRD4	O60885	KINASE, BROMO	FALSE	7	Jurkat cells	FALSE	152217	2	2	1.3	1.03	1.16	0.8	1.06	0.97	1.03	1.02	1.22	0.97	1	good	30	6.46	P0336872A	not competed
BRIX1	Q8TDN6	n/d	FALSE	7	Jurkat cells	FALSE	41401	6	7	21.8	1.17	1.15	0.77	1.03	1.06	0.85	0.97	1.02	0.96	1	good	30	6.91	P0336872A	not competed
BRPF1	P55201	BROMO	FALSE	7	Jurkat cells	FALSE																																							138184	2	2	1.3	1.93
BRSK2	Q8IWQ3	KINASE	TRUE	7	Jurkat cells	FALSE	84831	2	2	2.9	1.14	0.85	0.9	0.86	1.02	0.92	0.89	0.97	1.03	1	good	30	6.49	P0336872A	not competed
BTAF1	O14981	n/d	FALSE	7	Jurkat cells	FALSE																				206885	8	9	4.4	2	2.12	1.62	1.37	0.95	1.98	2.08	1.18	0.95	1	n.d.		6.53	P0339463A
BUB3	O43684	n/d	FALSE	7	Jurkat cells	FALSE	37154	12	18	40.9	0.82	0.96	0.75	0.91	0.85	0.93	0.9	1.19	0.85	1	good	30	7.76	P0336872A	not competed	37154	12	14	36.6	2.13	2.41	1.99	1.37	1.02	1.75	2.11	1.23	1.13	1	n.d.		7.25	P0339463A
BUD31	P41223	n/d	FALSE	7	Jurkat cells	FALSE	17000	5	6	42.4	0.76	1.01	0.76	0.91	0.83	0.86	0.85	1.1	0.8	1	good	30	6.82	P0336872A	not competed
BYSL	Q13895	n/d	FALSE	7	Jurkat cells	FALSE																																							49601	6	6	11.2	0.86
BZW1	Q7L1Q6	n/d	FALSE	7	Jurkat cells	FALSE																																							51281	4	4	10.5	0.75
BZW2	Q9Y6E2	n/d	FALSE	7	Jurkat cells	FALSE																																							48162	4	4	7.4	0.8
C12orf10	Q9HB07	n/d	FALSE	7	Jurkat cells	FALSE	42449	2	2	5.9	1.19	0.91	0.86	1.03	1.28	1.21	0.93	1.22	1.31	1	good	30	6.26	P0336872A	not competed
C12orf29	Q8N999	n/d	FALSE	7	Jurkat cells	FALSE	37490	3	3	11.1	0.89	1.18	1.24	1.11	0.95	0.99	0.96	1.02	0.85	1	good	30	6.44	P0336872A	not competed
C17orf75	Q9HAS0	n/d	FALSE	7	Jurkat cells	FALSE																																							44621	3	3	6.6	1
C1orf123	Q9NWV4	n/d	FALSE	7	Jurkat cells	TRUE	18048	2	2	15.6	0.94	0.95	0.84	0.88	0.76	0.92	0.74	1.12	0.77	1	weak	30	6.94	P0336872A	not competed
C1QBP	Q07021	n/d	FALSE	7	Jurkat cells	FALSE
C2CD5	Q86YS7	n/d	FALSE	7	Jurkat cells	FALSE	116304	3	3	2.6	1.02	1.05	0.91	1.14	1.04	0.99	1	1.1	1.05	1	good	30	5.96	P0336872A	not competed																				116467	4	4	3.7	0.95
C3	Q2UVX4	contaminant	FALSE	7	Jurkat cells	FALSE
C4B, C4B_2	P0C0L5	potential contaminant	FALSE	7	Jurkat cells	FALSE
CA8	P35219	n/d	FALSE	7	Jurkat cells	FALSE	32973	2	2	8.6	1.12	0.87	0.97	1	1.05	1	0.89	1.13	1.15	1	good	30	6.72	P0336872A	not competed
CAB39	Q9Y376	n/d	FALSE	7	Jurkat cells	FALSE
CACYBP	Q9HB71	n/d	FALSE	7	Jurkat cells	FALSE	26210	2	2	8.8	1.01	0.82	0.9	0.95	1.02	1.36	1.19	1.31	1.26	1	good	30	6.64	P0336872A	not competed																				26210	6	6	28.5	1.06
CAD	P27708	n/d	FALSE	7	Jurkat cells	FALSE	242981	25	28	12.9	1.02	0.96	0.92	1.02	0.96	0.93	0.93	1.08	1.14	1	good	30	7.47	P0336872A	not competed	242981	86	157	42.7	2	2.33	2	1.61	1.21	2.15	1.85	1.64	1.12	1	n.d.		8.37	P0339463A
CALCOCO2	Q13137	n/d	FALSE	7	Jurkat cells	FALSE																																							55188	2	2	4.7	0.93
CALR	P27797	n/d	FALSE	7	Jurkat cells	FALSE																				48141	2	2	3.8	1.85	1.64	1.3	1.38	1.66	1.53	1.2	1.04	1.03	1	good	30	5.96	P0339463A	not competed
CAMK1D	Q8IU85	KINASE	TRUE	7	Jurkat cells	TRUE	42913	6	6	15.3	0.99	1.03	0.96	1.02	0.99	0.99	0.95	1.1	1.11	1	good	30	6.92	P0336872A	not competed	42913	4	4	9.6	0.88	0.74	0.79	0.82	0.77	0.75	0.71	0.89	0.87	1	weak	30	6.54	P0339463A	not competed	42913	4	4	14.8	0.95
CAMK2G	Q13555	KINASE	TRUE	7	Jurkat cells	FALSE	65241	2	2	3	0.92	1.15	0.89	0.98	1.02	0.92	0.88	0.92	1.06	1	good	30	6.24	P0336872A	not competed																				62164	3	3	4.5	1.17
CAMK4	Q16566	KINASE	TRUE	7	Jurkat cells	FALSE	51925	4	4	8.2	1.05	1.09	0.98	1.1	0.99	0.99	1.21	1.22	1	1	good	30	6.46	P0336872A	not competed	51925	4	4	11	1.42	1.48	1.39	0.94	0.92	1.13	1.18	0.87	1.02	1	good	30	6.36	P0339463A	not competed
CAMKK1	Q8N5S9	KINASE	TRUE	7	Jurkat cells	TRUE	55735	10	10	22.4	0.9	0.96	1.06	0.99	1	0.97	0.95	0.99	1.01	1	good	30	7.21	P0336872A	not competed	55735	10	10	23	0.68	0.7	0.77	0.81	0.87	0.77	0.75	0.9	0.98	1	weak	30	7.1	P0339463A	not competed	55735	7	7	14.7	0.79
CAMKK2	Q96RR4	KINASE	TRUE	7	Jurkat cells	TRUE	64745	10	12	18.9	0.93	0.82	0.97	0.91	0.95	0.92	0.84	0.88	0.93	1	good	30	7.3	P0336872A	not competed	64745	9	13	18.5	0.93	1	0.98	0.97	1.05	1.04	0.95	0.94	0.92	1	good	30	6.96	P0339463A	not competed	64745	11	12	20.2	0.85
CAND1	Q86VP6	n/d	FALSE	7	Jurkat cells	FALSE	136374	23	27	18.1	1.04	1.04	0.82	1.02	0.97	0.97	0.93	1.17	1.01	1	good	30	7.01	P0336872A	not competed	136374	26	30	21.3	2.56	2.93	2.16	2.08	1.34	3.08	3.67	1.78	1.1	1	n.d.		7.21	P0339463A
CANX	P27824	n/d	FALSE	7	Jurkat cells	FALSE																																							71502	5	5	9.6	1.11
CAP1	Q01518	n/d	FALSE	7	Jurkat cells	FALSE	51901	3	3	7.4	1	0.71	0.88	1	1.02	1.05	0.87	1.12	1.28	1	weak	30	6.72	P0336872A	not competed	51901	4	4	8.6	1.46	2	1.57	1.24	1.04	1.76	1.59	1.11	0.98	1	good	30	6.18	P0339463A	not competed
CAPG	P40121	n/d	FALSE	7	Jurkat cells	FALSE	38498	8	13	26.7	0.84	0.86	0.78	0.91	0.83	0.91	0.86	1.12	0.9	1	good	30	7.63	P0336872A	not competed																				38498	7	9	23	0.95
CAPN1	P07384	PROTEASE	FALSE	7	Jurkat cells	FALSE	81889	7	7	8.5	1.04	1.05	0.84	1.03	1	1.03	1.09	1.3	1.06	1	good	30	6.75	P0336872A	not competed	81889	6	6	6.3	2.26	2.23	1.75	1.37	1.18	1.9	2.25	1.39	1.15	1	n.d.		6.43	P0339463A
CAPNS1	P04632	n/d	FALSE	7	Jurkat cells	FALSE																																							28315	3	3	7.1	1.07
CAPRIN1	Q14444	n/d	FALSE	7	Jurkat cells	FALSE	78365	4	4	6.3	1.27	0.67	1.01	1.13	1.33	1.24	1.03	1.26	1.25	1	weak	30	6.5	P0336872A	not competed																				78365	9	9	11.8	1
CAPZA1	P52907	n/d	FALSE	7	Jurkat cells	FALSE	32922	5	6	47.6	0.98	0.76	0.85	0.97	0.94	1.06	0.85	1.14	0.93	1	good	30	6.91	P0336872A	not competed
CAPZA2	P47755	n/d	FALSE	7	Jurkat cells	FALSE	32949	3	3	19.2	0.8	0.76	0.66	0.91	0.86	0.96	0.84	1.06	0.9	1	weak	30	6.9	P0336872A	not competed
CAPZB	P47756	n/d	FALSE	7	Jurkat cells	FALSE	30628	8	11	14.8	0.95	0.79	0.88	0.99	0.96	0.98	0.94	1.14	1.06	1	good	30	7.81	P0336872A	not competed	30628	6	6	24.5	2.01	2.15	1.7	1.43	1.02	1.93	2.44	1.22	1.17	1	n.d.		6.97	P0339463A
CARM1	Q86X55	MT	FALSE	7	Jurkat cells	FALSE	65853	5	5	12.7	0.98	0.96	0.84	1	1	0.9	0.82	1.02	1.06	1	good	30	6.55	P0336872A	not competed	65853	2	2	3.9	1.9	1.98	1.88	1.38	1.04	1.84	1.68	1.24	1.05	1	good	30	6.28	P0339463A	not competed
CARMIL2	Q6F5E8	n/d	FALSE	7	Jurkat cells	FALSE																				154687	2	2	1.8	2.18	2.09	2	1.42	1.26	2.23	2.43	1.31	1.3	1	n.d.		5.99	P0339463A
CARS	P49589	n/d	FALSE	7	Jurkat cells	FALSE	94636	18	18	22.7	1.1	1.03	0.85	0.99	1.04	0.96	0.89	1.15	1.09	1	good	30	7.11	P0336872A	not competed	94636	13	13	18.6	2.37	2.74	2.29	1.75	1.08	2.49	2.95	1.53	1.17	1	n.d.		6.84	P0339463A
CARS2	Q9HA77	n/d	FALSE	7	Jurkat cells	FALSE
CASP14	P31944	PROTEASE	FALSE	7	Jurkat cells	FALSE																				27679	5	5	32.6	2.92	1.9	0.96	0.61	1	0.72	0.88	0.85	0.8	1	weak	30	6.45	P0339463A	not competed
CASP2	P42575	PROTEASE	FALSE	7	Jurkat cells	FALSE	50685	7	8	22.6	1.01	0.86	0.87	1	0.98	0.94	0.82	1.03	1.02	1	good	30	6.76	P0336872A	not competed	50685	2	2	6.4	2.17	2.76	2.13	2.15	1.26	3.25	4.35	1.87	1	1	n.d.		6.3	P0339463A
CASP3	P42574	PROTEASE	FALSE	7	Jurkat cells	FALSE	31608	6	6	31	0.86	0.76	0.94	1.12	1.12	0.87	0.85	0.99	0.92	1	good	30	6.84	P0336872A	not competed	31608	4	4	15.5	1.9	1.68	1.98	0.94	0.89	1.24	1.35	0.9	1.29	1	good	30	6.41	P0339463A	not competed
CASP6	P55212	PROTEASE	FALSE	7	Jurkat cells	TRUE	33310	5	6	21.5	0.93	0.77	0.85	1.07	0.98	0.93	0.85	1.03	0.93	1	good	30	6.81	P0336872A	not competed	33310	4	4	15.7	1.46	1.9	1.61	1.59	1	2.26	3.48	1.3	1.14	1	good	30	6.04	P0339463A	not competed
CASP8	Q14790	PROTEASE	FALSE	7	Jurkat cells	FALSE	61835	5	5	11.7	1.07	0.71	0.85	1.13	1.11	1.06	0.92	1.15	1.02	1	weak	30	6.53	P0336872A	not competed
CAT	P04040	OXIDOREDUCTASE	FALSE	7	Jurkat cells	FALSE	59755	2	2	5.3	0.98	0.8	0.78	0.96	0.92	0.84	0.76	0.96	0.92	1	good	30	5.75	P0336872A	not competed	59755	5	5	14.8	3.24	1.37	1.01	0.9	1.08	1.03	1.24	0.97	1.05	1	good	30	6.35	P0339463A	not competed	59755	2	2	3	3.08
CBFB	Q13951	n/d	FALSE	7	Jurkat cells	FALSE
CBX3	Q13185	n/d	FALSE	7	Jurkat cells	FALSE																																							20811	3	3	18.6	1.16
CBX5	P45973	n/d	FALSE	7	Jurkat cells	FALSE	22225	3	3	25.7	1.3	1.07	0.77	1.01	1.12	1.1	1.07	1.34	0.89	1	good	30	6.41	P0336872A	not competed
CCAR1	Q8IX12	n/d	FALSE	7	Jurkat cells	FALSE	132819	3	3	2.3	0.92	0.86	0.85	0.89	0.88	0.93	0.85	1.04	1.16	1	good	30	6.49	P0336872A	not competed	132819	3	3	2.5	1.98	2.39	1.72	1.48	1.12	2.1	2.15	1.28	1.16	1	n.d.		6.27	P0339463A
CCAR2	Q8N163	n/d	FALSE	7	Jurkat cells	FALSE	103142	8	8	12	1.09	0.8	1.01	1.08	1.08	1	0.91	1.07	1.34	1	good	30	7.3	P0336872A	not competed	103142	12	13	11.9	1.92	2.38	1.64	1.77	0.99	2.58	2.61	1.45	0.92	1	n.d.		7.03	P0339463A
CCDC71	Q8IV32	n/d	FALSE	7	Jurkat cells	FALSE
CCT2	P78371	n/d	FALSE	7	Jurkat cells	FALSE	57488	14	16	38.1	1.04	1.11	1	1.1	1.11	1.09	1.15	1.29	1.2	1	good	30	7.51	P0336872A	not competed	57488	13	18	26.5	1.91	2.35	1.78	1.75	1.19	2.45	2.47	1.41	1.18	1	n.d.		7.24	P0339463A		57488	25	29	52.1	0.78
CCT3	P49368	n/d	FALSE	7	Jurkat cells	FALSE	60533	15	17	30.8	0.98	1.16	0.92	1.07	1.06	1.07	1.05	1.27	1.13	1	good	30	7.52	P0336872A	not competed
CCT4	P50991	n/d	FALSE	7	Jurkat cells	FALSE	57924	18	22	41	0.99	1.09	0.89	1.03	0.92	0.95	0.95	1.22	0.99	1	good	30	7.58	P0336872A	not competed	57924	14	15	24.9	1.79	2.34	1.9	1.54	1.07	2.06	2.26	1.32	1.09	1	n.d.		7.26	P0339463A		57924	16	20	35.3	0.94
CCT5	P48643	n/d	FALSE	7	Jurkat cells	FALSE	59670	26	37	39.2	1	0.98	0.84	1.01	0.95	0.98	0.94	1.16	1.08	1	good	30	8.05	P0336872A	not competed	59670	19	22	31.1	1.71	2.22	1.82	1.63	1.05	2.26	2.67	1.31	1.09	1	n.d.		7.38	P0339463A
CCT6A	P40227	n/d	FALSE	7	Jurkat cells	FALSE	58024	17	24	35.4	0.95	1.21	0.9	1.09	1.01	1.1	1.07	1.34	1.07	1	good	30	7.82	P0336872A	not competed																				58024	25	29	53.1	0.87
CCT7	Q99832	n/d	FALSE	7	Jurkat cells	FALSE	59366	21	27	45.3	0.93	1.13	0.85	1.01	0.97	1.03	1.04	1.3	1.05	1	good	30	7.72	P0336872A	not competed																				59366	27	31	47	0.84
CCT8	P50990	n/d	FALSE	7	Jurkat cells	FALSE	59620	38	59	62.8	0.9	1.05	0.8	0.96	0.96	0.94	0.96	1.16	1.02	1	good	30	7.96	P0336872A	not competed	59620	25	31	44.7	1.92	2.43	1.88	1.65	1.1	2.19	2.64	1.44	1.05	1	n.d.		7.4	P0339463A
CCZ1	P86791	n/d	FALSE	7	Jurkat cells	FALSE																																							55866	3	3	5	1
CD2BP2	O95400	n/d	FALSE	7	Jurkat cells	FALSE
CD5	P06127	n/d	FALSE	7	Jurkat cells	FALSE																				54577	2	2	4.4	1.55	1.55	1.46	1.05	0.9	1.31	1.01	0.86	1.08	1	good	30	5.81	P0339463A	not competed
CDAN1	Q8IWY9	n/d	FALSE	7	Jurkat cells	FALSE																				134118	2	2	1.6	2.2	2.76	2.05	1.42	1.02	2.29	2.22	1.21	1.2	1	n.d.		6.05	P0339463A
CDC123	O75794	n/d	FALSE	7	Jurkat cells	FALSE	39134	3	3	9.8	0.77	0.87	0.83	0.93	0.85	0.92	0.79	1.13	0.85	1	good	30	6.4	P0336872A	not competed
CDC16	Q13042	n/d	FALSE	7	Jurkat cells	FALSE																				71655	2	2	2.6	1.55	3.28	2.36	1.83	1.19	2.17	2.16	1.42	0.66	1	n.d.		6.04	P0339463A
CDC23	Q9UJX2	n/d	FALSE	7	Jurkat cells	FALSE	68833	2	2	5.2	0.92	1.01	0.88	1.08	0.96	0.97	0.92	1.3	1.07	1	good	30	6.28	P0336872A	not competed
CDC27	P30260	n/d	FALSE	7	Jurkat cells	FALSE	92611	8	9	10	1.02	1.02	0.75	0.93	0.87	0.82	0.89	1.11	0.95	1	weak	30	6.7	P0336872A	not competed
CDC37	Q16543	n/d	FALSE	7	Jurkat cells	FALSE	44468	4	4	6.6	0.98	0.89	0.9	0.9	0.82	0.92	0.89	1.12	0.94	1	good	30	6.85	P0336872A	not competed
CDC40	O60508	n/d	FALSE	7	Jurkat cells	FALSE	65521	7	7	15.5	0.88	1.01	0.76	0.92	0.9	0.91	0.87	1.17	1.02	1	good	30	6.8	P0336872A	not competed
CDC42	P60953	n/d	FALSE	7	Jurkat cells	FALSE	21258	4	5	37.2	0.96	1.02	0.94	1	1.06	0.95	0.95	1.14	1.04	1	good	30	7.24	P0336872A	not competed
CDC45	O75419	n/d	FALSE	7	Jurkat cells	FALSE	68767	3	3	4.6	0.97	0.84	0.85	1	0.91	0.91	0.93	1.12	0.97	1	good	30	6.39	P0336872A	not competed	68767	2	2	4.1	1.33	1.31	1.31	0.83	0.82	1.41	1.36	0.85	1.19	1	good	30	6.19	P0339463A	not competed
CDC5L	Q99459	n/d	FALSE	7	Jurkat cells	FALSE																																							92250	5	5	6.4	0.9
CDCA7	Q9BWT1	n/d	FALSE	7	Jurkat cells	FALSE	51444	2	2	10	0.87	0.71	0.87	1.04	1.06	1.01	0.93	1	0.96	1	weak	30	6.43	P0336872A	not competed
CDCA7L	Q96GN5	n/d	FALSE	7	Jurkat cells	FALSE	52206	2	2	3.7	0.28	0.36	0.54	1.18	0.34	0.3	0.42	0.3	0.63	1	weak	30		P0336872A	not competed
CDIPT	O14735	n/d	FALSE	7	Jurkat cells	FALSE
CDK1	P06493	KINASE	TRUE	7	Jurkat cells	TRUE	34095	20	67	69.7	1.02	1.18	1.05	1.07	1	1.03	1.09	0.99	0.89	1	good	30	9.03	P0336872A	not competed	34095	17	52	65	0.84	0.89	0.9	1.07	1.02	1.02	1.1	1.05	1.01	1	good	30	8.52	P0339463A	not competed	34095	16	38	58.9	0.75
CDK10	Q15131	KINASE	TRUE	7	Jurkat cells	TRUE	41038	2	2	4.7	0.8	0.97	1	0.97	1.24	1.01	1.23	0.88	0.96	1	good	30	6.67	P0336872A	not competed
CDK12	Q9NYV4	KINASE	TRUE	7	Jurkat cells	TRUE	164153	4	4	4	1.23	1	1.08	1.04	1.12	1.02	1	1.06	1.1	1	good	30	6.52	P0336872A	not competed	164153	5	5	4.1	1.08	0.95	1.08	0.83	0.88	0.76	0.83	1	1.03	1	good	30	6.59	P0339463A	not competed	164153	3	3	1.7	1.12
CDK13	Q14004	KINASE	TRUE	7	Jurkat cells	TRUE	164921	2	2	2	1.02	1.13	1.11	1.14	1.24	1.02	1.01	0.98	0.94	1	good	30	6.27	P0336872A	not competed	164921	10	11	7.8	1.08	1.04	1.03	0.78	0.84	0.83	0.74	0.9	1.01	1	weak	30	6.59	P0339463A	not competed
CDK16	Q00536	KINASE	TRUE	7	Jurkat cells	TRUE	63457	2	2	4.2	0.65	0.9	0.85	0.82	1.05	0.96	0.89	0.86	0.82	1	weak	30	6.11	P0336872A	not competed
CDK17	Q00537	KINASE	TRUE	7	Jurkat cells	TRUE	59582	4	4	10.7	0.7	0.83	1.05	0.93	0.95	0.96	1.25	0.95	1.02	1	weak	30	6.51	P0336872A	not competed																				59582	3	3	7.3	0.56
CDK18	Q07002	KINASE	TRUE	7	Jurkat cells	FALSE																				57576	2	2	6.1	0.7	0.75	0.69	0.82	0.97	0.88	0.93	1.02	0.87	1	weak	30	6.09	P0339463A	not competed
CDK2	P24941	KINASE	TRUE	7	Jurkat cells	TRUE	33929	19	51	55.4	1.01	1	0.99	0.99	1.04	0.94	0.93	1.04	0.96	1	good	30	8.93	P0336872A	not competed	33929	21	44	55.7	0.72	0.84	0.87	1.03	1.01	1.01	1.07	1.09	1.04	1	weak	30	8.49	P0339463A	not competed	33929	17	39	62.8	0.77
CDK4	P11802	KINASE	TRUE	7	Jurkat cells	TRUE	33729	13	20	48.8	0.79	0.84	0.89	0.91	0.91	0.95	0.96	0.92	0.93	1	good	30	7.81	P0336872A	not competed	33729	13	15	43.2	0.62	0.73	0.83	0.91	0.9	0.89	0.9	0.99	0.97	1	weak	30	7.51	P0339463A	not competed	33729	6	6	21.5	0.78
CDK5	Q00535	KINASE	TRUE	7	Jurkat cells	TRUE	33304	21	43	69.9	0.88	0.98	0.9	0.96	0.95	0.93	0.93	1	0.88	1	good	30	9.03	P0336872A	not competed	33304	23	46	66.4	0.73	0.82	0.86	1.02	1.02	0.95	1.04	1.05	1.08	1	weak	30	8.69	P0339463A	not competed	33304	15	27	47.6	0.98
CDK6	Q00534	KINASE	TRUE	7	Jurkat cells	TRUE	36938	22	72	68.4	0.94	1.03	1.03	1.02	0.88	0.98	0.96	0.95	0.98	1	good	30	9.1	P0336872A	not competed	36938	23	62	68.4	0.66	0.69	0.8	0.84	0.91	0.72	0.75	0.93	1.03	1	weak	30	8.92	P0339463A	not competed	36938	19	40	61.7	0.89
CDK7	P50613	KINASE	TRUE	7	Jurkat cells	TRUE	39038	5	5	17.1	0.86	1.04	0.98	0.97	0.99	1	0.98	0.99	0.98	1	good	30	7.27	P0336872A	not competed	39038	2	2	4.9	1.14	1.02	1	0.88	0.83	0.84	0.87	0.95	1.01	1	good	30	6.68	P0339463A	not competed	39038	4	4	11	0.72
CDK9	P50750	KINASE	TRUE	7	Jurkat cells	TRUE	53365	4	6	10.5	0.95	1.1	0.86	0.92	0.96	0.98	1	1.01	0.9	1	good	30	7.08	P0336872A	not competed	53365	3	3	6.7	1.04	1.22	1.04	1.07	1.1	1.19	1.18	1.11	0.96	1	good	30	6.55	P0339463A	not competed	53365	3	3	6.5	0.73
CDKL5	O76039	KINASE	TRUE	7	Jurkat cells	TRUE	115536	5	5	5.9	0.9	0.82	1	1	1.03	0.97	0.87	0.98	1.06	1	good	30	6.9	P0336872A	not competed	115536	2	2	2	0.74	0.81	0.87	0.84	0.9	0.83	0.93	0.89	0.95	1	weak	30	6.45	P0339463A	not competed	115536	4	4	5.7	0.72
CDKN2AIP	Q9NXV6	n/d	FALSE	7	Jurkat cells	FALSE
CDSN	Q15517	n/d	FALSE	7	Jurkat cells	FALSE																				51522	2	2	3.4	4.31	1.04	0.67	0.62	0.81	0.79	0.79	1.11	0.86	1	weak	30	6.42	P0339463A	not competed
CEBPZ	Q03701	n/d	FALSE	7	Jurkat cells	FALSE	120973	2	2	2.5	0.96	0.79	0.73	0.92	0.73	0.85	0.88	0.9	0.91	1	weak	30	5.83	P0336872A	not competed
CELF1	Q92879	n/d	FALSE	7	Jurkat cells	FALSE																																							55000	4	4	15	0.95
CELF2	O95319	n/d	FALSE	7	Jurkat cells	FALSE	52268	5	6	14.6	1.14	0.89	0.88	1.03	0.93	0.89	0.88	1.04	0.93	1	good	30	6.91	P0336872A	not competed
CENPV	Q7Z7K6	n/d	FALSE	7	Jurkat cells	FALSE	29946	4	4	13.1	1.24	0.96	0.71	0.89	0.84	0.85	0.79	1.08	1.01	1	weak	30	7.31	P0336872A	not competed
CEPT1	Q9Y6K0	n/d	FALSE	7	Jurkat cells	FALSE
CERS6	Q6ZMG9	n/d	FALSE	7	Jurkat cells	FALSE	45793	3	3	8.9	0.94	0.97	0.71	0.94	1.02	0.93	0.85	1.11	1.01	1	weak	30	6.33	P0336872A	not competed
CERT1	Q9Y5P4	n/d	FALSE	7	Jurkat cells	FALSE																																							83707	6	6	7.2	1.09
CES3	Q6UWW8	PROTEASE	FALSE	7	Jurkat cells	TRUE	62281	7	8	26.4	1.01	0.8	0.95	0.95	0.93	1.06	0.83	1.08	1.16	1	good	30	7.51	P0336872A	not competed	62281	9	12	21	0.73	0.88	0.88	0.92	1.14	1.05	0.88	1	1.01	1	weak	30	7.62	P0339463A	not competed	62281	6	6	18.2	0.7
CFAP20	Q9Y6A4	n/d	FALSE	7	Jurkat cells	FALSE	22774	3	3	19.2	0.91	1.11	0.86	0.96	1.14	1.01	0.92	1.2	1.07	1	good	30	6.55	P0336872A	not competed
CFL1	P23528	n/d	FALSE	7	Jurkat cells	FALSE	18502	17	22	76.5	0.78	1.31	0.72	0.96	0.83	0.95	1	1.3	0.8	1	weak	30	8.37	P0336872A	not competed	18502	9	9	47	1.42	1.73	1.46	1.34	1.02	1.69	2.23	1.13	1.02	1	good	30	7.16	P0339463A	not competed	18502	15	19	63.3	0.91
CGGBP1	Q9UFW8	n/d	FALSE	7	Jurkat cells	FALSE	18820	2	2	14.4	0.94	1.08	0.76	1	0.98	0.96	1.35	1.14	0.95	1	good	30	6.43	P0336872A	not competed
CHAF1A	Q13111	n/d	FALSE	7	Jurkat cells	FALSE
CHAF1B	Q13112	n/d	FALSE	7	Jurkat cells	FALSE	61492	2	2	3.8	0.91	0.79	0.89	0.93	0.97	0.91	0.84	1.01	1.15	1	good	30	6.21	P0336872A	not competed
CHAMP1	Q96JM3	n/d	FALSE	7	Jurkat cells	FALSE	89098	5	5	7.1	1.01	0.68	0.92	0.89	0.96	0.87	0.8	1.07	1.15	1	weak	30	6.49	P0336872A	not competed	89098	3	3	4.4	1.51	1.7	1.8	0.71	0.66	1.01	0.94	0.73	1.07	1	weak	30	6.26	P0339463A	not competed	89098	8	8	9.6	1.25
CHD1	O14646	n/d	FALSE	7	Jurkat cells	FALSE	196685	4	4	3.6	1.13	0.84	0.79	0.99	0.94	0.91	0.9	1.11	0.95	1	good	30	6.2	P0336872A	not competed	196685	12	12	10.8	2.23	2.27	2.08	1.02	1.02	1.27	1.24	1	1.27	1	n.d.		6.85	P0339463A
CHD1L	Q86WJ1	n/d	FALSE	7	Jurkat cells	FALSE	100983	5	6	6	1.08	0.83	0.88	1	0.93	0.87	0.91	0.91	1.04	1	good	30	6	P0336872A	not competed
CHD2	O14647	n/d	FALSE	7	Jurkat cells	FALSE																				211341	2	2	1.4	1.83	1.79	1.59	0.87	0.74	1.12	1.01	0.79	0.98	1	weak	30	6.08	P0339463A	not competed
CHD3	Q12873	n/d	FALSE	7	Jurkat cells	FALSE																				233034	4	4	2.7	1.86	1.87	1.58	1.05	0.97	1.35	1.27	1.03	1.05	1	good	30	6.17	P0339463A	not competed
CHD4	Q14839	n/d	FALSE	7	Jurkat cells	FALSE	220845	5	5	3.5	1.15	1	0.96	0.98	1.06	1	1.19	1.14	1.06	1	good	30	6.17	P0336872A	not competed																				220845	13	13	8.7	1.14
CHD8	Q9HCK8	n/d	FALSE	7	Jurkat cells	FALSE																				290516	8	8	3.6	2.53	2.52	2.06	1.5	1.06	2.26	1.95	1.34	1	1	n.d.		6.58	P0339463A
CHEK2	O96017	KINASE	TRUE	7	Jurkat cells	TRUE	65418	11	13	24.7	1.04	1.01	0.97	0.99	0.96	1.01	0.94	1	0.93	1	good	30	7.57	P0336872A	not competed	65418	13	17	20.3	1.17	1.16	1.09	1.11	1.23	1.1	1.15	1.09	1.05	1	good	30	7.47	P0339463A	not competed	65418	14	14	26.7	0.72
CHERP	Q8IWX8	n/d	FALSE	7	Jurkat cells	FALSE	103701	2	2	1.7	1.17	1.05	1	0.94	1.16	0.99	1.06	1.12	1.09	1	good	30	6.58	P0336872A	not competed
CHM	P24386	n/d	FALSE	7	Jurkat cells	FALSE
CHORDC1	Q9UHD1	n/d	FALSE	7	Jurkat cells	FALSE	37489	20	24	59	0.54	0.58	0.91	1.05	1.21	0.98	0.7	0.98	1.46	1	weak	5.3	7.81	P0336872A	5.28	37489	5	5	16	1.99	3.17	2.52	2.82	1.24	4.12	5.49	2.03	1.18	1	n.d.		6.73	P0339463A
CHTF18	Q8WVB6	n/d	FALSE	7	Jurkat cells	FALSE																				110207	4	4	4.5	2.07	2.66	2.22	1.44	1.29	2.34	2.18	1.37	1.46	1	n.d.		6	P0339463A
CHUK	O15111	KINASE	TRUE	7	Jurkat cells	FALSE	84639	3	3	3.2	0.97	1.19	0.95	1.03	0.96	0.97	0.95	1.17	0.98	1	good	30	6.03	P0336872A	not competed
CHURC1	Q8WUH1	n/d	FALSE	7	Jurkat cells	FALSE	16111	2	2	25	1.21	0.76	1.76	0.96	1.14	1.07	0.82	1.11	1.29	1	good	30	6.83	P0336872A	not competed
CIAO1	O76071	n/d	FALSE	7	Jurkat cells	FALSE																																							37840	2	2	5.9	0.99
CILK1	Q9UPZ9	KINASE	TRUE	7	Jurkat cells	FALSE																																							71426	3	3	4.3	0.82
CISD1	Q9NZ45	n/d	FALSE	7	Jurkat cells	FALSE	12199	2	2	22.2	0.75	0.86	0.72	1.02	0.94	0.89	0.9	1.13	0.99	1	weak	30	6.31	P0336872A	not competed
CISD2	Q8N5K1	n/d	FALSE	7	Jurkat cells	FALSE	15278	5	5	40.7	1.03	0.85	0.77	1.09	0.87	0.97	0.91	1.08	0.95	1	good	30	6.97	P0336872A	not competed
CIT	O14578	KINASE	TRUE	7	Jurkat cells	FALSE
CKAP5	Q14008	n/d	FALSE	7	Jurkat cells	FALSE	226255	4	4	2.3	1.07	0.97	0.93	0.94	0.96	0.94	0.95	1.12	1.05	1	good	30	6.37	P0336872A	not competed	226255	16	18	7.3	2.08	2.31	1.81	1.62	1.01	2.43	2.65	1.4	0.97	1	n.d.		6.72	P0339463A
CLASP2	O75122	n/d	FALSE	7	Jurkat cells	FALSE																				141131	3	3		1.62	1.92	1.56	1.35	1	1.65	1.79	1.26	1.03	1	good	30	6.62	P0339463A	not competed
CLIC1	O00299	n/d	FALSE	7	Jurkat cells	FALSE	26922	6	6	39.8	0.99	0.89	0.95	0.97	0.98	0.95	0.86	1.06	1.18	1	good	30	7.52	P0336872A	not competed
CLIC4	Q9Y696	n/d	FALSE	7	Jurkat cells	FALSE	28772	6	6	26.5	0.96	0.8	0.77	0.86	0.92	0.83	0.7	1.01	0.9	1	weak	30	6.56	P0336872A	not competed																				28772	3	3	10.3	1.6
CLK2	P49760	KINASE	TRUE	7	Jurkat cells	TRUE	60089	5	6	9.8	1.13	1.13	1.01	1.04	1.08	1.03	1.01	1.02	1.09	1	good	30	7.35	P0336872A	not competed	60089	8	8	18.2	0.83	0.99	1	1	0.92	1.01	1.08	1	0.98	1	good	30	7.24	P0339463A	not competed	60089	7	7	13.8	0.74
CLK3	P49761	KINASE	TRUE	7	Jurkat cells	TRUE	73514	2	2	6.3	0.93	1.05	0.96	0.98	1	0.88	1.18	0.99	0.97	1	good	30	6.43	P0336872A	not competed	73514	3	3	5.3	1.22	1.36	1.85	1.02	0.82	0.97	0.97	0.73	0.97	1	weak	30	6.35	P0339463A	not competed	73514	3	3	4.7	0.83
CLNS1A	P54105	n/d	FALSE	7	Jurkat cells	FALSE
CLP1	Q92989	n/d	FALSE	7	Jurkat cells	FALSE
CLPB	Q9H078	n/d	FALSE	7	Jurkat cells	FALSE	78728	3	3	4.8	0.76	0.97	0.73	0.84	0.99	0.93	2.02	1.1	1.11	1	weak	30	6.34	P0336872A	not competed
CLTB	P09497	n/d	FALSE	7	Jurkat cells	FALSE	23181	3	3	10	1.1	1.28	0.84	1.02	0.87	0.91	1.13	1.27	0.85	1	good	30	6.92	P0336872A	not competed
CLTC	Q00610	n/d	FALSE	7	Jurkat cells	FALSE	191612	48	56	33.9	1.07	1.05	0.92	1.02	1.02	1.03	0.95	1.18	1.15	1	good	30	7.58	P0336872A	not competed	191612	65	93	39.2	2.96	3.53	2.47	2.52	1.39	3.96	4.29	2.08	1.13	1	n.d.		8.27	P0339463A
CLUH	O75153	n/d	FALSE	7	Jurkat cells	FALSE	146668	3	3	3	1.03	1.04	1.07	1.05	1.19	0.85	1.12	1.09	1.74	1	good	30	6.22	P0336872A	not competed
CMAS	Q8NFW8	n/d	FALSE	7	Jurkat cells	FALSE	48379	9	11	28.3	1.07	0.97	0.95	1.07	0.94	0.92	0.89	1.05	1.1	1	good	30	7.21	P0336872A	not competed	48379	6	6	16.8	2.13	2.34	1.98	1.37	0.95	2	2.17	1.1	1.21	1	n.d.		6.35	P0339463A
CMPK1	P30085	n/d	FALSE	7	Jurkat cells	FALSE	22222	2	2	8.2	0.92	1.22	0.77	1.03	0.89	0.98	1.03	1.18	1.02	1	good	30	6.73	P0336872A	not competed																				22222	4	4	19.9	1.21
CMPK2	Q5EBM0	n/d	FALSE	7	Jurkat cells	FALSE	49447	4	4	11.1	0.8	0.84	0.74	0.86	0.78	0.85	0.76	0.98	0.93	1	weak	30	6.71	P0336872A	not competed
CMSS1	Q9BQ75	n/d	FALSE	7	Jurkat cells	FALSE	31884	4	4	9.3	0.87	0.98	0.75	0.99	0.87	0.93	0.84	1.18	0.91	1	weak	30	6.56	P0336872A	not competed
CMTR1	Q8N1G2	MT	FALSE	7	Jurkat cells	FALSE																				95320	4	4	6.3	2.02	2.16	2.08	1.35	1.09	2.02	2.06	1.22	1	1	n.d.		5.7	P0339463A
CMTR2	Q8IYT2	MT	FALSE	7	Jurkat cells	FALSE	88119	4	4	6.6	1.08	1.08	0.9	0.99	0.98	0.89	0.88	1.08	1.09	1	good	30	6.11	P0336872A	not competed
CNBP	P62633	n/d	FALSE	7	Jurkat cells	FALSE
CNDP2	Q96KP4	PROTEASE	FALSE	7	Jurkat cells	FALSE	52878	3	3	8	0.9	0.86	0.8	0.93	1.08	0.92	0.85	1.08	1.11	1	good	30	6.1	P0336872A	not competed
CNN2	Q99439	n/d	FALSE	7	Jurkat cells	FALSE	33697	5	5	21.4	0.91	1.04	1.23	1	0.99	0.85	0.91	1.13	0.86	1	good	30	7.08	P0336872A	not competed																				33697	6	6	15.5	0.81
CNOT1	A5YKK6	n/d	FALSE	7	Jurkat cells	FALSE	266936	11	11	6	1	1.01	0.9	1.01	0.99	0.95	0.87	1.04	1.03	1	good	30	6.47	P0336872A	not competed	266936	61	66	26.7	2.61	2.93	2.19	1.82	1.13	2.8	3.09	1.57	1.04	1	n.d.		7.38	P0339463A
CNOT10	Q9H9A5	n/d	FALSE	7	Jurkat cells	FALSE	89140	5	5	7.1	1.01	0.91	0.89	0.94	0.93	0.86	0.89	1.09	1.11	1	good	30	6.38	P0336872A	not competed	82309	6	6	7.3	2.88	3.72	2.59	2.64	1.48	4.01	4.78	2.12	1.2	1	n.d.		6.52	P0339463A
CNOT2	Q9NZN8	n/d	FALSE	7	Jurkat cells	FALSE																																							59737	2	2	3.1	1
CNOT3	O75175	n/d	FALSE	7	Jurkat cells	FALSE
CNOT6L	Q96LI5	n/d	FALSE	7	Jurkat cells	FALSE
CNOT7	Q9UIV1	n/d	FALSE	7	Jurkat cells	FALSE	32745	2	2	9.1	0.8	0.72	0.77	0.81	0.85	0.83	0.73	0.81	0.85	1	weak	30	6.03	P0336872A	not competed
CNP	P09543	n/d	FALSE	7	Jurkat cells	FALSE	47578	3	3	7.6	1.09	1.01	0.97	1.02	0.99	1.02	1	1.1	1.07	1	good	30	6.4	P0336872A	not competed	47578	2	3	5	1.75	1.76	1.43	1.32	1.05	1.97	2.31	1.19	0.87	1	good	30	6.36	P0339463A	not competed
COMMD2	Q86X83	n/d	FALSE	7	Jurkat cells	FALSE
COMMD3	Q9UBI1	n/d	FALSE	7	Jurkat cells	FALSE
COMMD4	Q9H0A8	n/d	FALSE	7	Jurkat cells	FALSE
COMMD6	Q7Z4G1	n/d	FALSE	7	Jurkat cells	FALSE																																							10907	3	3	38.8	0.75
COMT	P21964	MT	FALSE	7	Jurkat cells	FALSE	30037	3	3	17	1.66	1.1	0.96	1.13	1.07	1.03	1.18	1.27	1.01	1	good	30	6.6	P0336872A	not competed
COPA	P53621	n/d	FALSE	7	Jurkat cells	FALSE	139322	33	39	26.1	0.99	0.99	0.78	1	0.94	0.9	0.92	1.11	1.09	1	good	30	7.5	P0336872A	not competed	138344	50	54	42.8	2.78	3.54	2.51	2.25	1.29	3.31	3.6	1.89	1.13	1	n.d.		7.61	P0339463A
COPB1	P53618	n/d	FALSE	7	Jurkat cells	FALSE	107141	20	22	28.3	1	0.92	0.93	1.05	1.02	0.94	0.84	1.04	1.03	1	good	30	7.2	P0336872A	not competed	107141	15	15	17.8	2.21	2.69	2.15	1.78	1.1	2.71	2.92	1.51	1.14	1	n.d.		7.09	P0339463A
COPB2	P35606	n/d	FALSE	7	Jurkat cells	FALSE	102486	11	12	15.5	0.96	1.07	0.89	1.01	0.94	0.99	1.05	1.21	1.06	1	good	30	7.11	P0336872A	not competed
COPE	O14579	n/d	FALSE	7	Jurkat cells	FALSE	34482	3	3	17.9	0.74	1.15	1.06	1.11	0.95	0.99	1.01	1.25	0.9	1	weak	30	5.97	P0336872A	not competed
COPG1	Q9Y678	n/d	FALSE	7	Jurkat cells	FALSE	97717	7	8	13.4	1.09	0.82	0.93	0.93	1.04	0.95	0.86	0.98	1.25	1	good	30	6.67	P0336872A	not competed	97717	7	7	11.1	1.97	2.34	1.81	1.68	1.08	2.39	2.43	1.42	1.07	1	n.d.		6.74	P0339463A
COPG2	Q9UBF2	n/d	FALSE	7	Jurkat cells	FALSE																				97621	3	3	3.7	1.7	2.04	1.7	1.59	0.91	2.15	2.54	1.38	1.02	1	n.d.		6.47	P0339463A
COPS2	P61201	n/d	FALSE	7	Jurkat cells	FALSE	52404	2	2	4.1	0.8	1.13	1.08	0.96	1.23	1.14	1.68	1.27	1.02	1	good	30	5.73	P0336872A	not competed
COPS3	Q9UNS2	n/d	FALSE	7	Jurkat cells	FALSE	47873	3	3	8.7	0.8	0.98	0.88	1.04	1.01	0.92	1.1	1.2	1.03	1	good	30	6.9	P0336872A	not competed
COPS4	Q9BT78	n/d	FALSE	7	Jurkat cells	FALSE	46268	2	2	4.7	1.09	0.87	0.96	1.07	1.04	1.03	0.93	1.04	0.88	1	good	30	6.17	P0336872A	not competed
COPS5	Q92905	PROTEASE	FALSE	7	Jurkat cells	FALSE
COPS6	Q7L5N1	PROTEASE	FALSE	7	Jurkat cells	FALSE	36163	5	5	21.7	1.02	1.16	0.84	0.97	0.9	0.96	0.97	1.2	0.84	1	good	30	7	P0336872A	not competed																				36163	9	9	35.5	0.89
CORO1A	P31146	n/d	FALSE	7	Jurkat cells	FALSE	51026	22	33	39	1.1	0.97	0.95	1.1	1.06	1.05	0.92	1.22	1.28	1	good	30	8.37	P0336872A	not competed
CORO1B	Q9BR76	n/d	FALSE	7	Jurkat cells	FALSE
CORO1C	Q9ULV4	n/d	FALSE	7	Jurkat cells	FALSE	58947	8	10	17.5	1.04	0.83	0.95	1.03	1.07	1.02	0.86	1.12	1.28	1	good	30	7.37	P0336872A	not competed	58947	19	27	31.9	2.23	2.98	2.38	1.53	1.02	1.78	1.57	1.43	1.08	1	n.d.		7.66	P0339463A
CORO2A	Q92828	n/d	FALSE	7	Jurkat cells	FALSE	59763	2	2	2.7	1.48	1.01	0.79	0.97	0.97	0.99	1	1.19	1.07	1	good	30	6.4	P0336872A	not competed
CORO7	P57737	n/d	FALSE	7	Jurkat cells	FALSE	114164	4	4	6.3	0.99	1.06	0.84	1.02	0.95	0.93	0.83	1.27	1.11	1	good	30	6.42	P0336872A	not competed
COTL1	Q14019	n/d	FALSE	7	Jurkat cells	FALSE	15945	2	2	11.3	0.68	0.66	0.74	1.08	0.9	1.18	1.06	1.41	0.83	1	weak	30	7.04	P0336872A	not competed
COX4I1	P13073	n/d	FALSE	7	Jurkat cells	FALSE	19576	2	2	13	0.7	0.89	0.82	0.82	0.94	0.99	1.01	1.25	0.97	1	weak	30	6.97	P0336872A	not competed
COX5B	P10606	n/d	FALSE	7	Jurkat cells	FALSE																																							13696	2	2	11.6	0.93
CPNE1	Q99829	n/d	FALSE	7	Jurkat cells	FALSE	59058	3	3	4.5	1.09	3.41	1.08	0.92	1.11	0.9	0.96	1.07	1.33	1	good	30	6.58	P0336872A	not competed
CPNE3	O75131	n/d	FALSE	7	Jurkat cells	FALSE	60130	8	8	17.1	1	0.98	0.99	1.08	0.99	0.93	0.92	1.16	1.19	1	good	30	6.78	P0336872A	not competed
CPOX	P36551	OXIDOREDUCTASE	FALSE	7	Jurkat cells	FALSE																																							50151	2	2	5.3	0.92
CPSF1	Q10570	n/d	FALSE	7	Jurkat cells	FALSE	160882	4	4	4.4	0.92	1.06	1.01	1.12	1.17	0.84	0.89	1.1	1.19	1	good	30	6.1	P0336872A	not competed
CPSF2	Q9P2I0	n/d	FALSE	7	Jurkat cells	FALSE																				88486	2	2	2.2	2.93	3.64	2.68	2.26	1.24	3.02	3.45	1.84	1.41	1	n.d.		6.12	P0339463A
CPSF3	Q9UKF6	n/d	FALSE	7	Jurkat cells	FALSE																				77485	6	6	7.7	1.98	2.24	1.91	1.59	1.17	2.55	2.54	1.48	1.24	1	n.d.		6.23	P0339463A
CPSF6	Q16630	n/d	FALSE	7	Jurkat cells	FALSE
CPSF7	Q8N684	GPCR	FALSE	7	Jurkat cells	FALSE
CPT1A	P50416	n/d	FALSE	7	Jurkat cells	FALSE	88367	4	4	3.6	0.99	0.95	0.82	1.06	0.86	0.99	0.99	1.09	1.08	1	good	30	6.35	P0336872A	not competed
CPT2	P23786	n/d	FALSE	7	Jurkat cells	FALSE	73776	7	8	12.3	1.01	0.9	1.24	1.04	1.02	1.02	0.96	1.1	1.08	1	good	30	6.86	P0336872A	not competed	73776	5	5	8.1	1.51	1.79	1.51	1.56	1.03	2.18	2.64	1.36	1	1	good	30	6.51	P0339463A	not competed
CRBN	Q96SW2	n/d	FALSE	7	Jurkat cells	FALSE	50545	2	2	5.9	1.16	1.11	0.97	1.16	1.2	1.09	1.11	1.22	1.29	1	good	30	6.34	P0336872A	not competed
CRIP1	P50238	n/d	FALSE	7	Jurkat cells	FALSE	8533	2	3	33.8	1.08	0.94	0.94	1.04	1.36	0.94	0.96	1.09	1.36	1	good	30	7.56	P0336872A	not competed
CRLF3	Q8IUI8	n/d	FALSE	7	Jurkat cells	FALSE																																							49765	3	3	5	1.1
CROT	Q9UKG9	n/d	FALSE	7	Jurkat cells	FALSE
CRYBG1	Q9Y4K1	n/d	FALSE	7	Jurkat cells	FALSE																				188674	2	2	1.6	1.54	1.61	1.58	1.16	0.9	1.51	1.59	1.15	1.11	1	good	30	6.1	P0339463A	not competed
CRYL1	Q9Y2S2	OXIDOREDUCTASE	FALSE	7	Jurkat cells	FALSE
CRYZ	Q08257	OXIDOREDUCTASE	FALSE	7	Jurkat cells	FALSE																																							35206	3	3	9.7	0.87
CS	O75390	n/d	FALSE	7	Jurkat cells	FALSE	51712	7	8	17	1.02	0.97	0.9	1.01	0.96	1.05	0.96	1.21	1.08	1	good	30	6.98	P0336872A	not competed																				51712	7	8	15.5	0.8
CSDE1	O75534	n/d	FALSE	7	Jurkat cells	FALSE	93741	15	17	18.5	0.95	1.01	0.88	0.98	0.94	0.93	0.91	1.14	0.97	1	good	30	7.16	P0336872A	not competed	93741	8	8	8.8	1.66	1.99	1.62	1.31	0.94	1.8	2	1.05	1.07	1	good	30	6.55	P0339463A	not competed
CSE1L	P55060	n/d	FALSE	7	Jurkat cells	FALSE	110415	7	9	9.7	0.92	0.95	0.96	1.02	1.09	0.96	0.95	1.12	1.03	1	good	30	6.98	P0336872A	not competed	110415	20	22	20.7	2.19	2.5	1.9	1.64	1.18	2.15	1.97	1.48	1.03	1	n.d.		7.09	P0339463A
CSK	P41240	KINASE	TRUE	7	Jurkat cells	TRUE																				50704	17	18	37.3	0.41	0.46	0.38	0.36	0.36	0.84	1.37	1.04	1.05	1	weak	0.02	7.04	P0339463A	7.64
CSN1S1	P02662	contaminant	FALSE	7	Jurkat cells	FALSE
CSNK1A1	P48729	KINASE	TRUE	7	Jurkat cells	FALSE
CSNK1D	P48730	KINASE	TRUE	7	Jurkat cells	FALSE	47330	2	2	4.1	0.8	0.91	0.88	0.95	0.91	0.96	0.97	1.02	1	1	good	30	6.29	P0336872A	not competed
CSNK2A1	P68400	KINASE	TRUE	7	Jurkat cells	FALSE	45143	8	8	26.6	1.01	1	0.97	1.08	1.03	1.09	0.95	1.18	1.06	1	good	30	6.82	P0336872A	not competed	45143	2	2	9	1.32	1.42	1.49	1.14	1.13	1.32	1.38	0.97	1.02	1	good	30	6.6	P0339463A	not competed
CSNK2A2	P19784	KINASE	TRUE	7	Jurkat cells	TRUE	41213	2	2	7.4	0.91	0.85	0.87	0.92	0.94	0.94	1	0.92	0.98	1	good	30	6.46	P0336872A	not competed	41213	4	4	14.6	1.44	1.54	1.3	1.22	1.16	1.38	1.48	0.96	1.06	1	good	30	6.22	P0339463A	not competed	41213	4	4	8.6	0.89
CSNK2B	P67870	n/d	FALSE	7	Jurkat cells	FALSE	24942	4	4	23.3	1	1.37	0.93	1.13	1.08	1.08	1.1	1.28	1.22	1	good	30	6.99	P0336872A	not competed																				24942	2	2	6.5	1.13
CSRP1	P21291	n/d	FALSE	7	Jurkat cells	FALSE																				20567	3	4	29.5	1.31	1.62	1.64	0.77	0.73	1	0.73	0.82	1.07	1	weak	30	6.29	P0339463A	not competed	20567	4	4	33.7	1.18
CSTB	P04080	n/d	FALSE	7	Jurkat cells	FALSE
CSTF1	Q05048	n/d	FALSE	7	Jurkat cells	FALSE	48357	5	5	19	1.03	0.68	0.89	0.95	1.08	0.94	0.8	1	1.25	1	weak	30	6.85	P0336872A	not competed	48357	5	5	14.6	2.05	2.29	1.76	1.57	1.02	2.29	2.58	1.36	1.02	1	n.d.		6.55	P0339463A
CSTF3	Q12996	n/d	FALSE	7	Jurkat cells	FALSE	82921	2	2	3.3	1.07	1.03	0.88	0.98	0.98	0.95	1.13	1.24	1.2	1	good	30	6.08	P0336872A	not competed
CTBP1	Q13363	OXIDOREDUCTASE	FALSE	7	Jurkat cells	FALSE	47535	4	4	12.5	1.04	0.96	0.8	0.98	0.96	0.97	0.88	1.1	1.08	1	good	30	6.65	P0336872A	not competed
CTNNBL1	Q8WYA6	n/d	FALSE	7	Jurkat cells	FALSE	65173	4	4	7.5	0.98	1.02	1.06	1.23	1.25	1.1	1.17	1.21	1.14	1	good	30	6.37	P0336872A	not competed
CTPS1	P17812	n/d	FALSE	7	Jurkat cells	FALSE	66690	10	10	23.4	1.09	1.02	0.88	1.01	0.97	0.97	0.95	1.14	1.08	1	good	30	7.09	P0336872A	not competed
CTR9	Q6PD62	n/d	FALSE	7	Jurkat cells	FALSE	133501	3	3	2.6	1.01	0.95	0.82	0.96	0.94	0.93	1.33	1.14	1.04	1	good	30	6.15	P0336872A	not competed
CTSA	P10619	PROTEASE	FALSE	7	Jurkat cells	TRUE	54465	8	11	16	1.34	1.95	1.26	1.05	1.01	1.02	1.22	1.12	1.04	1	good	30	7.74	P0336872A	not competed	54465	6	7	12.5	1.45	1.23	0.94	1.17	1.15	1.1	1.07	1.2	0.97	1	good	30	7.04	P0339463A	not competed	54465	2	2	3.8	1.37
CTSD	P07339	PROTEASE	FALSE	7	Jurkat cells	FALSE	44552	2	2	5.1	2.05	0.91	0.98	0.9	1.22	1.03	0.84	1.1	1.14	1	good	30	6.52	P0336872A	not competed																				44552	4	4	10	2.68
CUL1	Q13616	n/d	FALSE	7	Jurkat cells	FALSE																																							89677	5	5	6.8	0.97
CUL2	Q13617	n/d	FALSE	7	Jurkat cells	FALSE	89491	2	2	2.4	2.56	1.01	0.93	0.82	0.98	0.98	1	1.21	1.13	1	good	30	6.23	P0336872A	not competed	89491	2	2	3.1	1.66	1.89	1.42	1.52	1.02	2.1	2.56	1.34	1.12	1	good	30	6.46	P0339463A	not competed	89491	6	6	7.2	0.98
CUL3	Q13618	n/d	FALSE	7	Jurkat cells	FALSE																				88929	2	2	2.2	2.8	3	3.65	1.72	1.63	2.42	2.37	1.42	1.2	1	n.d.		5.65	P0339463A
CUL4A	Q13619	n/d	FALSE	7	Jurkat cells	FALSE	87679	2	2	5.7	1.06	1.17	1.05	1.06	1.19	0.95	1.21	1.16	1.21	1	good	30	5.84	P0336872A	not competed
CUL4B	Q13620	n/d	FALSE	7	Jurkat cells	FALSE																																							102298	5	5	4.8	0.89
CUL5	Q93034	n/d	FALSE	7	Jurkat cells	FALSE
CUTA	O60888	n/d	FALSE	7	Jurkat cells	FALSE
CWF19L1	Q69YN2	n/d	FALSE	7	Jurkat cells	FALSE	60618	3	3	5.8	1.1	1.1	0.99	1.21	1.11	1.09	1.05	1.27	1.22	1	good	30	6.64	P0336872A	not competed	60618	2	2	3.7	2.39	2.91	2.17	1.83	1.13	2.55	2.53	1.55	1.19	1	n.d.		6.41	P0339463A
CXorf38	Q8TB03	n/d	FALSE	7	Jurkat cells	FALSE
CYB5B	O43169	n/d	FALSE	7	Jurkat cells	FALSE
CYB5R1	Q9UHQ9	OXIDOREDUCTASE	FALSE	7	Jurkat cells	FALSE	34094	5	5	22	0.89	0.87	0.8	1	0.9	0.93	1.04	1.05	0.92	1	good	30	6.24	P0336872A	not competed
CYB5R3	P00387	OXIDOREDUCTASE	FALSE	7	Jurkat cells	FALSE	38226	6	7	28.2	1.04	1.28	0.9	1.03	1.08	1.06	1.04	1.26	1.04	1	good	30	7.21	P0336872A	not competed	38226	3	3	10.3	1.29	1.63	1.62	1.37	1.08	1.61	1.87	1.2	1.26	1	good	30	6.67	P0339463A	not competed	38226	7	7	29.6	0.87
CYC1	P08574	n/d	FALSE	7	Jurkat cells	FALSE	35422	2	2	7.1	1.19	1.01	1.09	1.01	1	0.86	1.01	0.9	1.07	1	good	30	6.56	P0336872A	not competed																				35422	3	3	9.8	1.18
CYCS	P99999	n/d	FALSE	7	Jurkat cells	FALSE	11749	3	3	27.6	1.14	0.88	1.48	1.14	1.08	1.13	0.84	1.19	1.16	1	good	30	6.53	P0336872A	not competed	11749	4	6	37.1	1.69	1.66	1.44	1.4	1.03	1.58	1.44	1.24	0.96	1	good	30	6.99	P0339463A	not competed	11749	2	3	13.3	2.05
CYFIP1	Q7L576	n/d	FALSE	7	Jurkat cells	FALSE	145181	6	6	5.5	1.05	1.03	0.87	0.97	0.96	0.96	0.92	1.08	1.12	1	good	30	6.63	P0336872A	not competed	145181	11	11	11.4	2.39	2.72	2.13	1.8	1.13	2.69	2.81	1.53	1.01	1	n.d.		6.89	P0339463A
CYFIP2	Q96F07	n/d	FALSE	7	Jurkat cells	FALSE	145672	7	7	11.3	0.94	0.93	0.81	0.98	0.95	0.96	0.86	1.14	1.14	1	good	30	6.65	P0336872A	not competed	145672	22	23	31.1	2.7	3.12	2.44	2.05	1.27	2.96	3.12	1.67	1.16	1	n.d.		7.27	P0339463A
CYRIB	Q9NUQ9	n/d	FALSE	7	Jurkat cells	FALSE																																							36748	6	6	20.1	1.01
CZIB	Q9NWV4	n/d	FALSE	7	Jurkat cells	FALSE
DAD1	P61803	n/d	FALSE	7	Jurkat cells	FALSE																				12497	3	3	26.5	1.46	1.62	1.31	1.01	0.75	1.26	1.3	0.84	1.01	1	weak	30	6.75	P0339463A	not competed
DAP3	P51398	n/d	FALSE	7	Jurkat cells	FALSE	45566	5	5	15.3	1.08	1.07	1.05	1.01	1.12	1.04	0.97	1.19	1.09	1	good	30	6.44	P0336872A	not competed
DARS	P14868	n/d	FALSE	7	Jurkat cells	FALSE	57136	17	18	31.3	0.96	0.97	0.83	0.98	0.95	1.04	0.99	1.18	0.94	1	good	30	7.03	P0336872A	not competed
DARS1	P14868	n/d	FALSE	7	Jurkat cells	FALSE
DARS2	Q6PI48	n/d	FALSE	7	Jurkat cells	FALSE	73562	2	2	2.6	0.87	1.09	0.91	0.97	0.93	0.93	0.98	1.03	0.94	1	good	30		P0336872A	not competed																				73562	6	6	10.4	0.83
DAZAP1	Q96EP5	n/d	FALSE	7	Jurkat cells	FALSE	43383	3	3	13	1.72	0.95	1	0.98	0.92	0.91	0.93	1.08	0.79	1	good	30	6.8	P0336872A	not competed
DBN1	Q16643	n/d	FALSE	7	Jurkat cells	FALSE	76299	3	3	6.8	1.1	1.18	0.98	1.09	1.08	1.15	1.04	1.32	1.12	1	good	30	6.4	P0336872A	not competed
DBNL	Q9UJU6	n/d	FALSE	7	Jurkat cells	FALSE	49042	2	2	4.2	1.17	0.93	0.97	0.99	0.98	1.06	0.96	1.26	1.2	1	good	30	6.41	P0336872A	not competed
DBR1	Q9UK59	n/d	FALSE	7	Jurkat cells	FALSE	61554	4	4	9.7	0.92	0.78	0.94	1.19	1.19	0.91	0.83	1.14	1.06	1	good	30	6.59	P0336872A	not competed
DBT	P11182	n/d	FALSE	7	Jurkat cells	FALSE
DCAF1	Q9Y4B6	n/d	FALSE	7	Jurkat cells	FALSE
DCAF13	Q9NV06	n/d	FALSE	7	Jurkat cells	FALSE	51402	5	5	12.6	1.07	0.91	0.78	1	0.84	0.95	0.91	1.1	1.04	1	good	30	7.07	P0336872A	not competed	51402	6	6	14.6	1.89	1.93	1.59	1.29	0.98	1.73	2.23	1.1	1.06	1	good	30	6.22	P0339463A	not competed
DCAF5	Q96JK2	n/d	FALSE	7	Jurkat cells	FALSE
DCAF7	P61962	n/d	FALSE	7	Jurkat cells	FALSE	38926	4	4	12.9	0.96	1.12	0.92	1	1.01	1.03	0.96	1.29	1.03	1	good	30	6.54	P0336872A	not competed
DCAF8	Q5TAQ9	n/d	FALSE	7	Jurkat cells	FALSE																																							66851	2	2	3	0.85
DCAKD	Q8WVC6	n/d	FALSE	7	Jurkat cells	FALSE	26550	3	3	19	0.82	1.13	0.74	0.9	0.88	0.77	1.02	0.9	0.69	1	weak	30	6.25	P0336872A	not competed
DCD	P81605	contaminant	FALSE	7	Jurkat cells	FALSE																				11284	2	2	22.7	3.29	1.46	0.84	1.06	1.5	1.1	1.54	0.93	0.84	1	good	30	6.8	P0339463A	not competed
DCK	P27707	n/d	FALSE	7	Jurkat cells	FALSE	30518	2	2	7.3	0.85	0.73	1.08	1.08	0.97	0.97	0.97	1.1	1.02	1	weak	30	6.81	P0336872A	not competed
DCP2	Q8IU60	n/d	FALSE	7	Jurkat cells	FALSE	48457	2	2	3.3	0.98	0.92	0.83	0.72	0.73	0.71	0.69	0.96	0.93	1	weak	30	6.04	P0336872A	not competed
DCTD	P32321	n/d	FALSE	7	Jurkat cells	FALSE
DCTN1	Q14203	n/d	FALSE	7	Jurkat cells	FALSE	141693	5	5	4.3	1.06	1.1	0.96	1.06	1.08	1.07	1.13	1.43	1.29	1	good	30	6.62	P0336872A	not competed	141693	6	6	5.3	2.28	2.19	1.8	1.44	1.21	2.11	1.89	1.38	1.22	1	n.d.		6.3	P0339463A
DCTN2	Q13561	n/d	FALSE	7	Jurkat cells	FALSE																																							44819	2	2	5.2	0.97
DCTN4	Q9UJW0	n/d	FALSE	7	Jurkat cells	FALSE	52337	2	3	4.1	1.14	1.19	0.86	1.03	0.95	0.91	0.9	1.16	1.12	1	good	30	6.5	P0336872A	not competed
DCTN5	Q9BTE1	n/d	FALSE	7	Jurkat cells	FALSE	20126	2	3	14.3	0.92	1.22	0.72	0.91	0.85	0.87	0.91	1.13	0.82	1	weak	30	6.46	P0336872A	not competed																				20126	2	3	10.4	1
DCTN6	O00399	n/d	FALSE	7	Jurkat cells	FALSE																																							20747	3	3	13.2	1.12
DCXR	Q7Z4W1	OXIDOREDUCTASE	FALSE	7	Jurkat cells	FALSE	25913	5	6	26.2	1.04	0.93	0.88	1.03	0.98	0.97	0.93	1.13	1.1	1	good	30	7.27	P0336872A	not competed	25913	2	2	8.2	1.93	2.15	1.6	1.48	0.95	1.88	2.55	1.23	1.11	1	good	30	6.42	P0339463A	not competed
DDAH2	O95865	n/d	FALSE	7	Jurkat cells	FALSE	29644	3	3	11.2	0.8	0.74	0.85	0.99	0.9	1.04	1.04	1.33	0.83	1	weak	30	6.42	P0336872A	not competed
DDB1	Q16531	n/d	FALSE	7	Jurkat cells	FALSE	126966	27	29	24.6	1.03	0.96	0.96	1.08	1.07	1.05	0.93	1.23	1.21	1	good	30	7.28	P0336872A	not competed	126966	42	52	36	2.4	3.06	2.45	1.76	1.23	2.27	2.07	1.65	1.16	1	n.d.		7.61	P0339463A
DDB2	Q92466	n/d	FALSE	7	Jurkat cells	FALSE
DDOST	P39656	n/d	FALSE	7	Jurkat cells	FALSE																																							50800	4	4	5.3	1.05
DDT	P30046	n/d	FALSE	7	Jurkat cells	FALSE	12712	2	2	16.1	0.7	1.07	0.71	0.89	0.87	1.01	0.94	1.26	0.76	1	weak	30	6.46	P0336872A	not competed
DDX1	Q92499	n/d	FALSE	7	Jurkat cells	FALSE	82431	25	30	39.2	1.02	0.96	0.92	1.03	1.01	0.96	0.9	1.13	1.15	1	good	30	7.92	P0336872A	not competed	82431	27	37	38.4	2.05	2.48	2.12	1.62	1.01	2.45	3.1	1.42	1.26	1	n.d.		7.6	P0339463A
DDX17	Q92841	n/d	FALSE	7	Jurkat cells	FALSE	80272	18	23	38	1	1.05	0.94	1.04	1.07	1.02	1.05	1.18	1.22	1	good	30	7.46	P0336872A	not competed	80272	20	27	39.4	2	2.4	1.92	1.52	1.03	2.02	2.08	1.33	1.12	1	n.d.		7.62	P0339463A
DDX18	Q9NVP1	n/d	FALSE	7	Jurkat cells	FALSE	75406	7	7	13.3	1.19	0.98	0.97	1.1	1.04	1.07	1.06	1.25	1.2	1	good	30	6.83	P0336872A	not competed	75406	6	6	10	1.56	1.92	1.57	1.06	0.99	1.46	1.52	0.99	1.06	1	good	30	6.61	P0339463A	not competed
DDX19A	Q9NUU7	n/d	FALSE	7	Jurkat cells	FALSE	53974	4	4	8.6	1.37	1.14	0.88	1.11	1.12	1.02	0.98	1.23	1.15	1	good	30	6.41	P0336872A	not competed																				53974	7	7	11.9	0.84
DDX21	Q9NR30	n/d	FALSE	7	Jurkat cells	FALSE	87343	14	16	24.3	1.04	0.88	0.87	1	0.91	0.95	0.93	1.17	1.11	1	good	30	6.99	P0336872A	not competed
DDX23	Q9BUQ8	n/d	FALSE	7	Jurkat cells	FALSE	95581	3	3	4	1.02	0.85	0.96	1.05	1.08	0.88	0.95	1.22	1.18	1	good	30	6.17	P0336872A	not competed	95581	5	5	4.1	1.72	1.92	1.6	1.22	1.07	1.57	1.34	1.15	1.06	1	good	30	6.41	P0339463A	not competed
DDX24	Q9GZR7	n/d	FALSE	7	Jurkat cells	FALSE	96331	4	4	4.9	0.94	0.91	0.81	0.93	0.86	0.84	0.92	1.12	0.89	1	good	30	6.49	P0336872A	not competed	96331	4	4	6.8	1.51	1.63	1.4	1.04	0.85	1.45	1.45	0.94	0.89	1	good	30	6.2	P0339463A	not competed
DDX27	Q96GQ7	n/d	FALSE	7	Jurkat cells	FALSE
DDX39A	O00148	n/d	FALSE	7	Jurkat cells	FALSE	49129	4	5	12.6	0.87	1.04	0.75	1.02	0.92	0.91	0.92	1.19	0.84	1	weak	30	6.63	P0336872A	not competed
DDX39B	Q13838	n/d	FALSE	7	Jurkat cells	FALSE	50679	4	4	30.6	0.75	1.05	0.79	1.17	1.08	1.08	0.95	1.29	0.97	1	good	30	6.48	P0336872A	not competed
DDX3X	O00571	n/d	FALSE	7	Jurkat cells	FALSE	73243	14	15	23.4	1.07	1.1	0.97	1.08	1.08	1.09	1.05	1.3	1.19	1	good	30	7.1	P0336872A	not competed
DDX41	Q9UJV9	n/d	FALSE	7	Jurkat cells	FALSE	69837	2	2	4	0.91	1.06	0.8	0.98	0.99	1.07	1.05	1.34	1.13	1	good	30	6.01	P0336872A	not competed
DDX42	Q86XP3	n/d	FALSE	7	Jurkat cells	FALSE	102974	4	4	3.7	1.07	1.06	1.02	1.11	1.13	1.17	1.03	1.34	1.29	1	good	30	6.38	P0336872A	not competed
DDX46	Q7L014	n/d	FALSE	7	Jurkat cells	FALSE	117361	10	11	9.8	1.31	0.99	0.97	1.01	1.01	1.01	0.86	1.15	1.21	1	good	30	7.11	P0336872A	not competed	117361	27	27	24.8	1.92	1.84	1.42	0.99	0.89	1.2	0.99	0.95	1	1	good	30	7.07	P0339463A	not competed
DDX49	Q9Y6V7	n/d	FALSE	7	Jurkat cells	FALSE
DDX5	P17844	n/d	FALSE	7	Jurkat cells	FALSE	69147	13	19	21.2	1.08	1.1	0.89	1.03	0.99	1.01	0.94	1.13	1.2	1	good	30	7.52	P0336872A	not competed	69147	16	18	28.2	2.07	2.77	2.11	1.8	1.14	2.42	2.64	1.55	1.16	1	n.d.		7.5	P0339463A
DDX50	Q9BQ39	n/d	FALSE	7	Jurkat cells	FALSE	82564	8	8	12.2	1.02	0.92	0.86	0.9	0.92	0.91	0.93	1.1	1.11	1	good	30	6.48	P0336872A	not competed	82564	3	3	4.6	2.17	2.34	2.02	1.43	1.16	2.05	1.98	1.28	1.3	1	n.d.		6.28	P0339463A
DDX51	Q8N8A6	n/d	FALSE	7	Jurkat cells	FALSE	72456	2	2	3.9	0.93	1.16	0.92	1.06	0.99	0.82	0.97	1.09	0.99	1	good	30	6.13	P0336872A	not competed																				72456	6	6	8.6	0.9
DDX56	Q9NY93	n/d	FALSE	7	Jurkat cells	FALSE																																							61589	6	6	11.9	0.82
DDX58	O95786	n/d	FALSE	7	Jurkat cells	FALSE																				106598	6	6	6.3	2.22	2.75	2.16	1.6	1.16	2.32	2.26	1.42	1.27	1	n.d.		6.65	P0339463A
DDX6	P26196	n/d	FALSE	7	Jurkat cells	FALSE	54416	2	2	4.6	0.89	0.98	0.98	1.01	0.91	0.97	0.95	0.98	0.95	1	good	30	7.15	P0336872A	not competed	54416	6	7	10.8	1.85	2.12	1.66	1.37	1.08	2.01	2.13	1.3	1.08	1	n.d.		6.62	P0339463A
DDX60	Q8IY21	n/d	FALSE	7	Jurkat cells	FALSE																				197851	6	6	5.3	2.3	2.35	2.05	1.65	1.21	2.47	2.84	1.45	1.12	1	n.d.		6.59	P0339463A
DDX60L	Q5H9U9	n/d	FALSE	7	Jurkat cells	FALSE																				197671	2	2	1.2	1.92	1.89	1.69	1.03	0.81	1.55	1.5	0.93	1	1	good	30	5.73	P0339463A	not competed
DECR1	Q16698	OXIDOREDUCTASE	FALSE	7	Jurkat cells	FALSE	36067	4	4	16.7	0.73	0.97	0.78	0.92	0.79	0.89	0.91	1.07	0.83	1	weak	30	6.24	P0336872A	not competed																				36067	5	5	17.9	0.9
DECR2	Q9NUI1	OXIDOREDUCTASE	FALSE	7	Jurkat cells	FALSE
DEF6	Q9H4E7	n/d	FALSE	7	Jurkat cells	FALSE	73909	4	4	7.3	0.87	1.07	0.79	0.99	0.93	1.03	0.94	1.19	1.03	1	good	30	6.34	P0336872A	not competed
DEK	P35659	n/d	FALSE	7	Jurkat cells	FALSE	42674	4	4	7.2	1.41	1.02	0.81	0.98	0.88	0.94	0.96	1.19	0.96	1	good	30	6.54	P0336872A	not competed
DENND1C	Q8IV53	n/d	FALSE	7	Jurkat cells	FALSE																																							87064	3	3	2.1	1.22
DENND3	A2RUS2	n/d	FALSE	7	Jurkat cells	FALSE																				135889	3	3	2.3	2.12	2.34	1.87	1.47	1.08	2.28	1.93	1.37	1.13	1	n.d.		6.18	P0339463A
DENND4B	O75064	n/d	FALSE	7	Jurkat cells	FALSE																				163845	2	2	2.2	1.64	1.6	1.51	1.1	0.8	1.6	1.57	1.15	0.86	1	good	30	6.03	P0339463A	not competed
DENND4C	Q5VZ89	n/d	FALSE	7	Jurkat cells	FALSE																				217816	2	2	1.2	2.51	2.63	2.1	1.65	1.25	2.05	2.17	1.41	1.12	1	n.d.		6.3	P0339463A
DENR	O43583	n/d	FALSE	7	Jurkat cells	FALSE	22092	3	3	16.7	0.86	1.19	0.68	0.89	0.75	0.97	0.86	1.2	0.79	1	weak	30	6.9	P0336872A	not competed																				22092	2	2	10.6	0.92
DERA	Q9Y315	n/d	FALSE	7	Jurkat cells	FALSE	35230	4	4	20.4	0.86	1.06	0.81	0.98	0.91	0.91	0.82	1.07	0.74	1	weak	30	5.77	P0336872A	not competed
DFFA	O00273	n/d	FALSE	7	Jurkat cells	FALSE																																							36521	5	5	17.5	0.96
DGKA	P23743	n/d	FALSE	7	Jurkat cells	FALSE	82629	4	4	6.7	1.21	1.1	0.94	1.09	0.98	1.01	0.98	1.23	1.02	1	good	30	6.35	P0336872A	not competed	82629	6	6	7.8	2.2	2.74	2	1.75	1.15	2.21	2	1.5	1.1	1	n.d.		6.8	P0339463A		82629	13	13	17.1	0.92
DGLUCY	Q7Z3D6	n/d	FALSE	7	Jurkat cells	FALSE	66926	2	2	3.7	0.78	1.01	0.81	0.87	0.91	0.84	0.87	0.96	0.85	1	good	30	5.57	P0336872A	not competed
DHCR24	Q15392	OXIDOREDUCTASE	FALSE	7	Jurkat cells	FALSE	60101	4	4	8.9	1.64	1.24	0.92	1.08	0.94	0.97	0.97	1.12	1.03	1	good	30	7.1	P0336872A	not competed	60101	2	2	6.6	2.46	3.07	2.21	2.11	1.34	3.34	3.74	1.77	1.3	1	n.d.		6.2	P0339463A
DHCR7	Q9UBM7	OXIDOREDUCTASE	FALSE	7	Jurkat cells	FALSE																				54489	6	6	10.7	2.03	2.47	1.76	1.41	1.01	2.1	2.44	1.35	0.9	1	n.d.		7.22	P0339463A
DHPS	P49366	n/d	FALSE	7	Jurkat cells	FALSE																																							40970	2	2	6.2	1.68
DHRS1	Q96LJ7	OXIDOREDUCTASE	FALSE	7	Jurkat cells	TRUE	33909	2	2	9.3	0.96	0.91	0.84	0.93	0.9	0.85	0.9	0.94	0.91	1	good	30	6.3	P0336872A	not competed
DHRS4	Q9BTZ2	OXIDOREDUCTASE	FALSE	7	Jurkat cells	FALSE	29537	4	4	20.5	1.78	0.88	1.01	1.07	1.06	1	0.94	1.05	1.25	1	good	30	6.77	P0336872A	not competed	29537	2	2	6.8	1.34	1.47	1.28	1.35	1.13	1.39	1.64	1.28	1.04	1	good	30	6.12	P0339463A	not competed
DHRS7	Q9Y394	OXIDOREDUCTASE	FALSE	7	Jurkat cells	FALSE	38298	3	3	12.4	1.23	1.11	1.03	1.12	1.08	0.98	1.04	1.23	1.12	1	good	30	6.46	P0336872A	not competed
DHX15	O43143	n/d	FALSE	7	Jurkat cells	FALSE	90932	19	24	27.2	1.08	1.04	0.91	1.04	1.11	0.95	0.92	1.14	1.07	1	good	30	7.25	P0336872A	not competed	90932	30	39	36.4	2.36	2.79	2.32	1.62	1.13	2.24	2.33	1.48	1.15	1	n.d.		7.45	P0339463A
DHX16	O60231	n/d	FALSE	7	Jurkat cells	FALSE
DHX29	Q7Z478	n/d	FALSE	7	Jurkat cells	FALSE	155234	2	2	2.4	1.06	0.74	0.88	0.88	0.88	0.8	0.95	0.91	0.92	1	weak	30	5.99	P0336872A	not competed	155234	11	11	8.8	2.14	2.34	1.88	1.53	1.02	2.28	2.21	1.29	0.96	1	n.d.		6.41	P0339463A
DHX30	Q7L2E3	n/d	FALSE	7	Jurkat cells	FALSE	129436	10	10	8.3	1.14	0.97	0.85	0.96	0.9	0.94	0.9	1.18	0.97	1	good	30	6.63	P0336872A	not competed	136114	8	8	7	1.94	1.97	1.76	1.24	0.96	1.69	1.79	1.06	1.11	1	good	30	6.51	P0339463A	not competed
DHX33	Q9H6R0	n/d	FALSE	7	Jurkat cells	FALSE
DHX36	Q9H2U1	n/d	FALSE	7	Jurkat cells	FALSE	114759	6	6	6.2	1.04	1	0.88	1.04	1.07	0.92	0.97	1.12	0.98	1	good	30	6.75	P0336872A	not competed	114759	8	8	8.3	2.24	2.76	1.84	1.79	1.69	2.39	2.97	1.38	1.1	1	n.d.		6.48	P0339463A
DHX37	Q8IY37	n/d	FALSE	7	Jurkat cells	FALSE
DHX8	Q14562	n/d	FALSE	7	Jurkat cells	FALSE
DHX9	Q08211	n/d	FALSE	7	Jurkat cells	FALSE	140957	39	53	34.7	1.11	0.96	0.91	1.03	1.03	0.93	0.87	1.06	1.12	1	good	30	7.9	P0336872A	not competed	140957	56	94	43.5	2.84	3.25	2.48	2.04	1.19	3.01	3.31	1.75	1.19	1	n.d.		8.2	P0339463A
DIAPH1	O60610	n/d	FALSE	7	Jurkat cells	FALSE	140287	15	16	12.1	1.34	0.97	1.14	1.15	1.15	1.11	0.97	1.25	1.54	1	good	30	7.11	P0336872A	not competed	141346	22	23	17.8	2.18	2.49	1.92	1.64	1.18	2.1	1.83	1.46	1.05	1	n.d.		6.95	P0339463A
DICER1	Q9UPY3	n/d	FALSE	7	Jurkat cells	FALSE																				218679	4	4	2	1.68	1.45	1.28	0.93	0.73	1.35	1.33	0.86	0.89	1	weak	30	5.81	P0339463A	not competed
DIMT1	Q9UNQ2	MT	FALSE	7	Jurkat cells	FALSE	35236	2	2	6.4	1.16	1.34	0.96	1.24	1.16	1.15	1.16	1.31	1.12	1	good	30	6.35	P0336872A	not competed
DIP2B	Q9P265	n/d	FALSE	7	Jurkat cells	FALSE	171490	7	7	6.1	1.14	0.97	0.89	1.04	0.98	0.94	0.92	1.19	1.13	1	good	30	6.5	P0336872A	not competed
DIS3	Q9Y2L1	n/d	FALSE	7	Jurkat cells	FALSE	109001	4	5	4.2	1.12	1.38	1.02	1.1	1.14	0.91	1.1	1.13	1.04	1	good	30	6.57	P0336872A	not competed	109001	13	13	13.4	2.08	2.42	1.9	1.49	1.07	2.17	2.2	1.26	1.16	1	n.d.		6.69	P0339463A
DKC1	O60832	n/d	FALSE	7	Jurkat cells	FALSE	57673	2	3	3.9	1.1	0.96	0.83	1.06	0.91	0.93	0.98	1.17	1.13	1	good	30	6.36	P0336872A	not competed	57673	5	5	9.1	1.72	1.93	1.59	1.08	0.83	1.42	1.7	0.94	1.05	1	good	30	6.5	P0339463A	not competed
DLAT	P10515	n/d	FALSE	7	Jurkat cells	FALSE	68996	4	4	5.3	0.96	0.85	0.86	0.96	0.95	0.97	0.87	1.12	1.17	1	good	30	6.73	P0336872A	not competed	68996	3	3	4.9	2.49	2.95	2.1	1.82	1.23	2.54	2.71	1.61	1.28	1	n.d.		6.29	P0339463A
DLD	P09622	OXIDOREDUCTASE	FALSE	7	Jurkat cells	FALSE	54177	5	7	10.8	0.77	0.71	0.93	0.97	1.04	0.92	0.87	1.03	1.3	1	weak	30	7.01	P0336872A	not competed																				54177	10	10	18.7	0.95
DLST	P36957	n/d	FALSE	7	Jurkat cells	FALSE																																							48755	2	2	4.6	1.04
DMAC2	Q9NW81	n/d	FALSE	7	Jurkat cells	FALSE																																							30199	2	2	8.9	0.86
DMXL1	Q9Y485	n/d	FALSE	7	Jurkat cells	FALSE																				337835	8	8	3	2.68	2.64	2.07	1.67	1.16	2.29	2.15	1.54	1.21	1	n.d.		6.48	P0339463A
DMXL2	Q8TDJ6	n/d	FALSE	7	Jurkat cells	FALSE
DNAAF10	Q96MX6	n/d	FALSE	7	Jurkat cells	FALSE																																							39740	7	7	18.5	1.07
DNAAF5	Q86Y56	n/d	FALSE	7	Jurkat cells	FALSE	93520	2	2	2.2	1	1.11	0.93	0.95	1.16	1.01	1.13	1.24	1.15	1	good	30	6.01	P0336872A	not competed	93520	2	2	2.8	2.34	2.48	2.48	2.09	1.44	3.15	3.43	1.78	1.17	1	n.d.		5.5	P0339463A
DNAJA1	P31689	n/d	FALSE	7	Jurkat cells	FALSE	44868	11	12	36.8	0.91	1.14	0.76	0.92	0.81	0.92	0.89	1.15	0.97	1	good	30	7.5	P0336872A	not competed																				44868	12	12	27.2	1.06
DNAJA2	O60884	n/d	FALSE	7	Jurkat cells	FALSE	45745	2	2	5.1	0.88	1.3	0.86	1.01	0.93	1.04	1.07	1.32	1.06	1	good	30	6.75	P0336872A	not competed	45745	3	3	7.5	1.52	1.94	1.8	1.25	1.02	1.49	1.45	1.16	1.2	1	good	30	6.38	P0339463A	not competed	45745	4	4	10.4	0.93
DNAJB1	P25685	n/d	FALSE	7	Jurkat cells	FALSE	38044	4	4	10.6	1.11	1.21	0.86	0.96	0.93	0.98	1.03	1.29	0.91	1	good	30	6.73	P0336872A	not competed																				38044	3	3	8.5	1.05
DNAJC11	Q9NVH1	n/d	FALSE	7	Jurkat cells	FALSE
DNAJC13	O75165	n/d	FALSE	7	Jurkat cells	FALSE	254412	2	2	1	0.83	1.33	0.83	0.89	0.98	0.78	0.9	0.82	0.92	1	good	30	5.79	P0336872A	not competed	254412	34	35	18.4	2.76	2.93	2.18	1.94	1.26	3.03	3.13	1.66	1.06	1	n.d.		6.93	P0339463A
DNAJC2	Q99543	n/d	FALSE	7	Jurkat cells	FALSE																																							71996	4	4	5.5	0.86
DNAJC7	Q99615	n/d	FALSE	7	Jurkat cells	FALSE	56440	8	8	14.2	0.89	0.81	0.79	0.91	0.87	0.93	0.91	1.11	0.92	1	good	30	6.97	P0336872A	not competed																				56440	16	16	24.9	0.9
DNAJC9	Q8WXX5	n/d	FALSE	7	Jurkat cells	FALSE	29909	3	3	12.7	0.96	0.81	0.98	1.04	1.24	1.07	0.96	1.06	1.25	1	good	30	6.51	P0336872A	not competed
DNM1L	O00429	n/d	FALSE	7	Jurkat cells	FALSE	79441	2	2	3.8	0.82	1.05	0.81	0.89	0.93	0.73	0.79	0.89	0.8	1	weak	30	6.2	P0336872A	not competed																				83398	5	5	7.5	1.04
DNM2	P50570	n/d	FALSE	7	Jurkat cells	FALSE																				98063	2	2	2.1	1.95	2.24	2.1	1.95	2.03	2.84	2.85	1.59	1.06	1	n.d.		6.28	P0339463A
DNMT1	P26358	MT	FALSE	7	Jurkat cells	FALSE	184817	13	13	8.2	1.07	0.99	0.84	1.04	0.99	0.91	0.97	1.12	1.11	1	good	30	7.13	P0336872A	not competed	184817	72	98	40.3	2.45	2.75	2.45	1.26	0.94	1.55	1.31	1.24	1.27	1	n.d.		7.97	P0339463A
DNMT3A	Q9Y6K1	n/d	FALSE	7	Jurkat cells	FALSE	101857	3	3	3.1	0.96	0.86	0.86	1	0.96	0.87	0.91	0.95	1.02	1	good	30	6.26	P0336872A	not competed	101857	5	5	4.9	1.91	2.37	1.93	1.56	1.14	2.17	2.36	1.42	1.21	1	n.d.		6.68	P0339463A
DNPEP	Q9ULA0	PROTEASE	FALSE	7	Jurkat cells	FALSE																				52428	2	2	4.7	1.89	2.29	1.89	1.58	1.21	2.11	2.05	1.49	1.08	1	n.d.		6.25	P0339463A
DNTT	P04053	n/d	FALSE	7	Jurkat cells	FALSE	58536	2	2	5.3	0.9	0.84	0.75	0.88	0.88	0.94	0.84	1.07	0.92	1	weak	30	5.81	P0336872A	not competed																				58536	4	4	7.9	0.87
DOCK10	Q96BY6	n/d	FALSE	7	Jurkat cells	FALSE																				249488	19	20	9	2.3	2.45	1.95	1.57	1.1	2.39	2.53	1.43	1.13	1	n.d.		6.82	P0339463A
DOCK11	Q5JSL3	n/d	FALSE	7	Jurkat cells	FALSE																				237668	24	25	11.5	2.26	2.32	1.9	1.74	1.17	2.57	2.72	1.51	1.04	1	n.d.		6.92	P0339463A
DOCK2	Q92608	n/d	FALSE	7	Jurkat cells	FALSE	211946	6	6	4.9	0.94	0.98	0.85	0.96	0.94	1.01	0.94	1.16	1.27	1	good	30	6.13	P0336872A	not competed	211946	40	46	23.8	2.84	3.13	2.37	2.17	1.35	3.48	3.82	1.88	1.1	1	n.d.		7.56	P0339463A
DOCK7	Q96N67	n/d	FALSE	7	Jurkat cells	FALSE																				241410	42	44	20.6	2.39	2.55	2.04	1.77	1.15	2.58	2.43	1.61	1.1	1	n.d.		7.29	P0339463A
DOHH	Q9BU89	OXIDOREDUCTASE	FALSE	7	Jurkat cells	FALSE	32904	2	2	10.9	1.1	0.83	0.82	0.81	1.05	1.05	0.95	1.04	0.76	1	good	30		P0336872A	not competed
DOP1B	Q9Y3R5	n/d	FALSE	7	Jurkat cells	FALSE																				258227	2	2	1.1	1.96	2.55	2.15	1.3	1.13	2.08	1.94	1.26	1.06	1	n.d.		5.89	P0339463A
DPF2	Q92785	n/d	FALSE	7	Jurkat cells	FALSE																																							44155	4	4	14.1	1.33
DPM3	Q9P2X0	n/d	FALSE	7	Jurkat cells	FALSE																				13277	2	2	23.9	1.94	2.47	1.85	1.76	1.09	2.19	2.54	1.32	1.01	1	n.d.		6.66	P0339463A
DPP3	Q9NY33	PROTEASE	FALSE	7	Jurkat cells	FALSE	82588	4	4	4.9	0.99	0.93	0.87	1.02	1	0.98	1.03	1.23	1.04	1	good	30	6.94	P0336872A	not competed
DPP9	Q86TI2	PROTEASE	FALSE	7	Jurkat cells	FALSE	101668	3	3	3.2	1.4	1.09	1.18	1.07	1.07	1.05	1	1.09	1.18	1	good	30	6.12	P0336872A	not competed	101668	4	4	4.2	2.01	2.55	2.03	1.71	1.06	2.48	2.83	1.47	1.17	1	n.d.		6.43	P0339463A
DPYSL2	Q16555	PROTEASE	FALSE	7	Jurkat cells	FALSE	58162	3	3	9.6	0.95	1.1	1.05	1.14	1.25	1.11	1.2	1.08	1.1	1	good	30	6.33	P0336872A	not competed
DRAP1	Q14919	n/d	FALSE	7	Jurkat cells	FALSE																																							23147	2	2	7.3	0.97
DRG1	Q9Y295	n/d	FALSE	7	Jurkat cells	FALSE	40542	6	6	26.2	0.91	1.07	0.87	1	0.97	0.89	0.91	1.13	0.99	1	good	30	6.77	P0336872A	not competed	40542	5	5	16.1	2.12	2.71	2.29	1.89	1.16	2.79	3.32	1.64	1.21	1	n.d.		6.05	P0339463A
DRG2	P55039	n/d	FALSE	7	Jurkat cells	FALSE	40746	4	4	13.5	0.94	1.05	0.82	1.01	1	0.9	0.91	1.13	0.99	1	good	30	6.47	P0336872A	not competed
DSC1	Q08554	contaminant	FALSE	7	Jurkat cells	FALSE																				99986	7	7	9.5	4.68	1.22	0.7	0.75	0.9	0.89	0.94	1.16	0.87	1	weak	30	7	P0339463A	not competed
DSG1	Q02413	contaminant	FALSE	7	Jurkat cells	FALSE																				113746	13	15	16.9	5.4	1.13	0.47	0.67	0.8	0.81	0.85	1.16	0.85	1	weak	30	6.91	P0339463A	not competed
DSP	P15924	contaminant	FALSE	7	Jurkat cells	FALSE
DSTN	P60981	n/d	FALSE	7	Jurkat cells	FALSE	18506	6	9	27.3	0.76	1.32	0.67	0.92	0.81	0.91	0.95	1.25	0.75	1	weak	30	7.48	P0336872A	not competed	18506	2	3	13.3	1.66	1.92	1.58	1.26	0.94	1.67	2.11	1.02	1.09	1	good	30	6.59	P0339463A	not competed	18506	5	5	24.2	0.93
DSTYK	Q6XUX3	KINASE	TRUE	7	Jurkat cells	TRUE	105204	5	5	5.8	1.12	1.01	0.94	0.94	1.03	0.95	0.93	0.86	0.98	1	good	30	6.46	P0336872A	not competed																				105204	4	4	3.6	0.88
DTL	Q9NZJ0	n/d	FALSE	7	Jurkat cells	FALSE
DTX3L	Q8TDB6	n/d	FALSE	7	Jurkat cells	FALSE
DTYMK	P23919	n/d	FALSE	7	Jurkat cells	FALSE
DUS1L	Q6P1R4	OXIDOREDUCTASE	FALSE	7	Jurkat cells	FALSE
DUS2	Q9NX74	OXIDOREDUCTASE	FALSE	7	Jurkat cells	FALSE
DUS3L	Q96G46	OXIDOREDUCTASE	FALSE	7	Jurkat cells	FALSE	72593	2	2	3.5	0.72	0.97	0.89	1.01	0.81	0.79	0.87	1	0.94	1	weak	30	5.63	P0336872A	not competed
DUSP12	Q9UNI6	PHOSPHATASE	FALSE	7	Jurkat cells	FALSE																																							37687	3	3	11.5	0.76
DUT	P33316	n/d	FALSE	7	Jurkat cells	FALSE	17748	3	4	14.7	0.75	1.19	0.69	0.84	0.74	0.85	1	1.08	0.75	1	weak	30	6.99	P0336872A	not competed	26563	2	2	7.5	1.44	1.76	1.33	1.24	0.94	1.68	2.34	1.01	0.82	1	good	30	6.18	P0339463A	not competed
DYNC1H1	Q14204	n/d	FALSE	7	Jurkat cells	FALSE	532401	60	61	13.7	1.01	0.86	0.82	0.88	0.85	0.87	0.85	1.01	0.98	1	good	30	7.2	P0336872A	not competed	532401	215	313	46.5	2.94	3.13	2.32	2.44	1.66	3.71	3.98	2.22	1.09	1	n.d.		8.12	P0339463A
DYNC1I2	Q13409	n/d	FALSE	7	Jurkat cells	FALSE																				71456	4	4	8.6	1.8	1.89	1.58	1.17	1.04	1.54	1.49	1.04	1.03	1	good	30	6.19	P0339463A	not competed
DYNC1LI1	Q9Y6G9	n/d	FALSE	7	Jurkat cells	FALSE																																							56578	2	2	3.6	0.81
DYNLL1	P63167	n/d	FALSE	7	Jurkat cells	FALSE																																							10366	2	2	21.3	1
DYNLL2	Q96FJ2	n/d	FALSE	7	Jurkat cells	FALSE																																							10350	2	2	9	0.93
DYNLT1	P63172	n/d	FALSE	7	Jurkat cells	FALSE	12452	3	3	38.9	0.82	0.74	0.88	0.96	1.03	0.97	0.8	0.99	0.9	1	weak	30	6.76	P0336872A	not competed
DYRK1A	Q13627	KINASE	TRUE	7	Jurkat cells	TRUE																				85583	4	5	8.8	1.45	1.35	1.17	1.09	1.11	1.07	1.15	1.05	1.02	1	good	30	6.19	P0339463A	not competed	85583	7	7	9.3	1.03
ECH1	Q13011	n/d	FALSE	7	Jurkat cells	FALSE	35816	8	8	26.2	0.84	1.24	0.75	0.89	0.83	0.93	1.05	1.24	0.83	1	weak	30	7.56	P0336872A	not competed	35816	5	5	15.5	2.02	2.58	1.81	1.91	1.32	3.13	4.86	1.55	1.22	1	n.d.		6.34	P0339463A
ECHDC1	Q9NTX5	n/d	FALSE	7	Jurkat cells	FALSE
ECHS1	P30084	n/d	FALSE	7	Jurkat cells	FALSE	31387	10	10	34.5	0.92	0.83	0.87	0.99	0.87	0.94	0.93	1.04	0.87	1	good	30	7.23	P0336872A	not competed
ECI2	O75521	n/d	FALSE	7	Jurkat cells	FALSE	43585	4	4	13.7	1.13	1.13	0.85	0.98	1.04	0.97	1.01	1.08	1	1	good	30	6.34	P0336872A	not competed
EDC3	Q96F86	n/d	FALSE	7	Jurkat cells	FALSE	56077	5	5	12.4	0.91	0.86	0.85	0.92	0.92	0.87	1.11	0.97	0.9	1	good	30	6.28	P0336872A	not competed	56077	6	6	15.7	1.77	1.87	1.77	1	0.78	1.38	1.29	0.97	0.99	1	good	30	6.66	P0339463A	not competed	56077	9	9	24	1.04
EDC4	Q6P2E9	n/d	FALSE	7	Jurkat cells	FALSE	151659	5	5	4.3	0.95	0.93	0.83	0.99	1.01	0.92	1.06	1.09	1.12	1	good	30	6.61	P0336872A	not competed																				151659	10	10	7.9	1.03
EDRF1	Q3B7T1	n/d	FALSE	7	Jurkat cells	FALSE
EED	O75530	n/d	FALSE	7	Jurkat cells	FALSE	53060	5	5	13.2	1.14	1.07	1.01	1.08	1.04	0.99	0.97	1.25	1.16	1	good	30	6.62	P0336872A	not competed	53060	2	2	4.1	2.19	2.83	2.46	1.58	1.28	2.82	2.75	1.46	1.12	1	n.d.		6.5	P0339463A
EEF1A1	P68104	n/d	FALSE	7	Jurkat cells	FALSE	50140	24	51	47	0.86	0.97	0.89	1.04	1.04	1.07	0.94	1.19	1.08	1	good	30	8.77	P0336872A	not competed
EEF1B2	P24534	n/d	FALSE	7	Jurkat cells	FALSE	24763	6	9	31.6	1.08	0.85	0.97	0.95	1.06	0.96	0.75	1.02	1.42	1	weak	30	7.45	P0336872A	not competed	24763	5	5	19.1	1.52	2	1.57	1.53	0.93	1.81	1.81	1.31	0.89	1	good	30	7.04	P0339463A	not competed
EEF1E1	O43324	n/d	FALSE	7	Jurkat cells	FALSE	19810	2	2	19.5	0.9	1.31	0.75	0.9	0.88	0.95	0.99	1.27	0.81	1	good	30	6.33	P0336872A	not competed																				19810	3	3	24.7	0.8
EEF1G	P26641	n/d	FALSE	7	Jurkat cells	FALSE	56149	14	19	35.9	0.95	0.93	0.8	0.97	0.87	0.92	0.92	1.15	0.98	1	good	30	7.86	P0336872A	not competed	56149	10	11	21.3	1.88	2.55	1.8	1.92	1.2	2.52	3.32	1.58	0.98	1	n.d.		7.13	P0339463A
EEF2	P13639	n/d	FALSE	7	Jurkat cells	FALSE	95337	44	70	52.9	1.01	0.93	0.91	1.07	1.02	1	0.92	1.16	1.16	1	good	30	8.42	P0336872A	not competed	95337	46	86	49.8	2.3	2.96	2.18	2.08	1.2	3.01	3.39	1.83	1.18	1	n.d.		8.07	P0339463A
EEFSEC	P57772	n/d	FALSE	7	Jurkat cells	FALSE	65304	3	3	6.2	1.3	1.72	0.92	1.24	4.1	0.99	1.35	1.22	1.24	1	good	30	6.32	P0336872A	not competed	65304	5	5	9.1	2.12	2.48	2.36	1.35	1.05	1.83	1.5	1.35	1.2	1	n.d.		6.19	P0339463A
EFL1	Q7Z2Z2	n/d	FALSE	7	Jurkat cells	FALSE	125428	4	4	4.4	1.05	1.27	0.88	1.08	0.94	0.98	0.95	1.32	1.12	1	good	30	6.02	P0336872A	not competed	125428	4	4	3.8	2.14	2.74	2.1	1.42	1.16	1.99	1.92	1.24	1.11	1	n.d.		6.33	P0339463A
EFTUD2	Q15029	n/d	FALSE	7	Jurkat cells	FALSE	109434	18	20	20.8	1.02	0.99	0.92	1.04	1	1.02	0.97	1.2	1.14	1	good	30	7.09	P0336872A	not competed	109434	21	21	24.8	2.34	2.85	2.09	2	1.21	2.9	3.33	1.71	1.08	1	n.d.		7.03	P0339463A
EGLN1	Q9GZT9	OXIDOREDUCTASE	FALSE	7	Jurkat cells	FALSE
EHMT2	Q96KQ7	n/d	FALSE	7	Jurkat cells	FALSE																																							132369	2	2	1.2	0.95
EI24	O14681	n/d	FALSE	7	Jurkat cells	FALSE
EIF1	P41567	n/d	FALSE	7	Jurkat cells	FALSE	12732	7	8	76.1	0.76	0.96	0.75	1.03	0.91	1.06	0.96	1.19	0.84	1	weak	30	7.04	P0336872A	not competed
EIF1AX	P47813	n/d	FALSE	7	Jurkat cells	FALSE	16460	6	6	30.6	1.04	0.82	0.86	1.01	0.91	0.96	0.85	1.11	1.03	1	good	30	7.41	P0336872A	not competed
EIF2A	Q9BY44	n/d	FALSE	7	Jurkat cells	FALSE	64989	12	12	27	0.96	1.03	0.93	1.08	0.98	1.02	0.96	1.19	1.03	1	good	30	7.08	P0336872A	not competed	64989	3	3	4.1	1.77	2.2	1.93	1.57	1.04	2.51	3.01	1.33	1.11	1	n.d.		6.23	P0339463A
EIF2AK2	P19525	KINASE	TRUE	7	Jurkat cells	TRUE	62094	24	38	34.8	1.04	0.85	1.05	0.99	1.01	1.04	0.92	0.9	0.96	1	good	30	8.17	P0336872A	not competed	62094	23	38	37.4	1.07	1.05	1.07	0.99	1.03	0.9	0.83	0.96	1.01	1	good	30	7.88	P0339463A	not competed	62094	19	27	28.5	0.95
EIF2AK4	Q9P2K8	KINASE	TRUE	7	Jurkat cells	TRUE	186908	9	9	6.8	1.15	1.04	1.05	1.07	1.02	1.02	0.99	1.03	1.1	1	good	30	6.37	P0336872A	not competed	186908	12	12	9	1.62	1.56	1.6	1.13	1.04	1.46	1.42	1.13	1.14	1	good	30	6.52	P0339463A	not competed	186908	8	8	5.8	1.04
EIF2B1	Q14232	n/d	FALSE	7	Jurkat cells	FALSE	33712	2	2	7.5	0.74	0.98	0.8	1	0.8	0.85	0.91	1.21	0.87	1	weak	30	6.44	P0336872A	not competed
EIF2B3	Q9NR50	n/d	FALSE	7	Jurkat cells	FALSE	50240	4	4	13.3	1.01	0.88	1	1.11	1.06	0.93	0.81	0.98	1.03	1	good	30	6.21	P0336872A	not competed
EIF2B4	Q9UI10	n/d	FALSE	7	Jurkat cells	FALSE	59615	3	3	5.7	1.26	1.13	0.91	1.02	1.04	0.97	1.03	1.08	1.11	1	good	30	6.07	P0336872A	not competed	59615	2	2	5.2	2.1	2.65	2.02	1.41	1.01	1.81	2.04	1.38	1.39	1	n.d.		5.93	P0339463A
EIF2B5	Q13144	n/d	FALSE	7	Jurkat cells	FALSE																																							80379	4	4	5.3	0.83
EIF2D	P41214	n/d	FALSE	7	Jurkat cells	FALSE	64706	2	2	4.3	0.87	1.48	0.79	1.06	1.1	1.06	0.85	1.33	1.08	1	good	30	5.69	P0336872A	not competed
EIF2S1	P05198	n/d	FALSE	7	Jurkat cells	FALSE	36112	5	5	21.9	1.44	1.08	0.85	1.17	1.05	1.09	1.06	1.24	0.94	1	good	30	6.82	P0336872A	not competed	36112	3	3	7.6	1.67	1.75	1.56	1.12	0.89	1.62	1.98	0.99	1.17	1	good	30	6.42	P0339463A	not competed	36112	6	6	19.4	0.87
EIF2S2	P20042	n/d	FALSE	7	Jurkat cells	FALSE	38388	9	9	28.8	1.08	1.13	0.9	1.02	1.03	1.01	0.98	1.16	1.22	1	good	30	7.27	P0336872A	not competed	38388	2	2	5.1	1.61	1.75	1.51	1.14	0.97	1.54	1.5	1.11	1.05	1	good	30	6.34	P0339463A	not competed
EIF2S3	P41091	n/d	FALSE	7	Jurkat cells	FALSE	51109	8	9	23.7	1.02	0.74	0.93	1.03	1	1.04	0.89	1.13	1.12	1	weak	30	7.37	P0336872A	not competed	51109	6	6	18.4	1.96	2.71	2.09	1.94	1.17	2.69	3.14	1.63	1.18	1	n.d.		7.2	P0339463A
EIF3A	Q14152	n/d	FALSE	7	Jurkat cells	FALSE	166567	8	9	6	0.94	0.85	0.93	1.05	0.95	0.95	1.01	1.1	1.08	1	good	30	6.8	P0336872A	not competed	166567	8	8	5.6	2.17	2.53	1.94	1.74	1.25	2.58	2.97	1.5	1.07	1	n.d.		6.55	P0339463A
EIF3B	P55884	n/d	FALSE	7	Jurkat cells	FALSE	99028	9	9	10.9	1.19	1.2	1.07	1.15	1.08	1.12	1.14	1.3	1.2	1	good	30	6.96	P0336872A	not competed	99028	4	4	5.7	2.01	2.2	1.87	1.46	1.11	2.1	2.38	1.28	1.12	1	n.d.		6.1	P0339463A
EIF3C	Q99613	n/d	FALSE	7	Jurkat cells	FALSE	105343	8	8	11.2	0.83	0.81	0.68	0.82	0.76	0.92	0.83	1.04	0.89	1	weak	30	6.79	P0336872A	not competed	105343	10	10	10	1.59	1.81	1.53	1.03	0.84	1.33	1.44	0.96	1.05	1	good	30	6.72	P0339463A	not competed
EIF3D	O15371	n/d	FALSE	7	Jurkat cells	FALSE	63972	7	7	17.9	0.96	0.97	0.87	1.08	1.05	1.04	0.9	1.17	1.02	1	good	30	6.91	P0336872A	not competed
EIF3E	P60228	n/d	FALSE	7	Jurkat cells	FALSE	52220	10	12	27.4	0.92	1.05	0.85	1.03	0.91	0.92	0.99	1.14	0.96	1	good	30	7.05	P0336872A	not competed	52220	5	5	8.5	1.8	2.21	1.69	1.55	1.07	2.12	2.63	1.37	0.96	1	n.d.		6.46	P0339463A
EIF3F	O00303	PROTEASE	FALSE	7	Jurkat cells	FALSE	37563	4	4	12.9	0.83	0.68	0.94	0.97	0.83	0.94	0.9	1.04	0.85	1	weak	30	7.36	P0336872A	not competed	37563	4	4	12.9	1.86	2.08	1.68	1.43	1.07	2.05	2.45	1.16	1.18	1	n.d.		6.36	P0339463A
EIF3H	O15372	n/d	FALSE	7	Jurkat cells	FALSE
EIF3I	Q13347	n/d	FALSE	7	Jurkat cells	FALSE	36501	7	11	27.1	0.76	1.11	0.71	0.91	0.85	0.97	0.94	1.25	0.82	1	weak	30	7.61	P0336872A	not competed																				36501	12	13	38.2	0.86
EIF3J	O75822	n/d	FALSE	7	Jurkat cells	FALSE	29062	3	3	11.2	0.99	1.35	0.88	1.05	0.95	1.02	1.06	1.31	1.01	1	good	30	6.65	P0336872A	not competed																				29062	5	5	14.7	1.2
EIF3K	Q9UBQ5	n/d	FALSE	7	Jurkat cells	FALSE	25059	2	2	12.8	0.89	0.81	1	1.09	1.02	0.97	0.84	1.1	1.23	1	good	30	6.89	P0336872A	not competed
EIF3L	Q9Y262	n/d	FALSE	7	Jurkat cells	FALSE	66726	5	5	11.5	0.9	0.95	0.84	1	0.88	0.98	0.93	1.16	1.09	1	good	30	6.74	P0336872A	not competed	66726	7	9	15.1	1.95	2.4	1.96	2.05	1.39	2.8	3.1	1.55	1.28	1	n.d.		6.69	P0339463A
EIF3M	Q7L2H7	n/d	FALSE	7	Jurkat cells	FALSE	42502	2	2	5.6	0.84	1.31	0.96	1.09	0.96	1.06	0.98	1.08	0.86	1	good	30	5.95	P0336872A	not competed
EIF4A1	P60842	n/d	FALSE	7	Jurkat cells	FALSE	46153	9	13	36.5	1.03	1.36	0.87	1.06	1.02	1.01	0.96	1.23	1.12	1	good	30	7.84	P0336872A	not competed	46153	6	6	46.3	1.64	2.16	1.75	1.55	0.94	2.05	2.26	1.29	1.07	1	n.d.		7.28	P0339463A
EIF4A2	Q14240	n/d	FALSE	7	Jurkat cells	FALSE	46489	4	4	11.5	0.88	0.98	0.82	0.87	0.87	0.88	0.75	0.94	0.97	1	weak	30	6.8	P0336872A	not competed	46489	3	3	8.4	1.98	2.41	1.91	1.64	1.16	2.15	2.5	1.38	1.27	1	n.d.		6.76	P0339463A
EIF4A3	P38919	n/d	FALSE	7	Jurkat cells	FALSE	46871	13	15	27.3	1.07	1.14	0.94	1.03	1.14	1.1	0.99	1.29	1.22	1	good	30	7.42	P0336872A	not competed	46871	10	10	22.4	1.83	2.28	1.85	1.55	1.03	2	2.19	1.3	1.11	1	n.d.		7.15	P0339463A
EIF4E	P06730	n/d	FALSE	7	Jurkat cells	FALSE	28777	2	2	10.1	0.74	1	0.74	0.98	0.84	0.92	0.9	1	0.83	1	weak	30	6.56	P0336872A	not competed
EIF4G1	Q04637	n/d	FALSE	7	Jurkat cells	FALSE	176235	7	8	4.2	1.02	1.02	0.84	0.97	0.91	0.93	1.01	1.12	0.99	1	good	30	6.61	P0336872A	not competed
EIF4G2	P78344	n/d	FALSE	7	Jurkat cells	FALSE	102361	11	11	12	0.91	0.95	0.87	1	0.97	0.93	0.92	1.1	0.98	1	good	30	6.74	P0336872A	not competed	102361	4	4	4.5	2.87	3.89	2.74	2.6	1.42	3.39	3.99	2.07	1.37	1	n.d.		5.85	P0339463A
EIF4H	Q15056	n/d	FALSE	7	Jurkat cells	FALSE
EIF5	P55010	n/d	FALSE	7	Jurkat cells	FALSE	49222	3	3	8.8	0.75	1.05	0.73	0.89	0.87	1.02	0.96	1.16	0.87	1	weak	30	6.44	P0336872A	not competed	49222	2	2	4.9	2.99	1.93	1.33	1.43	1.1	2.18	2.75	1.11	1.16	1	n.d.		6.36	P0339463A
EIF5A	P63241	n/d	FALSE	7	Jurkat cells	FALSE	16832	8	16	54.5	0.89	1.75	0.77	0.99	0.88	0.94	1.09	1.36	0.78	1	good	30	8.33	P0336872A	not competed	20170	4	4	25.3	1.82	2.05	1.63	1.87	1.13	2.23	3.48	1.41	1.06	1	n.d.		7.03	P0339463A
EIF5B	O60841	n/d	FALSE	7	Jurkat cells	FALSE	138825	8	8	8.1	1.04	0.98	0.88	1.03	0.93	1	1.02	1.3	0.97	1	good	30	6.75	P0336872A	not competed	138825	5	5	4.9	1.71	1.92	1.75	0.97	0.9	1.32	1.6	0.94	1.05	1	good	30	6.47	P0339463A	not competed	138825	19	19	15.4	1.04
EIF6	P56537	n/d	FALSE	7	Jurkat cells	FALSE
ELAC2	Q9BQ52	n/d	FALSE	7	Jurkat cells	FALSE	92218	13	13	18.4	1.06	1.01	0.95	1.05	1.05	0.97	0.93	1.14	1.14	1	good	30	6.78	P0336872A	not competed	92218	8	9	12.5	2.26	2.68	1.97	1.81	1.04	2.77	2.89	1.48	1.03	1	n.d.		6.57	P0339463A
ELAVL1	Q15717	n/d	FALSE	7	Jurkat cells	FALSE	38996	9	10	32.5	0.93	1.02	0.83	1.04	1.08	1.15	1.05	1.22	0.94	1	good	30	7.16	P0336872A	not competed	38996	5	5	18.1	1.48	1.56	1.42	1.04	0.94	1.33	1.66	0.91	0.97	1	good	30	6.4	P0339463A	not competed	38996	7	7	24.5	0.94
ELMO1	Q92556	n/d	FALSE	7	Jurkat cells	FALSE	83829	5	5	6.7	1.09	1.13	0.86	1.05	1	0.94	0.94	1.12	1.09	1	good	30	6.47	P0336872A	not competed	83829	4	4	5.1	1.75	2.07	1.66	1.33	1	2.02	2.32	1.2	0.97	1	n.d.		6.35	P0339463A
ELMOD2	Q8IZ81	n/d	FALSE	7	Jurkat cells	FALSE
ELOB	Q15370	n/d	FALSE	7	Jurkat cells	FALSE	17911	6	6	21.2	0.8	0.66	0.91	0.99	0.97	0.98	0.89	1.08	0.99	1	weak	30	7.47	P0336872A	not competed
ELOC	Q15369	n/d	FALSE	7	Jurkat cells	FALSE	12473	5	8	41.1	1	0.75	0.84	0.96	0.92	0.98	0.86	1.05	1.01	1	good	30	7.82	P0336872A	not competed	12473	3	4	27.7	1.83	2.2	1.69	1.81	1.04	2.32	3.57	1.49	1.17	1	n.d.		6.67	P0339463A
ELOVL5	Q9NYP7	n/d	FALSE	7	Jurkat cells	FALSE	38402	2	2	6.4	1.15	0.74	0.94	0.94	1.13	1.03	0.66	1.12	1.54	1	weak	30	7.2	P0336872A	not competed
ELP1	O95163	n/d	FALSE	7	Jurkat cells	FALSE	150253	7	7	6.4	1.1	0.9	0.9	0.98	1.19	0.95	0.85	1.09	1.04	1	good	30	5.82	P0336872A	not competed	150253	18	19	15.8	2.2	2.44	2.01	1.44	0.97	2.08	1.92	1.33	1.16	1	n.d.		6.75	P0339463A
ELP2	Q6IA86	n/d	FALSE	7	Jurkat cells	FALSE	99987	6	6	10.7	0.87	0.68	0.99	0.97	1.19	1.04	0.77	1	1.32	1	weak	30	6.35	P0336872A	not competed
ELP3	Q9H9T3	MT, HAT	FALSE	7	Jurkat cells	FALSE																																							62258	2	2	3.7	0.96
EMC1	Q8N766	n/d	FALSE	7	Jurkat cells	FALSE																																							111758	2	2	1.6	0.97
EMC4	Q5J8M3	n/d	FALSE	7	Jurkat cells	FALSE	20086	2	2	13.1	0.84	0.86	0.72	0.86	0.79	0.83	0.82	0.96	1.05	1	weak	30	6.97	P0336872A	not competed
EMC8	O43402	n/d	FALSE	7	Jurkat cells	FALSE	23773	4	4	26.2	1.27	1.01	0.99	1.05	1.05	0.94	0.97	1.1	1.58	1	good	30	6.74	P0336872A	not competed	23773	2	2	10.5	2.53	3.03	2.35	1.97	1.18	2.37	2.31	1.55	1.21	1	n.d.		6.25	P0339463A
EMG1	Q92979	n/d	FALSE	7	Jurkat cells	FALSE	26720	3	3	14.8	1.11	0.86	0.92	1.07	1.02	1.02	1.05	1.24	1.16	1	good	30	6.52	P0336872A	not competed
EML2	O95834	n/d	FALSE	7	Jurkat cells	FALSE
ENDOD1	O94919	n/d	FALSE	7	Jurkat cells	FALSE	55016	3	3	8.6	0.83	1	0.8	0.89	0.98	1.18	0.86	1.06	1.07	1	good	30	5.77	P0336872A	not competed
ENO1	P06733	n/d	FALSE	7	Jurkat cells	FALSE	47168	11	13	27.6	0.97	0.72	0.88	0.94	1.37	1.4	0.82	1.26	1.52	1	weak	30	7.54	P0336872A	not competed	47168	7	7	15.2	1.86	1.55	1.46	1.05	1.15	1.31	1.24	0.93	1.17	1	good	30	6.82	P0339463A	not competed
ENOPH1	Q9UHY7	n/d	FALSE	7	Jurkat cells	FALSE	28932	2	2	12.6	1.08	0.89	1.1	1.29	1.01	0.97	1.28	1.1	0.94	1	good	30	6.15	P0336872A	not competed																				28932	2	2	7.3	0.91
EP400	Q96L91	n/d	FALSE	7	Jurkat cells	FALSE																				343485	10	10	3.3	2.45	2.53	2.06	1.45	1.09	1.95	1.63	1.35	1.1	1	n.d.		6.52	P0339463A
EPB41	P11171	n/d	FALSE	7	Jurkat cells	FALSE	97016	2	2	1.7	1.26	1.1	1	1.13	1.03	0.97	1.02	1.21	1.16	1	good	30	6.55	P0336872A	not competed
EPB41L2	O43491	n/d	FALSE	7	Jurkat cells	FALSE	112587	3	3	3.9	0.8	0.84	0.73	0.91	0.84	0.97	0.92	1.19	0.98	1	weak	30	6.73	P0336872A	not competed	112587	2	2	1.6	1.45	1.65	1.58	1.17	1.05	1.95	1.88	1.12	1.15	1	good	30	6.49	P0339463A	not competed	112587	3	3	2.9	1.08
EPB41L3	Q9Y2J2	n/d	FALSE	7	Jurkat cells	FALSE
EPHX2	P34913	PROTEASE	FALSE	7	Jurkat cells	FALSE	62615	4	4	10.8	0.82	0.87	0.85	0.98	1.03	0.91	0.81	1	0.91	1	good	30	5.93	P0336872A	not competed
EPRS	P07814	n/d	FALSE	7	Jurkat cells	FALSE	170589	54	68	41.2	1.1	1.06	0.92	1.06	1.05	0.97	0.89	1.14	1.22	1	good	30	7.77	P0336872A	not competed	170589	76	127	50.6	3.14	3.59	2.58	2.27	1.32	3.21	3.08	2.03	1.21	1	n.d.		8.18	P0339463A
EPRS1	P07814	n/d	FALSE	7	Jurkat cells	FALSE
ERAP1	Q9NZ08	PROTEASE	FALSE	7	Jurkat cells	FALSE	107840	2	2	1.9	1.78	0.98	0.94	1.14	1.04	0.96	1.12	1.24	1.08	1	good	30	6.06	P0336872A	not competed
ERCC2	P18074	n/d	FALSE	7	Jurkat cells	FALSE
ERCC6L	Q2NKX8	n/d	FALSE	7	Jurkat cells	FALSE
ERH	P84090	n/d	FALSE	7	Jurkat cells	FALSE	12259	6	8	56.7	0.71	0.92	0.67	0.85	0.76	0.9	0.86	1.11	0.73	1	weak	30	8.36	P0336872A	not competed	12259	5	5	40.4	1.43	2.11	1.51	1.72	1.01	2.26	3.62	1.31	0.93	1	n.d.		7.1	P0339463A
ERI1	Q8IV48	n/d	FALSE	7	Jurkat cells	FALSE																																							40063	4	4	9.7	0.92
ERI3	O43414	n/d	FALSE	7	Jurkat cells	FALSE	37238	5	5	10.4	0.99	1.09	0.89	1.07	1.01	0.93	0.91	1.2	1.19	1	good	30	6.85	P0336872A	not competed																				37238	3	3	8	0.91
ERO1A	Q96HE7	OXIDOREDUCTASE	FALSE	7	Jurkat cells	FALSE	54392	2	2	6	1.02	0.97	0.96	1.08	1.09	0.94	1.07	1.19	1.18	1	good	30	6.21	P0336872A	not competed	54392	2	2	4.9	2.07	2.54	2	2	1.32	2.54	2.93	1.61	1.23	1	n.d.		6.16	P0339463A
ERP29	P30040	n/d	FALSE	7	Jurkat cells	FALSE	28993	4	4	17.2	0.98	1.07	0.91	1.04	1	1.16	1.01	1.27	1.09	1	good	30	6.54	P0336872A	not competed
ESD	P10768	PROTEASE	FALSE	7	Jurkat cells	FALSE	31462	8	12	24.8	0.94	0.98	1.04	0.97	0.95	0.97	0.98	1.09	1.04	1	good	30	7.8	P0336872A	not competed	31462	6	7	17.4	1.1	1.26	1.26	1.25	1.02	1.33	1.7	1.22	1.1	1	good	30	7.46	P0339463A	not competed	31462	6	8	16.7	0.83
ESYT1	Q9BSJ8	n/d	FALSE	7	Jurkat cells	FALSE																				124001	5	5	6.7	1.69	2.07	1.66	1.44	1.18	2.06	2.13	1.33	1.07	1	n.d.		6.08	P0339463A
ESYT2	A0FGR8	n/d	FALSE	7	Jurkat cells	FALSE	104707	4	4	6.6	1.02	1.04	0.86	1.08	0.89	1.07	1.06	1.22	0.97	1	good	30	6.08	P0336872A	not competed	98900	5	5	4.3	1.89	2.01	1.71	1.49	1.25	2.04	2.14	1.31	1.07	1	n.d.		6.34	P0339463A		104707	3	3	3	0.82
ETF1	P62495	n/d	FALSE	7	Jurkat cells	FALSE	49030	6	7	16.2	0.92	0.95	0.97	1.01	1	1.01	0.97	1.12	1.04	1	good	30	6.57	P0336872A	not competed	49030	4	4	12.4	2.1	3.55	2.19	1.64	1.16	2.45	2.6	1.45	1.2	1	n.d.		6.07	P0339463A
ETFA	P13804	n/d	FALSE	7	Jurkat cells	FALSE	35079	9	9	35.1	0.84	1.49	0.74	1.01	0.84	0.99	1.07	1.42	0.75	1	weak	30	7.08	P0336872A	not competed	35079	3	3	11.1	1.36	1.74	1.45	1.26	1	1.74	2.17	1.07	1.07	1	good	30	6.44	P0339463A	not competed
ETFB	P38117	n/d	FALSE	7	Jurkat cells	FALSE	37434	4	4	22.4	1.08	0.91	1.21	1.04	1.03	1.12	0.93	1.24	1.05	1	good	30	6.67	P0336872A	not competed
ETFDH	Q16134	OXIDOREDUCTASE	FALSE	7	Jurkat cells	FALSE
ETHE1	O95571	OXIDOREDUCTASE	FALSE	7	Jurkat cells	FALSE	27873	7	7	27.2	1.41	0.82	1.19	1.06	1.28	1.02	0.87	0.98	1.68	1	good	30	6.89	P0336872A	not competed																				27873	3	4	15	1.01
ETNK1	Q9HBU6	n/d	FALSE	7	Jurkat cells	FALSE
ETS1	P14921	n/d	FALSE	7	Jurkat cells	FALSE
EVL	Q9UI08	n/d	FALSE	7	Jurkat cells	FALSE																																							44791	3	3	5	1.18
EXOC1	Q9NV70	n/d	FALSE	7	Jurkat cells	FALSE																				101980	2	2	2.8	1.81	1.67	1.58	0.97	0.83	1.38	1.33	0.84	1.01	1	good	30	6.02	P0339463A	not competed
EXOC5	O00471	n/d	FALSE	7	Jurkat cells	FALSE	81852	4	4	5.4	0.97	0.98	0.82	0.89	0.92	0.9	0.94	1.1	1.04	1	good	30	6.04	P0336872A	not competed
EXOSC1	Q9Y3B2	n/d	FALSE	7	Jurkat cells	FALSE	21452	3	3	15.4	1.37	1.59	0.78	1.4	1.44	1.15	1.06	1.45	0.98	1	good	30	6.51	P0336872A	not competed
EXOSC10	Q01780	n/d	FALSE	7	Jurkat cells	FALSE	100830	5	5	5.6	1.26	1	0.9	1	1.01	0.93	0.96	1.16	1.14	1	good	30	6.39	P0336872A	not competed	100830	9	9	11.6	2.04	2.54	1.91	1.55	1.02	2.14	2.14	1.27	1.03	1	n.d.		6.67	P0339463A
EXOSC2	Q13868	n/d	FALSE	7	Jurkat cells	FALSE	32789	4	4	22.2	1.11	1.08	0.87	1	1.11	0.99	1.03	1.11	0.92	1	good	30	6.38	P0336872A	not competed
EXOSC3	Q9NQT5	n/d	FALSE	7	Jurkat cells	FALSE
EXOSC4	Q9NPD3	n/d	FALSE	7	Jurkat cells	FALSE
EXOSC5	Q9NQT4	n/d	FALSE	7	Jurkat cells	FALSE																																							25249	3	3	11.1	1.08
EXOSC7	Q15024	n/d	FALSE	7	Jurkat cells	FALSE	31821	7	7	26.1	1.15	0.72	1.03	1.11	1.17	1	0.86	1.02	1.21	1	weak	30	6.97	P0336872A	not competed	31821	5	5	21.3	1.39	2.02	1.65	1.56	1.11	2.1	2.75	1.24	1.04	1	n.d.		6.32	P0339463A
EXOSC8	Q96B26	n/d	FALSE	7	Jurkat cells	FALSE	30039	4	5	14.5	1.05	0.82	0.92	1.07	1.02	0.98	0.88	1.18	1.15	1	good	30	6.52	P0336872A	not competed	30039	3	3	9.4	1.92	2.06	1.63	1.39	0.98	1.96	2.34	1.22	1.11	1	good	30	6.08	P0339463A	not competed
EXOSC9	Q06265	n/d	FALSE	7	Jurkat cells	FALSE
EZH2	Q15910	n/d	FALSE	7	Jurkat cells	FALSE	86017	2	2	2.5	1.1	0.93	0.76	0.93	0.91	1	0.99	1.08	1.14	1	good	30	5.81	P0336872A	not competed	86017	2	2	2.4	1.6	1.75	1.54	0.82	0.71	1.46	1.32	0.8	1.16	1	weak	30	6.13	P0339463A	not competed
EZR	P15311	n/d	FALSE	7	Jurkat cells	FALSE	69412	5	5	9.6	0.99	0.88	0.85	1.03	0.94	1.16	1.16	1.35	0.99	1	good	30	6.61	P0336872A	not competed																				69412	4	4	6.7	1
FABP5	Q01469	contaminant	FALSE	7	Jurkat cells	TRUE	15164	14	28	71.1	0.74	0.95	0.81	0.92	0.82	0.94	0.92	1.07	0.77	1	weak	30	8.82	P0336872A	not competed	15164	12	21	75.6	1.02	0.77	0.78	0.97	0.82	1.01	1.3	1.14	1.01	1	good	30	7.79	P0339463A	not competed
FADS2	O95864	OXIDOREDUCTASE	FALSE	7	Jurkat cells	FALSE	52259	3	3	9.7	0.88	0.74	0.91	0.95	0.97	0.95	1.06	0.9	1.03	1	weak	30	6.36	P0336872A	not competed	52259	2	2	2.9	1.39	1.56	1.39	1.27	1.15	1.43	1.54	1.08	1.13	1	good	30	6.23	P0339463A	not competed
FAF2	Q96CS3	n/d	FALSE	7	Jurkat cells	FALSE	52623	2	2	6.1	1.13	0.92	0.99	1.17	0.89	1.13	0.94	1.03	1.09	1	good	30	6.02	P0336872A	not competed																				52623	2	2	6.3	0.91
FAHD2A	Q96GK7	n/d	FALSE	7	Jurkat cells	FALSE	34596	3	3	13.1	1.04	0.91	1.05	1.18	1.1	1.02	1.36	1.23	0.79	1	good	30	6.72	P0336872A	not competed	34596	5	5	18.2	1.56	1.7	1.54	1.07	1.04	1.4	2.62	1	1.2	1	good	30	6.44	P0339463A	not competed
FAM111A	Q96PZ2	n/d	FALSE	7	Jurkat cells	FALSE
FAM120A	Q9NZB2	n/d	FALSE	7	Jurkat cells	FALSE	125270	8	9	9.7	1.09	1.02	0.94	1.01	0.97	0.94	0.89	1.09	1.09	1	good	30	6.61	P0336872A	not competed	125270	26	27	30.9	2.2	2.51	2.05	1.49	1.06	2.05	2	1.36	1.08	1	n.d.		7.07	P0339463A
FAM120B	Q96EK7	n/d	FALSE	7	Jurkat cells	FALSE	103782	2	2	2.6	1.2	0.98	0.96	1.03	0.93	0.93	0.91	1.18	1.19	1	good	30	6.1	P0336872A	not competed
FAM160B1	Q5W0V3	n/d	FALSE	7	Jurkat cells	FALSE	86557	3	3	4.2	1.16	0.9	0.89	0.98	1.05	1.06	0.96	1.24	1.17	1	good	30	6.26	P0336872A	not competed
FAM208A	Q9UK61	n/d	FALSE	7	Jurkat cells	FALSE	189029	5	5	3.4	0.99	0.99	0.81	0.99	0.93	0.85	0.92	1.07	0.94	1	good	30	6.06	P0336872A	not competed
FAM49B	Q9NUQ9	n/d	FALSE	7	Jurkat cells	FALSE	36748	2	2	4.6	1.01	1.02	0.86	1.04	1.04	1.09	1.04	1.27	0.98	1	good	30	6.76	P0336872A	not competed
FAM76A	Q8TAV0	n/d	FALSE	7	Jurkat cells	FALSE																				35049	2	2	4.6	1.66	1.94	1.56	1.18	0.76	1.45	1.64	0.93	0.99	1	good	30	5.99	P0339463A	not competed	35049	2	2	4.9	0.84
FAM76B	Q5HYJ3	n/d	FALSE	7	Jurkat cells	FALSE	38708	2	2	5.6	1.3	0.81	0.95	1.05	0.97	1	0.85	1.11	1.3	1	good	30	6.65	P0336872A	not competed
FAM98B	Q52LJ0	n/d	FALSE	7	Jurkat cells	FALSE	45547	2	2	4.8	1.43	1.11	1.06	0.87	0.96	0.88	0.89	1.03	1.14	1	good	30	6.65	P0336872A	not competed
FANCD2	Q9BXW9	n/d	FALSE	7	Jurkat cells	FALSE																				166460	3	3	2.8	2.13	2.16	1.66	1.38	1.05	1.98	2.02	1.3	1.05	1	n.d.		5.99	P0339463A		166460	3	3	1.7	0.91
FANCI	Q9NVI1	n/d	FALSE	7	Jurkat cells	FALSE	149322	7	7	4.1	1.1	1.09	0.94	0.97	0.96	0.89	1	1.24	1.06	1	good	30	6.72	P0336872A	not competed	149322	17	17	13.4	2.76	2.86	2.29	2.08	1.4	2.9	3.18	1.72	1.25	1	n.d.		6.71	P0339463A
FAR1	Q8WVX9	OXIDOREDUCTASE	FALSE	7	Jurkat cells	FALSE
FARS2	O95363	n/d	FALSE	7	Jurkat cells	FALSE	52356	3	3	6.4	1.23	1.24	1.04	1.06	1.18	1.12	1.28	1.38	1.28	1	good	30	6.06	P0336872A	not competed
FARSA	Q9Y285	n/d	FALSE	7	Jurkat cells	FALSE
FARSB	Q9NSD9	n/d	FALSE	7	Jurkat cells	FALSE	66115	11	12	18.7	0.89	0.96	0.85	1.03	0.97	1.03	0.93	1.17	1.03	1	good	30	7.41	P0336872A	not competed	66115	14	14	24.1	2.04	2.4	1.93	1.72	1.13	2.53	3.06	1.46	1.13	1	n.d.		6.75	P0339463A
FASN	P49327	OXIDOREDUCTASE	FALSE	7	Jurkat cells	FALSE	273423	24	24	11.9	0.95	0.96	0.88	0.98	0.93	0.98	0.92	1.14	1.01	1	good	30	7.34	P0336872A	not competed	273423	83	107	39.7	2.66	2.89	2.25	2.05	1.31	3.13	3.56	1.8	1.12	1	n.d.		7.98	P0339463A
FASTKD3	Q14CZ7	n/d	FALSE	7	Jurkat cells	FALSE																																							75688	2	2	2.6	1.09
FBL	P22087	MT	FALSE	7	Jurkat cells	FALSE	33784	8	8	24.6	0.94	0.91	0.76	1	0.91	0.98	1.01	1.12	1	1	good	30	6.85	P0336872A	not competed	33784	6	6	20.9	1.66	1.96	1.74	1.29	1.09	1.75	1.95	1.13	1.07	1	good	30	6.53	P0339463A	not competed
FBXL18	Q96ME1	n/d	FALSE	7	Jurkat cells	FALSE																				78919	2	2	1.1	2.09	1.81	1.8	1.74	1.14	2.73	3.26	1.31	0.92	1	n.d.		6.02	P0339463A
FBXL20	Q96IG2	n/d	FALSE	7	Jurkat cells	FALSE	48423	3	3	7.1	1.13	1.22	0.95	1.1	1.14	1.11	1.1	1.25	1.27	1	good	30	6.08	P0336872A	not competed
FBXL4	Q9UKA2	n/d	FALSE	7	Jurkat cells	FALSE
FBXO22	Q8NEZ5	n/d	FALSE	7	Jurkat cells	FALSE	44508	2	2	6.5	0.92	0.76	0.74	0.87	1.03	0.86	0.79	1.02	1.02	1	weak	30	6.34	P0336872A	not competed
FBXO3	Q9UK99	n/d	FALSE	7	Jurkat cells	FALSE	54560	2	2	5.7	1.52	0.69	1.02	0.94	0.91	0.77	0.88	0.95	1.42	1	weak	30	6.12	P0336872A	not competed
FBXO33	Q7Z6M2	n/d	FALSE	7	Jurkat cells	FALSE																																							62629	2	2	4.5	1.07
FBXO38	Q6PIJ6	n/d	FALSE	7	Jurkat cells	FALSE
FCF1	Q9Y324	n/d	FALSE	7	Jurkat cells	FALSE
FCSK	Q8N0W3	n/d	FALSE	7	Jurkat cells	FALSE
FDFT1	P37268	OXIDOREDUCTASE	FALSE	7	Jurkat cells	FALSE	48115	8	9	24.9	0.98	1	1	1.05	1	0.93	1.03	1.05	1.05	1	good	30	6.96	P0336872A	not competed
FDPS	P14324	n/d	FALSE	7	Jurkat cells	FALSE	48275	4	5	11.5	0.88	1.15	0.83	0.93	0.98	1.02	1.01	1.28	1.02	1	good	30	6.91	P0336872A	not competed	48275	4	4	9.8	2.01	2.33	1.85	1.64	1.17	2.19	2.5	1.43	1.08	1	n.d.		6.27	P0339463A		48275	8	8	16.2	0.88
FECH	P22830	n/d	FALSE	7	Jurkat cells	FALSE	48624	6	6	12.5	0.92	1.04	1.02	1.06	1.06	1.03	0.99	1.06	1.28	1	good	30	7.09	P0336872A	not competed	48624	5	5	10.9	1.12	1.46	1.25	1.39	1.03	1.67	1.68	1.2	0.9	1	good	30	6.6	P0339463A	not competed
FEN1	P39748	n/d	FALSE	7	Jurkat cells	FALSE	42592	8	8	18.4	1.07	1.12	0.98	1.03	0.97	0.99	1.04	1.23	1.24	1	good	30	7.19	P0336872A	not competed	42592	9	11	28.4	1.88	2.65	1.95	1.77	1.1	2.27	2.01	1.54	1.08	1	n.d.		7.03	P0339463A		42592	10	11	22.1	0.86
FER	P16591	KINASE	TRUE	7	Jurkat cells	TRUE	94637	9	9	10.2	0.81	0.91	1.06	1.12	1.09	1.09	1.09	0.98	1.02	1	good	30	7.26	P0336872A	not competed	51642	11	12	13.3	0.77	0.99	0.98	1.07	1.01	1.14	1.2	1	0.93	1	good	30	7.02	P0339463A	not competed	94637	10	10	10.7	0.41
FERMT3	Q86UX7	n/d	FALSE	7	Jurkat cells	FALSE	75952	12	12	23.4	1.17	0.97	0.86	1.02	1.05	0.92	0.99	1.16	0.98	1	good	30	7.19	P0336872A	not competed	75952	12	12	20.4	2.07	2.37	2.12	1.46	1.05	2.07	2.34	1.28	1.23	1	n.d.		6.93	P0339463A
FH	P07954	n/d	FALSE	7	Jurkat cells	FALSE	54636	5	5	12.7	0.84	1.05	0.81	1.02	0.91	1.08	1.08	1.31	0.87	1	good	30	6.97	P0336872A	not competed	50212	3	3	6.3	1.68	1.88	1.56	1.13	1	1.52	1.92	1.01	1.15	1	good	30	6.21	P0339463A	not competed	54636	8	8	18.8	0.77
FHL1	Q13642	n/d	FALSE	7	Jurkat cells	FALSE	34997	7	7	18.6	1.02	1.43	0.88	1.06	0.92	0.91	0.92	1.24	1.19	1	good	30	7.25	P0336872A	not competed
FHL2	Q14192	n/d	FALSE	7	Jurkat cells	FALSE																																							32193	3	4	10	1.02
FKBP1A	P62942	n/d	FALSE	7	Jurkat cells	FALSE	11951	3	3	35.2	0.71	0.86	0.72	0.93	1.06	0.97	1.03	1.22	0.98	1	weak	30	7.39	P0336872A	not competed	11951	2	2	25	1.37	1.76	1.34	1.54	0.94	2.04	2.71	1.19	0.89	1	good	30	6.46	P0339463A	not competed
FKBP3	Q00688	n/d	FALSE	7	Jurkat cells	FALSE	25177	3	3	13.8	1.06	1.13	1.04	1.26	1.4	1.49	1.23	1.5	1.57	1	good	30	6.49	P0336872A	not competed
FKBP4	Q02790	n/d	FALSE	7	Jurkat cells	FALSE	51804	18	21	40.7	1.09	0.73	0.93	1.01	1.14	1.09	0.84	1.09	1.35	1	weak	30	7.56	P0336872A	not competed	51804	13	14	26.8	1.75	2.24	1.73	1.71	1.06	2.45	3.01	1.31	1.04	1	n.d.		6.72	P0339463A
FKBP5	Q13451	n/d	FALSE	7	Jurkat cells	FALSE	51212	4	4	14.7	0.92	1.09	0.9	1.03	0.93	0.98	0.87	1.17	1	1	good	30	6.9	P0336872A	not competed
FKBP8	Q14318	n/d	FALSE	7	Jurkat cells	FALSE	44648	2	2	10	1.03	1.07	0.89	0.92	0.88	0.94	1.05	1.13	0.89	1	good	30	6.77	P0336872A	not competed																				44648	3	3	8.7	1.12
FLG	P20930	contaminant	FALSE	7	Jurkat cells	FALSE
FLG2	Q5D862	contaminant	FALSE	7	Jurkat cells	FALSE	248070	5	5	2	0.82	0.18	1.24	0.87	0.39	0.21	0.19	0.46	0.5	1	weak	30	7.39	P0336872A	not competed
FLII	Q13045	n/d	FALSE	7	Jurkat cells	FALSE	144749	4	4	3.9	1.02	0.97	0.94	1.01	0.96	0.93	0.93	1.12	1.17	1	good	30	6.48	P0336872A	not competed
FLNA	P21333	n/d	FALSE	7	Jurkat cells	FALSE	280736	47	56	24.1	1.12	0.8	0.89	0.98	0.98	0.93	0.88	1.06	1.16	1	good	30	7.64	P0336872A	not competed	280736	96	132	43.7	2.19	2.47	2.13	1.1	0.75	1.22	0.96	1.04	1.18	1	n.d.		8	P0339463A
FLNB	O75369	n/d	FALSE	7	Jurkat cells	FALSE	281631	24	24	11.4	1	0.85	0.89	0.93	0.97	0.9	0.92	1.09	1.1	1	good	30	7.2	P0336872A	not competed
FMNL1	O95466	n/d	FALSE	7	Jurkat cells	FALSE	128334	4	4	4.4	1.31	0.93	0.86	1.03	0.91	1.04	0.89	1.13	0.95	1	good	30	6.09	P0336872A	not competed	128334	2	2	2.2	1.96	2.08	2.2	1.44	1.32	2.25	2.25	1.42	1.15	1	n.d.		5.07	P0339463A
FNBP1	Q96RU3	n/d	FALSE	7	Jurkat cells	FALSE	71306	5	5	7.5	1.2	0.91	0.93	0.95	1.02	1.17	1.07	1.39	1.09	1	good	30	6.26	P0336872A	not competed																				71306	3	3	4.7	1.25
FNDC3A	Q9Y2H6	n/d	FALSE	7	Jurkat cells	FALSE
FOCAD	Q5VW36	n/d	FALSE	7	Jurkat cells	FALSE																				200070	5	5	3.6	2.92	3.13	2.68	2.12	1.5	3.4	3.82	1.8	1.23	1	n.d.		6.15	P0339463A
FOXK1	P85037	n/d	FALSE	7	Jurkat cells	FALSE																																							75456	2	2	3.4	1.18
FOXRED1	Q96CU9	OXIDOREDUCTASE	FALSE	7	Jurkat cells	FALSE	53811	3	3	5.8	1.27	1	0.93	1.12	0.96	0.98	1.03	1.2	1.14	1	good	30	6.14	P0336872A	not competed
FRG1	Q14331	n/d	FALSE	7	Jurkat cells	FALSE																																							29172	3	3	12	0.82
FRYL	O94915	n/d	FALSE	7	Jurkat cells	FALSE																				339594	15	17	4.7	2.48	2.8	2.18	1.91	1.15	2.64	2.56	1.62	1.07	1	n.d.		7.02	P0339463A
FSD1	Q9BTV5	n/d	FALSE	7	Jurkat cells	FALSE																																							55819	2	2	3.8	1.17
FTH1	P02794	OXIDOREDUCTASE	FALSE	7	Jurkat cells	FALSE																																							21225	2	2	9.8	0.94
FTO	Q9C0B1	OXIDOREDUCTASE	FALSE	7	Jurkat cells	TRUE	58281	14	14	30.7	0.89	0.97	0.89	0.95	0.93	0.96	1.01	1.1	0.93	1	good	30	7.07	P0336872A	not competed	58281	7	7	12.9	1.03	1.1	1.04	1.04	0.98	1.12	1.26	1.04	0.98	1	good	30	6.59	P0339463A	not competed	58281	12	12	27.5	0.81
FTSJ3	Q8IY81	MT	FALSE	7	Jurkat cells	FALSE																																							96557	5	5	5.5	0.92
FUBP1	Q96AE4	n/d	FALSE	7	Jurkat cells	FALSE	68604	2	2	4	0.96	0.93	0.77	0.82	0.84	0.89	0.88	0.99	1.03	1	good	30	6.48	P0336872A	not competed	68604	7	7	13.4	1.13	1.26	1.19	0.83	0.84	1.04	0.97	0.85	1.05	1	good	30	6.61	P0339463A	not competed	68604	9	9	14.8	0.87
FUBP3	Q96I24	n/d	FALSE	7	Jurkat cells	FALSE	61640	3	3	7.5	0.94	1	0.94	1.02	0.96	1.17	1.06	1.3	1.15	1	good	30	6.4	P0336872A	not competed	61640	3	3	5.4	1.52	1.64	1.48	1.07	0.93	1.43	1.34	0.98	1.07	1	good	30	6.4	P0339463A	not competed	61640	8	8	13.8	0.91
FUS	P35637	n/d	FALSE	7	Jurkat cells	FALSE	53425	2	2	6.3	1.04	0.9	0.9	1.06	0.98	1.37	1.19	1.33	0.82	1	good	30	6.78	P0336872A	not competed	53425	2	2	4.6	1.09	0.94	0.87	0.81	0.83	0.87	0.78	0.8	0.93	1	good	30	6.4	P0339463A	not competed
FXR1	P51114	n/d	FALSE	7	Jurkat cells	FALSE	69720	2	2	6.8	1.07	1.03	1	1.17	1.22	1.27	1.06	1.15	1.41	1	good	30	6.32	P0336872A	not competed																				69720	8	8	11.9	0.87
FYB1	O15117	n/d	FALSE	7	Jurkat cells	FALSE	91650	2	2	4.1	1.09	0.67	0.98	1.13	1.09	1.02	1	0.96	1.2	1	weak	30	5.82	P0336872A	not competed
G3BP1	Q13283	n/d	FALSE	7	Jurkat cells	FALSE	52164	3	3	8.2	0.87	1.23	0.81	1.08	1.13	1.07	1.06	1.35	0.94	1	good	30	6.36	P0336872A	not competed
G6PD	P11413	OXIDOREDUCTASE	FALSE	7	Jurkat cells	FALSE	63826	16	18	35.5	1.02	1.1	0.93	1.07	1.09	1.01	1.03	1.26	1.12	1	good	30	7.41	P0336872A	not competed	63826	16	17	35.5	2.21	2.75	2.22	1.77	1.18	2.41	2.36	1.53	1.18	1	n.d.		7.09	P0339463A
GABARAPL2	P60520	n/d	FALSE	7	Jurkat cells	FALSE	13667	6	6	40.2	1	0.95	0.86	0.98	0.93	1.01	1.03	1.2	0.97	1	good	30	6.72	P0336872A	not competed
GABPA	Q06546	n/d	FALSE	7	Jurkat cells	FALSE	51295	3	3	6.6	1.11	1.02	0.92	1.03	1.04	0.94	0.94	1.22	1.16	1	good	30	6.54	P0336872A	not competed
GALE	Q14376	n/d	FALSE	7	Jurkat cells	FALSE	38281	3	3	7.2	0.89	1.17	0.82	0.98	0.99	0.89	1.08	1.09	0.88	1	good	30	6.21	P0336872A	not competed
GALK1	P51570	n/d	FALSE	7	Jurkat cells	FALSE
GALNT2	Q10471	n/d	FALSE	7	Jurkat cells	FALSE																																							64732	7	7	13.5	0.9
GALNT7	Q86SF2	n/d	FALSE	7	Jurkat cells	FALSE
GANAB	Q14697	n/d	FALSE	7	Jurkat cells	FALSE	109437	4	4	7	0.89	1.03	1.03	1.21	1.11	1.02	1.11	1.18	1.17	1	good	30	6.28	P0336872A	not competed	109437	5	5	6.1	1.63	1.84	1.65	1.12	1.07	1.57	1.57	1.02	1.2	1	good	30	6.47	P0339463A	not competed	106873	7	7	8.1	1.03
GAPDH	P04406	OXIDOREDUCTASE, contaminant	FALSE	7	Jurkat cells	FALSE	36053	23	60	78.5	0.88	0.99	0.76	1	0.91	0.98	0.93	1.25	0.92	1	good	30	8.84	P0336872A	not competed	36053	20	43	58.8	2.13	2.19	1.88	1.36	1.11	1.85	2.08	1.27	1.2	1	n.d.		8.21	P0339463A		36053	22	52	63.6	0.96
GAPVD1	Q14C86	n/d	FALSE	7	Jurkat cells	FALSE	166166	2	2	1.2	1.09	0.92	0.92	0.96	0.89	0.94	0.99	1.17	1.24	1	good	30	6.32	P0336872A	not competed
GAR1	Q9NY12	n/d	FALSE	7	Jurkat cells	FALSE	20834	2	2	9.2	0.98	1.31	0.67	0.97	1.03	0.95	1.03	1.22	0.92	1	weak	30	6.32	P0336872A	not competed
GARS	P41250	n/d	FALSE	7	Jurkat cells	FALSE	83165	13	15	18.9	0.99	1.11	0.8	0.99	0.89	0.97	0.95	1.28	0.96	1	good	30	7.35	P0336872A	not competed	83165	12	12	15.6	2.1	2.78	2.07	2.12	1.27	3.11	3.71	1.68	1.15	1	n.d.		6.75	P0339463A
GARS1	P41250	n/d	FALSE	7	Jurkat cells	FALSE
GART	P22102	n/d	FALSE	7	Jurkat cells	FALSE	107766	18	18	21.5	1.05	1.17	0.9	1.04	0.99	0.98	0.95	1.2	1.12	1	good	30	7.26	P0336872A	not competed	107766	33	38	34.8	2.25	2.84	2.31	1.52	1.14	1.95	1.82	1.44	1.21	1	n.d.		7.3	P0339463A
GAS2	O43903	n/d	FALSE	7	Jurkat cells	FALSE	34945	6	6	24.9	0.9	0.91	0.75	0.93	0.78	0.81	0.81	1.08	0.85	1	good	30	6.7	P0336872A	not competed
GATC	O43716	n/d	FALSE	7	Jurkat cells	FALSE	15086	2	2	14.7	0.97	0.85	1.18	1.05	1.2	1.11	1.28	1.09	1.2	1	good	30	6.63	P0336872A	not competed
GATD1	Q8NB37	PROTEASE	FALSE	7	Jurkat cells	FALSE																																							26784	3	3	12.3	1.04
GATD3	P0DPI2	n/d	FALSE	7	Jurkat cells	FALSE																																							28170	4	5	22.8	0.75
GATD3A	P0DPI2	n/d	FALSE	7	Jurkat cells	FALSE	28170	4	4	18.7	1.24	1.02	0.89	0.96	1.06	0.89	0.8	1.08	1.2	1	good	30	6.93	P0336872A	not competed
GBE1	Q04446	n/d	FALSE	7	Jurkat cells	FALSE	80473	4	4	8.1	1.2	1.11	1.02	1.05	1.07	1.03	1.03	1.14	1.05	1	good	30	6.1	P0336872A	not competed
GBF1	Q92538	n/d	FALSE	7	Jurkat cells	FALSE																				206444	19	19	11.3	2.4	2.46	2.05	1.61	1.15	2.3	2.04	1.43	0.99	1	n.d.		6.77	P0339463A
GBP1	P32455	n/d	FALSE	7	Jurkat cells	FALSE
GCDH	Q92947	OXIDOREDUCTASE	FALSE	7	Jurkat cells	FALSE
GCLC	P48506	n/d	FALSE	7	Jurkat cells	FALSE	72765	3	3	4.6	1.23	1.19	0.89	0.94	1.09	1.08	1.05	1.3	1.02	1	good	30	6.16	P0336872A	not competed	72765	3	3	5.3	1.87	2.24	1.73	1.43	1.4	1.99	4.28	1.37	1.08	1	good	30	6.25	P0339463A	not competed
GCLM	P48507	n/d	FALSE	7	Jurkat cells	FALSE	30727	2	2	7.3	0.78	1.11	0.75	0.94	0.77	0.94	0.84	1.17	0.84	1	weak	30	6.42	P0336872A	not competed
GCN1	Q92616	n/d	FALSE	7	Jurkat cells	FALSE	292755	2	2	0.6	0.86	0.88	0.72	0.88	0.82	0.9	0.91	1.1	0.87	1	weak	30	6.91	P0336872A	not competed	292755	30	30	12.3	2.43	2.25	1.72	1.71	1.22	2.93	3.37	1.57	1.03	1	n.d.		6.8	P0339463A
GDI1	P31150	n/d	FALSE	7	Jurkat cells	FALSE	50582	6	6	19.7	0.93	1.04	0.94	1.06	1.04	0.92	0.88	1.02	1.04	1	good	30	6.75	P0336872A	not competed																				50582	6	6	19.7	1.08
GDI2	P50395	n/d	FALSE	7	Jurkat cells	FALSE	50663	13	18	62.9	0.87	0.82	0.86	1.01	0.97	0.94	0.88	1.09	1.04	1	good	30	7.52	P0336872A	not competed	50663	13	15	36.9	1.98	2.58	2.04	1.78	1.14	2.44	2.89	1.55	1.21	1	n.d.		7.47	P0339463A
GEMIN4	P57678	n/d	FALSE	7	Jurkat cells	FALSE	120036	3	3	3.9	2.29	1.13	1.19	1.1	0.95	0.91	1.05	1	0.99	1	good	30	6.29	P0336872A	not competed	120036	5	5	4.3	2.13	2.18	1.86	1.43	1.14	2.22	2.32	1.43	0.96	1	n.d.		6.35	P0339463A
GEMIN5	Q8TEQ6	n/d	FALSE	7	Jurkat cells	FALSE	168587	11	11	7.4	1.13	1.09	0.99	1.04	1.01	1.05	0.99	1.21	1.2	1	good	30	7.13	P0336872A	not competed	168587	24	24	15.8	2.18	2.37	1.91	1.55	1.01	2.31	2.4	1.38	1	1	n.d.		6.8	P0339463A
GET3	O43681	n/d	FALSE	7	Jurkat cells	FALSE																																							38792	2	2	8.6	0.84
GFM1	Q96RP9	n/d	FALSE	7	Jurkat cells	FALSE	83471	4	4	6.4	0.97	1.16	0.88	0.94	0.97	0.88	1.02	1.11	1.07	1	good	30	6.19	P0336872A	not competed	85868	2	2	2.9	2.17	2.14	1.95	1.31	1.16	2.47	2.68	1.47	1.36	1	n.d.			P0339463A		85868	9	9	11.3	0.98
GFPT1	Q06210	PROTEASE	FALSE	7	Jurkat cells	FALSE	78806	16	17	21.9	1.23	0.95	1.15	1.09	1.05	0.94	0.94	1.11	1.28	1	good	30	7.11	P0336872A	not competed	78806	25	26	41.9	2.21	2.49	1.84	1.84	1.11	2.08	2.15	1.41	1.07	1	n.d.		7.22	P0339463A		78806	22	24	33.6	1.03
GGCT	O75223	n/d	FALSE	7	Jurkat cells	FALSE	21007	2	2	10.6	1.07	0.86	1.02	1.05	0.88	0.9	0.94	0.99	1.09	1	good	30	6.31	P0336872A	not competed																				21007	2	2	12.8	4.03
GGH	Q92820	PROTEASE	FALSE	7	Jurkat cells	FALSE	35964	4	4	12.3	0.96	0.69	0.98	1.07	0.95	0.96	0.85	1.07	1.05	1	weak	30	6.37	P0336872A	not competed
GHITM	Q9H3K2	n/d	FALSE	7	Jurkat cells	TRUE																																							37205	2	2	5.8	0.93
GIMAP1	Q8WWP7	n/d	FALSE	7	Jurkat cells	FALSE	34369	2	2	8.8	0.92	0.98	0.73	1.01	0.96	0.92	0.83	1.16	1	1	weak	30	6.43	P0336872A	not competed																				34369	5	5	16.7	0.79
GIMAP2	Q9UG22	n/d	FALSE	7	Jurkat cells	FALSE																																							38017	2	2	7.7	1.27
GIMAP5	Q96F15	n/d	FALSE	7	Jurkat cells	FALSE																				39584	2	2	7.2	1.32	1.56	1.44	1.07	0.86	1.51	1.38	1.1	0.93	1	good	30	6.07	P0339463A	not competed
GINS1	Q14691	n/d	FALSE	7	Jurkat cells	FALSE	22988	3	3	17.9	1.03	1.56	0.91	1.05	0.99	1	1	1.34	0.88	1	good	30	6.14	P0336872A	not competed
GINS3	Q9BRX5	n/d	FALSE	7	Jurkat cells	FALSE																																							28774	2	2	10.6	1.44
GIT1	Q9Y2X7	n/d	FALSE	7	Jurkat cells	FALSE
GLB1	P16278	n/d	FALSE	7	Jurkat cells	FALSE
GLOD4	Q9HC38	n/d	FALSE	7	Jurkat cells	FALSE	34793	5	5	15	0.83	0.7	0.85	0.92	1.02	1.04	0.78	1.15	1.01	1	weak	30	6.47	P0336872A	not competed
GLRX	P35754	n/d	FALSE	7	Jurkat cells	FALSE	11776	4	5	58.5	0.8	1.03	0.7	0.92	0.88	0.75	0.95	0.94	0.71	1	weak	30	6.84	P0336872A	not competed
GLRX3	O76003	n/d	FALSE	7	Jurkat cells	FALSE	37432	5	6	15.5	0.88	1.13	0.79	1	0.97	0.95	0.94	1.23	0.99	1	good	30	6.66	P0336872A	not competed
GLS	O94925	n/d	FALSE	7	Jurkat cells	FALSE	65459	14	14	18.1	0.91	1.1	0.85	1.04	0.94	1.01	0.98	1.22	0.95	1	good	30	7.14	P0336872A	not competed
GLUD1	P00367	OXIDOREDUCTASE	FALSE	7	Jurkat cells	FALSE	61397	17	21	33.9	0.88	1.23	0.76	0.89	0.88	0.94	0.94	1.18	0.86	1	good	30	7.67	P0336872A	not competed	61397	8	8	15.1	1.75	2.01	1.66	1.37	1.09	1.9	2.47	1.19	1.18	1	good	30	6.63	P0339463A	not competed	61397	13	13	23.1	0.88
GLUL	P15104	n/d	FALSE	7	Jurkat cells	FALSE
GLYR1	Q49A26	OXIDOREDUCTASE	FALSE	7	Jurkat cells	FALSE	60556	5	5	9.8	1.08	1.05	0.91	0.95	0.85	0.85	1.04	1.2	1.02	1	good	30	6.35	P0336872A	not competed
GMDS	O60547	n/d	FALSE	7	Jurkat cells	FALSE	41949	5	5	15.1	1.06	1.04	0.94	0.97	0.98	0.98	0.96	1.13	1.17	1	good	30	6.59	P0336872A	not competed
GMFB	P60983	n/d	FALSE	7	Jurkat cells	FALSE	16713	4	4	35.9	0.93	0.79	0.82	0.92	0.9	0.93	0.91	1.2	0.97	1	good	30	6.82	P0336872A	not competed
GMFG	O60234	n/d	FALSE	7	Jurkat cells	FALSE	16801	3	7	28.9	0.83	0.82	0.77	0.89	0.89	0.95	0.83	1.06	0.92	1	good	30	7.45	P0336872A	not competed	16801	4	4	31	1.48	2.08	1.64	1.67	0.95	2.13	3.09	1.23	1.01	1	n.d.		6.69	P0339463A
GMPPA	Q96IJ6	n/d	FALSE	7	Jurkat cells	FALSE
GMPPB	Q9Y5P6	n/d	FALSE	7	Jurkat cells	FALSE	42621	2	2	5	1.13	1.17	0.76	1.02	1.01	0.93	0.96	1.15	1.03	1	good	30	6.43	P0336872A	not competed																				42621	5	5	15.8	1.06
GMPR2	Q9P2T1	OXIDOREDUCTASE	FALSE	7	Jurkat cells	FALSE
GMPS	P49915	PROTEASE	FALSE	7	Jurkat cells	FALSE	76715	21	25	36.1	0.95	0.99	0.86	1	0.99	1.01	0.92	1.15	1.08	1	good	30	7.25	P0336872A	not competed	76715	17	17	24.1	1.95	2.32	1.8	1.78	1.06	2.53	2.99	1.42	1.09	1	n.d.		6.95	P0339463A
GNAI2	P04899	n/d	FALSE	7	Jurkat cells	FALSE	41548	5	6	31.8	0.97	1.29	0.91	1.12	1.03	1.07	1.02	1.27	1.03	1	good	30	6.8	P0336872A	not competed
GNAI3	P08754	n/d	FALSE	7	Jurkat cells	FALSE	40532	2	2	5.6	1.14	1.19	0.91	1.13	1.03	1.08	1.12	1.31	1.15	1	good	30	6.08	P0336872A	not competed																				40532	4	4	9.3	0.88
GNAQ	P50148	n/d	FALSE	7	Jurkat cells	FALSE																																							42142	3	3	8.1	1.17
GNAS	P63092	n/d	FALSE	7	Jurkat cells	FALSE	45751	6	7	13.2	1.34	1.26	0.92	1.08	1.17	0.97	1.06	1.25	1.07	1	good	30	6.8	P0336872A	not competed	45751	3	3	6.6	1.7	2.01	1.67	1.37	0.96	1.72	2	1.12	0.97	1	good	30	6.16	P0339463A	not competed
GNB1	P62873	n/d	FALSE	7	Jurkat cells	FALSE																				37377	2	2	9.7	1.26	1.82	1.6	1.18	0.85	1.7	2.45	1.03	1.24	1	good	30	6.65	P0339463A	not competed
GNB1L	Q9BYB4	n/d	FALSE	7	Jurkat cells	FALSE																																							35618	3	3	10.7	1.22
GNB2	P62879	n/d	FALSE	7	Jurkat cells	FALSE	37331	2	2	13.2	0.92	1.43	0.7	0.94	0.91	1.02	1.02	1.23	0.94	1	weak	30	6.43	P0336872A	not competed	37331	2	2	22.6	1.68	1.48	1.5	1.06	0.92	1.47	1.74	1.01	1.07	1	good	30	6.3	P0339463A	not competed
GNE	Q9Y223	n/d	FALSE	7	Jurkat cells	FALSE	83065	3	3	5.4	0.85	0.99	0.81	0.92	0.93	0.92	0.86	1.11	0.88	1	good	30	6.43	P0336872A	not competed	83065	4	4	7.1	1.69	2.12	1.93	1.66	1.19	2.68	3.07	1.49	1.09	1	n.d.		6.4	P0339463A
GNL1	P36915	n/d	FALSE	7	Jurkat cells	FALSE	68660	4	4	9.9	1.37	1.14	1.03	1.18	1.13	1.15	1.23	1.44	1.02	1	good	30	6.26	P0336872A	not competed
GNL3	Q9BVP2	n/d	FALSE	7	Jurkat cells	FALSE	61992	6	6	14.9	1.07	1.08	0.84	1.02	0.91	0.94	0.97	1.18	1.01	1	good	30	6.79	P0336872A	not competed
GNPAT	O15228	n/d	FALSE	7	Jurkat cells	FALSE																				77187	2	2	3.4	1.85	2.02	1.69	1.5	1.14	2.02	2.25	1.29	1.05	1	n.d.		6.44	P0339463A
GNPDA1	P46926	n/d	FALSE	7	Jurkat cells	FALSE	32668	2	2	13.8	0.95	1	0.92	1.16	0.95	1.16	1.13	1.33	0.93	1	good	30	6.35	P0336872A	not competed																				32668	5	5	26.3	0.8
GOLGB1	Q14789	n/d	FALSE	7	Jurkat cells	FALSE	377133	2	2	0.6	0.99	0.86	0.78	0.85	0.93	0.88	0.87	1.11	0.93	1	good	30		P0336872A	not competed
GORASP2	Q9H8Y8	n/d	FALSE	7	Jurkat cells	FALSE
GPATCH8	Q9UKJ3	n/d	FALSE	7	Jurkat cells	FALSE																																							164195	3	3	1.8	1.33
GPD1L	Q8N335	OXIDOREDUCTASE	FALSE	7	Jurkat cells	FALSE
GPHN	Q9NQX3	n/d	FALSE	7	Jurkat cells	FALSE	83447	2	2	3	0.82	0.93	0.65	0.95	0.82	0.8	0.81	0.94	1.12	1	weak	30	6.29	P0336872A	not competed																				83447	4	4	7.6	1.11
GPI	P06744	n/d	FALSE	7	Jurkat cells	FALSE	63146	6	6	19	0.73	0.71	0.75	0.89	1.19	1.16	1.21	1.52	1.11	1	weak	30	6.72	P0336872A	not competed	63146	6	6	10.2	1.7	1.86	1.61	0.99	1.06	1.27	1.08	1.05	1.15	1	good	30	6.51	P0339463A	not competed
GPKOW	Q92917	n/d	FALSE	7	Jurkat cells	FALSE
GPS1	Q13098	n/d	FALSE	7	Jurkat cells	FALSE	59050	4	4	10.8	1.07	0.98	0.85	0.89	0.83	0.92	0.87	1.04	1.1	1	good	30	6.51	P0336872A	not competed	59050	2	2	3.7	1.49	2.05	1.58	1.55	1.03	2.07	2.1	1.22	0.92	1	n.d.		6.36	P0339463A
GPT2	Q8TD30	n/d	FALSE	7	Jurkat cells	FALSE																																							57903	4	4	9.6	1.04
GPX1	P07203	OXIDOREDUCTASE	FALSE	7	Jurkat cells	FALSE																																							21938	2	2	14.3	1.19
GRB2	P62993	n/d	FALSE	7	Jurkat cells	FALSE
GRHPR	Q9UBQ7	OXIDOREDUCTASE	FALSE	7	Jurkat cells	FALSE	35668	4	4	11.9	0.97	0.95	0.95	1.03	0.95	1	0.98	1.16	1.03	1	good	30	6.42	P0336872A	not competed
GRK2	P25098	KINASE	TRUE	7	Jurkat cells	FALSE	79573	5	5	14.2	0.95	0.94	0.87	0.94	0.96	0.93	0.9	1.06	1.02	1	good	30	6.83	P0336872A	not competed	79573	10	10	19.6	1.55	1.84	1.59	1.25	1.03	1.49	1.47	1.24	1.1	1	good	30	6.95	P0339463A	not competed
GRK3	P35626	KINASE	TRUE	7	Jurkat cells	FALSE																				79709	3	3	3.9	1.83	1.76	1.54	1.37	1.02	1.68	1.82	1.26	1.11	1	good	30	6.43	P0339463A	not competed
GRK6	P43250	KINASE	TRUE	7	Jurkat cells	FALSE																				67257	3	3	5.9	1.31	1.48	1.23	1.02	1.01	1.16	1.15	0.96	1.05	1	good	30	6.31	P0339463A	not competed
GRPEL1	Q9HAV7	n/d	FALSE	7	Jurkat cells	FALSE	24279	3	3	16.6	0.71	1.17	0.76	0.88	0.81	1.02	1.04	1.31	0.91	1	weak	30	6.46	P0336872A	not competed																				24279	2	2	10.1	1.03
GRSF1	Q12849	n/d	FALSE	7	Jurkat cells	FALSE																																							53126	3	3	4.6	1.07
GRWD1	Q9BQ67	n/d	FALSE	7	Jurkat cells	FALSE	49419	4	4	15	1.08	0.86	0.93	0.97	1.1	1.01	0.81	0.93	1.36	1	good	30	6.96	P0336872A	not competed	49419	4	4	9.9	2.06	2.32	1.9	1.56	1.01	1.87	2.09	1.27	1.07	1	n.d.		6.6	P0339463A
GSDMD	P57764	n/d	FALSE	7	Jurkat cells	FALSE	52800	2	2	5	0.73	0.84	0.72	0.86	0.81	0.9	0.79	1.08	0.86	1	weak	30	6.61	P0336872A	not competed
GSK3A	P49840	KINASE	TRUE	7	Jurkat cells	TRUE																				50980	3	3	8.3	1.28	1.24	1.26	1.01	1.03	1.27	1.34	0.99	1.08	1	good	30	6.51	P0339463A	not competed	50980	4	4	10.4	0.77
GSK3B	P49841	KINASE	TRUE	7	Jurkat cells	TRUE	48033	7	7	32.1	1.04	1.1	1.15	1.17	1.08	1.14	1.04	1.07	1.05	1	good	30	7.16	P0336872A	not competed	48033	9	9	39.5	1.34	1.45	1.35	1.28	1.17	1.44	1.55	1.15	1.19	1	good	30	6.98	P0339463A	not competed	48033	9	9	35.7	0.79
GSPT1	P15170	n/d	FALSE	7	Jurkat cells	FALSE	68699	9	12	19.4	0.99	0.84	0.97	1	1.15	1.02	0.98	1.06	1.31	1	good	30	7.32	P0336872A	not competed	68699	10	12	19.4	1.62	1.93	1.76	1.19	0.87	1.51	1.49	1.08	1.1	1	good	30	6.97	P0339463A	not competed
GSR	P00390	OXIDOREDUCTASE	FALSE	7	Jurkat cells	FALSE	56256	9	10	20.7	1.09	0.92	0.94	0.98	0.99	0.99	0.87	1.13	1.1	1	good	30	7.15	P0336872A	not competed	56256	5	6	11.1	1.68	1.76	1.56	0.88	0.8	1.11	1.2	0.93	1.18	1	good	30	6.57	P0339463A	not competed
GSS	P48637	n/d	FALSE	7	Jurkat cells	FALSE	52384	3	3	8	0.92	0.98	0.67	0.92	0.86	0.93	1.34	1.26	0.8	1	weak	30	6.15	P0336872A	not competed																				52384	4	4	7.2	1.04
GSTCD	Q8NEC7	MT	FALSE	7	Jurkat cells	FALSE
GSTK1	Q9Y2Q3	n/d	FALSE	7	Jurkat cells	FALSE	25497	3	3	15.5	1.03	0.78	1.05	1.15	1.13	1.01	0.8	1.02	1.15	1	good	30	6.35	P0336872A	not competed
GSTM1	P09488	n/d	FALSE	7	Jurkat cells	TRUE	25712	3	6	52.3	1.09	0.87	1.06	0.99	1.12	1.04	0.93	0.96	1.23	1	good	30	7.26	P0336872A	not competed	25712	15	26	65.1	0.85	0.89	0.88	1.06	0.92	0.92	0.91	1.09	0.93	1	good	30	7.57	P0339463A	not competed	25712	5	6	48.6	0.85
GSTM3	P21266	n/d	FALSE	7	Jurkat cells	FALSE	26559	4	4	19.6	1.03	0.85	1.02	1	1.18	0.95	0.84	0.99	1.32	1	good	30	6.82	P0336872A	not competed
GSTO1	P78417	OXIDOREDUCTASE	FALSE	7	Jurkat cells	FALSE	27566	9	9	33.6	1.1	0.93	1.05	1.15	1.18	1.08	0.95	1.11	1.4	1	good	30	7.12	P0336872A	not competed	27566	7	7	21.6	1.64	2.27	1.73	1.9	1.21	2.49	2.64	1.56	1.02	1	n.d.		6.87	P0339463A
GSTP1	P09211	n/d	FALSE	7	Jurkat cells	FALSE	23356	7	8	41.4	0.81	0.68	0.78	1.03	1.51	1.48	1.1	1.59	1.79	1	weak	30	7.24	P0336872A	not competed																				23356	10	13	47.6	2.43
GSTZ1	O43708	n/d	FALSE	7	Jurkat cells	FALSE
GTF2E1	P29083	n/d	FALSE	7	Jurkat cells	FALSE																																							49452	2	2	4.8	1.07
GTF2I	P78347	n/d	FALSE	7	Jurkat cells	FALSE	112415	7	7	8.9	0.94	0.8	0.97	0.96	0.99	0.97	0.84	1.01	1.16	1	good	30	6.65	P0336872A	not competed	112415	2	2	1.8	3.15	3.56	2.56	2.8	1.66	4.8	4.66	2.32	0.99	1	n.d.		6.25	P0339463A
GTF3A	Q92664	n/d	FALSE	7	Jurkat cells	FALSE	41514	2	2	6.8	1.06	0.74	0.96	1.08	0.96	0.92	0.78	1.04	0.91	1	weak	30	6.02	P0336872A	not competed
GTF3C1	Q12789	n/d	FALSE	7	Jurkat cells	FALSE	238872	2	2	0.9	1.29	1.24	1.03	1.08	1.05	1.07	1.07	1.31	1.28	1	good	30	6.28	P0336872A	not competed	238872	57	63	27.5	2.46	2.54	2.31	1.39	1.01	1.73	1.5	1.32	1.26	1	n.d.		7.52	P0339463A
GTF3C2	Q8WUA4	n/d	FALSE	7	Jurkat cells	FALSE																																							100678	3	3	3.2	1.17
GTF3C3	Q9Y5Q9	n/d	FALSE	7	Jurkat cells	FALSE																				101271	7	7	8.7	1.92	1.97	1.62	1.32	1.08	1.72	1.7	1.21	0.98	1	good	30	6.6	P0339463A	not competed
GTF3C4	Q9UKN8	HAT	FALSE	7	Jurkat cells	FALSE	91981	9	9	12.7	1.1	1.05	0.94	1.04	1	0.95	0.98	1.12	1.04	1	good	30	6.56	P0336872A	not competed	91981	7	7	8.6	2.55	2.86	2.32	1.71	1.76	2.33	2.45	1.54	1.38	1	n.d.		6.35	P0339463A
GTF3C5	Q9Y5Q8	n/d	FALSE	7	Jurkat cells	FALSE	60368	3	3	8.1	1.06	0.99	0.86	1.05	1.09	0.96	0.94	1.09	0.95	1	good	30	6.11	P0336872A	not competed																				60368	3	3	7.1	1.58
GTPBP1	O00178	n/d	FALSE	7	Jurkat cells	FALSE
GTPBP4	Q9BZE4	n/d	FALSE	7	Jurkat cells	FALSE	73964	4	4	5.5	1.07	0.88	0.72	0.84	0.85	0.8	0.88	0.99	0.98	1	weak	30	6.55	P0336872A	not competed
GYS1	P13807	n/d	FALSE	7	Jurkat cells	FALSE	83785	3	3	3.3	0.92	0.96	0.93	1	0.96	1.08	1.05	1.38	1.01	1	good	30	6.2	P0336872A	not competed	83785	7	7	10.7	2.03	2.36	1.89	1.47	1.04	1.99	2.02	1.33	1.02	1	n.d.		6.73	P0339463A
H1-2	P16403	n/d	FALSE	7	Jurkat cells	FALSE																																							21364	3	3	9.4	1.84
H1-3	P16402	n/d	FALSE	7	Jurkat cells	FALSE																																							22350	5	5	12.7	1.54
H1-4	P10412	n/d	FALSE	7	Jurkat cells	FALSE																																							21865	5	6	27.4	1.51
H1-5	P16401	n/d	FALSE	7	Jurkat cells	FALSE																																							22580	9	13	38.1	1.6
H2AFY	O75367	n/d	FALSE	7	Jurkat cells	FALSE	39617	8	8	32.8	1.03	1.05	0.78	1.03	0.93	1	0.99	1.26	0.96	1	good	30	7.01	P0336872A	not competed
H2AFZ	P0C0S5	n/d	FALSE	7	Jurkat cells	FALSE																				13553	2	2	24.2	1.58	1.51	1.43	1.24	1.38	1.64	1.62	0.99	1	1	good	30	6.62	P0339463A	not competed
H2AZ1	P0C0S5	n/d	FALSE	7	Jurkat cells	FALSE
H3-3A, H3-3B	P84243	n/d	FALSE	7	Jurkat cells	FALSE																																							15328	2	3	7.4	0.89
H4C1, H4C11, H4C12, H4C13, H4C14, H4C15, H4C16, H4C2, H4C3, H4C4, H4C5, H4C6, H4C8, H4C9	P62805	n/d	FALSE	7	Jurkat cells	FALSE
HACD2	Q6Y1H2	n/d	FALSE	7	Jurkat cells	FALSE	28368	2	2	7.9	1.17	0.68	0.86	0.9	0.98	0.88	0.87	0.93	1.1	1	weak	30	6.51	P0336872A	not competed
HACD3	Q9P035	n/d	FALSE	7	Jurkat cells	FALSE	43159	2	2	4.1	1.09	0.71	0.78	0.98	0.94	1.01	0.78	0.93	1.25	1	weak	30	7.53	P0336872A	not competed
HACL1	Q9UJ83	n/d	FALSE	7	Jurkat cells	FALSE	63728	2	2	2.9	1.03	1.04	0.99	1.1	1.06	1.09	1.08	0.96	1.17	1	good	30	6.26	P0336872A	not competed	63728	4	4	4.3	1.81	2.11	1.6	1.47	1.09	2.32	2.62	1.14	0.93	1	n.d.		6.18	P0339463A
HADH	Q16836	OXIDOREDUCTASE	FALSE	7	Jurkat cells	FALSE	42139	4	4	11.8	0.72	0.95	0.81	1	0.86	0.97	1.01	1.12	0.8	1	weak	30	6.87	P0336872A	not competed																				42139	5	6	14.6	0.77
HADHA	P40939	OXIDOREDUCTASE	FALSE	7	Jurkat cells	FALSE	82999	19	22	32.5	1.1	1.08	1.03	1.09	1.04	1.07	1.01	1.18	1.14	1	good	30	7.48	P0336872A	not competed	82999	25	27	39.4	1.63	1.9	1.56	1.41	1.05	1.77	2.26	1.27	1.08	1	good	30	7.13	P0339463A	not competed	82999	31	37	44.7	0.87
HADHB	P55084	n/d	FALSE	7	Jurkat cells	FALSE	51294	12	12	25.9	1.01	0.94	0.83	0.9	0.89	0.95	0.93	1.11	0.95	1	good	30	7.07	P0336872A	not competed	51294	3	3	5.9	1.56	1.72	1.41	1.25	1.06	1.63	1.84	1.07	1.07	1	good	30	5.76	P0339463A	not competed	51294	10	10	20.9	1.04
HAGH	Q16775	n/d	FALSE	7	Jurkat cells	FALSE	33805	4	5	10.7	1.15	0.62	1.02	1.01	1.08	0.99	0.82	1.05	1.18	1	good	30	7.62	P0336872A	not competed	33805	3	3	13.3	2.05	2.05	1.66	1.79	1.02	2.66	3.47	1.31	0.92	1	n.d.		6.25	P0339463A
HARS	P12081	n/d	FALSE	7	Jurkat cells	FALSE	57410	5	6	14.7	0.85	1.23	0.78	0.85	0.82	0.91	0.93	1.22	0.97	1	good	30	6.82	P0336872A	not competed	57410	7	7	13.8	2.39	2.28	1.84	1.39	1.01	1.84	2.01	1.22	1.13	1	n.d.		6.56	P0339463A
HARS1	P12081	n/d	FALSE	7	Jurkat cells	FALSE
HARS2	P49590	n/d	FALSE	7	Jurkat cells	FALSE
HAT1	O14929	HAT	FALSE	7	Jurkat cells	FALSE	49512	5	7	7.2	1.08	1.03	0.92	1.01	0.93	0.93	0.94	1.1	1.09	1	good	30	7.02	P0336872A	not competed	49512	5	6	10.5	2.28	2.86	2.34	1.8	1.19	2.39	2.84	1.49	1.16	1	n.d.		7.1	P0339463A
HAUS2	Q9NVX0	n/d	FALSE	7	Jurkat cells	FALSE	26933	2	2	10.2	1.04	0.96	1.05	0.98	1.12	1.09	0.92	1.12	1.13	1	good	30	6.17	P0336872A	not competed
HAUS3	Q68CZ6	n/d	FALSE	7	Jurkat cells	FALSE	69650	2	2	4.1	0.88	1	1.15	0.96	1.07	1.05	0.97	1.06	1.17	1	good	30	6.55	P0336872A	not competed
HAUS7	Q99871	n/d	FALSE	7	Jurkat cells	FALSE
HBA1, HBA2	P69905	potential contaminant	FALSE	7	Jurkat cells	FALSE	15257	5	10	34.5	1.34	1.48	1.31	1.67	1.07	1.15	1.04	1.38	1.01	1	good	30	7.78	P0336872A	not competed	15257	6	10	43	1.7	1.31	1.32	0.95	0.94	1.12	1.13	1.15	1.32	1	good	30	7.46	P0339463A	not competed	15257	4	6	23.9	0.74
HBB	P68871	potential contaminant	FALSE	7	Jurkat cells	FALSE	15998	2	2	12.9	1.04	1.1	0.99	1.16	1.05	0.94	0.99	1.07	1.12	1	good	30	6.94	P0336872A	not competed	15998	2	2	12.9	1.98	1.48	1.54	1.03	1.1	1.31	1.28	1.15	1.43	1	good	30	6.93	P0339463A	not competed
HCCS	P53701	n/d	FALSE	7	Jurkat cells	FALSE
HCFC1	P51610	n/d	FALSE	7	Jurkat cells	FALSE	213402	11	13	6.3	0.98	0.98	0.86	1	0.98	0.91	0.87	1.11	1.01	1	good	30	6.84	P0336872A	not competed	213402	13	14	7.6	2.15	2.5	2.2	1.38	0.89	1.68	1.69	1.21	1.13	1	n.d.		7.02	P0339463A
HCLS1	P14317	n/d	FALSE	7	Jurkat cells	FALSE																																							54013	4	4	9.5	1.19
HDAC1	Q13547	HDAC	FALSE	7	Jurkat cells	FALSE	55102	3	4	16.2	1.27	1.3	1.81	1.04	0.95	0.97	0.98	1.19	1.2	1	good	30	7.29	P0336872A	not competed
HDAC2	Q92769	HDAC	FALSE	7	Jurkat cells	FALSE	55364	7	7	17.4	0.9	1.08	0.84	1.01	0.98	0.86	0.89	1.08	1.09	1	good	30	6.7	P0336872A	not competed	55364	4	5	8.4	2.04	2.56	2	1.4	0.89	1.81	1.91	1.26	1.13	1	n.d.		7.1	P0339463A
HDAC3	O15379	HDAC	FALSE	7	Jurkat cells	FALSE
HDAC6	Q9UBN7	HDAC	FALSE	7	Jurkat cells	FALSE
HDGF	P51858	n/d	FALSE	7	Jurkat cells	FALSE	26788	4	4	14.6	1.16	1.12	0.66	0.91	0.82	1.03	1	1.27	0.77	1	weak	30	7.1	P0336872A	not competed																				26788	4	4	14.6	1.17
HDGFL2	Q7Z4V5	n/d	FALSE	7	Jurkat cells	FALSE	74316	3	3	4.6	1.12	0.95	0.95	0.95	0.94	1	1.01	1.21	0.96	1	good	30	6.29	P0336872A	not competed	74815	2	2	3.4	1.9	1.99	1.78	1.05	0.95	1.42	1.27	1	0.99	1	good	30	6.05	P0339463A	not competed
HDHD2	Q9H0R4	n/d	FALSE	7	Jurkat cells	FALSE																																							28536	2	2	7.3	1.02
HDHD5	Q9BXW7	n/d	FALSE	7	Jurkat cells	FALSE	46321	3	3	8.3	1.18	1.33	1.23	0.98	1.2	1.02	0.9	1.18	1.08	1	good	30	6.82	P0336872A	not competed																				46321	6	6	22.5	0.87
HDLBP	Q00341	n/d	FALSE	7	Jurkat cells	FALSE	141454	2	2	2.1	0.78	0.91	0.89	1.02	1.04	0.92	1.02	1.25	0.98	1	good	30	6.15	P0336872A	not competed																				141454	4	4	4.2	0.98
HEATR1	Q9H583	n/d	FALSE	7	Jurkat cells	FALSE	242367	3	3	1.4	1.19	1.01	0.87	0.89	0.89	0.87	1.02	1.12	0.95	1	good	30	6.13	P0336872A	not competed	242367	19	20	8.7	2.96	2.94	2.17	1.89	1.24	3.03	3.61	1.5	1.09	1	n.d.		6.66	P0339463A
HEATR3	Q7Z4Q2	n/d	FALSE	7	Jurkat cells	FALSE	74582	2	2	3.7	0.8	0.89	0.84	0.96	1	0.8	0.9	1.05	0.98	1	good	30	6.14	P0336872A	not competed
HEATR5B	Q9P2D3	n/d	FALSE	7	Jurkat cells	FALSE																				224300	6	6	3.1	2.06	2.19	1.67	1.57	1.19	2.36	2.42	1.42	1.04	1	n.d.		6.31	P0339463A
HECTD1	Q9ULT8	n/d	FALSE	7	Jurkat cells	FALSE																				289381	4	4	1.3	2.5	2.61	2.31	1.61	1.19	2.44	2.08	1.51	1.17	1	n.d.		6.17	P0339463A
HECTD4	Q9Y4D8	n/d	FALSE	7	Jurkat cells	FALSE
HELLS	Q9NRZ9	n/d	FALSE	7	Jurkat cells	FALSE																				97073	3	3	3.9	2.06	2.22	1.79	1.49	1.17	2.36	2.31	1.48	1.08	1	n.d.		6.22	P0339463A		97073	5	5	6	0.81
HELZ	P42694	n/d	FALSE	7	Jurkat cells	FALSE																				218967	15	15	8.4	2.62	2.51	1.87	1.75	1.08	2.52	2.49	1.57	1.03	1	n.d.		6.59	P0339463A
HERC1	Q15751	n/d	FALSE	7	Jurkat cells	FALSE
HERC2	O95714	n/d	FALSE	7	Jurkat cells	FALSE																				527222	63	66	13.7	1.89	1.92	1.75	1.16	1.02	1.49	1.31	1.12	1.11	1	good	30	7.18	P0339463A	not competed
HERC4	Q5GLZ8	n/d	FALSE	7	Jurkat cells	FALSE																				118561	6	6	7.4	2.22	2.31	1.94	1.43	1.09	2.14	2.14	1.36	1.15	1	n.d.		6.31	P0339463A
HERC5	Q9UII4	n/d	FALSE	7	Jurkat cells	FALSE	116851	2	2	1.7	1.05	1.03	0.92	0.93	0.84	0.97	0.81	1	0.96	1	good	30	6	P0336872A	not competed	116851	5	5	5.6	2.17	2.6	2.08	1.41	0.98	1.91	1.87	1.25	1.13	1	n.d.		6.5	P0339463A
HIBADH	P31937	OXIDOREDUCTASE	FALSE	7	Jurkat cells	FALSE	35329	3	3	13.4	0.97	0.9	0.82	1.07	1.04	0.89	0.95	1.07	0.86	1	good	30	6.02	P0336872A	not competed
HIBCH	Q6NVY1	n/d	FALSE	7	Jurkat cells	FALSE	43482	3	3	8.8	0.98	1.07	1.02	0.97	1.01	1.01	1.13	1.2	1.08	1	good	30	6.72	P0336872A	not competed																				43482	7	7	18.4	0.75
HINT1	P49773	n/d	FALSE	7	Jurkat cells	FALSE	13802	6	8	57.1	1.4	0.68	0.86	0.9	0.9	0.84	1.24	1.04	0.98	1	weak	30	7.34	P0336872A	not competed	13802	3	3	32.5	1.71	1.96	1.49	1.47	0.84	2.08	2.99	1.3	1.07	1	good	30	6.88	P0339463A	not competed
HINT2	Q9BX68	n/d	FALSE	7	Jurkat cells	FALSE	17162	2	3	21.5	0.98	0.89	0.94	1.03	1.05	1.07	0.98	1.17	0.87	1	good	30	6.46	P0336872A	not competed
HIRA	P54198	n/d	FALSE	7	Jurkat cells	FALSE																				111834	5	5	6.6	2.26	2.41	2.22	1.19	1.06	1.65	1.48	1.19	1.37	1	n.d.		6.33	P0339463A		111834	2	2	1.4	1.02
HIST1H1B	P16401	n/d	FALSE	7	Jurkat cells	FALSE																				22580	12	14	41.2	1.86	1.93	1.06	0.93	1.22	1.1	1.07	0.94	0.89	1	good	30	7.17	P0339463A	not competed
HIST1H1D	P16402	n/d	FALSE	7	Jurkat cells	FALSE																				22350	4	4	8.1	1.82	2.02	1.02	0.8	1.12	0.92	0.91	0.89	0.83	1	good	30	7.01	P0339463A	not competed
HIST1H2BK	O60814	n/d	FALSE	7	Jurkat cells	FALSE																				13890	2	2	52.4	1.34	1.23	1.09	1.08	1.51	1.33	1.27	0.86	0.92	1	good	30	7.3	P0339463A	not competed
HIST1H4A, HIST1H4B, HIST1H4C, HIST1H4D, HIST1H4E, HIST1H4F, HIST1H4H, HIST1H4I, HIST1H4J, HIST1H4K, HIST1H4L, HIST2H4A, HIST2H4B, HIST4H4	P62805	n/d	FALSE	7	Jurkat cells	FALSE																				11367	8	16	52.4	1.8	1.64	1.42	1.04	1.77	1.76	1.49	1.03	1.03	1	good	30	7.84	P0339463A	not competed
HK1	P19367	n/d	FALSE	7	Jurkat cells	FALSE	102737	9	9	11.1	1.19	0.9	0.94	1.07	1.01	1.07	0.95	1.09	1.28	1	good	30	6.86	P0336872A	not competed	102485	19	20	20.6	2.11	2.54	1.88	1.73	1.25	2.63	2.56	1.49	1.13	1	n.d.		7.25	P0339463A
HK2	P52789	n/d	FALSE	7	Jurkat cells	FALSE	102379	3	3	4.1	0.67	0.7	0.66	0.71	0.75	0.67	0.68	0.83	0.75	1	weak	30	6.29	P0336872A	not competed
HLA-A	P04439	n/d	FALSE	7	Jurkat cells	FALSE																																							40840	2	2	7.1	1.13
HLTF	Q14527	n/d	FALSE	7	Jurkat cells	FALSE	113927	2	2	2.1	0.85	1.02	0.65	0.85	0.86	0.89	0.9	1.19	1.1	1	weak	30	6.36	P0336872A	not competed
HM13	Q8TCT9	PROTEASE	FALSE	7	Jurkat cells	FALSE	41488	2	2	5	1.08	0.67	0.9	0.97	1.05	1.06	1.31	1.16	1.1	1	weak	30	6.23	P0336872A	not competed
HMBS	P08397	n/d	FALSE	7	Jurkat cells	FALSE	39330	2	2	8.3	0.91	0.9	0.89	0.95	0.82	0.87	1.16	0.92	0.95	1	good	30		P0336872A	not competed																				39330	2	2	7.5	0.89
HMCES	Q96FZ2	n/d	FALSE	7	Jurkat cells	FALSE	40574	6	6	20.3	0.73	0.92	0.78	0.83	0.79	0.95	0.95	1.12	0.8	1	weak	30	6.32	P0336872A	not competed
HMGB1	P09429	n/d	FALSE	7	Jurkat cells	FALSE	24893	6	6	22.3	0.85	1.19	0.83	1.13	0.98	1.32	1.31	1.39	0.96	1	good	30	7.18	P0336872A	not competed																				24893	7	7	38.1	1.18
HMGB2	P26583	n/d	FALSE	7	Jurkat cells	FALSE	24033	3	3	12	1.04	1.09	0.89	0.98	1.04	1.27	1.25	1.39	1.02	1	good	30	6.77	P0336872A	not competed																				24033	4	4	18.2	1.04
HMGB3	O15347	n/d	FALSE	7	Jurkat cells	FALSE																																							22980	3	3	13.5	1.4
HMGCS1	Q01581	n/d	FALSE	7	Jurkat cells	FALSE	57293	4	4	12.1	0.86	0.85	0.84	0.95	0.91	0.84	0.9	1.11	0.99	1	good	30	6.55	P0336872A	not competed	57293	5	5	9.6	1.8	2.05	1.51	1.61	1.06	2.06	2.39	1.39	1.04	1	n.d.		6.33	P0339463A
HMGN2	P05204	n/d	FALSE	7	Jurkat cells	FALSE
HNRNPA0	Q13151	n/d	FALSE	7	Jurkat cells	FALSE	30840	6	9	30.2	1.12	0.84	0.97	1.01	1.13	1.03	0.9	1.12	1.28	1	good	30	7.58	P0336872A	not competed	30840	3	5	11.8	1.53	1.96	1.54	1.31	0.95	1.74	1.8	1.12	1.11	1	good	30	7.27	P0339463A	not competed
HNRNPA1	P09651	n/d	FALSE	7	Jurkat cells	FALSE	38746	13	22	44.4	0.83	0.75	0.85	1.01	0.95	1.07	0.95	1.12	0.91	1	weak	30	8.18	P0336872A	not competed	38746	8	9	27.7	1.59	1.94	1.6	1.46	1.15	2	2.5	1.29	1.21	1	good	30	7.41	P0339463A	not competed
HNRNPA2B1	P22626	n/d	FALSE	7	Jurkat cells	FALSE	37429	13	18	37.1	0.95	0.99	0.85	0.94	0.89	1.11	1.04	1.22	0.85	1	good	30	8.07	P0336872A	not competed	37429	15	21	43.6	1.2	1.35	1.2	1.05	0.99	1.19	1.52	0.99	1.04	1	good	30	7.57	P0339463A	not competed	37429	9	11	28.6	0.83
HNRNPA3	P51991	n/d	FALSE	7	Jurkat cells	FALSE	39594	12	15	32	0.87	0.95	0.76	0.99	0.85	1	0.9	1.19	0.8	1	good	30	7.85	P0336872A	not competed	39594	12	17	33.9	1.33	1.64	1.52	1.06	0.93	1.29	1.58	0.98	1.1	1	good	30	7.32	P0339463A	not competed
HNRNPAB	Q99729	n/d	FALSE	7	Jurkat cells	FALSE	35967	8	10	18.7	1.09	1.02	1	1.08	1.15	1.07	0.93	1.09	1.16	1	good	30	7.59	P0336872A	not competed	36224	4	4	12	1.32	1.62	1.2	1.29	1.04	1.52	1.62	1.07	0.96	1	good	30	6.62	P0339463A	not competed
HNRNPC	P07910	n/d	FALSE	7	Jurkat cells	FALSE	32337	15	16	34.3	1.03	1.09	0.88	1.09	1.01	1.33	1.21	1.4	1.01	1	good	30	7.71	P0336872A	not competed	33670	11	11	27.1	1.26	1.33	1.17	1.26	1.17	1.3	1.33	1.08	0.97	1	good	30	6.91	P0339463A	not competed	33670	15	16	41.8	0.95
HNRNPD	Q14103	n/d	FALSE	7	Jurkat cells	FALSE	32834	13	18	36.6	0.99	0.94	0.99	1.1	1.13	1.12	0.9	1.13	1.14	1	good	30	8.09	P0336872A	not competed	32834	10	12	22.8	1.46	1.86	1.43	1.47	1.04	1.82	2.12	1.23	0.96	1	good	30	7.06	P0339463A	not competed	32834	15	19	29	0.83
HNRNPDL	O14979	n/d	FALSE	7	Jurkat cells	FALSE	46437	6	6	13.6	0.96	0.8	0.85	0.99	0.93	1.03	0.95	1.1	1	1	good	30	7.89	P0336872A	not competed	46437	4	4	8.1	1.39	1.75	1.4	1.61	1.08	2	2.83	1.21	0.98	1	good	30	6.91	P0339463A	not competed
HNRNPF	P52597	n/d	FALSE	7	Jurkat cells	FALSE	45671	8	13	22.4	0.92	1.15	0.95	1.01	0.98	1.01	0.98	1.19	1.14	1	good	30	7.56	P0336872A	not competed	45671	3	4	13.3	1.62	1.95	1.57	1.5	1.13	1.51	1.63	1.45	1.03	1	good	30	6.36	P0339463A	not competed
HNRNPH1	P31943	n/d	FALSE	7	Jurkat cells	FALSE	49229	6	21	43	0.96	1.06	0.89	0.91	0.96	0.96	0.89	1.03	1.09	1	good	30	7.57	P0336872A	not competed
HNRNPH3	P31942	n/d	FALSE	7	Jurkat cells	FALSE	36926	3	3	9.2	1.1	0.93	0.95	1.11	0.86	1.15	1.01	1.11	1.01	1	good	30	6.99	P0336872A	not competed	36926	4	4	15.3	1.31	1.25	1.29	1.18	1.07	1.33	1.45	1	1.04	1	good	30	6.24	P0339463A	not competed	36926	3	3	10.4	1.04
HNRNPK	P61978	n/d	FALSE	7	Jurkat cells	FALSE	48562	15	20	35	0.9	1.02	0.84	0.92	0.99	0.99	0.87	1.13	1.05	1	good	30	8.08	P0336872A	not competed																				48562	18	25	42.3	0.85
HNRNPL	P14866	n/d	FALSE	7	Jurkat cells	FALSE	64132	16	29	36	0.92	0.9	0.89	1.02	1.06	1.01	0.87	1.13	1.16	1	good	30	8.33	P0336872A	not competed	64132	17	39	37.4	2.15	2.78	2.12	1.62	1.08	2.05	2.04	1.44	1.1	1	n.d.		7.96	P0339463A
HNRNPLL	Q8WVV9	n/d	FALSE	7	Jurkat cells	FALSE	60082	5	5	3.1	1.01	0.97	0.79	1	0.98	0.88	0.87	1.1	1.14	1	good	30	6.82	P0336872A	not competed
HNRNPM	P52272	n/d	FALSE	7	Jurkat cells	FALSE	77515	21	24	28.4	1	1.08	0.87	1.05	0.97	1.05	1.05	1.23	1.01	1	good	30	7.84	P0336872A	not competed	77515	7	7	9.7	1.76	1.94	1.52	1.33	1.01	1.54	1.69	1.08	1.04	1	good	30	6.65	P0339463A	not competed
HNRNPR	O43390	n/d	FALSE	7	Jurkat cells	FALSE	70942	11	13	26.5	1.04	1.06	0.9	1.01	1	1.07	1.05	1.23	1.07	1	good	30	7.33	P0336872A	not competed	70942	13	15	34	1.52	1.79	1.6	1.17	0.93	1.5	1.51	1.08	1.13	1	good	30	7.52	P0339463A	not competed	71214	14	15	31	0.87
HNRNPU	Q00839	n/d	FALSE	7	Jurkat cells	FALSE	90583	26	48	33.1	1.1	0.95	0.95	1.04	1.09	1.02	1.01	1.21	1.36	1	good	30	8.3	P0336872A	not competed	90583	42	84	40.2	2.21	2.79	2.34	1.38	1	1.63	1.41	1.35	1.19	1	n.d.		8.62	P0339463A
HNRNPUL1	Q9BUJ2	n/d	FALSE	7	Jurkat cells	FALSE	95737	6	6	8.8	1.06	0.88	0.92	1.02	0.99	1.02	0.88	1.15	1.29	1	good	30	6.92	P0336872A	not competed
HNRNPUL2	Q1KMD3	n/d	FALSE	7	Jurkat cells	FALSE	85104	5	5	5.1	1.1	0.94	0.92	0.93	1.04	1.03	0.92	1.07	1.26	1	good	30	6.86	P0336872A	not competed
HP1BP3	Q5SSJ5	n/d	FALSE	7	Jurkat cells	FALSE	61206	10	11	16.6	1.2	1.02	0.88	1.02	0.95	0.97	0.99	1.14	1.14	1	good	30	7.4	P0336872A	not competed
HPF1	Q9NWY4	n/d	FALSE	7	Jurkat cells	FALSE	39436	2	2	6.9	0.92	1.03	0.83	0.99	0.89	0.89	0.86	1.16	1.04	1	good	30	6.85	P0336872A	not competed																				39436	5	5	18.8	0.9
HPRT1	P00492	n/d	FALSE	7	Jurkat cells	FALSE	24579	9	12	49.1	0.8	1.07	0.87	1.1	0.99	1.11	1.04	1.28	1	1	good	30	7.26	P0336872A	not competed	24579	2	2	10.6	2.72	2.98	2.42	2.4	1.57	3.59	4.97	1.97	1.37	1	n.d.		6.07	P0339463A
HSD17B10	Q99714	OXIDOREDUCTASE	FALSE	7	Jurkat cells	FALSE	26923	8	12	48.7	0.96	0.81	0.86	1	1	1	0.86	1.07	0.91	1	good	30	7.29	P0336872A	not competed	26923	2	2	6.1	1.93	2.57	1.99	1.76	1.28	2.33	2.89	1.43	1.16	1	n.d.		6.94	P0339463A
HSD17B11	Q8NBQ5	OXIDOREDUCTASE	FALSE	7	Jurkat cells	FALSE	32935	2	2	8.7	1.05	1	0.82	0.75	0.95	0.97	1.11	1.06	0.91	1	weak	30	6.21	P0336872A	not competed
HSD17B12	Q53GQ0	OXIDOREDUCTASE	FALSE	7	Jurkat cells	FALSE	34324	4	4	16.7	0.97	0.99	0.9	0.96	0.98	0.97	1.07	1.06	1.04	1	good	30	6.66	P0336872A	not competed																				34324	4	4	12.8	0.82
HSD17B4	P51659	OXIDOREDUCTASE	FALSE	7	Jurkat cells	FALSE	79685	6	6	8.2	0.95	0.88	0.87	0.99	0.99	1.09	0.91	1.12	1.1	1	good	30	6.75	P0336872A	not competed	83024	6	6	9.5	1.92	2.13	1.74	1.6	1.21	2.3	2.39	1.43	1.14	1	n.d.		6.44	P0339463A		79685	10	10	13.5	0.89
HSD17B7	P56937	OXIDOREDUCTASE	FALSE	7	Jurkat cells	FALSE																																							38206	3	3	8.8	0.88
HSDL1	Q3SXM5	n/d	FALSE	7	Jurkat cells	FALSE	37001	3	3	7.9	1.11	1	1.04	0.95	1.05	0.99	1.02	1.12	1.16	1	good	30	6.82	P0336872A	not competed	37001	3	3	9.4	1.4	1.58	1.27	1.26	1.06	1.52	1.62	1.16	0.92	1	good	30	6.2	P0339463A	not competed	37001	6	6	17	0.93
HSDL2	Q6YN16	OXIDOREDUCTASE	FALSE	7	Jurkat cells	FALSE	45394	2	2	2.4	0.85	0.99	0.83	1	0.85	1.09	0.96	1.26	0.99	1	good	30	6.69	P0336872A	not competed
HSF1	Q00613	n/d	FALSE	7	Jurkat cells	FALSE
HSP90AA1	P07900	n/d	FALSE	7	Jurkat cells	FALSE	98160	24	40	48.5	0.91	1.05	0.84	0.99	0.97	1.05	0.95	1.28	0.95	1	good	30	8.27	P0336872A	not competed
HSP90AB1	P08238	n/d	FALSE	7	Jurkat cells	FALSE	83263	23	43	30.5	0.91	1.04	0.77	0.99	0.93	1.02	0.99	1.28	0.95	1	good	30	8.41	P0336872A	not competed	83263	17	29	25.7	2.06	2.52	2.14	1.58	1.29	2.08	2.39	1.44	1.31	1	n.d.		7.84	P0339463A		83263	19	27	40.2	0.85
HSP90B1	P14625	n/d	FALSE	7	Jurkat cells	FALSE	92468	15	32	19.4	1.08	0.92	0.89	0.93	0.94	1.02	1	1.13	1.03	1	good	30	7.18	P0336872A	not competed	92468	5	5	6.4	1.73	1.74	1.45	1.31	1.28	1.7	1.73	1.14	1.13	1	good	30	6.33	P0339463A	not competed	92468	13	13	14.8	1.01
HSPA14	Q0VDF9	n/d	FALSE	7	Jurkat cells	FALSE	54794	5	5	10.8	1	0.86	0.85	0.99	0.87	0.93	0.92	1.1	0.93	1	good	30	6.04	P0336872A	not competed																				54794	9	9	15.5	0.95
HSPA1A	P0DMV8	n/d	FALSE	7	Jurkat cells	FALSE	70051	3	3	6.2	0.98	0.78	0.93	0.97	1.04	1.04	0.95	1.03	1.06	1	good	30	6.12	P0336872A	not competed
HSPA4	P34932	n/d	FALSE	7	Jurkat cells	FALSE	94330	38	48	55.6	0.99	0.97	0.87	0.97	0.96	0.95	0.91	1.17	1.11	1	good	30	7.59	P0336872A	not competed	94330	30	35	43.6	2.23	2.87	2.04	1.79	1.06	2.43	2.79	1.48	1.07	1	n.d.		7.33	P0339463A
HSPA4L	O95757	n/d	FALSE	7	Jurkat cells	FALSE	94511	6	6	6.7	1.06	1.06	0.87	1.01	0.9	0.95	0.94	1.2	1.05	1	good	30	6.59	P0336872A	not competed	94511	3	3	3.6	2.02	2.4	1.82	1.69	1.05	2.29	2.55	1.32	0.99	1	n.d.		6.18	P0339463A
HSPA5	P11021	n/d	FALSE	7	Jurkat cells	FALSE	72332	11	22	20.9	0.98	0.87	0.85	0.85	0.92	1.01	0.92	1.08	0.99	1	good	30	7.02	P0336872A	not competed	72332	4	4	8	1.77	1.67	1.45	1.12	1.12	1.57	1.33	1.04	1.08	1	good	30	6.47	P0339463A	not competed
HSPA8	P11142	n/d	FALSE	7	Jurkat cells	FALSE	70897	24	39	46.9	1.01	0.97	0.86	1.1	1.12	1.29	1.12	1.38	1.17	1	good	30	8.04	P0336872A	not competed
HSPA9	P38646	n/d	FALSE	7	Jurkat cells	FALSE	73680	13	13	22.8	1.12	1.05	0.95	1.11	1.04	1.21	1.1	1.33	1.12	1	good	30	7.09	P0336872A	not competed	73680	6	6	10.2	1.6	1.87	1.6	1.32	1.19	1.67	1.75	1.15	1.15	1	good	30	6.6	P0339463A	not competed	73680	17	17	29.6	0.94
HSPBP1	Q9NZL4	n/d	FALSE	7	Jurkat cells	FALSE	44516	3	3	12.8	0.92	1.01	1.03	0.98	0.98	0.86	0.98	1.11	1.03	1	good	30	6.34	P0336872A	not competed	44516	4	4	13.9	2	2.4	2.01	1.53	1.22	2.01	1.91	1.38	1.21	1	n.d.		6.28	P0339463A
HSPD1	P10809	n/d	FALSE	7	Jurkat cells	FALSE	61054	44	110	73.8	0.96	1.07	0.82	0.95	0.91	1	0.9	1.15	0.94	1	good	30	8.25	P0336872A	not competed	61054	30	36	50.1	1.44	1.75	1.42	1.35	1.04	1.72	1.87	1.24	1.04	1	good	30	7.69	P0339463A	not competed	61054	32	43	56.9	0.83
HSPE1	P61604	n/d	FALSE	7	Jurkat cells	FALSE	10932	2	17	39.2	0.95	0.84	0.81	0.79	0.8	0.89	0.93	0.87	0.86	1	good	30	7.14	P0336872A	not competed
HSPH1	Q92598	n/d	FALSE	7	Jurkat cells	FALSE	96864	16	18	23	1.07	0.91	0.94	1.04	1.04	1.05	0.93	1.15	1.21	1	good	30	7.06	P0336872A	not competed	97459	8	8	11.3	1.97	2.45	1.83	1.76	1.15	2.39	2.51	1.48	1.03	1	n.d.		6.84	P0339463A		96864	19	21	28.2	0.9
HTATSF1	O43719	n/d	FALSE	7	Jurkat cells	FALSE
HTT	P42858	n/d	FALSE	7	Jurkat cells	FALSE	347599	3	3	0.8	1.21	1.01	0.93	1.04	0.92	0.93	0.97	1.03	1.2	1	good	30	6.11	P0336872A	not competed	347599	32	32	12	2.69	2.68	1.99	1.79	1.19	2.66	2.98	1.57	1.05	1	n.d.		7.31	P0339463A
HUS1	O60921	n/d	FALSE	7	Jurkat cells	FALSE
HUWE1	Q7Z6Z7	n/d	FALSE	7	Jurkat cells	FALSE	481885	20	20	6	1.18	0.99	0.87	0.97	0.95	0.91	0.9	1.1	1.1	1	good	30	7	P0336872A	not competed	481885	61	62	14.7	3.17	3.56	2.47	1.97	1.22	2.54	2.24	1.7	1.08	1	n.d.		7.16	P0339463A
IAH1	Q2TAA2	n/d	FALSE	7	Jurkat cells	FALSE	27598	3	3	14.9	0.93	0.82	0.86	0.96	0.95	0.95	0.88	1.08	0.92	1	good	30	6.33	P0336872A	not competed
IARS	P41252	n/d	FALSE	7	Jurkat cells	FALSE	144496	30	39	27.3	1.07	0.74	0.87	1.01	0.98	0.92	0.79	1.01	1.13	1	weak	30	7.79	P0336872A	not competed	144496	55	86	41	2.84	3.61	2.53	2.6	1.36	3.79	3.91	2.17	1.09	1	n.d.		7.94	P0339463A
IARS1	P41252	n/d	FALSE	7	Jurkat cells	FALSE
IARS2	Q9NSE4	n/d	FALSE	7	Jurkat cells	FALSE	113790	15	16	20.2	1	1.09	0.84	1	0.9	0.89	0.9	1.12	0.99	1	good	30	6.99	P0336872A	not competed	113790	15	16	18.3	2.01	2.35	2.04	1.49	1.05	2.12	2.5	1.31	1.08	1	n.d.		7.03	P0339463A
IBTK	Q9P2D0	n/d	FALSE	7	Jurkat cells	FALSE
ICK	Q9UPZ9	KINASE	TRUE	7	Jurkat cells	TRUE	71426	5	5	10.4	0.9	0.99	0.97	1.01	0.98	0.92	0.93	1.01	1.02	1	good	30	6.53	P0336872A	not competed
IDE	P14735	PROTEASE	FALSE	7	Jurkat cells	FALSE	117967	9	10	7.3	1.08	0.96	1.01	1.07	1.07	1.03	1.08	1.2	1.15	1	good	30	6.54	P0336872A	not competed	117967	7	7	7	2.68	2.53	1.84	1.89	1.23	2.86	3.33	1.56	0.99	1	n.d.		6.49	P0339463A
IDH1	O75874	OXIDOREDUCTASE	FALSE	7	Jurkat cells	FALSE	46659	4	4	8.9	0.81	0.79	0.72	0.88	0.89	0.88	0.73	0.96	0.93	1	weak	30	6.53	P0336872A	not competed
IDH2	P48735	OXIDOREDUCTASE	FALSE	7	Jurkat cells	FALSE	50909	24	35	56.6	1.03	1.13	0.96	1.13	1.08	1.05	0.96	1.25	1.2	1	good	30	8	P0336872A	not competed	50909	18	28	47.6	1.92	2.64	2.03	1.89	1.13	2.77	3.13	1.62	1.13	1	n.d.		7.7	P0339463A
IDH3A	P50213	OXIDOREDUCTASE	FALSE	7	Jurkat cells	FALSE	39591	4	4	13.7	1.11	1.09	0.84	0.96	0.81	0.84	0.98	1.17	1.01	1	good	30	6.69	P0336872A	not competed	39591	4	4	9.3	1.7	1.81	1.51	1.31	1.09	1.67	1.67	1.18	1.07	1	good	30	6.36	P0339463A	not competed
IDH3B	O43837	OXIDOREDUCTASE	FALSE	7	Jurkat cells	FALSE	42183	4	5	11.4	0.99	1.24	0.95	1.07	1.08	1.03	1.07	1.31	1.2	1	good	30	6.59	P0336872A	not competed	42183	3	3	8.1	1.72	1.89	1.73	1.35	1.16	1.82	1.82	1.2	1.03	1	good	30	6.53	P0339463A	not competed
IDI1	Q13907	n/d	FALSE	7	Jurkat cells	FALSE	26319	4	4	20.3	1.09	0.91	0.92	1	1	0.88	0.88	0.98	1.16	1	good	30	6.67	P0336872A	not competed
IFI16	Q16666	n/d	FALSE	7	Jurkat cells	FALSE	88255	18	23	27.5	1.07	0.83	0.88	1.04	1.04	0.98	0.9	1.11	1.1	1	good	30	7.31	P0336872A	not competed	88255	21	24	29.2	2.16	2.78	2.24	1.51	1.07	1.96	1.93	1.35	1.29	1	n.d.		7.3	P0339463A
IFT27	Q9BW83	n/d	FALSE	7	Jurkat cells	FALSE
IGBP1	P78318	n/d	FALSE	7	Jurkat cells	FALSE	39221	3	4	9.1	0.97	1.18	0.87	1.04	1.02	0.99	0.89	1.07	0.99	1	good	30	6.38	P0336872A	not competed
IGF2BP1	Q9NZI8	n/d	FALSE	7	Jurkat cells	FALSE
IGF2BP3	O00425	n/d	FALSE	7	Jurkat cells	FALSE	63704	3	3	7.1	1.05	0.81	1.02	1.07	1.12	0.99	1.15	1.02	1.18	1	good	30	6.17	P0336872A	not competed																				63704	7	7	15	0.84
IGF2R	P11717	n/d	FALSE	7	Jurkat cells	FALSE	274372	2	2	0.7	1.1	0.93	0.97	0.91	0.87	0.97	0.96	1.26	0.93	1	good	30	6.09	P0336872A	not competed
IGHMBP2	P38935	n/d	FALSE	7	Jurkat cells	FALSE
IK	Q13123	n/d	FALSE	7	Jurkat cells	FALSE																																							65601	2	2	3.8	0.96
IKBKB	O14920	KINASE	TRUE	7	Jurkat cells	FALSE
IKZF1	Q13422	n/d	FALSE	7	Jurkat cells	FALSE	57528	4	4	9.4	0.85	0.97	0.84	0.98	0.88	0.91	0.86	1.12	1.13	1	good	30	6.91	P0336872A	not competed
IKZF2	Q9UKS7	n/d	FALSE	7	Jurkat cells	FALSE																																							59573	3	3	3.8	0.93
ILF2	Q12905	n/d	FALSE	7	Jurkat cells	FALSE	43062	8	11	27.2	0.87	1.09	0.92	1.12	1.11	1.04	0.91	1.18	1.03	1	good	30	7.12	P0336872A	not competed	43062	4	4	18.2	1.99	2.57	2.15	1.92	1.32	2.71	2.99	1.62	1.23	1	n.d.		6.45	P0339463A		43062	12	15	28.2	0.91
ILF3	Q12906	n/d	FALSE	7	Jurkat cells	FALSE	95807	12	13	18.6	0.98	0.95	0.9	0.94	0.91	0.98	0.94	1.13	1.07	1	good	30	7.43	P0336872A	not competed
ILK	Q13418	KINASE	TRUE	7	Jurkat cells	FALSE	51419	5	5	9.5	1.05	0.76	0.88	1	0.99	0.95	0.85	1.12	1.11	1	good	30	6.62	P0336872A	not competed	51419	3	3	6.6	1.17	1.63	1.44	1.14	1.05	1.52	1.53	1.11	1.06	1	good	30	6.19	P0339463A	not competed
ILKAP	Q9H0C8	PHOSPHATASE	FALSE	7	Jurkat cells	FALSE	42906	3	3	6.6	0.87	1.21	0.78	0.91	0.95	0.98	1.1	1.26	1	1	good	30	6.82	P0336872A	not competed	42906	4	4	13	1.58	1.95	1.54	1.07	0.92	1.38	1.29	0.93	1.15	1	good	30	6.18	P0339463A	not competed	42906	9	9	22.2	0.99
ILVBL	A1L0T0	n/d	FALSE	7	Jurkat cells	FALSE
IMMT	Q16891	n/d	FALSE	7	Jurkat cells	FALSE	82624	5	5	5.9	1.08	0.87	0.93	1.05	1.06	1.18	1.03	1.28	1.1	1	good	30	6.44	P0336872A	not competed																				83677	5	5	6.9	0.92
IMPA1	P29218	n/d	FALSE	7	Jurkat cells	FALSE																				36694	4	4	20.6	2.16	2.64	1.83	1.99	1.13	2.88	4.15	1.48	0.93	1	n.d.		6.43	P0339463A
IMPDH1	P20839	OXIDOREDUCTASE	FALSE	7	Jurkat cells	FALSE																																							64319	2	2	3.7	0.94
IMPDH2	P12268	OXIDOREDUCTASE	FALSE	7	Jurkat cells	FALSE	55804	17	22	41.8	0.74	0.82	0.74	0.89	1.02	0.96	0.87	1.13	1.19	1	weak	30	7.6	P0336872A	not competed	55804	12	17	35.2	1.7	2.25	1.91	1.67	1.09	2.34	2.72	1.43	1.07	1	n.d.		7.3	P0339463A
INF2	Q27J81	n/d	FALSE	7	Jurkat cells	FALSE	135623	2	2	2	1.15	1.22	0.93	1.05	1.28	0.95	1.12	1.22	1.22	1	good	30	5.9	P0336872A	not competed																				135623	2	2	1.8	0.78
INO80	Q9ULG1	n/d	FALSE	7	Jurkat cells	FALSE																				176751	2	2	1	3.57	3.51	2.58	1.65	1.46	3	2.55	1.79	1.8	1	n.d.		5.48	P0339463A
INPP4A	Q96PE3	n/d	FALSE	7	Jurkat cells	FALSE	109955	3	3	3.9	0.95	0.96	0.85	1.09	1.1	0.97	0.82	0.83	0.91	1	good	30	5.75	P0336872A	not competed
INPP5B	P32019	n/d	FALSE	7	Jurkat cells	FALSE	112851	4	4	4.2	1.3	1.39	1.16	1.06	1.07	0.9	0.97	1.06	1.25	1	good	30	6.39	P0336872A	not competed	112851	3	3	3.8	1.67	2.11	1.8	1.46	1.06	2.22	2.43	1.41	1.22	1	n.d.		6.04	P0339463A
INTS1	Q8N201	n/d	FALSE	7	Jurkat cells	FALSE																				244295	22	22	11.4	2.47	2.27	1.77	1.54	1.1	2.44	2.64	1.36	1.01	1	n.d.		6.65	P0339463A
INTS11	Q5TA45	n/d	FALSE	7	Jurkat cells	FALSE	68146	2	2	3.5	1.09	1.03	1.16	1.09	1.11	0.87	1.11	1.25	1.23	1	good	30	6.13	P0336872A	not competed	68146	3	3	4.2	1.8	2.09	1.66	1.49	0.94	2.06	2.43	1.12	0.94	1	n.d.		6.05	P0339463A
INTS13	Q9NVM9	n/d	FALSE	7	Jurkat cells	FALSE	80224	6	6	10.3	1.09	1.02	0.91	1.05	1.11	1.04	1	1.23	1.17	1	good	30	6.49	P0336872A	not competed
INTS14	Q96SY0	n/d	FALSE	7	Jurkat cells	FALSE
INTS2	Q9H0H0	n/d	FALSE	7	Jurkat cells	FALSE																				134322	3	3	2.2	2.44	2.33	1.92	1.52	1.09	2.27	2.43	1.36	1.12	1	n.d.		6.32	P0339463A
INTS3	Q68E01	n/d	FALSE	7	Jurkat cells	FALSE
INTS5	Q6P9B9	n/d	FALSE	7	Jurkat cells	FALSE																				107994	6	6	7	2.23	2.85	2.24	2.01	1.39	3.14	3.67	1.64	1.09	1	n.d.		6.47	P0339463A
INTS8	Q75QN2	n/d	FALSE	7	Jurkat cells	FALSE																				113087	3	3	2.9	1.83	1.79	1.4	1.24	0.97	1.62	1.96	1.13	0.92	1	good	30	6.33	P0339463A	not competed
INTS9	Q9NV88	n/d	FALSE	7	Jurkat cells	FALSE	73814	7	7	14.9	1.15	1.12	0.85	0.99	0.98	1	0.91	1.16	1.12	1	good	30	7.13	P0336872A	not competed	73814	10	11	13.7	2.59	3.12	2.2	2	1.09	2.76	3.15	1.67	1.12	1	n.d.		6.91	P0339463A
IP6K1	Q92551	n/d	FALSE	7	Jurkat cells	FALSE
IPO11	Q9UI26	n/d	FALSE	7	Jurkat cells	FALSE																				117006	5	5	5.7	1.75	2.28	1.74	1.44	1.03	2.23	2.34	1.25	0.93	1	n.d.		6.41	P0339463A
IPO4	Q8TEX9	n/d	FALSE	7	Jurkat cells	FALSE	118900	7	7	8.2	0.99	0.91	0.73	0.87	0.89	0.88	0.93	1.02	0.93	1	weak	30	6.71	P0336872A	not competed	118900	7	7	8.2	2.17	2.68	1.98	1.68	1.22	2.71	2.89	1.46	1.09	1	n.d.		6.59	P0339463A
IPO5	O00410	n/d	FALSE	7	Jurkat cells	FALSE	125544	24	28	26.9	1.02	0.89	0.84	1	0.98	0.88	0.89	1.06	0.97	1	good	30	7.52	P0336872A	not competed	125544	23	26	22.2	2.23	2.82	2.12	2.13	1.28	3.28	4.41	1.74	1.08	1	n.d.		7.32	P0339463A
IPO7	O95373	n/d	FALSE	7	Jurkat cells	FALSE	119515	3	3	5.7	0.91	0.87	0.94	0.94	1.11	0.9	0.86	1.02	1.11	1	good	30	6.11	P0336872A	not competed	119515	8	8	11.7	2.32	2.78	2.01	2.11	1.32	3.1	3.16	1.71	0.97	1	n.d.		6.5	P0339463A
IPO8	O15397	n/d	FALSE	7	Jurkat cells	FALSE																				119937	4	4	4.7	2.52	2.51	2.28	1.87	1.52	3.1	3.34	1.59	1.16	1	n.d.		6.08	P0339463A
IPO9	Q96P70	n/d	FALSE	7	Jurkat cells	FALSE
IQGAP1	P46940	n/d	FALSE	7	Jurkat cells	FALSE	189250	4	4	2.2	1.18	1.06	0.96	1.04	0.99	1.07	1.15	1.26	1.27	1	good	30	6.14	P0336872A	not competed	189250	9	9	6.9	2.1	2.13	1.76	1.45	1.16	2.2	1.96	1.45	1.01	1	n.d.		6.61	P0339463A
IRAK1	P51617	KINASE	TRUE	7	Jurkat cells	TRUE	76536	9	10	18.1	0.88	0.97	1	1.01	0.93	0.96	0.99	0.98	0.92	1	good	30	7.3	P0336872A	not competed	76536	6	6	9	1.03	1.11	1.09	1.15	1.11	1.04	1.07	1.04	1.02	1	good	30	6.93	P0339463A	not competed	76536	8	8	13.8	0.65
IRAK4	Q9NWZ3	KINASE	TRUE	7	Jurkat cells	TRUE	51529	11	14	25.7	0.71	0.97	0.98	1.02	0.97	1	1.06	0.94	0.83	1	weak	30	7.34	P0336872A	not competed	51529	6	7	13.3	0.75	0.96	0.97	1.05	1.05	0.99	1.07	1.01	0.95	1	good	30	6.74	P0339463A	not competed	51529	9	9	20.2	0.54
IRF2BP1	Q8IU81	n/d	FALSE	7	Jurkat cells	FALSE
IRF2BP2	Q7Z5L9	n/d	FALSE	7	Jurkat cells	FALSE
ISCU	Q9H1K1	n/d	FALSE	7	Jurkat cells	FALSE	17999	3	3	14.4	0.77	1.13	0.7	0.9	0.83	1	0.93	1.19	0.83	1	weak	30	7.02	P0336872A	not competed
ISOC1	Q96CN7	n/d	FALSE	7	Jurkat cells	FALSE	32236	4	4	16.1	0.84	0.92	0.86	0.99	0.86	1.01	0.92	1.23	0.86	1	good	30	6.72	P0336872A	not competed
IST1	P53990	n/d	FALSE	7	Jurkat cells	FALSE	41565	2	2	4.4	0.96	1.23	0.8	1.02	0.99	1.03	1.08	1.26	0.79	1	good	30	6.17	P0336872A	not competed
ITCH	Q96J02	n/d	FALSE	7	Jurkat cells	FALSE
ITK	Q08881	KINASE	TRUE	7	Jurkat cells	TRUE	71830	32	67	54.8	1.07	0.84	1.21	1.05	1.11	1.09	0.9	0.93	1.33	1	good	30	8.39	P0336872A	not competed	71830	41	90	58.9	0.78	0.87	0.92	1.01	1.02	0.94	0.85	1.06	0.97	1	good	30	8.63	P0339463A	not competed	71830	28	44	44	0.92
ITPA	Q9BY32	n/d	FALSE	7	Jurkat cells	FALSE	21445	3	3	18	1.07	1.19	0.84	1.03	0.94	0.91	0.95	1.2	1.03	1	good	30	6.39	P0336872A	not competed																				21445	3	4	25.8	0.98
ITPR2	Q14571	n/d	FALSE	7	Jurkat cells	FALSE	308060	2	2	0.9	1.25	1.09	1.04	1.08	0.86	1.04	0.95	1.23	1.18	1	good	30	5.95	P0336872A	not competed
IVD	P26440	OXIDOREDUCTASE	FALSE	7	Jurkat cells	FALSE	46319	8	10	17.6	1.06	1.17	0.91	1.11	1.06	1.09	1.04	1.25	1.19	1	good	30	6.9	P0336872A	not competed																				46319	9	9	20.9	0.87
IVNS1ABP	Q9Y6Y0	n/d	FALSE	7	Jurkat cells	FALSE	71729	3	3	5	0.91	0.96	0.73	0.88	0.81	0.8	0.83	1.03	0.89	1	weak	30	6.47	P0336872A	not competed
JAK1	P23458	KINASE	TRUE	7	Jurkat cells	FALSE																				133276	6	6	6.1	1.17	1.35	1.19	1.23	1.11	1.79	1.91	1.2	1.06	1	good	30	6.19	P0339463A	not competed
JAK3	P52333	KINASE	TRUE	7	Jurkat cells	FALSE
JARID2	Q92833	n/d	FALSE	7	Jurkat cells	FALSE																				138733	5	5	4.6	2.14	2.15	2.06	1.1	0.88	1.33	1.16	0.92	1.16	1	n.d.		6.24	P0339463A
JUP	P14923	n/d	FALSE	7	Jurkat cells	FALSE																				81744	14	14	33.2	4.38	1.32	0.71	0.72	0.78	1.01	0.87	0.89	0.97	1	weak	30	6.8	P0339463A	not competed
KARS	Q15046	n/d	FALSE	7	Jurkat cells	FALSE	68047	14	19	24.6	1.02	1.21	0.89	1.04	0.97	0.97	1.02	1.24	1.05	1	good	30	7.63	P0336872A	not competed
KARS1	Q15046	n/d	FALSE	7	Jurkat cells	FALSE
KAT7	O95251	HAT	FALSE	7	Jurkat cells	FALSE
KAT8	Q9H7Z6	HAT	FALSE	7	Jurkat cells	FALSE																				53085	2	2	3.3	1.86	2.35	1.79	1.62	0.96	2.36	2.81	1.21	0.92	1	n.d.		6.55	P0339463A
KATNB1	Q9BVA0	n/d	FALSE	7	Jurkat cells	FALSE	72333	2	2	2.6	1.45	1.15	1.17	1.31	1.2	1.07	1.1	1.09	1.3	1	good	30	6.06	P0336872A	not competed
KBTBD7	Q8WVZ9	n/d	FALSE	7	Jurkat cells	FALSE	77163	2	2	1.6	1.04	0.83	0.87	1.13	1.06	0.94	0.81	0.92	0.97	1	good	30	5.98	P0336872A	not competed	77163	2	2	2.8	2.44	2.76	2.1	1.49	1.28	2.26	2.24	1.44	1.54	1	n.d.		5.96	P0339463A
KCNAB2	Q13303	OXIDOREDUCTASE	FALSE	7	Jurkat cells	FALSE	46526	3	3	7.9	1.14	1.14	1.17	1.1	0.99	0.98	1.13	1.3	1.1	1	good	30	6.5	P0336872A	not competed
KDELR1	P24390	n/d	FALSE	7	Jurkat cells	FALSE
KDM1A	O60341	OXIDOREDUCTASE	FALSE	7	Jurkat cells	FALSE	92902	5	5	6	1.01	0.96	0.95	1.02	1	0.99	0.93	1.17	1.22	1	good	30	6.23	P0336872A	not competed	92902	10	10	12.9	2.59	2.91	2.3	1.56	1.19	2.04	1.71	1.45	1.11	1	n.d.		6.92	P0339463A
KDM1B	Q8NB78	OXIDOREDUCTASE	FALSE	7	Jurkat cells	FALSE																				92097	2	2	2.4	2	2.46	1.92	1.36	0.82	2.08	1.93	1.2	0.88	1	n.d.		6.35	P0339463A
KDM2A	Q9Y2K7	OXIDOREDUCTASE	FALSE	7	Jurkat cells	FALSE	132791	3	3	2.5	1.46	1.09	0.93	1.14	0.97	0.96	1.07	1.26	1.09	1	good	30	6.43	P0336872A	not competed
KDM3A	Q9Y4C1	OXIDOREDUCTASE	FALSE	7	Jurkat cells	FALSE
KDSR	Q06136	OXIDOREDUCTASE	FALSE	7	Jurkat cells	FALSE
KHDRBS1	Q07666	n/d	FALSE	7	Jurkat cells	FALSE	48227	5	6	10.6	0.81	0.88	0.83	1.04	1.07	1.27	1.02	1.31	1.13	1	good	30	6.78	P0336872A	not competed	48227	4	4	7.9	1.49	1.65	1.32	1.14	1.01	1.35	1.32	1.06	1.11	1	good	30	6.63	P0339463A	not competed	48227	7	7	17.2	1.09
KHSRP	Q92945	n/d	FALSE	7	Jurkat cells	FALSE	73114	13	14	27.3	0.97	0.89	0.9	0.99	0.93	0.94	0.84	1.03	1.04	1	good	30	7.49	P0336872A	not competed	73114	18	19	31.5	1.49	1.67	1.54	1.1	0.94	1.39	1.51	1.02	1.11	1	good	30	6.94	P0339463A	not competed	73114	17	17	26.7	1.02
KIF11	P52732	n/d	FALSE	7	Jurkat cells	FALSE	119158	3	3	3.5	1.05	0.99	0.98	1.12	1.06	0.98	0.99	1.32	1.08	1	good	30	6.09	P0336872A	not competed
KIF15	Q9NS87	n/d	FALSE	7	Jurkat cells	FALSE																																							160159	3	3	2	0.88
KIF21B	O75037	n/d	FALSE	7	Jurkat cells	FALSE
KIF2A	O00139	n/d	FALSE	7	Jurkat cells	FALSE	84088	5	5	7.1	1.05	0.91	0.91	1.06	0.95	1.01	0.92	1.21	1.17	1	good	30	6.72	P0336872A	not competed
KIF2C	Q99661	n/d	FALSE	7	Jurkat cells	FALSE	81312	5	5	12	0.91	0.87	0.84	1.06	0.95	0.91	0.79	1.09	1.13	1	good	30	7.16	P0336872A	not competed	81312	2	2	2.8	2.87	3.3	2.58	2.72	1.21	3.85	4.26	1.95	1.61	1	n.d.		6.15	P0339463A
KIF3A	Q9Y496	n/d	FALSE	7	Jurkat cells	FALSE																																							80040	2	2	3.4	0.97
KIF4A	O95239	n/d	FALSE	7	Jurkat cells	FALSE	139879	2	2	1.6	1.04	0.93	0.98	0.95	0.98	1.01	0.99	1.13	1.12	1	good	30	6.06	P0336872A	not competed
KIF5B	P33176	n/d	FALSE	7	Jurkat cells	FALSE	109684	11	11	13.4	0.93	1.11	0.94	1.02	1	1.03	1.02	1.13	1.02	1	good	30	7.2	P0336872A	not competed	109684	23	23	23.2	1.42	1.62	1.58	1.04	0.97	1.16	1.22	0.95	1.13	1	good	30	6.97	P0339463A	not competed	109684	22	23	22.2	0.94
KIFC1	Q9BW19	n/d	FALSE	7	Jurkat cells	FALSE																																							73747	4	4	6.8	0.95
KLC1	Q07866	n/d	FALSE	7	Jurkat cells	FALSE																																							72397	2	2	3	0.85
KLHDC4	Q8TBB5	n/d	FALSE	7	Jurkat cells	FALSE	57891	2	2	4.6	0.74	0.91	1.15	0.93	1.07	0.89	0.95	0.66	1.01	1	weak	30	5.72	P0336872A	not competed
KLHL7	Q8IXQ5	n/d	FALSE	7	Jurkat cells	FALSE	65991	2	2	2.4	1.21	1.24	0.98	0.98	0.86	0.95	0.92	0.98	0.96	1	good	30	6.16	P0336872A	not competed
KNTC1	P50748	n/d	FALSE	7	Jurkat cells	FALSE																				250746	6	6	3	2.42	2.34	1.82	1.77	1.29	2.73	2.73	1.57	1.09	1	n.d.		6.06	P0339463A		250746	3	3	1	0.85
KPNA1	P52294	n/d	FALSE	7	Jurkat cells	FALSE	60221	3	3	7.8	3.18	1.03	0.81	0.98	0.95	0.86	0.94	1.19	1.15	1	good	30	6.1	P0336872A	not competed	60221	7	8	12.5	2.2	2.76	2.23	1.77	1.23	2.52	2.53	1.56	1.16	1	n.d.		6.6	P0339463A
KPNA2	P52292	n/d	FALSE	7	Jurkat cells	FALSE	57861	3	3	9.3	0.89	0.8	0.91	0.99	0.86	1.04	0.89	1.08	0.98	1	good	30	6.81	P0336872A	not competed	57861	7	7	10.8	1.81	1.93	1.68	1.3	1.02	1.87	1.95	1.19	1.07	1	good	30	6.22	P0339463A	not competed
KPNA3	O00505	n/d	FALSE	7	Jurkat cells	FALSE																																							57810	3	3	7.3	0.95
KPNB1	Q14974	n/d	FALSE	7	Jurkat cells	FALSE	97169	12	13	16	0.95	1.01	0.83	0.98	0.98	1	0.98	1.2	1.02	1	good	30	7.18	P0336872A	not competed	97169	19	23	22.3	2.07	2.44	1.96	1.68	1.15	2.44	2.68	1.44	1.11	1	n.d.		7.08	P0339463A
KPRP	Q5T749	n/d	FALSE	7	Jurkat cells	TRUE																				64135	7	8	10.7	4.25	1.23	0.49	0.6	0.73	0.64	0.96	0.92	0.7	1	weak	30	7.21	P0339463A	not competed
KRT1	P04264	contaminant	FALSE	7	Jurkat cells	FALSE
KRT10	P13645	contaminant	FALSE	7	Jurkat cells	FALSE	58826	22	39	42	1.48	0.21	1.01	0.45	0.49	0.29	0.26	0.4	0.69	1	weak	30	8.61	P0336872A	not competed
KRT14	P02533	contaminant	FALSE	7	Jurkat cells	FALSE
KRT16	P08779	contaminant	FALSE	7	Jurkat cells	FALSE																				51267	13	21	46.3	4.05	0.28	0.18	0.19	0.31	0.32	0.22	0.3	0.41	1	weak	30	7.34	P0339463A	not competed
KRT5	P13647	contaminant	FALSE	7	Jurkat cells	FALSE
KRT9	P35527	contaminant	FALSE	7	Jurkat cells	FALSE
KTI12	Q96EK9	n/d	FALSE	7	Jurkat cells	FALSE	38615	2	2	10.5	0.89	0.95	0.83	0.85	0.82	0.95	0.74	0.99	0.97	1	weak	30	6.25	P0336872A	not competed
KYAT3	Q6YP21	n/d	FALSE	7	Jurkat cells	FALSE	51400	5	5	11	1.04	0.96	1	1.12	1.17	1.03	1	1.23	1.13	1	good	30	6.42	P0336872A	not competed
L2HGDH	Q9H9P8	OXIDOREDUCTASE	FALSE	7	Jurkat cells	FALSE	48505	4	4	10.2	1.2	1.15	0.92	1.21	1.1	0.96	1.14	1.23	1.12	1	good	30	6.11	P0336872A	not competed																				50315	4	4	10.2	0.89
LAMTOR5	O43504	n/d	FALSE	7	Jurkat cells	FALSE	9614	2	2	26.4	1.13	1.03	1.02	1.09	1.07	1.02	0.92	1.25	1.23	1	good	30	6.93	P0336872A	not competed
LANCL1	O43813	n/d	FALSE	7	Jurkat cells	FALSE	45283	6	6	16	0.86	0.87	0.75	0.91	0.96	0.93	0.79	1.08	1.16	1	weak	30	7.09	P0336872A	not competed
LANCL2	Q9NS86	n/d	FALSE	7	Jurkat cells	FALSE	50854	2	2	7.8	0.85	0.74	1.01	1.01	1.01	1.02	0.92	0.99	0.91	1	weak	30	5.98	P0336872A	not competed
LAP3	P28838	PROTEASE	FALSE	7	Jurkat cells	FALSE
LARP1	Q6PKG0	n/d	FALSE	7	Jurkat cells	FALSE	123509	2	2	1.7	1.19	1	0.9	1.08	0.96	1.2	1	1.13	1.02	1	good	30	6.2	P0336872A	not competed
LARP4	Q71RC2	n/d	FALSE	7	Jurkat cells	FALSE																																							81243	4	4	6.4	1.05
LARP4B	Q92615	n/d	FALSE	7	Jurkat cells	FALSE																																							80551	2	2	1.4	0.82
LARS	Q9P2J5	n/d	FALSE	7	Jurkat cells	FALSE	134465	28	32	27.3	1.09	0.87	0.93	1.02	1.07	0.93	0.81	1.01	1.22	1	good	30	7.53	P0336872A	not competed	134465	50	74	41.2	3.09	3.92	2.36	3.64	1.58	6.1	7.16	2.68	1.01	1	n.d.		7.74	P0339463A
LARS2	Q15031	n/d	FALSE	7	Jurkat cells	FALSE																				101975	7	7	6.8	1.82	2.08	1.7	1.28	0.97	2.01	2.18	1.17	1.03	1	n.d.		6.29	P0339463A
LAS1L	Q9Y4W2	n/d	FALSE	7	Jurkat cells	FALSE																				83064	3	3	1.9	1.84	1.96	1.88	1.16	1.15	1.57	1.42	1.1	1.4	1	good	30	6.14	P0339463A	not competed	83064	2	2	2.3	1.3
LASP1	Q14847	n/d	FALSE	7	Jurkat cells	FALSE	29717	9	12	39.1	0.87	1.36	0.72	0.92	0.85	0.95	0.98	1.24	0.9	1	weak	30	7.63	P0336872A	not competed	29717	7	7	21.8	1.52	1.97	1.68	1.03	0.72	1.16	1.45	0.89	1.07	1	weak	30	6.83	P0339463A	not competed	29717	9	10	27.6	0.93
LATS1	O95835	KINASE	TRUE	7	Jurkat cells	FALSE																				126868	4	4	2.7	1.16	1.03	1	0.84	0.88	0.87	0.81	0.98	1.06	1	good	30	6.36	P0339463A	not competed
LBR	Q14739	n/d	FALSE	7	Jurkat cells	FALSE	70702	2	2	2.9	0.87	0.66	0.69	0.87	0.86	0.89	0.79	0.91	1.17	1	weak	30	7.09	P0336872A	not competed	70702	5	5	8.3	2.08	2.46	1.85	1.51	1.16	2.06	2.34	1.38	1.12	1	n.d.		6.91	P0339463A
LCK	P06239	KINASE	TRUE	7	Jurkat cells	TRUE	61189	15	24	43	0.14	0.12	0.11	0.14	0.23	0.5	0.79	0.92	0.89	1	good	0.01	7.92	P0336872A	8.17	61189	15	19	42	0.08	0.09	0.07	0.07	0.18	0.45	0.71	0.98	0.83	1	good	0.01	7.64	P0339463A	8.27	61189	8	11	22.2	0.12
LCMT1	Q9UIC8	MT	FALSE	7	Jurkat cells	FALSE	41105	3	3	9.3	0.96	0.98	0.7	0.96	0.84	0.91	1.04	1.24	0.87	1	weak	30	6.44	P0336872A	not competed
LCP1	P13796	n/d	FALSE	7	Jurkat cells	FALSE	70288	24	32	45.9	1.01	0.97	0.92	1.05	1.09	1.01	1	1.22	1.07	1	good	30	7.71	P0336872A	not competed	70288	24	30	38.9	1.88	2.33	1.81	1.5	0.95	2.03	2.45	1.27	1.02	1	n.d.		7.41	P0339463A
LDAH	Q9H6V9	n/d	FALSE	7	Jurkat cells	FALSE																																							37989	3	3	9.2	0.83
LDB1	Q86U70	n/d	FALSE	7	Jurkat cells	FALSE																																							46532	4	4	11.7	1.02
LDHA	P00338	OXIDOREDUCTASE	FALSE	7	Jurkat cells	FALSE	39837	15	21	38.6	0.92	1.2	0.82	1.02	0.94	1.01	0.99	1.35	1	1	good	30	8.53	P0336872A	not competed	39837	15	20	44.6	1.79	2.41	1.84	1.69	1.1	2.21	2.65	1.42	1.01	1	n.d.		7.8	P0339463A
LDHB	P07195	OXIDOREDUCTASE	FALSE	7	Jurkat cells	FALSE	36638	17	29	48.5	0.92	1.12	0.84	1.02	0.98	1.05	1.01	1.33	1.14	1	good	30	8.29	P0336872A	not competed	36638	13	19	35.6	1.79	2.55	2.01	1.61	1.09	1.94	2.15	1.43	1.03	1	n.d.		7.91	P0339463A
LEF1	Q9UJU2	n/d	FALSE	7	Jurkat cells	FALSE
LENG8	Q96PV6	n/d	FALSE	7	Jurkat cells	FALSE																				86312	2	2	2.9	1.4	1.68	1.5	0.98	0.84	1.33	1.47	0.9	1.08	1	good	30	5.99	P0339463A	not competed
LETM1	O95202	n/d	FALSE	7	Jurkat cells	FALSE																																							83353	2	2	2.8	1.15
LGALS1	P09382	n/d	FALSE	7	Jurkat cells	FALSE	14716	2	2	17	0.89	1.1	0.74	0.89	0.85	0.88	0.91	1.11	0.84	1	weak	30	6.69	P0336872A	not competed
LGALS9	O00182	n/d	FALSE	7	Jurkat cells	FALSE	39518	4	5	17.2	0.8	1.43	0.67	0.94	0.82	0.94	0.95	1.21	0.86	1	weak	30	7.47	P0336872A	not competed	39518	2	2	6.2	1.3	1.66	1.42	1.12	0.81	1.53	1.92	0.97	0.94	1	good	30	6.54	P0339463A	not competed
LIG1	P18858	n/d	FALSE	7	Jurkat cells	FALSE	101735	3	3	3.4	1.11	0.97	1.09	1.16	1.01	0.91	0.95	1.04	1.12	1	good	30	5.59	P0336872A	not competed
LIG3	P49916	n/d	FALSE	7	Jurkat cells	FALSE	112906	9	9	9.2	1.12	1	0.89	1.02	0.97	0.94	0.99	1.1	1.07	1	good	30	6.68	P0336872A	not competed	112906	8	8	7.9	2.15	2.57	1.89	1.5	1.05	2.39	2.86	1.3	1.12	1	n.d.		6.77	P0339463A
LIG4	P49917	n/d	FALSE	7	Jurkat cells	FALSE	103970	4	4	4.4	1.4	1	0.9	0.95	0.94	0.96	1	1.19	0.98	1	good	30	6.07	P0336872A	not competed	103970	8	8	9.9	2.29	2.38	2.02	1.46	1.06	2.28	2.46	1.41	1.03	1	n.d.		6.74	P0339463A
LIMK1	P53667	KINASE	TRUE	7	Jurkat cells	TRUE	72584	19	27	30.9	0.24	0.42	0.8	0.9	0.98	1	0.95	0.96	1.11	1	good	2.7	7.58	P0336872A	5.57	72584	21	25	34.5	0.43	0.46	0.71	0.88	0.93	0.93	0.93	1	0.97	1	good	3.1	7.62	P0339463A	5.51	72584	13	14	22.3	0.28
LIMK2	P53671	KINASE	TRUE	7	Jurkat cells	TRUE	72231	8	9	15.8	0.22	0.22	0.47	0.74	0.89	1.01	0.97	0.98	1	1	good	0.51	7.68	P0336872A	6.29	72231	14	15	24.9	0.21	0.28	0.4	0.7	0.87	0.82	0.91	1.01	0.91	1	good	0.33	7.29	P0339463A	6.48	72231	10	10	14.4	0.29
LIMS1	P48059	n/d	FALSE	7	Jurkat cells	FALSE																				44390	3	3	11.1	1.56	2.28	1.71	1.52	0.73	2.01	2.71	1.07	1.01	1	n.d.		6.42	P0339463A
LLGL1	Q15334	n/d	FALSE	7	Jurkat cells	FALSE																																							115417	2	2	2.2	0.93
LMAN2	Q12907	n/d	FALSE	7	Jurkat cells	FALSE																																							40228	2	2	5.3	0.92
LMNB1	P20700	n/d	FALSE	7	Jurkat cells	FALSE																				66408	11	11	18.8	1.49	1.73	1.44	1.3	1.1	1.75	1.84	1.09	1.08	1	good	30	6.84	P0339463A	not competed
LMNB2	Q03252	n/d	FALSE	7	Jurkat cells	FALSE																																							69948	2	2	3.4	1.15
LMO1	P25800	n/d	FALSE	7	Jurkat cells	FALSE	17828	2	2	14.7	0.91	1.16	0.96	1.06	0.98	0.97	0.89	1.15	1.09	1	good	30	6.08	P0336872A	not competed
LONP1	P36776	PROTEASE	FALSE	7	Jurkat cells	FALSE	106488	5	5	7.2	0.86	0.84	0.81	0.88	0.87	0.86	0.85	1.04	0.86	1	good	30	6.37	P0336872A	not competed	106488	4	4	5.3	1.59	1.8	1.51	1.15	0.93	1.51	1.69	0.97	1.01	1	good	30	6.05	P0339463A	not competed
LPCAT1	Q8NF37	n/d	FALSE	7	Jurkat cells	FALSE
LPCAT3	Q6P1A2	n/d	FALSE	7	Jurkat cells	FALSE
LPP	Q93052	n/d	FALSE	7	Jurkat cells	FALSE																				65746	3	3	5.6	1.62	1.93	1.57	1.16	0.83	1.52	1.51	1.03	1.07	1	good	30	6.45	P0339463A	not competed
LPXN	O60711	n/d	FALSE	7	Jurkat cells	FALSE																				43749	4	4	11.9	1.65	1.71	1.43	1.09	0.83	1.43	1.68	0.93	1.16	1	good	30	6.37	P0339463A	not competed
LRBA	P50851	n/d	FALSE	7	Jurkat cells	FALSE	319104	2	2	0.8	0.88	1.03	0.75	1.09	1.17	1.01	0.92	1.21	0.99	1	weak	30	6.21	P0336872A	not competed
LRPPRC	P42704	n/d	FALSE	7	Jurkat cells	FALSE	157903	15	16	13.6	1.06	1.06	0.88	1.12	0.93	0.96	0.95	1.19	1	1	good	30	6.82	P0336872A	not competed	157903	23	23	15.5	2.27	2.65	1.97	1.78	1.22	2.74	3.02	1.52	1.07	1	n.d.		7.17	P0339463A
LRRC47	Q8N1G4	n/d	FALSE	7	Jurkat cells	FALSE	63472	7	7	16	1.07	0.96	0.95	1.07	1.1	1.07	0.95	1.15	1.14	1	good	30	6.99	P0336872A	not competed	63472	7	7	11.7	1.59	1.87	1.49	1.36	0.87	2.11	2.57	1.14	1.01	1	good	30	6.67	P0339463A	not competed
LRRC57	Q8N9N7	n/d	FALSE	7	Jurkat cells	FALSE																																							26754	3	3	11.7	0.97
LRRC59	Q96AG4	n/d	FALSE	7	Jurkat cells	FALSE	34930	10	11	33.2	1.07	0.89	1.02	1.14	1.01	1.05	1.04	1.14	1.12	1	good	30	7.44	P0336872A	not competed	34930	4	4	15.6	1.28	1.57	1.42	1.26	0.95	1.92	2.19	1.16	1.07	1	good	30	6.56	P0339463A	not competed
LRRFIP1	Q32MZ4	n/d	FALSE	7	Jurkat cells	FALSE	89252	4	5	7.7	1.05	0.72	0.91	0.93	0.93	0.96	0.73	1.01	1.07	1	weak	30	6.17	P0336872A	not competed	82688	4	4	3.5	1.47	1.62	1.32	1.11	0.97	1.32	1.2	0.99	1.18	1	good	30	6.42	P0339463A	not competed	89252	3	3	3.6	1.2
LRWD1	Q9UFC0	n/d	FALSE	7	Jurkat cells	FALSE	70860	3	3	4.6	1.18	0.85	0.98	1.07	1.09	1.07	0.95	1.22	1.27	1	good	30	6.52	P0336872A	not competed	70860	2	2	4.3	1.63	1.64	1.66	1.15	0.84	1.85	1.6	1.18	0.97	1	good	30	6.14	P0339463A	not competed
LSG1	Q9H089	n/d	FALSE	7	Jurkat cells	FALSE	75225	2	2	2.9	1.09	0.89	0.86	1.06	1.11	1.01	1.1	0.97	1.15	1	good	30	5.99	P0336872A	not competed
LSM12	Q3MHD2	n/d	FALSE	7	Jurkat cells	FALSE	21701	3	3	16.9	0.86	1.37	0.78	0.98	0.89	1.03	1.03	1.33	0.93	1	good	30	6.54	P0336872A	not competed																				21701	2	2	7.2	1.31
LSM4	Q9Y4Z0	n/d	FALSE	7	Jurkat cells	FALSE
LSM6	P62312	n/d	FALSE	7	Jurkat cells	FALSE
LSS	P48449	n/d	FALSE	7	Jurkat cells	FALSE	83308	8	8	14.6	0.87	0.83	0.85	0.97	0.97	0.86	0.83	1.01	1.08	1	good	30	6.77	P0336872A	not competed	83308	8	8	11.6	2.12	2.44	1.84	1.69	1.09	2.37	2.82	1.42	1.04	1	n.d.		6.92	P0339463A
LTA4H	P09960	PROTEASE	FALSE	7	Jurkat cells	FALSE	69284	15	19	27.2	0.99	1	0.94	1.01	0.99	0.94	0.92	1.13	1.14	1	good	30	7.27	P0336872A	not competed	69284	22	25	38.1	1.86	2.4	1.91	1.52	1.05	2.03	2.08	1.37	1.11	1	n.d.		7.31	P0339463A
LTF	P02788	PROTEASE	FALSE	7	Jurkat cells	FALSE
LTN1	O94822	n/d	FALSE	7	Jurkat cells	FALSE																				205175	8	8	4.8	2.71	2.98	2.32	1.89	1.22	2.97	3.14	1.64	1.22	1	n.d.		6.41	P0339463A
LUC7L2	Q9Y383	n/d	FALSE	7	Jurkat cells	FALSE	46513	6	7	26.5	1.4	1.06	0.85	0.99	0.92	1.02	0.99	1.18	1	1	good	30	6.96	P0336872A	not competed	46513	3	3	13.3	1.94	1.2	1.04	0.73	0.94	0.94	0.8	0.76	1.11	1	weak	30	6.77	P0339463A	not competed	46513	5	6	23.2	0.96
LUC7L3	O95232	n/d	FALSE	7	Jurkat cells	FALSE	51466	2	2	5.1	0.98	1.2	0.9	0.98	0.94	0.98	1.06	1.3	1.02	1	good	30	6.64	P0336872A	not competed	51466	4	4	8.6	1.6	1.34	1.06	0.75	0.86	0.93	0.94	0.73	0.91	1	weak	30	6.15	P0339463A	not competed	51466	4	4	7.6	1.26
LYPLA1	O75608	n/d	FALSE	7	Jurkat cells	TRUE	24669	6	11	34.3	1.21	1.07	0.97	1.04	1.08	1.08	1.12	1.1	0.95	1	good	30	8	P0336872A	not competed	24669	3	4	11.3	1.21	0.95	0.84	1.25	1.11	1.14	1.29	1.29	0.97	1	good	30	7.05	P0339463A	not competed	24669	4	4	23.9	1
LYPLA2	O95372	PROTEASE	FALSE	7	Jurkat cells	TRUE	24737	7	11	45	0.96	1.05	0.96	1.02	1.04	1.06	1.16	1.13	1.04	1	good	30	7.94	P0336872A	not competed	24737	8	11	32	1.02	1.09	1.03	1.16	0.96	1.18	1.2	1.16	0.99	1	good	30	7.35	P0339463A	not competed	24737	6	6	23.8	0.86
LYPLAL1	Q5VWZ2	n/d	FALSE	7	Jurkat cells	FALSE	26316	3	3	12.2	1.16	0.93	1.01	1.15	1.08	0.93	1.07	1.13	1.17	1	good	30	6.49	P0336872A	not competed
LYRM7	Q5U5X0	n/d	FALSE	7	Jurkat cells	FALSE
LYZ	P61626	n/d	FALSE	7	Jurkat cells	FALSE																																							16537	2	2	9.5	7.29
MACF1	Q9UPN3	n/d	FALSE	7	Jurkat cells	FALSE																				838298	20	20	2.5	2.26	2.24	1.8	1.54	1.24	2.29	2.15	1.41	1.06	1	n.d.		6.67	P0339463A		838298	9	9	1.2	1
MACROD1	Q9BQ69	n/d	FALSE	7	Jurkat cells	FALSE	35505	5	5	20.6	0.84	0.72	0.86	0.93	0.92	0.9	0.83	1	1	1	weak	30	7.32	P0336872A	not competed
MACROH2A1	O75367	n/d	FALSE	7	Jurkat cells	FALSE
MAD2L1	Q13257	n/d	FALSE	7	Jurkat cells	FALSE
MADD	Q8WXG6	n/d	FALSE	7	Jurkat cells	FALSE
MAEA	Q7L5Y9	n/d	FALSE	7	Jurkat cells	FALSE	45287	2	2	4	1.17	1.37	0.98	1.14	1.2	0.99	1.12	1.16	1.18	1	good	30	6.34	P0336872A	not competed
MAGOHB	Q96A72	n/d	FALSE	7	Jurkat cells	FALSE	17276	4	4	27	0.87	1.24	0.83	1	0.78	1	1.11	1.33	1	1	good	30	7.33	P0336872A	not competed	17276	2	2	12.2	1.35	1.26	1.36	1.1	1.34	1.92	2.73	1.11	1.2	1	good	30	6.24	P0339463A	not competed
MAGT1	Q9H0U3	n/d	FALSE	7	Jurkat cells	FALSE																				38036	2	2	5.7	1.87	1.52	1.17	0.81	1.01	1.02	0.86	0.86	1.57	1	good	30	6	P0339463A	not competed
MAIP1	Q8WWC4	n/d	FALSE	7	Jurkat cells	FALSE	32544	2	2	6.5	1.12	1.31	1	0.92	1.07	1.07	1.09	1.12	1.08	1	good	30	6.27	P0336872A	not competed
MAK16	Q9BXY0	n/d	FALSE	7	Jurkat cells	FALSE																																							35368	3	3	8.7	0.98
MAP1A	P78559	n/d	FALSE	7	Jurkat cells	FALSE	305668	2	2	0.6	1.14	0.97	1.03	1.06	1.06	1.06	1.11	1.24	1.34	1	good	30	6.18	P0336872A	not competed
MAP1S	Q66K74	n/d	FALSE	7	Jurkat cells	FALSE
MAP2K1	Q02750	KINASE	TRUE	7	Jurkat cells	TRUE	43439	4	4	10.7	0.95	1.03	1.16	1	1.07	1.08	1.41	1.19	1.07	1	good	30	6.77	P0336872A	not competed	43439	8	10	22.9	0.91	1.35	1.34	1.32	1.43	1.52	1.41	1.18	1.14	1	good	30	7.29	P0339463A	not competed
MAP2K2	P36507	KINASE	TRUE	7	Jurkat cells	TRUE	44424	5	6	18.8	0.94	1.05	1.21	1.01	1.01	0.99	1.09	0.99	1.05	1	good	30	6.85	P0336872A	not competed	44424	7	9	28.7	0.89	1.27	1.41	1.37	1.47	1.55	1.51	1.27	1.24	1	good	30	7.25	P0339463A	not competed
MAP2K3	P46734	KINASE	TRUE	7	Jurkat cells	FALSE
MAP2K6	P52564	KINASE	TRUE	7	Jurkat cells	FALSE
MAP3K2	Q9Y2U5	KINASE	TRUE	7	Jurkat cells	FALSE																				69740	2	2	2.3	0.75	1.02	1.19	1.14	1.17	1.2	1.09	1.08	1.1	1	good	30	6.54	P0339463A	not competed
MAP3K4	Q9Y6R4	KINASE	TRUE	7	Jurkat cells	TRUE																				181683	5	5	3.5	0.32	0.33	0.46	0.72	0.91	0.9	0.84	1.01	0.9	1	good	0.52	6.68	P0339463A	6.28	181683	5	5	3.5	0.48
MAP3K7	O43318	KINASE	TRUE	7	Jurkat cells	TRUE	67195	7	7	13	0.73	1.01	1.03	0.98	0.95	0.99	1.05	1.03	0.89	1	weak	30	6.92	P0336872A	not competed	67195	4	4	9.6	0.71	0.79	0.82	0.94	0.86	0.8	0.93	1	1.01	1	weak	30	6.52	P0339463A	not competed	67195	5	5	8.4	0.67
MAP4	P27816	n/d	FALSE	7	Jurkat cells	FALSE	121004	5	5	6.3	1.02	0.87	0.89	1.02	0.91	0.98	0.96	1.08	1.03	1	good	30	6.66	P0336872A	not competed																				121004	2	2	2	1.14
MAP4K1	Q92918	KINASE	TRUE	7	Jurkat cells	TRUE	91295	6	6	7.4	0.76	0.91	1.02	1.09	1.32	1.16	1.04	1.03	1.17	1	good	30	6.45	P0336872A	not competed	91295	10	12	16	0.89	1.32	1.42	1.25	1.26	1.35	1.33	1.14	1.2	1	good	30	7.05	P0339463A	not competed	91295	11	13	11.6	0.43
MAP4K2	Q12851	KINASE	TRUE	7	Jurkat cells	TRUE	91555	3	3	4.4	0.46	0.6	0.91	1	1.04	1.04	0.96	0.89	1.13	1	good	8.8	6.32	P0336872A	5.06	91555	7	7	9.6	0.44	0.61	0.88	0.97	1.02	1.1	0.97	1.04	1.06	1	good	8.3	6.82	P0339463A	5.08
MAP4K4	O95819	KINASE	TRUE	7	Jurkat cells	TRUE	145003	13	15	9.5	0.79	0.84	0.96	1.02	0.99	0.91	0.92	0.94	1	1	good	30	6.95	P0336872A	not competed	150912	21	24	21.9	0.66	0.96	1.17	0.99	0.91	0.93	0.84	0.95	1.02	1	weak	30	7.45	P0339463A	not competed	150912	6	6	12.7	0.65
MAP4K5	Q9Y4K4	KINASE	TRUE	7	Jurkat cells	TRUE	95039	18	18	20.6	0.29	0.32	0.59	0.78	0.97	1.02	1.04	0.96	1.13	1	weak	1	7.53	P0336872A	6	95039	18	21	24.8	0.28	0.36	0.54	0.81	0.89	0.88	0.87	0.98	0.95	1	good	0.83	7.45	P0339463A	6.08	95039	15	15	14.9	0.41
MAPK1	P28482	KINASE	TRUE	7	Jurkat cells	TRUE	41389	7	8	23.3	0.96	1.08	0.95	1.05	0.99	0.99	1.07	1.13	0.98	1	good	30	7.14	P0336872A	not competed	41389	6	6	23.9	1.44	1.28	1.21	1.12	0.99	1.06	1.28	0.99	0.97	1	good	30	7.16	P0339463A	not competed	41389	4	4	15.8	0.9
MAPK12	P53778	KINASE	TRUE	7	Jurkat cells	TRUE	41940	5	5	13.9	0.96	1.09	1.05	0.94	0.9	0.96	0.96	0.96	0.94	1	good	30	6.81	P0336872A	not competed	41940	5	5	16.3	0.73	0.75	0.77	0.83	0.83	0.77	0.79	0.89	0.89	1	weak	30	6.47	P0339463A	not competed
MAPK14	Q16539	KINASE	TRUE	7	Jurkat cells	TRUE	41293	8	8	21.7	0.49	0.5	0.54	0.65	0.87	0.93	1.08	1.01	0.98	1	weak	0.8	6.83	P0336872A	6.1	41493	4	4	19.4	0.38	0.37	0.42	0.53	0.72	0.83	0.92	0.94	0.82	1	weak	0.15	6.38	P0339463A	6.82
MAPK3	P27361	KINASE	TRUE	7	Jurkat cells	TRUE	43135	3	3	13.2	1.24	1.11	0.99	1.06	1.15	1.03	1.26	1.1	1.03	1	good	30	6.81	P0336872A	not competed	43135	6	6	18.5	1.45	1.5	1.29	1.13	1.06	1.19	1.28	1	1.04	1	good	30	7.02	P0339463A	not competed	43135	4	4	12.7	0.81
MAPK7	Q13164	KINASE	TRUE	7	Jurkat cells	FALSE																				88385	2	2	2.3	1.09	1.21	1.18	0.93	0.96	1.18	1.13	0.9	0.92	1	good	30	6.3	P0339463A	not competed
MAPK8	P45983	KINASE	TRUE	7	Jurkat cells	TRUE	48088	6	6	15.2	1.32	1.08	1.16	1.16	1.03	1.05	1.1	0.94	1.07	1	good	30	7.13	P0336872A	not competed	48088	6	8	11.5	1.3	1.35	1.16	0.97	0.89	1.19	1.13	0.97	0.89	1	good	30	7.25	P0339463A	not competed	48088	9	9	23	0.72
MAPK9	P45984	KINASE	TRUE	7	Jurkat cells	TRUE	48139	6	6	20.3	1.14	1.12	1.14	1.17	1.03	1.05	1.08	1.09	1.13	1	good	30	7.35	P0336872A	not competed	48139	7	8	22.4	1.06	1.02	1.06	0.99	1.01	1.02	1.01	1.06	1.05	1	good	30	7.3	P0339463A	not competed	48139	6	6	12	0.88
MAPKAPK2	P49137	KINASE	TRUE	7	Jurkat cells	FALSE																				45567	3	3	6.8	1.49	1.78	1.59	1.24	1	1.42	1.67	1.12	1.24	1	good	30	6.02	P0339463A	not competed
MAPKAPK3	Q16644	KINASE	TRUE	7	Jurkat cells	FALSE	42987	3	3	10.2	0.98	1.31	0.82	0.95	0.92	0.93	0.95	1.27	0.94	1	good	30	6.77	P0336872A	not competed																				42987	5	5	11.3	1.05
MAPRE1	Q15691	n/d	FALSE	7	Jurkat cells	FALSE	29999	4	4	13.1	1.02	1.11	0.91	1.05	1.16	1.02	0.92	1.1	1.06	1	good	30	7.59	P0336872A	not competed
MAPRE2	Q15555	n/d	FALSE	7	Jurkat cells	FALSE	37031	2	2	4.9	0.85	0.86	0.93	1	0.88	1	0.94	1.14	1.01	1	good	30	6.56	P0336872A	not competed	37031	2	2	10.7	1.39	1.46	1.33	1.09	0.93	1.81	1.91	1.06	1.19	1	good	30	6.27	P0339463A	not competed
MARCKSL1	P49006	n/d	FALSE	7	Jurkat cells	FALSE
MARK2	Q7KZI7	KINASE	TRUE	7	Jurkat cells	FALSE																				87910	2	2	2.3	1.14	1.24	1.18	1.14	1.16	1.34	1.33	1.22	1	1	good	30	6.38	P0339463A	not competed	87910	3	3	8.5	0.74
MARS	P56192	n/d	FALSE	7	Jurkat cells	FALSE	101115	10	10	13.1	1.04	1.01	0.92	1.12	1.03	0.99	0.9	1.2	1.09	1	good	30	7.11	P0336872A	not competed	101115	21	22	28.3	2.14	2.79	2.25	1.41	1.04	1.75	1.71	1.29	1.11	1	n.d.		7.34	P0339463A
MARS1	P56192	n/d	FALSE	7	Jurkat cells	FALSE
MAST3	O60307	KINASE	TRUE	7	Jurkat cells	TRUE	143136	12	12	15.5	0.72	0.87	0.96	0.91	0.96	1.03	0.9	0.91	0.98	1	weak	30	7.36	P0336872A	not competed	143136	14	16	14.9	0.92	0.84	0.9	0.87	0.89	0.92	0.92	1.01	0.94	1	good	30	7.28	P0339463A	not competed	143136	9	9	10.3	0.72
MAST4	O15021	KINASE	TRUE	7	Jurkat cells	FALSE	284374	4	4	2	1.08	0.88	1.07	0.92	1.16	1.04	0.97	0.83	1.07	1	good	30	6.34	P0336872A	not competed	265350	4	4	1.7	0.86	0.78	0.79	0.86	0.96	0.92	0.94	1.01	0.87	1	good	30	6.45	P0339463A	not competed
MASTL	Q96GX5	KINASE	TRUE	7	Jurkat cells	TRUE																				97318	2	2	3.4	1.33	1.12	0.98	1.12	1.15	1.17	1.12	1.11	1.03	1	good	30	6.54	P0339463A	not competed
MAT1A	Q00266	n/d	FALSE	7	Jurkat cells	FALSE																																							43647	3	3	7.6	0.99
MAT2A	P31153	n/d	FALSE	7	Jurkat cells	FALSE	43660	8	8	22.8	0.99	0.81	0.92	0.96	0.95	1.08	0.93	1.15	1.08	1	good	30	6.81	P0336872A	not competed	43660	4	4	12.2	1.49	1.73	1.51	1.17	0.97	1.61	1.77	1.11	1.17	1	good	30	6.57	P0339463A	not competed
MAT2B	Q9NZL9	n/d	FALSE	7	Jurkat cells	FALSE
MATR3	P43243	n/d	FALSE	7	Jurkat cells	FALSE	94622	10	12	14.2	0.96	0.8	0.85	0.93	0.96	0.91	0.84	1	1.15	1	good	30	7.71	P0336872A	not competed	94622	18	19	20.5	2.34	2.77	1.98	1.55	1.03	2.1	2.15	1.35	1.05	1	n.d.		7.18	P0339463A
MAVS	Q7Z434	n/d	FALSE	7	Jurkat cells	FALSE
MBNL1	Q9NR56	n/d	FALSE	7	Jurkat cells	FALSE	41817	7	11	21.1	0.92	1.33	0.88	0.99	0.96	0.97	0.99	1.23	1.03	1	good	30	7.52	P0336872A	not competed
MBNL2	Q5VZF2	n/d	FALSE	7	Jurkat cells	FALSE
MBOAT7	Q96N66	n/d	FALSE	7	Jurkat cells	FALSE																				52764	4	4	13.8	2.68	2.38	1.98	1.5	1.12	2.17	2.29	1.36	1.14	1	n.d.		6.52	P0339463A
MCAT	Q8IVS2	n/d	FALSE	7	Jurkat cells	FALSE
MCCC2	Q9HCC0	n/d	FALSE	7	Jurkat cells	FALSE	61332	4	4	9.4	1.14	0.93	0.9	1.05	1	1.1	0.84	1.02	1.24	1	good	30	6.43	P0336872A	not competed
MCEE	Q96PE7	n/d	FALSE	7	Jurkat cells	FALSE	18749	3	3	17	1.36	1.44	0.76	0.97	1.07	1.04	1.02	1.3	0.81	1	good	30	6.49	P0336872A	not competed
MCM2	P49736	n/d	FALSE	7	Jurkat cells	FALSE	101895	6	7	9.6	0.8	0.81	0.83	0.96	0.94	1.05	0.91	1.25	1.06	1	good	30	6.68	P0336872A	not competed
MCM3	P25205	n/d	FALSE	7	Jurkat cells	FALSE	95907	9	11	9	1.03	1.21	0.87	0.97	0.94	0.99	0.93	1.19	1.03	1	good	30	7.26	P0336872A	not competed	95907	20	22	26.2	2.03	2.45	1.87	1.5	1.01	2.06	2.23	1.31	1.07	1	n.d.		7.25	P0339463A
MCM3AP	O60318	n/d	FALSE	7	Jurkat cells	FALSE																				218402	8	8	4.7	1.82	1.8	1.63	0.99	0.94	1.36	1.26	1	1.14	1	good	30	6.48	P0339463A	not competed	218402	2	2	1.4	1.63
MCM4	P33991	n/d	FALSE	7	Jurkat cells	FALSE	96557	12	12	21.1	1.06	0.98	0.86	1.07	1.02	1.06	0.99	1.22	1.07	1	good	30	6.98	P0336872A	not competed
MCM5	P33992	n/d	FALSE	7	Jurkat cells	FALSE	82285	17	18	27.4	1.07	1.05	0.92	1.01	1.06	0.97	0.95	1.17	1.03	1	good	30	7.44	P0336872A	not competed	82285	28	29	38.7	2.1	2.63	1.93	1.57	1.02	2.19	2.49	1.36	1.04	1	n.d.		7.35	P0339463A
MCM6	Q14566	n/d	FALSE	7	Jurkat cells	FALSE	92888	17	18	20.2	1.09	0.94	0.96	1.02	1.1	1.01	0.99	1.16	1.21	1	good	30	7.5	P0336872A	not competed
MCM7	P33993	n/d	FALSE	7	Jurkat cells	FALSE	81307	8	8	13.4	0.95	0.97	0.85	1.03	0.93	0.98	0.95	1.23	1.08	1	good	30	6.97	P0336872A	not competed																				81307	19	19	28.2	0.87
MCMBP	Q9BTE3	n/d	FALSE	7	Jurkat cells	FALSE	72979	4	4	8.3	1.25	1.09	0.98	1.11	1.06	0.97	1.1	1.15	1.13	1	good	30	6.64	P0336872A	not competed
MCTS1	Q9ULC4	n/d	FALSE	7	Jurkat cells	FALSE	20555	4	4	26.5	0.81	1.36	0.78	1	0.86	0.92	0.95	1.22	0.92	1	good	30	7.38	P0336872A	not competed	20555	3	3	17.7	1.79	1.79	1.66	1.18	0.82	1.55	1.66	1.07	1.02	1	good	30	6.42	P0339463A	not competed
MDC1	Q14676	n/d	FALSE	7	Jurkat cells	FALSE
MDH1	P40925	OXIDOREDUCTASE	FALSE	7	Jurkat cells	FALSE
MDH2	P40926	OXIDOREDUCTASE	FALSE	7	Jurkat cells	FALSE	35503	17	24	61.2	0.68	0.84	0.63	0.87	1.08	1.04	0.76	1.22	1.1	1	weak	30	8.06	P0336872A	not competed	35503	14	17	50.9	1.45	1.82	1.8	0.81	0.74	1.1	1.21	0.86	1.15	1	weak	30	7.43	P0339463A	not competed
MDN1	Q9NU22	n/d	FALSE	7	Jurkat cells	FALSE	632812	13	13	3.2	0.96	0.79	0.74	0.84	0.82	0.87	0.82	1.01	1	1	weak	30	6.63	P0336872A	not competed	632812	109	120	21.6	2.49	2.44	1.94	1.8	1.35	2.69	2.79	1.62	1.03	1	n.d.		7.38	P0339463A
ME2	P23368	OXIDOREDUCTASE	FALSE	7	Jurkat cells	FALSE	65443	12	13	21.7	1.02	0.98	0.9	0.97	1.02	1.08	0.97	1.09	1.05	1	good	30	7.23	P0336872A	not competed	65443	12	12	20.9	1.4	1.61	1.41	1.2	1.05	1.44	1.54	1.15	1.1	1	good	30	6.86	P0339463A	not competed	65443	17	19	30	0.88
MECR	Q9BV79	OXIDOREDUCTASE	FALSE	7	Jurkat cells	FALSE	40461	2	2	6.2	1.58	1.19	1.04	1.18	1	1.09	1.06	1.11	1.07	1	good	30	6.45	P0336872A	not competed
MED1	Q15648	n/d	FALSE	7	Jurkat cells	FALSE
MED12	Q93074	n/d	FALSE	7	Jurkat cells	FALSE																				243391	10	10	6.3	2.33	2.37	2.09	1.32	1.03	1.81	1.69	1.26	1.13	1	n.d.		6.64	P0339463A
MED12L	Q86YW9	n/d	FALSE	7	Jurkat cells	FALSE																				240117	2	2	1.1	1.94	1.88	1.66	1.18	0.87	1.67	1.61	1.21	1.18	1	good	30	5.99	P0339463A	not competed
MED13L	Q71F56	n/d	FALSE	7	Jurkat cells	FALSE																				242599	3	3	0.9	1.65	1.74	1.52	1.01	0.79	1.37	1.34	0.94	1	1	good	30	6.25	P0339463A	not competed
MED14	O60244	n/d	FALSE	7	Jurkat cells	FALSE																				160605	16	17	12	2.82	3.09	2.43	1.88	1.25	2.51	2.27	1.65	1.19	1	n.d.		6.68	P0339463A
MED16	Q9Y2X0	n/d	FALSE	7	Jurkat cells	FALSE	96792	2	2	2.3	0.95	0.82	0.82	0.92	0.95	0.9	0.88	1.07	1.09	1	good	30	6.57	P0336872A	not competed	96792	3	3	2.3	2.99	2.47	1.67	1.68	1.13	2.43	2.77	1.44	0.96	1	n.d.		6.36	P0339463A
MED17	Q9NVC6	n/d	FALSE	7	Jurkat cells	FALSE	72889	2	2	2.9	1.45	0.96	1.02	1.04	1.09	0.91	1.06	1.22	1.28	1	good	30	6.05	P0336872A	not competed																				72889	4	4	5.4	1.2
MED20	Q9H944	n/d	FALSE	7	Jurkat cells	FALSE	23222	4	4	31.1	1.01	1.18	0.99	1.05	1.05	1.02	0.98	1.23	1.17	1	good	30	6.32	P0336872A	not competed
MED23	Q9ULK4	n/d	FALSE	7	Jurkat cells	FALSE	156472	6	6	4.8	1.09	1.16	0.83	1.1	1.03	0.91	0.89	1.17	1.06	1	good	30	6.31	P0336872A	not competed	156472	14	14	10.7	2.29	2.53	1.93	1.78	1.08	2.89	3.31	1.51	0.92	1	n.d.		6.6	P0339463A
MED25	Q71SY5	n/d	FALSE	7	Jurkat cells	FALSE
MED29	Q9NX70	n/d	FALSE	7	Jurkat cells	FALSE
MELK	Q14680	KINASE	TRUE	7	Jurkat cells	FALSE	74641	3	3	4.6	1.53	0.94	0.93	0.97	0.98	0.86	0.98	1.13	1.05	1	good	30	5.94	P0336872A	not competed
MEMO1	Q9Y316	n/d	FALSE	7	Jurkat cells	FALSE	34293	3	3	10.1	0.9	0.95	0.78	1.08	0.9	0.91	0.93	1.2	0.83	1	good	30	6.51	P0336872A	not competed
MEPCE	Q7L2J0	MT	FALSE	7	Jurkat cells	FALSE																																							74354	2	2	2.2	1.21
MERTK	Q12866	KINASE	TRUE	7	Jurkat cells	TRUE	110248	3	3	3.1	0.72	0.91	0.89	0.89	0.96	0.94	0.91	0.99	0.92	1	weak	30	5.95	P0336872A	not competed
METAP1	P53582	PROTEASE	FALSE	7	Jurkat cells	FALSE	43215	4	4	16.8	1.32	0.97	0.9	1	1.26	1.08	1.04	1.26	1.11	1	good	30	6.68	P0336872A	not competed
METTL14	Q9HCE5	MT	FALSE	7	Jurkat cells	FALSE
METTL16	Q86W50	MT	FALSE	7	Jurkat cells	FALSE																																							63620	2	2	4.3	1.2
METTL3	Q86U44	MT	FALSE	7	Jurkat cells	FALSE	64473	2	2	3.3	1.28	1.09	0.96	1.07	1.03	1.03	0.95	0.97	1.11	1	good	30	6.35	P0336872A	not competed
MFN1	Q8IWA4	n/d	FALSE	7	Jurkat cells	FALSE																																							84099	3	3	4.2	0.9
MGLL	Q99685	PROTEASE	FALSE	7	Jurkat cells	TRUE	33261	7	8	28.4	0.96	0.9	1.02	0.96	0.96	1.01	0.87	1.04	1.06	1	good	30	6.85	P0336872A	not competed	33261	5	5	20.1	0.77	0.9	0.88	1.06	1.08	1.2	1.03	0.98	0.88	1	good	30	6.92	P0339463A	not competed
MGMT	P16455	n/d	FALSE	7	Jurkat cells	FALSE	21646	4	4	30	1.09	1.1	0.99	1.14	1.16	1.04	1.04	1.17	1.21	1	good	30	6.58	P0336872A	not competed
MGST3	O14880	n/d	FALSE	7	Jurkat cells	FALSE	16516	4	4	30.3	1.07	0.74	1.1	0.91	0.95	0.86	0.86	0.94	1.38	1	weak	30	6.59	P0336872A	not competed	16516	2	2	18.4	1.15	1.68	1.69	1.06	0.94	1.42	1.04	1.14	0.98	1	good	30	6.15	P0339463A	not competed	16516	2	2	13.8	1.01
MICAL1	Q8TDZ2	OXIDOREDUCTASE	FALSE	7	Jurkat cells	FALSE
MIF	P14174	n/d	FALSE	7	Jurkat cells	FALSE																				12476	3	4	23.5	2.09	3.05	2.15	2.27	1.08	3.29	4.85	1.71	0.97	1	n.d.		7.96	P0339463A
MINK1	Q8N4C8	KINASE	TRUE	7	Jurkat cells	TRUE																				149820	2	2	1.3	1.11	1.3	1.28	0.94	0.89	1.17	0.99	0.9	1.07	1	good	30	5.93	P0339463A	not competed
MIOS	Q9NXC5	n/d	FALSE	7	Jurkat cells	FALSE
MIPEP	Q99797	PROTEASE	FALSE	7	Jurkat cells	FALSE
MIS18A	Q9NYP9	n/d	FALSE	7	Jurkat cells	FALSE	25863	4	4	10.7	0.87	1.26	0.84	0.88	0.89	0.94	0.96	1.22	0.96	1	good	30	6.82	P0336872A	not competed
MKI67	P46013	n/d	FALSE	7	Jurkat cells	FALSE	358689	12	12	4.5	1.06	0.91	0.97	0.99	0.99	1	0.93	1.15	1.13	1	good	30	6.72	P0336872A	not competed	358689	21	21	7.5	1.79	1.81	1.69	1.09	0.82	1.23	1.06	0.97	1.07	1	good	30	6.7	P0339463A	not competed	358689	21	21	6.9	1.21
MKLN1	Q9UL63	n/d	FALSE	7	Jurkat cells	FALSE
MKRN2	Q9H000	n/d	FALSE	7	Jurkat cells	FALSE	46940	4	4	8.9	1.17	1.07	1.02	1.08	1.03	0.95	1.03	1.03	1.16	1	good	30	6.5	P0336872A	not competed
MLEC	Q14165	n/d	FALSE	7	Jurkat cells	FALSE	32233	3	3	11	0.85	0.79	0.77	0.86	1.1	0.88	0.91	1.13	0.8	1	good	30	5.91	P0336872A	not competed
MLH1	P40692	n/d	FALSE	7	Jurkat cells	FALSE																																							84600	5	5	5.7	0.87
MLST8	Q9BVC4	n/d	FALSE	7	Jurkat cells	FALSE	35876	2	2	11	0.94	0.88	0.87	1.03	0.77	0.81	0.82	0.84	1.09	1	good	30	6.45	P0336872A	not competed
MMS19	Q96T76	n/d	FALSE	7	Jurkat cells	FALSE	115704	6	6	6.6	1.05	1.26	0.82	1.25	1.04	0.76	1.04	1.17	0.94	1	good	30	6.56	P0336872A	not competed	115704	5	5	5	2.56	2.77	2.18	1.92	1.32	3.04	3.32	1.58	1.11	1	n.d.		6.43	P0339463A
MMUT	P22033	n/d	FALSE	7	Jurkat cells	FALSE
MOB1B	Q7L9L4	n/d	FALSE	7	Jurkat cells	FALSE																				25499	2	2	11.6	1.39	1.5	1.34	1.08	0.88	1.36	1.31	1	0.99	1	good	30	6.49	P0339463A	not competed	25499	3	3	16.7	0.87
MOB4	Q9Y3A3	n/d	FALSE	7	Jurkat cells	FALSE																																							26032	2	2	10.2	0.97
MOCS3	O95396	n/d	FALSE	7	Jurkat cells	FALSE
MOGS	Q13724	n/d	FALSE	7	Jurkat cells	FALSE	91916	2	2	3.2	1.13	1.27	0.9	1.03	1.56	1.07	1.17	0.85	0.76	1	good	30	5.7	P0336872A	not competed
MON2	Q7Z3U7	n/d	FALSE	7	Jurkat cells	FALSE																				190357	3	3	2.1	2	1.8	1.42	1.07	0.91	1.66	1.71	1.05	0.93	1	good	30	5.95	P0339463A	not competed	190357	3	3	1.7	1.01
MORC3	Q14149	n/d	FALSE	7	Jurkat cells	FALSE
MORF4L1	Q9UBU8	n/d	FALSE	7	Jurkat cells	FALSE	37230	2	2	7.5	0.65	0.99	0.77	1.12	0.96	0.99	0.87	1.18	0.82	1	weak	30	6.73	P0336872A	not competed
MOV10	Q9HCE1	n/d	FALSE	7	Jurkat cells	FALSE	113670	8	8	9.8	0.96	1.02	0.91	1.05	1.09	0.95	0.87	1.13	1.09	1	good	30	6.75	P0336872A	not competed	113670	14	14	17.3	2.17	2.53	1.91	1.62	1.05	2.45	2.72	1.41	1.04	1	n.d.		6.92	P0339463A
MPC1	Q9Y5U8	n/d	FALSE	7	Jurkat cells	FALSE	12347	2	2	12.8	0.97	0.71	0.76	0.92	0.9	0.88	0.73	0.94	0.97	1	weak	30	7.6	P0336872A	not competed
MPHOSPH10	O00566	n/d	FALSE	7	Jurkat cells	FALSE
MPHOSPH8	Q99549	n/d	FALSE	7	Jurkat cells	FALSE
MPI	P34949	n/d	FALSE	7	Jurkat cells	FALSE	46655	4	4	12.8	1.01	0.69	0.85	0.88	0.84	0.88	0.8	1.03	0.77	1	weak	30	6.32	P0336872A	not competed
MPP1	Q00013	n/d	FALSE	7	Jurkat cells	FALSE	52296	2	2	5.2	1.17	1.11	1.15	1.23	1.22	1.21	1.23	1.23	1.41	1	good	30	6.07	P0336872A	not competed																				52296	2	2	3.4	0.91
MPST	P25325	n/d	FALSE	7	Jurkat cells	FALSE
MPV17	P39210	n/d	FALSE	7	Jurkat cells	FALSE	19733	3	4	12.5	0.59	0.68	0.7	0.94	1.23	0.93	1.11	1.06	1	1	weak	12	7.45	P0336872A	4.92	19733	2	2	8	0.33	0.5	0.69	0.85	0.79	0.76	0.92	0.91	0.87	1	weak	2.4	6.91	P0339463A	5.62
MRI1	Q9BV20	n/d	FALSE	7	Jurkat cells	FALSE
MRPL20	Q9BYC9	n/d	FALSE	7	Jurkat cells	FALSE
MRPL21	Q7Z2W9	n/d	FALSE	7	Jurkat cells	FALSE																																							22814	2	2	11.7	1
MRPL22	Q9NWU5	n/d	FALSE	7	Jurkat cells	FALSE																																							23640	3	4	9.2	0.96
MRPL3	P09001	n/d	FALSE	7	Jurkat cells	FALSE
MRPL32	Q9BYC8	n/d	FALSE	7	Jurkat cells	FALSE	21405	2	2	12.2	1.09	0.86	0.97	1.02	1	0.96	0.77	1.06	1.21	1	good	30	6.81	P0336872A	not competed
MRPL35	Q9NZE8	n/d	FALSE	7	Jurkat cells	FALSE
MRPL37	Q9BZE1	n/d	FALSE	7	Jurkat cells	FALSE	48117	2	2	3.3	1.15	1.16	0.83	1.11	0.91	1.06	1	1.11	1.09	1	good	30	6.29	P0336872A	not competed
MRPL38	Q96DV4	n/d	FALSE	7	Jurkat cells	FALSE																																							44596	3	3	7.1	1.29
MRPL39	Q9NYK5	n/d	FALSE	7	Jurkat cells	FALSE	38711	3	3	5.6	7.06	1.1	0.91	1.04	0.91	1.04	1.01	1.3	1.08	1	good	30	6.65	P0336872A	not competed
MRPL44	Q9H9J2	n/d	FALSE	7	Jurkat cells	FALSE
MRPL46	Q9H2W6	n/d	FALSE	7	Jurkat cells	FALSE	31705	3	3	15.1	1.08	0.84	1.13	1.1	1.07	1.09	1	1.13	1.28	1	good	30	6.65	P0336872A	not competed
MRPL53	Q96EL3	n/d	FALSE	7	Jurkat cells	FALSE	12107	2	2	25	0.66	0.68	0.85	0.83	0.85	0.89	0.91	1.23	0.83	1	weak	30	6.17	P0336872A	not competed
MRPS12	O15235	n/d	FALSE	7	Jurkat cells	FALSE	15173	3	3	32.6	1.24	0.71	0.84	0.95	0.96	0.92	0.79	0.95	1.08	1	weak	30	6.73	P0336872A	not competed
MRPS15	P82914	n/d	FALSE	7	Jurkat cells	FALSE																																							29842	2	2	5.4	1.02
MRPS17	Q9Y2R5	n/d	FALSE	7	Jurkat cells	FALSE	14502	2	2	22.3	0.99	0.83	0.85	0.99	1.11	1.02	0.83	1.1	0.98	1	good	30	6.23	P0336872A	not competed
MRPS2	Q9Y399	n/d	FALSE	7	Jurkat cells	FALSE	33249	2	2	6.1	1.23	0.98	1.05	0.99	1.14	1.08	1	1.23	1.19	1	good	30	6.4	P0336872A	not competed
MRPS27	Q92552	n/d	FALSE	7	Jurkat cells	FALSE	49149	2	2	7	0.94	1.09	0.95	1.07	1.31	1.07	0.9	1.23	1.12	1	good	30	6.04	P0336872A	not competed
MRPS30	Q9NP92	n/d	FALSE	7	Jurkat cells	FALSE																				50364	2	2	6.2	3.85	4	2.46	3.15	1.54	4.96	5.65	2.53	1.12	1	n.d.			P0339463A
MRPS35	P82673	n/d	FALSE	7	Jurkat cells	FALSE																																							36844	4	4	10.8	0.92
MRPS5	P82675	n/d	FALSE	7	Jurkat cells	FALSE																																							48006	6	6	12.8	0.89
MRPS9	P82933	n/d	FALSE	7	Jurkat cells	FALSE
MRTO4	Q9UKD2	n/d	FALSE	7	Jurkat cells	FALSE	27560	2	2	3.8	1.94	0.91	0.88	1	0.9	1.08	0.92	1.07	0.94	1	good	30	6.12	P0336872A	not competed																				27560	2	2	8.4	0.7
MSI2	Q96DH6	n/d	FALSE	7	Jurkat cells	FALSE	35196	4	4	15.2	1.04	0.91	0.89	1.01	0.92	0.97	0.92	1.13	0.96	1	good	30	6.88	P0336872A	not competed
MSN	P26038	n/d	FALSE	7	Jurkat cells	FALSE	67819	15	15	31.4	0.91	0.9	0.8	1.03	0.92	1.24	1.13	1.52	0.99	1	good	30	7.3	P0336872A	not competed	67819	27	29	39	1.61	1.94	1.59	1.26	1.16	1.65	1.62	1.21	1.09	1	good	30	7.22	P0339463A	not competed	67819	19	20	36.2	1.09
MSRB2	Q9Y3D2	OXIDOREDUCTASE	FALSE	7	Jurkat cells	FALSE
MSTO1	Q9BUK6	n/d	FALSE	7	Jurkat cells	FALSE
MT-ATP6	P00846	n/d	FALSE	7	Jurkat cells	FALSE
MT-ATP8	P03928	n/d	FALSE	7	Jurkat cells	FALSE
MT-CO2	P00403	n/d	FALSE	7	Jurkat cells	FALSE	25565	3	4	14.5	0.99	1.78	0.83	1.04	0.95	1.03	1.06	1.29	0.87	1	good	30	7.64	P0336872A	not competed
MTA1	Q13330	n/d	FALSE	7	Jurkat cells	FALSE	80785	2	2	4.2	1.1	1.15	0.88	1.03	0.9	0.91	0.99	1.29	1.05	1	good	30	6.49	P0336872A	not competed	80785	5	5	13.7	2.1	2.62	2.27	1.47	1.07	1.99	2.04	1.31	1.3	1	n.d.		6.76	P0339463A
MTA2	O94776	n/d	FALSE	7	Jurkat cells	FALSE	75022	13	14	23.5	1.07	1.11	0.89	1.03	1	0.97	0.95	1.22	1.09	1	good	30	7.15	P0336872A	not competed	75022	18	18	31.9	2.08	2.55	2.09	1.45	1.02	1.96	2.12	1.29	1.15	1	n.d.		7.2	P0339463A
MTA3	Q9BTC8	n/d	FALSE	7	Jurkat cells	FALSE	67503	2	2	4.2	1.1	1.16	0.98	1.17	0.87	0.93	0.99	0.98	1.01	1	good	30	6.01	P0336872A	not competed	67503	2	2	3.7	1.59	1.8	1.55	1.06	0.95	1.44	1.46	1.07	1.19	1	good	30	6.28	P0339463A	not competed	67503	3	3	5.6	0.99
MTCH1	Q9NZJ7	n/d	FALSE	7	Jurkat cells	FALSE																				41544	2	2	4.6	1.45	1.5	1.21	1.12	0.91	1.48	1.86	1.17	1.01	1	good	30	6.31	P0339463A	not competed
MTCH2	Q9Y6C9	n/d	FALSE	7	Jurkat cells	FALSE	33331	7	8	28.7	0.92	0.92	0.81	1	0.94	0.98	0.9	1.13	0.93	1	good	30	7.21	P0336872A	not competed
MTF2	Q9Y483	n/d	FALSE	7	Jurkat cells	FALSE	67105	2	2	2.7	1.29	0.84	0.82	0.77	0.83	0.88	0.8	1	1	1	good	30	6.75	P0336872A	not competed
MTHFD1	P11586	OXIDOREDUCTASE	FALSE	7	Jurkat cells	FALSE	101558	23	25	26.4	1.06	1.11	0.89	1.03	0.99	1.04	0.97	1.25	1.17	1	good	30	7.5	P0336872A	not competed	101558	35	40	39	2.27	2.9	2.18	1.78	1.18	2.35	2.3	1.54	1.1	1	n.d.		7.39	P0339463A
MTHFD1L	Q6UB35	n/d	FALSE	7	Jurkat cells	FALSE	105789	7	8	8.9	1.03	1.1	0.87	1.02	1	0.92	0.96	1.19	1.16	1	good	30	6.75	P0336872A	not competed
MTHFD2	P13995	OXIDOREDUCTASE	FALSE	7	Jurkat cells	FALSE																																							37895	2	2	5.1	0.84
MTMR6	Q9Y217	n/d	FALSE	7	Jurkat cells	FALSE	71967	2	2	4	0.81	0.69	0.86	1.03	0.81	0.9	0.92	0.87	1.05	1	weak	30	5.79	P0336872A	not competed
MTOR	P42345	KINASE	TRUE	7	Jurkat cells	FALSE																				288888	27	27	13.9	2.24	2.36	1.72	1.61	1.13	2.71	2.8	1.42	0.94	1	n.d.		6.73	P0339463A
MTPAP	Q9NVV4	n/d	FALSE	7	Jurkat cells	FALSE																				78832	3	3	5.3	1.92	2.21	1.76	1.5	1.06	2.03	2.13	1.28	1.04	1	n.d.		5.9	P0339463A
MTR	Q99707	MT	FALSE	7	Jurkat cells	FALSE																				140526	3	3	2.3	2.41	2.49	1.92	1.52	1.06	2.13	2.17	1.55	1.02	1	n.d.		6.06	P0339463A
MTREX	P42285	n/d	FALSE	7	Jurkat cells	FALSE	117803	8	8	7.7	1.19	1.06	0.92	1.04	0.95	1.01	0.99	1.23	1.14	1	good	30	6.91	P0336872A	not competed	117803	17	17	16.9	2.46	2.8	2.21	1.82	1.23	2.81	2.97	1.55	1.14	1	n.d.		6.79	P0339463A
MTX1	Q13505	n/d	FALSE	7	Jurkat cells	FALSE	51476	2	2	6	1.09	0.88	0.98	1.22	0.96	1.07	1.06	1.36	1.18	1	good	30	6.15	P0336872A	not competed
MTX2	O75431	n/d	FALSE	7	Jurkat cells	FALSE	29763	2	2	8	0.83	0.85	0.75	0.92	0.84	0.96	0.87	1.02	0.96	1	good	30	6.37	P0336872A	not competed
MUL1	Q969V5	n/d	FALSE	7	Jurkat cells	FALSE	39800	2	2	6.5	1.2	0.69	0.86	0.91	0.95	0.99	0.75	1.03	0.9	1	weak	30	6	P0336872A	not competed
MYBBP1A	Q9BQG0	n/d	FALSE	7	Jurkat cells	FALSE	149365	10	10	9.3	1.11	1.05	0.83	0.96	0.9	1	1.01	1.12	1	1	good	30	6.7	P0336872A	not competed
MYCBP2	O75592	n/d	FALSE	7	Jurkat cells	FALSE
MYEF2	Q9P2K5	n/d	FALSE	7	Jurkat cells	FALSE																																							64121	2	2	3.7	1.36
MYG1	Q9HB07	n/d	FALSE	7	Jurkat cells	FALSE
MYH10	P35580	n/d	FALSE	7	Jurkat cells	FALSE	232525	9	9	5.8	0.93	1.06	0.85	0.98	0.91	0.99	1.03	1.21	1.01	1	good	30	6.43	P0336872A	not competed	231366	21	21	10.2	2.38	2.47	1.87	1.49	1.1	2.09	1.88	1.38	1.02	1	n.d.		6.99	P0339463A		232525	24	24	13	0.97
MYH9	P35579	n/d	FALSE	7	Jurkat cells	FALSE	226530	57	61	37.7	1.02	0.99	0.82	0.98	0.9	0.97	0.99	1.24	1.01	1	good	30	7.81	P0336872A	not competed	226530	94	143	51.7	2.64	2.84	2.27	1.54	1.21	2.08	2.01	1.48	1.12	1	n.d.		7.99	P0339463A
MYL6	P60660	n/d	FALSE	7	Jurkat cells	FALSE	16961	8	13	57.6	0.8	1.11	0.75	0.97	0.89	0.91	0.93	1.24	0.84	1	good	30	7.69	P0336872A	not competed																				16961	4	5	45.7	0.87
MYO18A	Q92614	n/d	FALSE	7	Jurkat cells	FALSE	196435	8	8	3.8	1.1	1.01	0.95	1.06	0.99	1.04	1.03	1.19	1.17	1	good	30	6.63	P0336872A	not competed	233112	22	23	11.8	2.22	2.41	2.19	1.21	1	1.67	1.49	1.18	1.21	1	n.d.		6.98	P0339463A
MYO1B	O43795	n/d	FALSE	7	Jurkat cells	FALSE	131983	2	2	1.7	1	0.96	0.83	0.91	0.96	0.88	0.98	1.12	1.07	1	good	30	6.36	P0336872A	not competed	131983	8	8	7.6	2.02	2.28	1.84	1.55	1.1	2.4	2.65	1.41	1.08	1	n.d.		6.45	P0339463A
MYO1D	O94832	n/d	FALSE	7	Jurkat cells	FALSE																				116201	2	2	2.6	1.21	1.18	1.08	0.9	0.9	1.37	1.71	0.85	0.82	1	good	30	5.46	P0339463A	not competed
MYO1G	B0I1T2	n/d	FALSE	7	Jurkat cells	FALSE	116441	20	21	23.1	1.16	0.99	1.01	1.13	1.06	1.04	1.01	1.12	1.23	1	good	30	7.28	P0336872A	not competed	116441	41	53	45.9	2.37	2.47	1.97	1.78	1.27	2.58	3	1.55	1.08	1	n.d.		7.88	P0339463A
MYO7B	Q6PIF6	n/d	FALSE	7	Jurkat cells	FALSE																				241596	6	6	3.3	2	2.3	1.91	1.54	1.05	2.22	2.12	1.34	1.07	1	n.d.		6.48	P0339463A
MYO9B	Q13459	n/d	FALSE	7	Jurkat cells	FALSE																				243398	4	5	1.5	3.12	2.6	2.24	1.35	1.02	1.92	1.63	1.36	1.41	1	n.d.		5.96	P0339463A
NAA10	P41227	n/d	FALSE	7	Jurkat cells	FALSE	26458	3	3	13.2	0.97	1.59	0.88	1.66	0.9	1.04	1.08	1.41	0.93	1	good	30	6.61	P0336872A	not competed																				26458	3	3	17.9	1.02
NAA15	Q9BXJ9	n/d	FALSE	7	Jurkat cells	FALSE	101271	17	19	21	1	1.19	0.86	1.02	0.95	0.95	0.98	1.22	1.1	1	good	30	7.25	P0336872A	not competed	101271	21	25	24.4	2.06	2.61	1.95	1.55	1.02	2.18	2.4	1.35	1.06	1	n.d.		7.22	P0339463A
NAA25	Q14CX7	n/d	FALSE	7	Jurkat cells	FALSE
NAA35	Q5VZE5	n/d	FALSE	7	Jurkat cells	FALSE
NAA40	Q86UY6	HAT	FALSE	7	Jurkat cells	FALSE	27194	2	2	8.9	1.12	0.83	0.77	0.84	0.81	0.74	0.71	0.97	0.98	1	weak	30	6.23	P0336872A	not competed																				27194	2	2	8.9	0.92
NAA50	Q9GZZ1	n/d	FALSE	7	Jurkat cells	FALSE	19398	6	7	34.9	0.97	1.2	0.78	1.02	0.94	0.97	1.02	1.23	0.95	1	good	30	6.92	P0336872A	not competed	19398	2	2	12.4	1.78	1.85	1.62	1.37	0.97	1.9	2.5	1.18	0.99	1	good	30	6.14	P0339463A	not competed
NADK2	Q4G0N4	n/d	FALSE	7	Jurkat cells	FALSE																																							49432	2	2	5.7	0.78
NADSYN1	Q6IA69	n/d	FALSE	7	Jurkat cells	FALSE	79284	2	2	3.1	1.01	0.97	0.96	0.98	1.09	0.95	0.78	1.19	0.96	1	good	30	5.67	P0336872A	not competed	79284	2	2	3	1.41	1.52	1.57	1.23	0.86	1.8	1.82	1.04	1.06	1	good	30	5.33	P0339463A	not competed
NAE1	Q13564	n/d	FALSE	7	Jurkat cells	FALSE	60516	2	2	5.2	1.26	0.78	1.06	1.08	0.83	1.02	0.87	1.12	1.29	1	good	30	6.38	P0336872A	not competed	60516	2	2	4.1	1.55	1.62	1.17	1.19	0.89	1.74	1.74	1	0.93	1	good	30	5.97	P0339463A	not competed
NAGK	Q9UJ70	n/d	FALSE	7	Jurkat cells	FALSE	42037	3	3	6.7	0.98	1.13	0.92	1.11	1	0.98	1.39	1.17	1.15	1	good	30	6.42	P0336872A	not competed
NAMPT	P43490	n/d	FALSE	7	Jurkat cells	FALSE	55520	2	2	5.7	0.82	0.93	0.94	1.04	0.98	1.1	1.1	1.34	0.99	1	good	30	6.77	P0336872A	not competed	55520	2	2	3.7	1.41	1.53	1.46	1.1	0.83	1.42	1.35	0.95	1	1	good	30	6.02	P0339463A	not competed
NANP	Q8TBE9	n/d	FALSE	7	Jurkat cells	FALSE
NANS	Q9NR45	n/d	FALSE	7	Jurkat cells	FALSE	40307	5	5	18.9	0.97	1.45	0.93	1.02	0.87	0.97	1.02	1.32	1.01	1	good	30	7.08	P0336872A	not competed
NAP1L1	P55209	n/d	FALSE	7	Jurkat cells	FALSE	45374	3	5	14.6	0.84	0.82	0.9	1.04	1.07	1.07	0.87	1.11	1.02	1	good	30	6.76	P0336872A	not competed	45374	3	3	10	1.29	1.58	1.51	0.99	0.92	1.33	1.32	0.96	1.08	1	good	30	6.72	P0339463A	not competed
NAP1L4	Q99733	n/d	FALSE	7	Jurkat cells	FALSE																																							44078	5	5	13.6	1.15
NAPA	P54920	n/d	FALSE	7	Jurkat cells	FALSE	33232	7	7	32.5	0.88	0.94	0.81	0.98	0.93	0.96	1.06	1.19	0.87	1	good	30	7	P0336872A	not competed
NAPB	Q9H115	n/d	FALSE	7	Jurkat cells	FALSE																				33557	2	2	7.7	2.16	2.48	1.94	1.92	1.14	2.66	3.84	1.45	1.04	1	n.d.		6.23	P0339463A
NAPG	Q99747	n/d	FALSE	7	Jurkat cells	FALSE																																							34746	2	2	6.4	1.2
NARS	O43776	n/d	FALSE	7	Jurkat cells	FALSE	62942	17	26	33	0.9	0.93	0.79	0.95	0.95	0.91	0.85	1.09	0.99	1	good	30	8.01	P0336872A	not competed	62942	18	22	32.8	2.41	3.13	2.29	1.92	1.1	2.82	3.62	1.61	1.15	1	n.d.		7.35	P0339463A
NARS1	O43776	n/d	FALSE	7	Jurkat cells	FALSE
NARS2	Q96I59	n/d	FALSE	7	Jurkat cells	FALSE	54089	2	2	3.6	1.58	1.14	0.94	1.05	1.03	0.92	1	1.32	1.02	1	good	30	6.58	P0336872A	not competed	54089	2	2	3.1	1.47	1.99	1.51	1.27	0.91	1.75	2.24	1.07	1.32	1	good	30	6.32	P0339463A	not competed
NASP	P49321	n/d	FALSE	7	Jurkat cells	FALSE	85237	10	10	14	1	0.86	0.91	1.02	1.08	1.1	1.02	1.19	1.2	1	good	30	7.43	P0336872A	not competed	86267	6	6	6.7	1.56	1.92	1.57	1.48	1.06	1.84	1.87	1.24	0.99	1	good	30	6.54	P0339463A	not competed	85237	9	10	14.8	0.96
NAT10	Q9H0A0	HAT	FALSE	7	Jurkat cells	FALSE	115728	19	19	21	1.26	1.01	0.85	1.05	1	0.96	0.94	1.19	1.16	1	good	30	7.17	P0336872A	not competed	115728	25	32	25	2.43	3.06	2.25	1.92	1.16	2.83	3.02	1.64	1.08	1	n.d.		7.35	P0339463A
NAT14	Q8WUY8	n/d	FALSE	7	Jurkat cells	FALSE																																							21650	3	3	12.1	0.98
NBAS	A2RRP1	n/d	FALSE	7	Jurkat cells	FALSE																				268568	47	52	21.7	2.56	2.55	2.09	1.62	1.18	2.54	2.7	1.49	1.09	1	n.d.		7.14	P0339463A
NBEAL2	Q6ZNJ1	n/d	FALSE	7	Jurkat cells	FALSE																				302513	28	28	11.1	2.35	2.48	2.07	1.72	1.16	2.42	2.36	1.46	1.04	1	n.d.		7.06	P0339463A
NCAPD2	Q15021	n/d	FALSE	7	Jurkat cells	FALSE	157180	11	11	9	1.04	1.06	0.9	0.96	1	0.93	1	1.16	1.04	1	good	30	6.62	P0336872A	not competed	157180	16	16	13.2	2.17	2.45	1.94	1.64	1.1	2.37	2.63	1.42	1.07	1	n.d.		6.81	P0339463A
NCAPD3	P42695	n/d	FALSE	7	Jurkat cells	FALSE	168889	3	3	1.9	1.15	1.03	0.81	0.91	0.91	0.91	0.87	1.03	1.09	1	good	30	6.02	P0336872A	not competed	168889	6	6	4.3	3.14	2.83	2.43	1.83	1.36	3.13	2.79	1.78	1.03	1	n.d.		6.4	P0339463A
NCAPG	Q9BPX3	n/d	FALSE	7	Jurkat cells	FALSE	114333	5	5	5.6	1.11	1.07	0.97	1.1	1.08	0.92	1.16	1.18	1.07	1	good	30	6.23	P0336872A	not competed
NCAPG2	Q86XI2	n/d	FALSE	7	Jurkat cells	FALSE																				132194	7	7	7.2	2.71	2.41	1.69	1.52	1.29	2.03	2.25	1.45	1.15	1	n.d.		6.52	P0339463A
NCAPH	Q15003	n/d	FALSE	7	Jurkat cells	FALSE	82562	5	5	6.1	0.98	0.97	0.84	0.98	0.96	1	1.02	1.18	0.99	1	good	30	6.74	P0336872A	not competed																				82562	3	3	3.8	0.84
NCBP1	Q09161	n/d	FALSE	7	Jurkat cells	FALSE	91838	6	7	10.3	1.25	0.97	0.94	1.01	1.11	0.91	0.99	0.92	1.14	1	good	30	6.97	P0336872A	not competed	91838	12	14	17.5	2.31	2.55	2.04	1.55	1.08	2.27	2.65	1.36	1.19	1	n.d.		6.99	P0339463A
NCKAP1L	P55160	n/d	FALSE	7	Jurkat cells	FALSE	128152	10	10	8.9	1.01	1.03	0.82	0.99	0.92	0.91	0.88	1.17	0.94	1	good	30	6.9	P0336872A	not competed	128152	12	15	9.1	2.18	2.66	1.93	1.96	1.19	2.92	3.46	1.61	1.07	1	n.d.		7.07	P0339463A
NCL	P19338	n/d	FALSE	7	Jurkat cells	FALSE	76613	19	22	23.4	0.89	0.79	0.73	1.02	0.92	1.25	1.15	1.38	0.99	1	weak	30	7.4	P0336872A	not competed	76613	11	11	14.2	1.42	1.29	1.13	0.91	0.98	1.18	1.06	0.89	0.93	1	good	30	6.99	P0339463A	not competed	76613	26	28	27.3	1.32
NDRG1	Q92597	PROTEASE	FALSE	7	Jurkat cells	FALSE
NDRG3	Q9UGV2	PROTEASE	FALSE	7	Jurkat cells	FALSE	41408	2	2	4.3	0.96	0.89	0.93	1.02	1.06	0.92	0.97	1.19	1.11	1	good	30	6.81	P0336872A	not competed
NDUFA4	O00483	n/d	FALSE	7	Jurkat cells	FALSE	9370	2	2	21	0.97	0.85	0.89	0.94	0.96	0.99	1	1.17	1.1	1	good	30	6.68	P0336872A	not competed	9370	3	3	32.1	1.23	1.23	1.25	0.8	0.9	0.85	0.68	0.74	0.98	1	weak	30	6.12	P0339463A	not competed	9370	3	3	30.9	1.2
NDUFB9	Q9Y6M9	n/d	FALSE	7	Jurkat cells	FALSE	21831	3	3	16.2	0.92	1.51	0.87	0.91	1.02	1.01	1.02	1.39	0.97	1	good	30	6.94	P0336872A	not competed
NDUFS1	P28331	OXIDOREDUCTASE	FALSE	7	Jurkat cells	FALSE	80996	3	3	5.1	0.99	0.94	0.93	0.98	0.89	1.02	0.86	1.33	1.02	1	good	30	6.29	P0336872A	not competed
NDUFS2	O75306	OXIDOREDUCTASE	FALSE	7	Jurkat cells	FALSE																				52545	2	2	5	1.67	2.25	1.93	1.45	0.99	2.12	2.55	1.23	1.13	1	n.d.		6.43	P0339463A
NDUFS3	O75489	OXIDOREDUCTASE	FALSE	7	Jurkat cells	FALSE	30241	4	4	20.1	0.84	1.04	1.12	1.26	1.3	1.18	0.77	1.2	1.33	1	good	30	6.53	P0336872A	not competed
NDUFS7	O75251	OXIDOREDUCTASE	FALSE	7	Jurkat cells	FALSE	23563	4	4	15	1.06	1.62	0.81	1	0.98	0.97	1.11	1.33	1.09	1	good	30	7.25	P0336872A	not competed																				23563	3	3	10.3	0.98
NDUFV1	P49821	OXIDOREDUCTASE	FALSE	7	Jurkat cells	FALSE
NDUFV2	P19404	OXIDOREDUCTASE	FALSE	7	Jurkat cells	FALSE
NEDD1	Q8NHV4	n/d	FALSE	7	Jurkat cells	FALSE	72709	2	2	4.5	1	0.81	0.85	1.12	1.14	1.17	0.95	1.19	1.05	1	good	30	5.94	P0336872A	not competed	72709	2	2	2.7	1.67	1.56	1.22	0.8	0.79	1.12	1.03	0.79	1.07	1	good	30	6.13	P0339463A	not competed
NEDD8	Q15843	n/d	FALSE	7	Jurkat cells	FALSE
NEK1	Q96PY6	KINASE	TRUE	7	Jurkat cells	TRUE																				145812	2	2	1.3	1.55	1.36	1.25	1.18	1.08	1.36	1.42	1.1	0.87	1	good	30	6.09	P0339463A	not competed	145812	2	2	1.3	0.82
NEK2	P51955	KINASE	TRUE	7	Jurkat cells	TRUE	51763	11	11	28.5	0.56	0.95	0.89	0.94	0.86	0.91	1.03	1.02	0.95	1	weak	27	7.13	P0336872A	4.57	51763	3	3	7.6	1.29	0.91	0.83	1.06	1.11	1.19	1.22	1.14	1.07	1	good	30	6.15	P0339463A	not competed	51763	4	4	9.2	0.52
NEK3	P51956	KINASE	TRUE	7	Jurkat cells	FALSE	57704	2	2	3.6	1.05	0.99	0.86	0.96	0.9	1.06	1.01	1.05	0.92	1	good	30	7.35	P0336872A	not competed	57704	2	2	3.4	1.65	1.32	1.23	1.3	1.21	1.44	1.84	1.21	1.26	1	good	30	6.15	P0339463A	not competed
NEK7	Q8TDX7	KINASE	TRUE	7	Jurkat cells	FALSE	34551	5	5	16.6	1.01	1.14	0.94	1.02	0.98	0.98	1.15	1.32	1.04	1	good	30	6.82	P0336872A	not competed	34551	2	2	6.6	1.56	1.81	1.59	1.35	0.92	1.93	2.11	1.27	0.95	1	good	30	6.35	P0339463A	not competed
NEK9	Q8TD19	KINASE	TRUE	7	Jurkat cells	TRUE	107167	37	68	39.4	1.05	1.12	1.02	0.99	0.97	1	0.95	1.06	1.03	1	good	30	8.62	P0336872A	not competed	107167	39	74	43.4	0.71	0.73	0.81	0.91	0.88	0.84	0.86	0.99	0.97	1	weak	30	8.4	P0339463A	not competed	107167	30	43	30.6	0.9
NELFB	Q8WX92	n/d	FALSE	7	Jurkat cells	FALSE
NF1	P21359	n/d	FALSE	7	Jurkat cells	FALSE																				319369	20	20	6.9	2.42	2.48	1.86	1.84	1.23	2.61	2.71	1.58	1.09	1	n.d.		6.79	P0339463A
NFIC	P08651	n/d	FALSE	7	Jurkat cells	FALSE
NFKB1	P19838	n/d	FALSE	7	Jurkat cells	FALSE																				105426	4	4	5.4	1.67	1.84	1.6	1.04	0.97	1.45	1.59	1.01	1.12	1	good	30	6.19	P0339463A	not competed
NFS1	Q9Y697	n/d	FALSE	7	Jurkat cells	FALSE	50195	2	2	6.8	0.9	1.25	0.95	0.84	1.13	0.86	1.08	1.22	1.13	1	good	30	6.07	P0336872A	not competed
NFX1	Q12986	n/d	FALSE	7	Jurkat cells	FALSE																				124394	4	4	4.1	2.07	2.29	2.21	0.94	0.83	1.04	0.76	0.95	1.37	1	n.d.		6.61	P0339463A
NFXL1	Q6ZNB6	n/d	FALSE	7	Jurkat cells	FALSE	101339	4	4	6.6	1.14	0.78	0.83	0.97	0.99	0.92	0.82	0.99	1.26	1	good	30	6.71	P0336872A	not competed
NGLY1	Q96IV0	n/d	FALSE	7	Jurkat cells	FALSE
NHERF1	O14745	n/d	FALSE	7	Jurkat cells	FALSE
NHLRC2	Q8NBF2	n/d	FALSE	7	Jurkat cells	FALSE																																							79443	2	2	2.5	1.24
NHP2	Q9NX24	n/d	FALSE	7	Jurkat cells	FALSE																																							17201	2	2	13.1	0.89
NIF3L1	Q9GZT8	n/d	FALSE	7	Jurkat cells	FALSE	41968	3	3	9	1.2	1.09	1.18	1.12	1.07	1.02	1.18	1.27	1.07	1	good	30	5.73	P0336872A	not competed
NIFK	Q9BYG3	n/d	FALSE	7	Jurkat cells	FALSE	34222	2	2	8.9	1.09	0.9	0.8	0.8	0.91	0.85	0.9	0.91	0.96	1	good	30	6.07	P0336872A	not competed
NIP7	Q9Y221	n/d	FALSE	7	Jurkat cells	FALSE	20462	2	3	10.6	0.99	1.34	0.78	1.03	0.87	0.96	0.97	1.25	0.86	1	good	30	6.78	P0336872A	not competed
NIPBL	Q6KC79	n/d	FALSE	7	Jurkat cells	FALSE																																							316048	8	8	2.6	1
NIPSNAP2	O75323	n/d	FALSE	7	Jurkat cells	FALSE
NISCH	Q9Y2I1	n/d	FALSE	7	Jurkat cells	FALSE																				166627	2	2	1	1.88	2.28	1.73	1.47	0.97	2.02	2.07	1.25	0.94	1	n.d.		5.98	P0339463A
NIT1	Q86X76	n/d	FALSE	7	Jurkat cells	FALSE	35896	4	4	15.3	1.02	0.73	0.73	0.85	0.92	0.96	0.81	1.07	0.84	1	weak	30	7.21	P0336872A	not competed	40200	2	2	7.6	2.7	3.68	2.01	2.65	1.37	4.01	6.06	1.96	1.11	1	n.d.		6.04	P0339463A
NIT2	Q9NQR4	n/d	FALSE	7	Jurkat cells	FALSE	30608	13	19	54.7	0.75	0.74	0.83	0.94	0.89	0.95	0.86	1.01	0.82	1	weak	30	7.39	P0336872A	not competed	30608	7	9	29.7	1.18	1.34	1.2	1.25	0.96	1.48	2.05	1.13	1.08	1	good	30	7.19	P0339463A	not competed
NKIRAS2	Q9NYR9	n/d	FALSE	7	Jurkat cells	FALSE
NKRF	O15226	n/d	FALSE	7	Jurkat cells	FALSE	79495	4	4	6.2	1	1.02	0.83	0.96	0.94	0.97	0.92	1.16	1.01	1	good	30	5.94	P0336872A	not competed
NLE1	Q9NVX2	n/d	FALSE	7	Jurkat cells	FALSE	53320	5	5	14.6	0.96	0.85	0.77	0.92	0.82	0.92	0.89	1.17	0.89	1	good	30	6.26	P0336872A	not competed
NMD3	Q96D46	n/d	FALSE	7	Jurkat cells	FALSE
NME2	P22392	n/d	FALSE	7	Jurkat cells	FALSE	30137	5	5	64.5	0.81	0.76	0.75	0.9	0.83	0.96	0.89	1.18	0.82	1	good	30	7.69	P0336872A	not competed	30137	6	8	40.1	1.58	1.89	1.62	1.44	0.97	1.98	2.69	1.13	1.05	1	good	30	7.19	P0339463A	not competed
NME7	Q9Y5B8	n/d	FALSE	7	Jurkat cells	FALSE
NMT1	P30419	n/d	FALSE	7	Jurkat cells	FALSE	56806	2	2	5.8	1.01	0.87	0.88	1.05	1.25	1.03	0.91	1.25	1.33	1	good	30	5.85	P0336872A	not competed
NNT	Q13423	OXIDOREDUCTASE	FALSE	7	Jurkat cells	FALSE	113894	7	7	6	1	0.8	0.86	0.97	1.01	1.01	0.91	1.08	1.13	1	good	30	6.89	P0336872A	not competed	113894	22	22	17.7	2.3	2.6	1.91	1.86	1.2	2.49	2.53	1.61	1.03	1	n.d.		7.27	P0339463A		113894	22	22	20.1	0.98
NOB1	Q9ULX3	n/d	FALSE	7	Jurkat cells	FALSE																																							46674	3	3	8.3	1.01
NOC2L	Q9Y3T9	n/d	FALSE	7	Jurkat cells	FALSE																				84918	4	4	5.1	2.31	3.52	2.1	1.56	1.17	1.96	2.13	1.25	1.07	1	n.d.		6.48	P0339463A
NOC3L	Q8WTT2	n/d	FALSE	7	Jurkat cells	FALSE
NOL10	Q9BSC4	n/d	FALSE	7	Jurkat cells	FALSE	80301	2	2	2.2	0.97	0.9	0.77	0.91	1.04	0.94	0.95	1.14	0.89	1	good	30	6.24	P0336872A	not competed
NOL11	Q9H8H0	n/d	FALSE	7	Jurkat cells	FALSE	81123	5	5	8.2	1.04	1.09	0.81	1.03	0.93	0.9	0.85	1.06	0.84	1	good	30	6.42	P0336872A	not competed
NOL6	Q9H6R4	n/d	FALSE	7	Jurkat cells	FALSE	127591	4	4	4.2	0.99	0.97	0.78	1.01	1.03	1.04	0.83	1.14	1.02	1	good	30	6.49	P0336872A	not competed
NOL8	Q76FK4	n/d	FALSE	7	Jurkat cells	FALSE																																							131615	2	2	0.7	1.3
NOL9	Q5SY16	n/d	FALSE	7	Jurkat cells	FALSE
NOLC1	Q14978	n/d	FALSE	7	Jurkat cells	FALSE	73744	8	8	10	1.23	1.23	0.87	1.01	0.94	0.97	1	1.22	0.95	1	good	30	7.11	P0336872A	not competed																				74746	3	3	2	1.69
NONO	Q15233	n/d	FALSE	7	Jurkat cells	FALSE	54231	6	6	11.7	0.8	0.78	0.73	1.09	0.85	1.19	1.03	1.37	1.02	1	weak	30	7.1	P0336872A	not competed	54231	2	2	4.2	1.33	1.47	1.35	1.13	1.11	1.52	1.38	1.01	1.1	1	good	30	6.41	P0339463A	not competed	54231	7	7	13	1.13
NOP2	P46087	MT	FALSE	7	Jurkat cells	FALSE	92859	3	3	4.7	1.05	0.76	0.77	0.94	1.02	0.91	1.11	1.14	1.17	1	good	30	6.18	P0336872A	not competed
NOP56	O00567	n/d	FALSE	7	Jurkat cells	FALSE	66049	9	9	19.4	1	0.98	0.85	1.03	0.98	1	1.05	1.23	1.02	1	good	30	6.71	P0336872A	not competed	66049	8	8	15.8	1.53	1.88	1.68	1.17	0.93	1.59	1.56	1	0.98	1	good	30	6.35	P0339463A	not competed	66049	7	7	11.4	0.91
NOP58	Q9Y2X3	n/d	FALSE	7	Jurkat cells	FALSE	59578	6	6	13.4	1.15	0.91	0.85	1.02	0.99	0.91	1	1.19	1	1	good	30	6.92	P0336872A	not competed	59578	7	7	15.9	1.68	1.83	1.43	0.88	0.76	1.16	1.17	0.84	0.86	1	good	30	6.38	P0339463A	not competed
NOSIP	Q9Y314	n/d	FALSE	7	Jurkat cells	FALSE	33172	7	9	28.6	0.78	0.89	0.73	0.95	0.86	0.87	0.91	1.16	0.77	1	weak	30	7.2	P0336872A	not competed
NPEPPS	P55786	PROTEASE	FALSE	7	Jurkat cells	FALSE	103275	3	3	3.2	1.06	1.2	1.18	1.2	1.12	1.05	1.23	1.28	1.16	1	good	30	6.11	P0336872A	not competed	103275	12	13	16.5	2.05	2.4	1.92	1.45	1.03	2.01	1.83	1.35	1.04	1	n.d.		6.79	P0339463A
NPLOC4	Q8TAT6	n/d	FALSE	7	Jurkat cells	FALSE	69460	6	6	9.9	1.01	1.16	0.95	1.04	1.04	1.03	0.9	1.21	1.17	1	good	30	6.77	P0336872A	not competed	69460	2	2	2.6	2.49	3.4	2.59	2.49	1.27	3.86	4.31	1.94	1.24	1	n.d.		6.29	P0339463A
NPM1	P06748	n/d	FALSE	7	Jurkat cells	FALSE	32575	7	7	26.2	0.86	0.76	0.77	0.99	1.08	1.25	1.09	1.14	1.02	1	good	30	7.42	P0336872A	not competed	32575	7	7	22.1	1.8	1.87	1.44	1.18	1.06	1.39	1.46	1.05	1.09	1	good	30	7.1	P0339463A	not competed	32575	8	8	23.1	1.21
NRDC	O43847	PROTEASE	FALSE	7	Jurkat cells	FALSE	139283	5	5	4.6	0.96	0.81	0.93	0.98	1.16	0.91	0.85	1.03	1.3	1	good	30	6.39	P0336872A	not competed	139283	14	16	13.4	2.57	3.11	2.42	1.87	1.23	2.51	1.96	1.66	1.1	1	n.d.		7.03	P0339463A
NRDE2	Q9H7Z3	n/d	FALSE	7	Jurkat cells	FALSE																																							132671	3	3	2.2	0.87
NSA2	O95478	n/d	FALSE	7	Jurkat cells	FALSE
NSD2	O96028	n/d	FALSE	7	Jurkat cells	FALSE																				152257	3	3	3.9	1.76	1.82	1.54	1	0.74	1.04	1.08	0.84	1.07	1	weak	30	6.26	P0339463A	not competed
NSDHL	Q15738	OXIDOREDUCTASE	FALSE	7	Jurkat cells	FALSE	41900	5	5	23.6	0.88	0.96	0.98	0.96	0.98	1	0.88	1.11	1.09	1	good	30	6.41	P0336872A	not competed	41900	5	5	13.4	1.16	1.4	1.26	1.19	1.1	1.33	1.39	1.07	1.02	1	good	30	6.31	P0339463A	not competed	41900	4	4	8.3	0.7
NSF	P46459	n/d	FALSE	7	Jurkat cells	FALSE	82593	6	6	10.2	1.02	0.91	0.84	1	0.94	0.96	0.92	1.14	0.99	1	good	30	6.86	P0336872A	not competed
NSMAF	Q92636	n/d	FALSE	7	Jurkat cells	FALSE																				107312	2	2	2.3	2.32	2.86	2.7	1.66	1.32	2.61	2.44	1.36	1.23	1	n.d.		5.83	P0339463A
NSMCE2	Q96MF7	n/d	FALSE	7	Jurkat cells	FALSE																																							27932	4	4	15	0.78
NSUN2	Q08J23	MT	FALSE	7	Jurkat cells	FALSE	86470	8	8	12.3	0.99	0.99	0.92	1	0.96	0.99	0.95	1.09	1.14	1	good	30	6.87	P0336872A	not competed
NSUN4	Q96CB9	MT	FALSE	7	Jurkat cells	FALSE
NSUN5	Q96P11	MT	FALSE	7	Jurkat cells	FALSE	50410	3	3	7	0.93	0.77	0.91	1.01	0.99	0.88	0.98	0.9	0.98	1	good	30	6.2	P0336872A	not competed	51060	2	2	4.7	1.35	1.46	1.17	0.85	0.79	1.18	1.17	0.84	0.97	1	good	30	6.12	P0339463A	not competed
NSUN6	Q8TEA1	MT	FALSE	7	Jurkat cells	FALSE
NT5C2	P49902	n/d	FALSE	7	Jurkat cells	FALSE
NT5C3B	Q969T7	n/d	FALSE	7	Jurkat cells	TRUE	34389	2	2	9	1.1	0.93	0.98	0.94	1.05	1.09	1	1.04	0.86	1	good	30	6.16	P0336872A	not competed
NT5DC1	Q5TFE4	n/d	FALSE	7	Jurkat cells	FALSE	51844	4	4	7.7	1	1	0.91	1.02	0.93	0.92	1	1.14	1.04	1	good	30	6.94	P0336872A	not competed
NT5DC2	Q9H857	n/d	FALSE	7	Jurkat cells	FALSE	64144	3	3	6.3	1.07	0.86	0.95	0.85	0.88	0.88	0.95	1	0.88	1	good	30	6.19	P0336872A	not competed
NTMT1	Q9BV86	MT	FALSE	7	Jurkat cells	FALSE
NTPCR	Q9BSD7	n/d	FALSE	7	Jurkat cells	FALSE	20713	5	6	33.7	1.6	1.33	0.95	1.18	1.11	1.03	1.11	1.36	1.04	1	good	30	6.55	P0336872A	not competed
NUB1	Q9Y5A7	n/d	FALSE	7	Jurkat cells	FALSE																																							70537	2	2	3.7	1.15
NUDC	Q9Y266	n/d	FALSE	7	Jurkat cells	FALSE	38242	3	3	9.7	13.2	0.85	0.69	0.94	1	1.1	0.94	1.23	1.01	1	weak	30	7.05	P0336872A	not competed																				38242	10	10	35.3	1.09
NUDCD1	Q96RS6	n/d	FALSE	7	Jurkat cells	FALSE	66755	7	7	10.8	1.08	1	0.9	1	0.94	0.91	0.87	1.09	1.11	1	good	30	7.2	P0336872A	not competed	66755	3	4	7.2	2.11	2.46	1.79	1.59	0.97	2.18	2.33	1.34	1.09	1	n.d.		6.53	P0339463A
NUDT1	P36639	n/d	FALSE	7	Jurkat cells	FALSE	22519	2	2	14.1	0.81	1.18	0.83	0.9	1.01	0.96	1.26	1.26	0.91	1	good	30	6.7	P0336872A	not competed
NUDT15	Q9NV35	n/d	FALSE	7	Jurkat cells	FALSE	18609	2	2	12.8	1.13	1.41	1.07	1.05	0.99	0.94	1.07	1.25	1.14	1	good	30	6.39	P0336872A	not competed
NUDT16L1	Q9BRJ7	n/d	FALSE	7	Jurkat cells	FALSE																																							23338	2	2	8.5	0.88
NUDT2	P50583	n/d	FALSE	7	Jurkat cells	FALSE	16829	3	3	26.5	0.83	0.83	0.98	1.01	1.02	0.81	0.87	0.94	0.77	1	good	30	5.93	P0336872A	not competed
NUDT21	O43809	n/d	FALSE	7	Jurkat cells	FALSE
NUDT8	Q8WV74	n/d	FALSE	7	Jurkat cells	FALSE																																							25370	2	2	11	0.91
NUMA1	Q14980	n/d	FALSE	7	Jurkat cells	FALSE	238257	4	4	3.1	0.95	0.91	0.87	0.94	1	0.93	1.03	1.22	0.97	1	good	30	6.16	P0336872A	not competed																				238257	6	6	3.5	1.12
NUP107	P57740	n/d	FALSE	7	Jurkat cells	FALSE																				106373	2	2	2.3	2.75	3.17	2.64	1.72	1.14	2.27	2.4	1.59	1.01	1	n.d.		6.27	P0339463A
NUP133	Q8WUM0	n/d	FALSE	7	Jurkat cells	FALSE	128977	3	3	3	0.96	0.9	0.94	1.1	0.99	0.96	0.89	1.14	1.05	1	good	30	6.08	P0336872A	not competed
NUP153	P49790	n/d	FALSE	7	Jurkat cells	FALSE																																							157336	6	6	3.5	1
NUP155	O75694	n/d	FALSE	7	Jurkat cells	FALSE	155197	3	3	2.2	1.11	0.97	0.9	1	0.99	0.9	0.92	1.03	1.04	1	good	30	6.63	P0336872A	not competed	155197	21	24	18.8	2.24	2.54	2.02	1.67	1.1	2.38	2.55	1.45	1.06	1	n.d.		7.09	P0339463A
NUP160	Q12769	n/d	FALSE	7	Jurkat cells	FALSE	162120	6	7	4.6	1.09	1	0.89	0.99	0.94	0.96	1	1.06	1.01	1	good	30	6.56	P0336872A	not competed	162120	19	19	14.6	2.67	2.51	1.94	1.82	1.14	3.07	3.82	1.58	1.01	1	n.d.		7.08	P0339463A
NUP188	Q5SRE5	n/d	FALSE	7	Jurkat cells	FALSE																				196041	19	20	12.6	2.49	2.64	1.94	1.85	1.24	2.94	3.25	1.61	1.07	1	n.d.		6.82	P0339463A
NUP205	Q92621	n/d	FALSE	7	Jurkat cells	FALSE	227919	5	5	2.9	1.1	1.12	0.97	1.12	1.06	0.98	1.07	1.19	1.05	1	good	30	6.34	P0336872A	not competed	227919	45	58	24.2	2.54	2.77	2.04	1.96	1.29	3.04	3.28	1.76	1.06	1	n.d.		7.58	P0339463A
NUP210	Q8TEM1	n/d	FALSE	7	Jurkat cells	FALSE																				205109	3	3	1.9	1.94	1.73	1.68	1.34	1.04	1.7	1.48	1.26	0.95	1	good	30	6.3	P0339463A	not competed	205109	6	6	4.3	1.17
NUP214	P35658	n/d	FALSE	7	Jurkat cells	FALSE																																							215399	6	6	3.5	1.31
NUP37	Q8NFH4	n/d	FALSE	7	Jurkat cells	FALSE
NUP50	Q9UKX7	n/d	FALSE	7	Jurkat cells	FALSE	50144	6	6	21.4	0.93	0.72	0.84	0.95	0.92	0.85	0.76	0.99	1.09	1	weak	30	6.72	P0336872A	not competed
NUP54	Q7Z3B4	n/d	FALSE	7	Jurkat cells	FALSE
NUP85	Q9BW27	n/d	FALSE	7	Jurkat cells	FALSE																																							75019	4	4	6.7	0.98
NUP88	Q99567	n/d	FALSE	7	Jurkat cells	FALSE	83541	3	3	4.9	1.05	0.89	0.86	0.95	0.98	0.96	0.87	1.09	1.03	1	good	30	6.24	P0336872A	not competed	83541	7	7	8.2	2.36	2.47	2.06	1.17	0.92	1.51	1.5	1.07	1.23	1	n.d.		6.51	P0339463A		83541	6	6	6.9	1.13
NUP93	Q8N1F7	n/d	FALSE	7	Jurkat cells	FALSE
NUP98	P52948	PROTEASE	FALSE	7	Jurkat cells	FALSE	197577	2	2	1.2	1.01	1.14	0.79	1.01	0.84	1.08	0.85	1.19	1.02	1	good	30	6.14	P0336872A	not competed
NUTF2	P61970	n/d	FALSE	7	Jurkat cells	FALSE	14478	4	6	51.2	0.71	1.26	0.78	0.95	0.87	0.97	0.89	1.18	0.72	1	weak	30	7.48	P0336872A	not competed	14478	2	2	11.8	2.13	2.33	1.83	1.7	1.16	2.42	3.54	1.18	0.89	1	n.d.		6.45	P0339463A
NVL	O15381	n/d	FALSE	7	Jurkat cells	FALSE	95050	5	5	6.8	1.05	0.99	0.94	0.94	0.99	0.88	1.09	0.99	1.03	1	good	30	6.03	P0336872A	not competed
NXF1	Q9UBU9	n/d	FALSE	7	Jurkat cells	FALSE	70182	2	2	3.6	1.28	0.89	0.98	1.1	1.08	0.88	0.72	1.09	1.29	1	weak	30	6.23	P0336872A	not competed	70182	2	2	3.4	2.26	2.6	2.01	1.84	1.13	2.44	2.83	1.5	1.18	1	n.d.		6.26	P0339463A
OARD1	Q9Y530	n/d	FALSE	7	Jurkat cells	FALSE	17025	2	2	13.2	0.82	1.28	0.65	0.99	0.76	0.87	0.95	1.1	0.78	1	weak	30	6.74	P0336872A	not competed
OAS2	P29728	n/d	FALSE	7	Jurkat cells	FALSE																																							82430	4	4	4.2	0.77
OAS3	Q9Y6K5	n/d	FALSE	7	Jurkat cells	FALSE	121169	2	2	2	0.95	0.96	0.7	0.84	0.89	0.89	0.86	0.94	0.85	1	weak	30	6.21	P0336872A	not competed	121169	3	3	4	2.16	2.15	1.66	1.4	0.96	1.97	2.32	1.23	0.88	1	n.d.		6.41	P0339463A
OCIAD2	Q56VL3	n/d	FALSE	7	Jurkat cells	FALSE	16953	4	4	26.6	1.29	0.77	0.88	1.06	1.03	0.86	0.74	0.96	1.38	1	weak	30	6.96	P0336872A	not competed	16953	3	3	18.8	1.47	1.85	1.55	1.32	1.02	1.67	1.72	1.13	0.98	1	good	30	6.56	P0339463A	not competed
OGA	O60502	n/d	FALSE	7	Jurkat cells	FALSE
OGDH	Q02218	OXIDOREDUCTASE	FALSE	7	Jurkat cells	FALSE	115934	3	3	2.3	0.98	0.98	0.84	0.97	1.01	1.08	1	1.14	1.07	1	good	30	6.08	P0336872A	not competed	115513	8	8	13.8	2.75	2.1	1.74	1.36	1.05	1.99	2.29	1.24	1.03	1	n.d.		6.71	P0339463A
OGFOD1	Q8N543	OXIDOREDUCTASE	FALSE	7	Jurkat cells	FALSE	63245	3	3	4.4	1.19	0.79	0.99	1	1.07	0.95	0.88	1.21	1.2	1	good	30	5.74	P0336872A	not competed
OGFR	Q9NZT2	n/d	FALSE	7	Jurkat cells	FALSE
OLA1	Q9NTK5	n/d	FALSE	7	Jurkat cells	FALSE	44743	5	5	13.1	0.99	0.94	0.9	1.02	1.01	1	0.9	1.12	1.07	1	good	30	6.62	P0336872A	not competed
OPA3	Q9H6K4	n/d	FALSE	7	Jurkat cells	FALSE	19996	2	2	7.8	0.85	1.02	0.75	0.94	0.84	0.75	0.82	0.87	0.88	1	weak	30	5.98	P0336872A	not competed
ORC4	O43929	n/d	FALSE	7	Jurkat cells	FALSE	50377	2	2	5.3	1.01	1.11	0.9	1.01	1.02	1	0.92	1.15	1.03	1	good	30	6.48	P0336872A	not competed
ORC5	O43913	n/d	FALSE	7	Jurkat cells	FALSE	50282	3	3	6.9	0.94	0.96	0.86	1	0.96	0.91	0.96	1.06	1.05	1	good	30	5.96	P0336872A	not competed
OSBP	P22059	n/d	FALSE	7	Jurkat cells	FALSE	89420	13	14	16.1	0.9	0.89	1.01	1.13	1.04	0.96	1.01	1.04	1.17	1	good	30	6.74	P0336872A	not competed	89420	13	16	15.1	1.34	1.55	1.45	1.24	0.96	1.6	1.7	1.19	1.13	1	good	30	7.1	P0339463A	not competed
OSBPL11	Q9BXB4	n/d	FALSE	7	Jurkat cells	FALSE
OSGEP	Q9NPF4	n/d	FALSE	7	Jurkat cells	FALSE	36426	4	4	16.7	0.92	1.4	0.74	1.01	1.03	1.14	1	1.21	0.93	1	weak	30	6.44	P0336872A	not competed																				36426	6	6	17	0.97
OSTF1	Q92882	n/d	FALSE	7	Jurkat cells	FALSE
OXCT1	P55809	n/d	FALSE	7	Jurkat cells	FALSE	56157	5	5	11.3	1.06	0.92	0.95	1.13	0.99	1.09	0.99	1.29	1.06	1	good	30	6.85	P0336872A	not competed	56157	3	3	8.5	1.33	1.59	1.32	0.99	0.85	1.26	1.26	0.78	0.88	1	good	30	6.15	P0339463A	not competed
OXNAD1	Q96HP4	n/d	FALSE	7	Jurkat cells	FALSE	34854	2	2	3.8	0.83	0.68	0.8	0.86	0.74	0.92	0.79	0.93	1	1	weak	30		P0336872A	not competed
OXSM	Q9NWU1	n/d	FALSE	7	Jurkat cells	FALSE
OXSR1	O95747	KINASE	TRUE	7	Jurkat cells	FALSE	58021	7	7	20.7	0.98	1.13	1.02	1.05	1.12	1	1.02	1.13	0.88	1	good	30	7.14	P0336872A	not competed
P00761	P00761	contaminant	FALSE	7	Jurkat cells	FALSE	24409	7	69		1.09	0.82	0.85	0.78	0.81	0.8	0.67	0.84	0.88	1	weak	30	9.97	P0336872A	not competed
P15636	P15636	contaminant	FALSE	7	Jurkat cells	FALSE	68124	14	80		1.06	0.82	0.85	0.81	0.78	0.8	0.73	0.87	0.96	1	weak	30	9.87	P0336872A	not competed																				68124	9	36		1.19
P4HB	P07237	n/d	FALSE	7	Jurkat cells	FALSE	57116	17	21	33.5	0.9	1.01	0.71	0.88	0.81	0.9	0.94	1.15	0.84	1	weak	30	7.58	P0336872A	not competed	57116	3	3	3.5	1.47	1.47	1.37	1	1.14	1.42	1.81	1	1.23	1	good	30	6.32	P0339463A	not competed
PA2G4	Q9UQ80	PROTEASE	FALSE	7	Jurkat cells	FALSE	43786	16	25	49.2	0.91	1.36	0.75	0.95	0.89	0.99	0.99	1.3	0.89	1	good	30	7.74	P0336872A	not competed	43786	9	10	24.1	1.59	1.95	1.93	1.11	0.97	1.46	1.61	1.06	1.17	1	good	30	7.02	P0339463A	not competed
PAAF1	Q9BRP4	n/d	FALSE	7	Jurkat cells	FALSE	42190	2	2	6.9	0.73	0.93	0.83	1.04	1.11	1.01	0.97	1.15	1.45	1	weak	30	6.67	P0336872A	not competed
PABPC1	P11940	n/d	FALSE	7	Jurkat cells	FALSE	70670	10	10	27.8	0.96	0.92	0.88	0.99	0.97	1.07	0.95	1.19	1.05	1	good	30	7.27	P0336872A	not competed																				70670	10	10	23.4	0.83
PABPC4	Q13310	n/d	FALSE	7	Jurkat cells	FALSE	72390	7	7	9.6	0.98	0.93	0.81	0.97	0.92	1.02	0.98	1.12	1.05	1	good	30	6.81	P0336872A	not competed
PABPN1	Q86U42	n/d	FALSE	7	Jurkat cells	FALSE																																							32749	4	4	11.4	1.13
PACS1	Q6VY07	n/d	FALSE	7	Jurkat cells	FALSE
PAFAH1B1	P43034	n/d	FALSE	7	Jurkat cells	FALSE	46637	13	13	37.3	1.13	0.96	1	1.1	1.09	1	0.95	1.13	1.29	1	good	30	7.16	P0336872A	not competed	46637	7	7	15.1	1.61	2.17	1.63	1.62	0.93	2.18	2.43	1.33	1.01	1	n.d.		6.61	P0339463A
PAFAH1B2	P68402	n/d	FALSE	7	Jurkat cells	FALSE
PAFAH1B3	Q15102	n/d	FALSE	7	Jurkat cells	FALSE																																							25734	2	2	7.8	0.92
PAFAH2	Q99487	n/d	FALSE	7	Jurkat cells	FALSE	44035	5	5	16.1	0.85	0.87	0.93	0.98	1.05	0.85	1.06	0.96	0.96	1	good	30	6.33	P0336872A	not competed
PAICS	P22234	n/d	FALSE	7	Jurkat cells	FALSE	47079	27	44	56.2	1	0.81	0.92	1.05	1.05	0.97	0.83	1.05	1.14	1	good	30	8.6	P0336872A	not competed	47079	23	27	48	2.06	2.83	2.1	2.13	1.09	3.26	4.49	1.61	1.14	1	n.d.		7.64	P0339463A
PAK1	Q13153	KINASE	TRUE	7	Jurkat cells	TRUE	60646	4	4	9.9	0.99	1.31	1.14	1.11	0.93	1.11	1.23	1.21	0.97	1	good	30	6.62	P0336872A	not competed	60646	4	4	10.1	1.05	0.92	0.88	1.08	1.01	1.01	0.87	1.11	1.01	1	good	30	5.97	P0339463A	not competed
PAK1IP1	Q9NWT1	n/d	FALSE	7	Jurkat cells	FALSE	43963	2	2	4.6	1.44	1.14	0.91	1.02	0.95	1.04	1	1.27	1.02	1	good	30	6.23	P0336872A	not competed
PAK2	Q13177	KINASE	TRUE	7	Jurkat cells	TRUE	58042	16	28	52.9	0.86	1.11	0.95	0.96	0.92	0.99	1.04	1.01	0.9	1	good	30	7.71	P0336872A	not competed	58042	19	33	46.9	0.8	0.88	0.88	1	1	0.85	0.82	1.03	0.98	1	good	30	7.76	P0339463A	not competed	58042	13	15	33.8	0.87
PALD1	Q9ULE6	n/d	FALSE	7	Jurkat cells	FALSE																				96753	2	2	2.2	2.95	1.12	0.65	0.58	0.71	0.9	0.68	0.64	0.8	1	weak	30	6.55	P0339463A	not competed
PAPOLA	P51003	n/d	FALSE	7	Jurkat cells	FALSE	82842	4	4	5.5	1.26	1.08	0.95	1.02	1.17	1.05	1.17	1.34	1.2	1	good	30	5.89	P0336872A	not competed																				82842	3	3	5.4	0.96
PAPSS1	O43252	n/d	FALSE	7	Jurkat cells	FALSE	70832	12	13	25.3	1.08	1.09	0.87	0.99	1.04	0.92	0.9	1.12	1.1	1	good	30	7.52	P0336872A	not competed	70832	6	6	8.8	2.03	2.27	1.79	1.41	1.04	1.96	2.06	1.21	1.02	1	n.d.		6.72	P0339463A
PARG	Q86W56	n/d	FALSE	7	Jurkat cells	FALSE																																							111109	4	4	4.1	1.3
PARK7	Q99497	PROTEASE	FALSE	7	Jurkat cells	FALSE	19891	8	9	61.4	0.86	1.11	0.82	1.04	0.98	1.13	1.05	1.27	1.02	1	good	30	7.24	P0336872A	not competed																				19891	8	9	52.4	1.31
PARL	Q9H300	PROTEASE	FALSE	7	Jurkat cells	FALSE
PARN	O95453	n/d	FALSE	7	Jurkat cells	FALSE
PARP1	P09874	PARP	FALSE	7	Jurkat cells	FALSE	113082	39	44	37.4	1.02	1.12	0.86	0.99	0.95	0.96	0.97	1.18	1.03	1	good	30	7.7	P0336872A	not competed	113082	43	50	39.9	2.26	2.79	2.13	1.79	1.16	2.28	2.64	1.5	1.1	1	n.d.		7.34	P0339463A
PARP14	Q460N5	PARP	FALSE	7	Jurkat cells	FALSE																				202798	5	5	3.2	2.31	2.33	1.86	1.52	1.05	2.06	2.05	1.37	0.94	1	n.d.		6.37	P0339463A
PAXBP1	Q9Y5B6	n/d	FALSE	7	Jurkat cells	FALSE																																							104802	4	4	4.1	1.02
PAXIP1	Q6ZW49	n/d	FALSE	7	Jurkat cells	FALSE	121340	2	2	2	1.02	1.08	0.82	0.98	0.87	0.85	0.84	1.3	1.21	1	good	30	6.21	P0336872A	not competed
PBK	Q96KB5	KINASE	TRUE	7	Jurkat cells	FALSE	37211	3	3	12.4	0.87	0.74	0.84	0.99	1.05	0.95	0.89	1.07	1.21	1	weak	30	6.32	P0336872A	not competed																				37211	5	5	11.2	0.94
PBRM1	Q86U86	BROMO	FALSE	7	Jurkat cells	FALSE	192946	4	4	3.7	1.27	0.92	0.87	1	0.88	0.88	0.96	1.08	0.96	1	good	30	6.17	P0336872A	not competed	192946	26	26	16.2	2.2	2.27	1.99	1.43	0.99	2.02	2.11	1.21	1.11	1	n.d.		7.05	P0339463A
PC	P11498	n/d	FALSE	7	Jurkat cells	FALSE
PCBP1	Q15365	n/d	FALSE	7	Jurkat cells	FALSE	37497	7	9	29.5	0.78	1.12	0.76	0.92	0.9	0.92	0.82	1.12	0.87	1	good	30	7.35	P0336872A	not competed	37497	3	3	16.3	1.69	1.82	1.5	1.18	1.1	1.58	1.69	1.16	1.05	1	good	30	6.26	P0339463A	not competed	37497	5	6	26.4	1.03
PCBP2	Q15366	n/d	FALSE	7	Jurkat cells	FALSE	38221	5	9	40.8	0.93	1.16	0.89	1.03	1.09	1.05	0.89	1.21	1.07	1	good	30	7.04	P0336872A	not competed	38221	7	9	37.8	1.6	1.82	1.64	1.11	1	1.39	1.31	1.08	1.09	1	good	30	6.95	P0339463A	not competed
PCCB	P05166	n/d	FALSE	7	Jurkat cells	FALSE																																							60521	3	3	6.5	0.85
PCGF2	P35227	n/d	FALSE	7	Jurkat cells	FALSE	37788	3	3	8.1	1.17	0.9	1	1.12	0.99	0.97	0.92	1.11	1.23	1	good	30	6.89	P0336872A	not competed
PCID2	Q5JVF3	n/d	FALSE	7	Jurkat cells	FALSE	52099	9	9	34.3	1.1	1.09	0.99	1.06	1.09	1	1.09	1.15	1.12	1	good	30	6.9	P0336872A	not competed
PCIF1	Q9H4Z3	n/d	FALSE	7	Jurkat cells	FALSE
PCK2	Q16822	n/d	FALSE	7	Jurkat cells	FALSE
PCMT1	P22061	MT	FALSE	7	Jurkat cells	FALSE	24679	3	3	14.1	1.17	0.93	0.95	1.07	1.03	0.87	0.98	1.22	1.2	1	good	30	6.67	P0336872A	not competed
PCNA	P12004	n/d	FALSE	7	Jurkat cells	FALSE	28768	13	22	55.6	1.19	0.72	1.15	1.16	1.24	1.06	0.83	1.02	1.6	1	weak	30	7.95	P0336872A	not competed	28768	12	16	42.9	1.97	2.85	2.05	2.25	1.16	2.96	3.5	1.66	1.14	1	n.d.		7.61	P0339463A
PCYT2	Q99447	n/d	FALSE	7	Jurkat cells	FALSE
PDCD11	Q14690	n/d	FALSE	7	Jurkat cells	FALSE	208698	3	3	1.8	1.38	1.01	0.98	1.04	1.11	0.92	1.04	1.11	1.19	1	good	30	5.68	P0336872A	not competed	208698	47	50	25.1	2.38	2.57	2.06	1.32	0.99	1.76	1.51	1.18	1.05	1	n.d.		7.04	P0339463A
PDCD2L	Q9BRP1	n/d	FALSE	7	Jurkat cells	FALSE	39416	3	3	9.2	1.03	0.73	0.69	0.93	0.87	0.89	0.81	1.05	1.06	1	weak	30	6.58	P0336872A	not competed																				39416	3	3	7.5	1.01
PDCD4	Q53EL6	n/d	FALSE	7	Jurkat cells	FALSE
PDCD6IP	Q8WUM4	n/d	FALSE	7	Jurkat cells	FALSE	96022	14	15	16.8	1	1.01	0.89	1	1	1.02	0.95	1.24	1.13	1	good	30	6.8	P0336872A	not competed
PDCL3	Q9H2J4	n/d	FALSE	7	Jurkat cells	FALSE																																							27614	2	2	9.2	0.92
PDE12	Q6L8Q7	n/d	FALSE	7	Jurkat cells	FALSE	67351	5	6	9	1.01	1.06	0.84	0.88	0.89	0.9	0.89	1.08	1.02	1	good	30	6.96	P0336872A	not competed
PDF	Q9HBH1	n/d	FALSE	7	Jurkat cells	FALSE
PDHA1	P08559	OXIDOREDUCTASE	FALSE	7	Jurkat cells	FALSE	47579	7	8	16.7	0.93	1.23	0.81	0.98	0.96	0.94	0.92	1.19	0.96	1	good	30	7.13	P0336872A	not competed
PDHB	P11177	OXIDOREDUCTASE	FALSE	7	Jurkat cells	FALSE	39233	6	6	15	0.8	1.58	0.76	1	0.83	0.96	1.02	1.35	0.81	1	good	30	7.04	P0336872A	not competed																				39233	8	8	21.4	0.94
PDIA3	P30101	n/d	FALSE	7	Jurkat cells	FALSE	56782	23	34	49.1	0.92	0.89	0.73	0.9	0.82	0.93	0.96	1.18	0.79	1	weak	30	7.67	P0336872A	not competed	56782	11	11	22.4	1.74	1.85	1.85	1.26	1.06	1.81	2.5	1.05	1.16	1	good	30	7.15	P0339463A	not competed
PDIA4	P13667	n/d	FALSE	7	Jurkat cells	FALSE	72932	16	18	25.7	0.94	1.16	0.72	0.96	0.89	0.97	0.97	1.25	1	1	weak	30	7.38	P0336872A	not competed	72932	2	2	3.9	2.09	2.9	2.42	1.31	1.22	1.81	2.34	1.11	1.27	1	n.d.		6.39	P0339463A		72932	23	23	34.3	1.09
PDIA6	Q15084	n/d	FALSE	7	Jurkat cells	FALSE	53900	6	8	17.3	0.96	1.01	0.74	0.9	0.86	0.89	0.88	1.11	1.02	1	weak	30	7.26	P0336872A	not competed	53900	4	4	9.1	2.01	2.5	1.78	1.75	1.11	2	2.24	1.22	0.93	1	n.d.		6.2	P0339463A
PDIK1L	Q8N165	KINASE	TRUE	7	Jurkat cells	FALSE
PDLIM1	O00151	n/d	FALSE	7	Jurkat cells	FALSE	36071	6	7	24	0.87	0.78	0.71	0.87	0.82	0.88	0.87	1.07	0.88	1	weak	30	7.16	P0336872A	not competed
PDLIM5	Q96HC4	n/d	FALSE	7	Jurkat cells	FALSE																																							63944	4	4	9.4	1.89
PDPR	Q8NCN5	n/d	FALSE	7	Jurkat cells	FALSE	99363	3	3	3.1	0.96	1	0.81	0.89	0.91	0.91	0.88	1.13	1.04	1	good	30	6.29	P0336872A	not competed	99363	7	7	6.9	1.93	2.23	1.71	1.53	1.11	2.17	2.35	1.33	1.11	1	n.d.		6.4	P0339463A
PDS5A	Q29RF7	n/d	FALSE	7	Jurkat cells	FALSE	150828	17	18	16.5	1.09	1.04	0.96	0.99	1	0.95	0.96	1.15	1.1	1	good	30	6.94	P0336872A	not competed	150828	40	42	35.1	2.47	2.85	2.2	1.72	1.14	2.46	2.48	1.54	1.09	1	n.d.		7.14	P0339463A
PDS5B	Q9NTI5	n/d	FALSE	7	Jurkat cells	FALSE	164665	14	14	11.8	1.13	1.12	0.89	1.05	0.97	0.94	0.95	1.15	1.03	1	good	30	6.95	P0336872A	not competed	164665	24	24	17.1	2.29	2.54	2.09	1.39	0.94	1.92	2.01	1.21	1.1	1	n.d.		7.07	P0339463A
PDXDC1	Q6P996	n/d	FALSE	7	Jurkat cells	FALSE
PDXP	Q96GD0	n/d	FALSE	7	Jurkat cells	FALSE	31698	2	2	10.1	0.96	1.63	1.02	1.09	1.06	1.09	1.15	1.43	1.03	1	good	30	5.76	P0336872A	not competed
PEBP1	P30086	n/d	FALSE	7	Jurkat cells	FALSE	21057	7	8	43.9	0.85	0.75	0.82	0.97	1	1.07	0.82	1.19	1.19	1	weak	30	7.3	P0336872A	not competed	21057	3	4	23	1.36	1.58	1.66	0.92	0.92	1.05	0.91	0.95	1.24	1	good	30	6.55	P0339463A	not competed
PELI2	Q9HAT8	n/d	FALSE	7	Jurkat cells	FALSE
PES1	O00541	n/d	FALSE	7	Jurkat cells	FALSE	68002	4	4	6.8	0.98	0.91	0.67	0.9	0.77	0.79	0.9	1.01	0.91	1	weak	30	6.69	P0336872A	not competed	68002	7	7	9.9	2.05	2.58	1.99	1.64	1.02	2.33	2.63	1.19	1.11	1	n.d.		6.58	P0339463A
PEX11B	O96011	n/d	FALSE	7	Jurkat cells	FALSE
PEX19	P40855	n/d	FALSE	7	Jurkat cells	FALSE	32806	2	2	8.4	1.14	0.73	0.95	0.9	0.89	0.96	0.85	0.87	1.02	1	weak	30	6.06	P0336872A	not competed
PEX3	P56589	n/d	FALSE	7	Jurkat cells	FALSE																																							42139	3	3	5.6	0.97
PFAS	O15067	PROTEASE	FALSE	7	Jurkat cells	FALSE	144733	11	14	11.5	1.02	0.89	0.9	1.03	1.07	0.97	0.92	1.13	1.15	1	good	30	7.24	P0336872A	not competed	144733	26	30	23.8	2.35	2.71	2.04	1.78	1.11	2.69	3.09	1.52	1.12	1	n.d.		7.45	P0339463A
PFDN2	Q9UHV9	n/d	FALSE	7	Jurkat cells	FALSE	16648	6	6	44.8	0.75	1.28	0.75	0.89	0.82	0.94	1.02	1.34	0.78	1	good	30	7.16	P0336872A	not competed
PFDN5	Q99471	n/d	FALSE	7	Jurkat cells	FALSE	17328	3	3	22.1	0.75	1.22	0.67	0.91	0.79	0.9	0.94	1.08	0.76	1	weak	30	6.12	P0336872A	not competed
PFKL	P17858	n/d	FALSE	7	Jurkat cells	FALSE	85017	6	6	8.1	1.08	1.02	0.91	1.05	1.05	1.05	0.97	1.2	1.16	1	good	30	6.75	P0336872A	not competed	85017	5	5	9.4	1.96	2.63	2.13	1.67	1.09	2.31	2.48	1.46	1.14	1	n.d.		6.47	P0339463A		85017	13	13	16	0.87
PFKP	Q01813	n/d	FALSE	7	Jurkat cells	FALSE	85595	19	22	27.2	0.96	0.98	0.92	1.02	1	1.01	0.95	1.13	1.18	1	good	30	7.67	P0336872A	not competed	85595	24	28	33.5	2.04	2.53	1.95	1.6	0.99	2.21	2.18	1.43	1.08	1	n.d.		7.46	P0339463A
PFN1	P07737	n/d	FALSE	7	Jurkat cells	FALSE	15054	10	30	71.4	0.75	1.38	0.73	0.97	0.89	0.97	0.98	1.31	0.77	1	weak	30	8.44	P0336872A	not competed	15054	10	16	71.4	1.56	1.88	1.54	1.59	1.05	2.25	2.96	1.3	0.99	1	good	30	7.45	P0339463A	not competed
PFN2	P35080	n/d	FALSE	7	Jurkat cells	FALSE	15088	5	5	25	0.91	1.17	0.77	0.9	0.9	0.97	0.98	1.22	0.92	1	good	30	6.82	P0336872A	not competed
PGAM1	P18669	n/d	FALSE	7	Jurkat cells	FALSE																				28804	5	5	18.1	1.53	1.8	1.66	1.09	0.96	1.64	2.14	0.95	1	1	good	30	6.88	P0339463A	not competed
PGAM5	Q96HS1	n/d	FALSE	7	Jurkat cells	FALSE	32004	3	3	13.1	1.26	1.07	0.94	0.96	1	0.95	0.94	1.05	1.09	1	good	30	6.81	P0336872A	not competed																				32004	4	4	12.1	0.84
PGD	P52209	OXIDOREDUCTASE	FALSE	7	Jurkat cells	FALSE	53139	20	26	48.2	0.94	1.15	0.88	1.02	0.99	0.98	1.03	1.24	1.04	1	good	30	7.71	P0336872A	not competed	53139	15	17	28.2	2.07	2.65	2.02	1.79	1.17	2.44	2.98	1.49	1.1	1	n.d.		7.17	P0339463A
PGGT1B	P53609	n/d	FALSE	7	Jurkat cells	FALSE	42368	4	4	12.5	1.13	0.94	1	1.07	1.08	1.02	1.05	1.1	1.13	1	good	30	6.65	P0336872A	not competed	42368	2	2	4.2	1.05	1.09	0.97	1.14	1.01	1.07	1.27	1.13	1.02	1	good	30	6.38	P0339463A	not competed	42368	4	4	10.1	0.83
PGK1	P00558	n/d	FALSE	7	Jurkat cells	FALSE	44614	31	71	77.9	0.91	0.65	0.85	1	1.03	0.99	0.81	1.01	1.05	1	weak	30	8.6	P0336872A	not competed	44614	26	45	66.4	2.16	2.9	2.21	2.38	1.3	3.65	5.63	1.82	1.17	1	n.d.		8.09	P0339463A
PGLS	O95336	n/d	FALSE	7	Jurkat cells	FALSE	27547	3	3	12.8	0.82	0.66	0.75	0.89	0.92	0.91	0.7	0.96	1.03	1	weak	30	6.56	P0336872A	not competed	27547	2	2	10.1	1.72	2.12	1.73	1.83	1.17	2.88	3.29	1.36	1.05	1	n.d.		6.14	P0339463A
PGM1	P36871	n/d	FALSE	7	Jurkat cells	FALSE	61448	10	10	16.4	1.17	0.89	0.94	1.08	1.05	0.97	0.96	1.17	1.22	1	good	30	6.67	P0336872A	not competed	61448	3	3	8.7	1.81	2.12	1.64	1.37	0.98	2.03	2.24	1.17	1.05	1	n.d.		6.19	P0339463A
PGM2	Q96G03	n/d	FALSE	7	Jurkat cells	FALSE	68283	13	14	26	1.81	1.05	0.83	0.99	0.95	0.94	0.88	1.15	1	1	good	30	7.25	P0336872A	not competed	68283	11	12	22.1	1.95	2.32	1.86	1.55	0.99	2.31	2.79	1.35	1.08	1	n.d.		6.79	P0339463A
PGM2L1	Q6PCE3	n/d	FALSE	7	Jurkat cells	FALSE	70441	4	4	7.2	0.89	0.98	0.96	0.97	0.94	0.99	0.89	1.01	0.89	1	good	30	6.21	P0336872A	not competed
PGM3	O95394	n/d	FALSE	7	Jurkat cells	FALSE																																							62941	3	3	4.8	0.8
PGP	A6NDG6	PHOSPHATASE	FALSE	7	Jurkat cells	FALSE	34006	2	2	9.7	0.63	0.91	0.85	0.97	0.91	0.94	0.81	1.23	0.78	1	weak	30	6.54	P0336872A	not competed
PGS1	Q32NB8	n/d	FALSE	7	Jurkat cells	FALSE
PHB	P35232	n/d	FALSE	7	Jurkat cells	FALSE	29804	6	7	27.9	0.9	0.95	1	1.13	1.07	1.18	1.13	1.3	1.05	1	good	30	6.92	P0336872A	not competed	29804	3	3	10.3	1.46	1.66	1.29	1.2	1.11	1.64	1.84	1.12	1.01	1	good	30	6.32	P0339463A	not competed
PHB1	P35232	n/d	FALSE	7	Jurkat cells	FALSE																																							29804	5	5	20.2	0.87
PHF5A	Q7RTV0	n/d	FALSE	7	Jurkat cells	FALSE																				12405	2	2	18.2	1.81	1.96	1.28	1.37	0.95	1.83	2.48	1.11	1.06	1	good	30	6.57	P0339463A	not competed
PHF6	Q8IWS0	n/d	FALSE	7	Jurkat cells	FALSE	41290	11	13	33.7	0.97	0.81	0.82	0.96	0.95	0.89	0.84	1.08	0.98	1	good	30	7.75	P0336872A	not competed	41290	6	6	19.2	1.75	2.37	1.85	1.48	0.92	2.04	2.62	1.2	1.1	1	n.d.		6.73	P0339463A
PHGDH	O43175	OXIDOREDUCTASE	FALSE	7	Jurkat cells	FALSE	56650	20	27	44.7	1	1.02	0.88	0.99	1.02	1	0.92	1.17	1.13	1	good	30	7.79	P0336872A	not competed	56650	19	23	42.6	1.97	2.43	1.94	1.76	1.08	2.48	2.89	1.44	1.05	1	n.d.		7.24	P0339463A
PHIP	Q8WWQ0	BROMO	FALSE	7	Jurkat cells	FALSE	206687	2	2	1.3	0.89	1.05	0.76	0.78	1.19	0.71	0.84	0.97	0.81	1	weak	30	6.21	P0336872A	not competed	206687	11	11	6.4	2.39	2.44	2.04	1.14	0.99	1.52	1.43	1.07	1.15	1	n.d.		6.61	P0339463A
PHKA2	P46019	n/d	FALSE	7	Jurkat cells	FALSE																				138406	4	4	4.2	2.08	2.06	1.83	1.54	1.22	2.19	2.24	1.37	0.95	1	n.d.		6.32	P0339463A
PHKB	Q93100	n/d	FALSE	7	Jurkat cells	FALSE	124743	2	2	2.9	1.08	0.95	0.9	0.86	1.08	1.67	0.83	1.35	1.45	1	good	30	6.5	P0336872A	not competed	124743	9	9	8	2.39	2.74	2.05	1.89	1.15	2.77	2.94	1.64	1.08	1	n.d.		6.63	P0339463A
PHKG2	P15735	KINASE	TRUE	7	Jurkat cells	FALSE																				46442	2	2	7.6	2.26	2.48	2.38	3.81	1.33	1.86	2.24	1.47	1.55	1	n.d.		6.48	P0339463A
PHPT1	Q9NRX4	PHOSPHATASE	FALSE	7	Jurkat cells	FALSE	13832	6	7	73.6	0.86	0.94	0.79	0.86	0.76	0.91	0.96	1.14	0.92	1	good	30	7.41	P0336872A	not competed
PI4KA	P42356	KINASE	TRUE	7	Jurkat cells	FALSE																				236828	16	16	8.2	2.23	2.27	1.78	1.58	1.1	2.35	2.41	1.4	1	1	n.d.		6.83	P0339463A
PIK3C2B	O00750	KINASE	TRUE	7	Jurkat cells	FALSE																				184766	2	2	1.3	2.04	3.58	2.31	3.05	1.59	2.46	2.7	1.45	0.81	1	n.d.		5.89	P0339463A
PIK3C3	Q8NEB9	KINASE	TRUE	7	Jurkat cells	TRUE	101548	6	6	7.8	1.01	0.97	0.95	1	0.95	0.96	0.97	0.93	0.99	1	good	30	6.57	P0336872A	not competed	101548	6	6	5.5	1.13	1.25	1.07	1.29	1.09	1.44	1.58	1.15	1.04	1	good	30	6.43	P0339463A	not competed
PIK3CA	P42336	KINASE	TRUE	7	Jurkat cells	FALSE	124283	4	4	4.4	1.09	1.02	0.9	0.92	0.97	0.92	0.92	0.98	0.98	1	good	30	6.15	P0336872A	not competed	124283	7	7	7.5	2.34	2.79	2.04	1.95	1.11	2.96	3.61	1.62	0.97	1	n.d.		6.52	P0339463A
PIK3CD	O00329	KINASE	TRUE	7	Jurkat cells	FALSE
PIK3R1	P27986	n/d	FALSE	7	Jurkat cells	FALSE	84473	2	2	2.3	1.02	0.84	0.87	0.94	1.03	1.03	0.83	1.15	1.27	1	good	30	5.99	P0336872A	not competed
PIK3R4	Q99570	KINASE	TRUE	7	Jurkat cells	FALSE																				153102	13	13	10.3	2.17	2.45	2.08	1.5	1.04	2.34	2.33	1.33	1.11	1	n.d.		6.52	P0339463A
PIKFYVE	Q9Y2I7	KINASE	TRUE	7	Jurkat cells	FALSE
PIN1	Q13526	n/d	FALSE	7	Jurkat cells	FALSE
PIP	P12273	n/d	FALSE	7	Jurkat cells	FALSE
PIP4K2A	P48426	KINASE	TRUE	7	Jurkat cells	FALSE
PITPNA	Q00169	n/d	FALSE	7	Jurkat cells	FALSE	31806	5	5	13.7	1.02	0.73	0.78	0.83	0.9	0.93	0.85	0.98	0.97	1	weak	30	6.96	P0336872A	not competed
PITPNB	P48739	n/d	FALSE	7	Jurkat cells	FALSE	31700	7	8	36.5	1.13	0.82	0.94	1.08	1.01	0.97	0.88	1.13	1.08	1	good	30	7.48	P0336872A	not competed	31700	4	4	21.4	1.38	1.56	1.27	1.25	0.91	1.75	2.05	1.05	0.86	1	good	30	6.56	P0339463A	not competed
PITRM1	Q5JRX3	PROTEASE	FALSE	7	Jurkat cells	FALSE	117510	10	10	8.8	1.26	1.13	0.89	1.04	1.03	1.01	1.01	1.25	1.15	1	good	30	6.94	P0336872A	not competed
PKM	P14618	n/d	FALSE	7	Jurkat cells	FALSE	58061	41	71	77.8	0.91	1.04	0.83	0.98	0.98	0.96	0.87	1.17	1.08	1	good	30	8.63	P0336872A	not competed	58061	35	58	69.1	2.38	2.93	2.13	1.89	1.11	2.5	2.54	1.63	1.1	1	n.d.		8.36	P0339463A
PKN1	Q16512	KINASE	TRUE	7	Jurkat cells	FALSE	104672	8	9	8.8	0.97	1.1	0.95	1.11	1.04	0.99	1.07	1.25	0.98	1	good	30	6.66	P0336872A	not competed	104672	4	4	3.8	1.63	1.73	1.58	1.26	1.04	1.63	1.54	1.03	1	1	good	30	6.28	P0339463A	not competed
PKP1	Q13835	n/d	FALSE	7	Jurkat cells	FALSE																				80496	6	6	8.4	3.6	1.31	0.68	0.76	0.79	0.93	0.85	0.84	0.9	1	weak	30	6.5	P0339463A	not competed	80496	2	2	2.1	5.78
PLAA	Q9Y263	n/d	FALSE	7	Jurkat cells	FALSE	87156	11	13	16	0.96	0.92	0.83	0.95	0.88	0.86	0.81	1.03	0.9	1	good	30	7.09	P0336872A	not competed	87156	12	12	16.9	1.95	2.36	1.96	1.43	0.97	2.11	2.63	1.27	1.19	1	n.d.		6.74	P0339463A
PLCG1	P19174	n/d	FALSE	7	Jurkat cells	FALSE	148658	6	6	5.4	1.46	0.94	0.91	1.03	1	1.05	0.92	1.19	1.12	1	good	30	6.89	P0336872A	not competed	148658	23	25	19.5	2.42	2.59	1.94	1.69	1.13	2.53	3.04	1.5	1.12	1	n.d.		7.12	P0339463A
PLCG2	P16885	n/d	FALSE	7	Jurkat cells	FALSE	147868	3	3	2.6	1.1	0.92	0.93	0.89	1.02	0.96	0.91	0.95	0.98	1	good	30	5.74	P0336872A	not competed	147868	3	3	2.1	2.53	2.59	2.35	1.53	1.12	2.13	2.2	1.47	1.26	1	n.d.		6.27	P0339463A
PLEC	Q15149	n/d	FALSE	7	Jurkat cells	FALSE																																							531784	5	5	1.3	1.09
PLEKHA2	Q9HB19	n/d	FALSE	7	Jurkat cells	FALSE
PLGRKT	Q9HBL7	n/d	FALSE	7	Jurkat cells	FALSE
PLK1	P53350	KINASE	TRUE	7	Jurkat cells	FALSE																				68254	4	4	5.8	1.77	1.6	1.38	1.05	0.99	1.35	1.34	0.92	1.01	1	good	30	6.11	P0339463A	not competed
PLK4	O00444	KINASE	TRUE	7	Jurkat cells	FALSE	108971	2	2	2.5	0.93	0.92	1.06	0.92	1.06	1.01	1.2	0.9	0.95	1	good	30	6.11	P0336872A	not competed
PLPBP	O94903	n/d	FALSE	7	Jurkat cells	FALSE	30344	3	3	12.7	1.29	0.71	0.85	0.83	0.99	0.9	0.81	0.98	0.96	1	weak	30	7.03	P0336872A	not competed
PLRG1	O43660	n/d	FALSE	7	Jurkat cells	FALSE																																							57193	2	2	3.7	0.91
PLS1	Q14651	n/d	FALSE	7	Jurkat cells	FALSE																																							70253	4	4	8.6	0.89
PM20D2	Q8IYS1	PROTEASE	FALSE	7	Jurkat cells	FALSE																																							47776	3	3	4.8	0.94
PMM2	O15305	n/d	FALSE	7	Jurkat cells	FALSE	28082	2	2	8.1	1.19	0.81	1.03	1.02	1.12	0.92	1.04	1.13	1.13	1	good	30	6.51	P0336872A	not competed
PMPCA	Q10713	PROTEASE	FALSE	7	Jurkat cells	FALSE																				58252	2	2	3.6	1.88	2.05	1.68	1.44	1.18	2.18	2.3	1.37	0.98	1	n.d.			P0339463A
PMPCB	O75439	n/d	FALSE	7	Jurkat cells	FALSE	54366	5	6	10.4	0.85	0.88	0.79	1.03	0.99	1	0.99	1.28	0.91	1	good	30	6.85	P0336872A	not competed	54366	4	4	8.4	1.54	1.8	1.63	1.23	0.88	1.76	2.28	1.13	0.97	1	good	30	6.54	P0339463A	not competed
PMS2	P54278	n/d	FALSE	7	Jurkat cells	FALSE
PMVK	Q15126	n/d	FALSE	7	Jurkat cells	FALSE
PNKP	Q96T60	n/d	FALSE	7	Jurkat cells	FALSE	57076	4	4	8.3	1.26	0.87	0.97	0.92	0.93	0.83	1.05	1.05	1.17	1	good	30	6.36	P0336872A	not competed
PNN	Q9H307	n/d	FALSE	7	Jurkat cells	FALSE	81613	3	3	5	1.07	1	0.93	0.9	0.94	0.94	0.91	1.04	0.85	1	good	30	6.57	P0336872A	not competed																				81613	2	2	5.3	1.38
PNP	P00491	n/d	FALSE	7	Jurkat cells	FALSE	32118	10	12	42.9	0.82	1.02	0.83	1.01	0.96	0.93	1.02	1.13	0.87	1	good	30	7.23	P0336872A	not competed	32118	7	7	24.2	1.87	1.79	1.54	1.15	0.94	1.66	1.96	1.06	1.04	1	good	30	6.7	P0339463A	not competed
PNPLA6	Q8IY17	n/d	FALSE	7	Jurkat cells	TRUE	149993	36	45	27.1	1.28	1.03	1.07	1.08	1.02	1.08	1.03	1.15	1.21	1	good	30	7.7	P0336872A	not competed	149993	24	27	19.1	1.37	1.23	1.14	1.15	1.13	1.35	1.32	1.09	1	1	good	30	7.34	P0339463A	not competed	149993	29	29	22.1	0.91
PNPT1	Q8TCS8	n/d	FALSE	7	Jurkat cells	FALSE	85950	4	4	5.6	0.85	1.03	0.86	1	0.98	1.03	0.87	1.07	0.94	1	good	30	6.1	P0336872A	not competed	85950	2	2	3.6	1.49	1.71	1.56	1.26	0.77	1.8	2.22	1.03	0.84	1	good	30	6.03	P0339463A	not competed
POC1A	Q8NBT0	n/d	FALSE	7	Jurkat cells	FALSE																																							45008	2	2	3.4	1.08
POF1B	Q8WVV4	n/d	FALSE	7	Jurkat cells	FALSE																				68695	3	3	6.5	5.58	1.57	1.07	0.94	0.72	0.93	0.69	0.88	1.09	1	weak	30	6.18	P0339463A	not competed
POGZ	Q7Z3K3	n/d	FALSE	7	Jurkat cells	FALSE	155342	3	3	2.1	1.02	0.96	0.9	1.04	1.09	1.01	0.92	1.11	1.15	1	good	30	6.55	P0336872A	not competed
POLA1	P09884	n/d	FALSE	7	Jurkat cells	FALSE	165911	2	2	2.2	1.18	1.12	0.9	1.09	1.03	0.92	0.91	1.04	1.25	1	good	30		P0336872A	not competed
POLA2	Q14181	n/d	FALSE	7	Jurkat cells	FALSE																																							65947	2	2	4.5	1.9
POLB	P06746	n/d	FALSE	7	Jurkat cells	FALSE	38177	2	2	9.6	0.8	1.09	0.8	0.93	0.92	0.98	0.97	1.01	0.97	1	good	30	6.48	P0336872A	not competed
POLD1	P28340	n/d	FALSE	7	Jurkat cells	FALSE	123630	6	6	6.1	1	1	0.81	0.98	0.95	0.96	0.88	1.14	1.07	1	good	30	6.83	P0336872A	not competed
POLD2	P49005	n/d	FALSE	7	Jurkat cells	FALSE	51289	2	2	5.3	0.96	0.9	0.93	0.97	1.07	1.04	0.88	1.01	0.9	1	good	30	6.44	P0336872A	not competed
POLD3	Q15054	n/d	FALSE	7	Jurkat cells	FALSE
POLDIP2	Q9Y2S7	n/d	FALSE	7	Jurkat cells	FALSE	42033	2	2	5.4	0.89	0.98	0.8	0.97	0.82	0.93	0.95	1.15	0.73	1	weak	30	6.31	P0336872A	not competed
POLDIP3	Q9BY77	n/d	FALSE	7	Jurkat cells	FALSE	46089	5	5	15.7	0.9	1.06	0.81	1.01	0.86	0.95	0.87	1.15	1.02	1	good	30	6.54	P0336872A	not competed
POLE	Q07864	n/d	FALSE	7	Jurkat cells	FALSE																				261515	16	16	7.4	2.09	2.24	1.75	1.48	1	2.11	2.13	1.25	0.88	1	n.d.		6.79	P0339463A
POLR1A	O95602	n/d	FALSE	7	Jurkat cells	FALSE	194809	4	4	2.4	1.19	1.12	1	1.1	1.18	1	1.03	1.21	1.26	1	good	30	6.13	P0336872A	not competed	194809	15	16	8	2.44	2.94	2.02	1.62	1.22	2.36	2.3	1.44	1.11	1	n.d.		6.86	P0339463A
POLR1B	Q9H9Y6	n/d	FALSE	7	Jurkat cells	FALSE																				128228	7	7	5.9	2.23	2.43	1.81	1.74	1.07	2.56	2.91	1.44	0.97	1	n.d.		6.11	P0339463A
POLR1E	Q9GZS1	n/d	FALSE	7	Jurkat cells	FALSE	53961	2	2	5	0.96	0.98	1.06	1.01	1.06	1.01	1.1	1.2	1.04	1	good	30	6.21	P0336872A	not competed																				53961	6	6	14.1	1.01
POLR1F	Q3B726	n/d	FALSE	7	Jurkat cells	FALSE
POLR2A	P24928	n/d	FALSE	7	Jurkat cells	FALSE	217174	8	8	4.2	1.08	0.94	0.84	0.97	0.96	1.01	1.02	1.18	1.07	1	good	30	6.53	P0336872A	not competed	217174	59	64	29.1	2.44	2.42	2.02	1.49	1.1	1.98	2.04	1.37	1.15	1	n.d.		7.29	P0339463A
POLR2B	P30876	n/d	FALSE	7	Jurkat cells	FALSE	133895	13	13	11.2	0.92	0.97	0.82	0.97	0.91	0.86	0.92	1.19	0.99	1	good	30	6.81	P0336872A	not competed	133895	32	34	30.3	2.22	2.57	2.23	1.7	1.15	2.52	2.9	1.5	1.19	1	n.d.		7.16	P0339463A
POLR2L	P62875	n/d	FALSE	7	Jurkat cells	FALSE	7645	3	5	38.8	1.28	0.73	1.28	1.22	1.29	1.06	0.72	1.01	1.68	1	weak	30	7.2	P0336872A	not competed	7645	2	2	25.4	1.75	3.08	2.24	2.17	1.09	3.11	3.46	1.58	1.06	1	n.d.		6.4	P0339463A
POLR3A	O14802	n/d	FALSE	7	Jurkat cells	FALSE	155640	2	2	1.1	1.2	1.13	0.8	1	1.12	0.98	0.95	1.14	1.04	1	good	30	6.2	P0336872A	not competed	155640	16	16	14.2	2.37	2.48	2.04	1.52	1.11	2.2	2.27	1.34	1.06	1	n.d.		6.72	P0339463A
POLR3B	Q9NW08	n/d	FALSE	7	Jurkat cells	FALSE
POLR3C	Q9BUI4	n/d	FALSE	7	Jurkat cells	FALSE
POLRMT	O00411	n/d	FALSE	7	Jurkat cells	FALSE	138619	2	2	1.5	1.39	1.14	1.09	1.03	1.05	1.09	1.13	1.4	1.06	1	good	30	6.04	P0336872A	not competed	138619	8	8	6.3	2.31	2.21	1.82	1.49	1.13	2.31	2.33	1.28	1.06	1	n.d.		6.56	P0339463A
POMP	Q9Y244	n/d	FALSE	7	Jurkat cells	FALSE	15789	2	2	17	1.3	0.77	1.03	0.94	1.09	0.89	1.81	0.96	0.96	1	good	30	6.2	P0336872A	not competed
POP1	Q99575	n/d	FALSE	7	Jurkat cells	FALSE	114707	5	5	6.4	0.99	0.98	0.83	0.99	0.98	0.92	0.89	1.11	1.09	1	good	30	6.55	P0336872A	not competed	114707	19	20	23.4	2.02	2.32	2	1.21	0.91	1.58	1.52	1.17	1.1	1	n.d.		6.92	P0339463A
POP4	O95707	n/d	FALSE	7	Jurkat cells	FALSE
POR	P16435	OXIDOREDUCTASE	FALSE	7	Jurkat cells	FALSE
PPA1	Q15181	n/d	FALSE	7	Jurkat cells	FALSE																				32660	6	6	23.9	1.62	2.19	1.69	1.71	1.01	2.19	3.05	1.29	0.96	1	n.d.		7.06	P0339463A
PPA2	Q9H2U2	n/d	FALSE	7	Jurkat cells	FALSE
PPAN	Q9NQ55	GPCR	FALSE	7	Jurkat cells	FALSE
PPAT	Q06203	PROTEASE	FALSE	7	Jurkat cells	FALSE	57398	7	7	18.4	1.03	1.02	1	0.99	0.98	0.99	0.96	0.99	0.98	1	good	30	6.43	P0336872A	not competed	57398	3	3	8.7	1.35	1.57	1.53	0.83	0.7	1.21	1.19	0.79	0.85	1	weak	30	6.42	P0339463A	not competed
PPIA	P62937	n/d	FALSE	7	Jurkat cells	FALSE	18012	11	37	87.3	0.75	1.5	0.74	0.97	0.86	0.95	0.98	1.31	0.76	1	weak	30	9.2	P0336872A	not competed	18012	12	21	77.6	1.56	2.19	1.8	1.58	0.99	2.29	3.64	1.26	1.14	1	n.d.		8.4	P0339463A
PPIB	P23284	n/d	FALSE	7	Jurkat cells	FALSE	23742	6	7	27.8	0.84	1.01	0.71	0.96	0.85	1.07	0.95	1.21	0.85	1	weak	30	6.57	P0336872A	not competed																				23742	6	6	24.1	0.79
PPID	Q08752	n/d	FALSE	7	Jurkat cells	FALSE	40763	6	7	20.5	0.94	1.64	0.83	0.97	1.03	0.99	1.13	1.42	0.84	1	good	30	6.89	P0336872A	not competed
PPIE	Q9UNP9	n/d	FALSE	7	Jurkat cells	FALSE
PPIF	P30405	n/d	FALSE	7	Jurkat cells	FALSE	22040	5	6	31.9	0.89	1.5	0.75	1	0.82	0.98	1.08	1.28	0.79	1	good	30	7.25	P0336872A	not competed
PPIG	Q13427	n/d	FALSE	7	Jurkat cells	FALSE	88616	3	3	3.2	0.96	1	1.07	0.7	0.77	0.99	0.79	0.99	0.76	1	weak	30	6.62	P0336872A	not competed																				88616	6	6	6.2	1.24
PPIH	O43447	n/d	FALSE	7	Jurkat cells	FALSE	19208	3	3	14.7	0.79	1.52	0.76	0.96	0.83	0.93	1.02	1.29	0.82	1	good	30	6.59	P0336872A	not competed
PPIL2	Q13356	n/d	FALSE	7	Jurkat cells	FALSE
PPIP5K2	O43314	n/d	FALSE	7	Jurkat cells	FALSE																				140405	2	2	2.3	1.76	1.47	1.48	0.93	0.86	1.37	1.39	0.9	0.83	1	good	30	6.01	P0339463A	not competed
PPM1A	P35813	PHOSPHATASE	FALSE	7	Jurkat cells	FALSE	42447	2	2	5.2	0.94	1.16	0.76	0.9	0.87	0.91	0.98	1.17	0.88	1	good	30	6.71	P0336872A	not competed
PPM1G	O15355	PHOSPHATASE	FALSE	7	Jurkat cells	FALSE	59271	6	6	13.9	1.06	0.96	0.86	0.96	0.98	0.87	0.94	1.17	1.16	1	good	30	6.94	P0336872A	not competed
PPME1	Q9Y570	PROTEASE	FALSE	7	Jurkat cells	FALSE	43870	4	5	14.8	0.8	0.82	0.86	0.91	0.91	0.88	0.82	1.08	0.97	1	good	30	6.54	P0336872A	not competed	43870	4	4	10.9	1.49	2.18	1.64	1.86	1.11	2.51	2.57	1.56	0.92	1	n.d.		6.54	P0339463A
PPP1CA	P62136	PHOSPHATASE	FALSE	7	Jurkat cells	FALSE	37512	3	4	37.6	0.86	1.29	0.78	0.93	0.89	0.9	0.96	1.25	0.95	1	good	30	7.43	P0336872A	not competed	37512	3	3	36.1	1.9	2.5	2.12	1.43	0.92	1.85	2.22	1.3	1.2	1	n.d.		7.08	P0339463A		37512	3	3	13.3	1.19
PPP1CB	P62140	PHOSPHATASE	FALSE	7	Jurkat cells	FALSE	37186	3	3	9.2	0.92	1.2	0.79	0.98	0.88	0.97	1.02	1.33	0.99	1	good	30	6.97	P0336872A	not competed	37186	2	2	7.3	1.62	1.96	1.78	1.33	0.97	1.64	1.85	1.19	1.13	1	good	30	6.8	P0339463A	not competed	37186	2	2	40.7	1.55
PPP1CC	P36873	PHOSPHATASE	FALSE	7	Jurkat cells	FALSE	38518	3	3	9	0.99	1.5	0.96	1.08	1.13	1.06	1.08	1.32	0.92	1	good	30	6.87	P0336872A	not competed
PPP1R8	Q12972	n/d	FALSE	7	Jurkat cells	FALSE
PPP2CA	P67775	PHOSPHATASE	FALSE	7	Jurkat cells	FALSE																				35594	5	5	17.8	1.81	2.36	2.1	1.4	1.01	1.85	2.17	1.23	1.27	1	n.d.		6.7	P0339463A
PPP2R1A	P30153	n/d	FALSE	7	Jurkat cells	FALSE	65308	10	10	22.9	1.15	1.25	0.96	1.11	1.08	1.05	1.09	1.33	1.1	1	good	30	7.24	P0336872A	not competed
PPP2R1B	P30154	n/d	FALSE	7	Jurkat cells	FALSE	73584	2	2	3.5	0.98	0.81	0.79	1.03	1.04	0.93	0.96	0.92	1.02	1	good	30	6.27	P0336872A	not competed
PPP2R2A	P63151	n/d	FALSE	7	Jurkat cells	FALSE	52999	7	7	21	0.92	0.84	0.8	1.01	1.01	0.92	0.79	1.1	0.97	1	good	30	6.85	P0336872A	not competed	52999	4	4	8.3	2.09	2.11	2.09	1.38	1.03	1.89	2.21	1.23	1.11	1	n.d.		6.51	P0339463A		52999	5	6	11.9	0.76
PPP2R5D	Q14738	n/d	FALSE	7	Jurkat cells	FALSE	69991	3	3	8.1	0.99	0.98	0.95	1.03	1.08	1.08	1.07	1.13	1.07	1	good	30	6.48	P0336872A	not competed	69991	3	3	4.5	1.88	1.82	1.76	1.07	0.92	1.45	1.48	0.94	1.18	1	good	30	6.21	P0339463A	not competed	69991	2	2	9.3	0.99
PPP4C	P60510	PHOSPHATASE	FALSE	7	Jurkat cells	FALSE
PPP5C	P53041	PHOSPHATASE	FALSE	7	Jurkat cells	FALSE	56878	13	13	26.9	0.96	0.79	0.81	0.92	0.99	0.96	0.84	1.14	1.02	1	good	30	7.3	P0336872A	not competed
PPP6C	O00743	PHOSPHATASE	FALSE	7	Jurkat cells	FALSE	38946	7	8	21.6	0.83	0.96	0.77	0.93	0.82	0.88	0.88	1.14	0.87	1	good	30	7.39	P0336872A	not competed																				35144	9	11	22.6	0.91
PPP6R3	Q5H9R7	n/d	FALSE	7	Jurkat cells	FALSE	98484	4	4	4.2	0.93	0.99	0.99	1.02	1.06	0.99	0.79	1.16	1.11	1	good	30	6.21	P0336872A	not competed
PPT1	P50897	n/d	FALSE	7	Jurkat cells	FALSE	34193	2	2	8.8	1.09	0.79	0.91	1.08	0.84	1.08	0.97	0.96	0.89	1	good	30	6.35	P0336872A	not competed
PPWD1	Q96BP3	n/d	FALSE	7	Jurkat cells	FALSE	73574	9	9	15.6	1.03	1.1	0.92	1.02	0.94	0.93	0.97	1.25	1.07	1	good	30	6.79	P0336872A	not competed
PRAF2	O60831	n/d	FALSE	7	Jurkat cells	FALSE																				19258	2	2	16.9	1.49	1.76	1.41	1.21	1.05	1.41	1.91	1.09	1.15	1	good	30	6.09	P0339463A	not competed	19258	2	2	10.1	1.21
PRDX1	Q06830	OXIDOREDUCTASE	FALSE	7	Jurkat cells	FALSE	22110	10	21	57.8	1.08	1.12	0.96	1.01	1.03	1.06	0.91	1.19	1.14	1	good	30	7.94	P0336872A	not competed																				22110	14	17	75.9	1.01
PRDX2	P32119	OXIDOREDUCTASE	FALSE	7	Jurkat cells	FALSE	21892	3	4	17.7	0.86	0.81	1.15	1.03	1.2	1.3	1.04	1.42	1.13	1	good	30	6.69	P0336872A	not competed																				21892	5	5	27.3	1.97
PRDX3	P30048	OXIDOREDUCTASE	FALSE	7	Jurkat cells	FALSE	27692	10	20	43.4	1.06	0.89	1.14	1.05	1.13	1.07	1	0.88	1.01	1	good	30	8.37	P0336872A	not competed	27692	7	12	30.9	0.96	1	0.95	1.4	1.18	1.18	1.29	1.32	1.02	1	good	30	7.7	P0339463A	not competed	27692	8	10	38.7	0.65
PRDX5	P30044	OXIDOREDUCTASE	FALSE	7	Jurkat cells	FALSE	17031	4	5	23.8	0.76	1.21	0.77	0.9	0.81	0.94	0.87	1.07	0.89	1	good	30	6.6	P0336872A	not competed
PRDX6	P30041	OXIDOREDUCTASE	FALSE	7	Jurkat cells	FALSE	25035	3	3	14.3	3.57	1.19	0.91	1.07	1.34	0.87	1.19	1.13	0.89	1	good	30	6.28	P0336872A	not competed
PREB	Q9HCU5	n/d	FALSE	7	Jurkat cells	FALSE																				45468	4	4	10.8	1.84	2.37	1.67	1.61	1.15	2.14	2.18	1.38	0.98	1	n.d.		6.31	P0339463A
PREP	P48147	PROTEASE	FALSE	7	Jurkat cells	FALSE	80699	9	10	12.7	1.01	0.89	0.81	0.96	1.02	0.96	0.9	1.11	1.06	1	good	30	6.88	P0336872A	not competed	80699	20	21	33.9	1.6	1.9	1.73	1.08	0.97	1.44	1.43	1.11	1.13	1	good	30	6.84	P0339463A	not competed
PREPL	Q4J6C6	PROTEASE	FALSE	7	Jurkat cells	FALSE																																							83926	3	3	5	1.02
PRIM1	P49642	n/d	FALSE	7	Jurkat cells	FALSE	49901	2	2	6.4	1.18	0.97	0.86	0.91	1.03	1.03	0.77	1.26	1.06	1	good	30	5.74	P0336872A	not competed
PRKAA1	Q13131	KINASE	TRUE	7	Jurkat cells	TRUE	65522	38	70	57.4	1.01	1.03	1	0.97	0.97	0.99	0.96	0.97	1	1	good	30	8.81	P0336872A	not competed	65522	39	72	57.1	0.72	0.75	0.83	0.85	0.82	0.78	0.79	0.97	0.99	1	weak	30	8.41	P0339463A	not competed	65522	25	36	44.4	0.89
PRKAB1	Q9Y478	n/d	FALSE	7	Jurkat cells	FALSE	30382	3	3	19.6	0.96	0.82	0.98	0.9	0.96	0.92	0.82	0.82	1.03	1	good	30	5.6	P0336872A	not competed																				30382	3	3	15.2	0.9
PRKACA	P17612	KINASE	TRUE	7	Jurkat cells	TRUE	40589	3	3	6.8	1.1	1.01	0.91	1.03	0.94	1	0.87	1.28	1.2	1	good	30	6.45	P0336872A	not competed	40589	3	3	7.4	1.25	1.49	1.26	1	0.88	1.12	1.19	0.98	1.03	1	good	30	6.79	P0339463A	not competed
PRKAG1	P54619	n/d	FALSE	7	Jurkat cells	FALSE	38532	2	2	5.7	1.03	1.19	0.85	1.06	1.06	1.05	1.77	1.21	1.15	1	good	30	6.52	P0336872A	not competed
PRKAR1A	P10644	n/d	FALSE	7	Jurkat cells	FALSE	42981	3	3	6.8	1.66	1.06	1.02	1.04	0.83	0.97	1.05	1.21	0.96	1	good	30	6.53	P0336872A	not competed
PRKAR2A	P13861	n/d	FALSE	7	Jurkat cells	FALSE																																							45518	2	2	4.5	1.71
PRKCA	P17252	KINASE	TRUE	7	Jurkat cells	FALSE	76749	2	2	7.7	1.05	0.89	0.91	1.17	1.2	1.01	0.89	1	1.35	1	good	30	6.82	P0336872A	not competed	76749	8	10	15.5	1.58	1.89	1.67	1.11	1.04	1.28	1.27	1.06	1.18	1	good	30	7.14	P0339463A	not competed
PRKCB	P05771	KINASE	TRUE	7	Jurkat cells	FALSE																				77011	3	3	3.7	1.7	2	1.86	1.2	0.94	1.46	1.34	1.13	1.13	1	good	30	6.47	P0339463A	not competed
PRKCD	Q05655	KINASE	TRUE	7	Jurkat cells	FALSE
PRKCH	P24723	KINASE	TRUE	7	Jurkat cells	FALSE	77828	3	3	3.7	1.75	0.9	1.01	0.88	1.18	1.03	0.95	1.18	1.11	1	good	30	5.9	P0336872A	not competed	77828	5	5	8.9	1.66	1.98	1.69	1.27	1.01	1.62	1.5	1.13	1.09	1	good	30	6.43	P0339463A	not competed
PRKCQ	Q04759	KINASE	TRUE	7	Jurkat cells	TRUE	81864	8	9	11	0.83	0.88	0.89	0.94	0.92	0.92	0.9	1.01	0.96	1	good	30	6.82	P0336872A	not competed	81864	11	11	11.9	0.85	1.03	1.03	1.08	1.03	1.13	1.18	0.96	0.95	1	good	30	6.88	P0339463A	not competed	81864	10	10	14	0.71
PRKDC	P78527	KINASE	TRUE	7	Jurkat cells	FALSE	469083	72	76	17.3	1.07	0.98	0.8	0.94	0.87	0.9	0.85	1.08	1	1	good	30	7.59	P0336872A	not competed	469083	216	364	47.8	2.95	3.09	2.37	2.01	1.45	3.2	3.55	1.84	1.08	1	n.d.		8.29	P0339463A
PRKRA	O75569	n/d	FALSE	7	Jurkat cells	FALSE	34404	8	8	29.7	0.9	1.06	0.79	0.99	0.9	0.95	0.99	1.1	0.97	1	good	30	7.16	P0336872A	not competed
PRMT1	Q99873	n/d	FALSE	7	Jurkat cells	FALSE	41515	14	16	38.3	0.83	1.35	0.78	0.97	0.96	0.93	0.97	1.23	0.86	1	good	30	7.58	P0336872A	not competed
PRMT3	O60678	n/d	FALSE	7	Jurkat cells	FALSE	59875	2	2	6	1.35	1.42	0.88	1.19	0.99	1.07	0.71	1.14	1.23	1	weak	30	6.01	P0336872A	not competed																				59875	3	3	5.8	0.97
PRMT5	O14744	n/d	FALSE	7	Jurkat cells	FALSE	72683	15	17	25.4	0.86	1.07	0.84	1.02	0.93	0.95	0.93	1.15	0.93	1	good	30	7.42	P0336872A	not competed	72683	14	15	20.9	2.17	2.57	2.13	1.69	1.04	2.41	2.84	1.4	1.15	1	n.d.		7.12	P0339463A
PRMT9	Q6P2P2	MT	FALSE	7	Jurkat cells	FALSE
PRORP	O15091	n/d	FALSE	7	Jurkat cells	FALSE
PRP4K	Q13523	KINASE	TRUE	7	Jurkat cells	FALSE																																							116985	3	3	3.2	0.99
PRPF19	Q9UMS4	n/d	FALSE	7	Jurkat cells	FALSE	55180	10	17	25.4	0.87	1.06	0.72	0.94	0.93	1	0.91	1.26	0.91	1	weak	30	7.83	P0336872A	not competed																				55180	11	16	27.8	1.05
PRPF31	Q8WWY3	n/d	FALSE	7	Jurkat cells	FALSE																																							55455	2	2	1.6	0.96
PRPF38B	Q5VTL8	n/d	FALSE	7	Jurkat cells	FALSE																																							64467	2	2	3.8	1.66
PRPF4	O43172	n/d	FALSE	7	Jurkat cells	FALSE	58320	5	5	16.7	0.91	1.09	0.85	0.98	0.99	0.87	0.91	1.04	0.9	1	good	30	6.66	P0336872A	not competed
PRPF40A	O75400	n/d	FALSE	7	Jurkat cells	FALSE	106906	3	3	3.1	1.47	1.79	1.26	0.88	1.15	0.87	1.04	1.22	1.14	1	good	30	6.61	P0336872A	not competed																				108804	4	4	4.5	1.16
PRPF6	O94906	n/d	FALSE	7	Jurkat cells	FALSE	106924	5	5	4.7	0.91	1.1	0.85	1.09	0.96	1	1	1.11	0.95	1	good	30	6.58	P0336872A	not competed
PRPF8	Q6P2Q9	n/d	FALSE	7	Jurkat cells	FALSE	273597	22	24	9.3	1.11	0.97	0.85	1.03	1	0.95	1.01	1.17	1.13	1	good	30	6.92	P0336872A	not competed	273597	106	164	43.9	3.1	3.37	2.44	2.35	1.45	3.65	4.05	2.06	1.12	1	n.d.		8.05	P0339463A
PRPS1	P60891	n/d	FALSE	7	Jurkat cells	FALSE	34834	5	7	47.8	0.91	1.08	0.66	0.91	0.89	0.92	0.92	1.27	0.79	1	weak	30	7.31	P0336872A	not competed	34834	2	2	8.2	2.56	3.18	2.42	1.93	1.33	2.97	4.05	1.55	1.48	1	n.d.		6.44	P0339463A
PRPS2	P11908	n/d	FALSE	7	Jurkat cells	FALSE	34769	7	9	29.2	0.9	1.16	0.91	0.94	1.1	1.06	1.1	1.29	0.9	1	good	30	6.97	P0336872A	not competed	35054	4	4	31.8	1.56	2.38	2.02	1.53	0.99	2.12	2.59	1.19	1.19	1	n.d.		6.59	P0339463A
PRPSAP2	O60256	n/d	FALSE	7	Jurkat cells	FALSE	40925	3	3	19	0.93	1.15	0.72	1.04	0.89	0.91	0.84	1.24	0.9	1	weak	30	6.3	P0336872A	not competed	40925	2	2	5.4	1.39	1.92	1.53	1.39	0.93	1.85	2.14	1.19	0.95	1	good	30	6.87	P0339463A	not competed
PSAT1	Q9Y617	n/d	FALSE	7	Jurkat cells	FALSE	40422	13	14	30.8	0.84	0.79	0.71	0.9	1.03	1	0.75	1.1	1.28	1	weak	30	7.31	P0336872A	not competed	40422	12	12	29.5	2	2.67	2	1.83	1.12	2.38	2.45	1.59	1.08	1	n.d.		6.87	P0339463A
PSIP1	O75475	n/d	FALSE	7	Jurkat cells	FALSE
PSMA1	P25786	PROTEASE	FALSE	7	Jurkat cells	FALSE	30239	15	22	61.6	1.04	0.67	0.98	1.07	1.07	0.99	0.88	1.09	1.22	1	weak	30	7.93	P0336872A	not competed	30239	9	11	41.4	2.21	2.65	2.03	2.04	1.21	2.89	3.55	1.62	1.15	1	n.d.		7.25	P0339463A
PSMA2	P25787	PROTEASE	FALSE	7	Jurkat cells	FALSE	25898	4	4	21.8	1.02	0.69	1.11	1.14	1.06	1.02	0.9	1.25	1.22	1	weak	30	7.09	P0336872A	not competed	25898	6	6	19.2	1.73	1.76	1.3	1.41	0.94	1.85	2.31	1.13	0.89	1	good	30	6.54	P0339463A	not competed
PSMA3	P25788	PROTEASE	FALSE	7	Jurkat cells	FALSE	28433	7	9	25.5	1.03	0.75	0.99	1.09	1.07	1.11	0.98	1.27	1.13	1	good	30	7.34	P0336872A	not competed	28433	5	6	20.4	2.24	2.22	1.81	1.72	1.43	2.23	2.63	1.37	1.07	1	n.d.		6.63	P0339463A		28433	7	8	25.1	0.86
PSMA4	P25789	PROTEASE	FALSE	7	Jurkat cells	FALSE	29483	9	13	31.4	1	0.71	0.97	1.01	1.08	1	0.87	1.15	1.18	1	weak	30	7.72	P0336872A	not competed	29483	5	7	18.4	1.92	2.39	1.73	1.91	1.06	2.61	2.98	1.57	0.99	1	n.d.		7.15	P0339463A
PSMA5	P28066	PROTEASE	FALSE	7	Jurkat cells	FALSE																				26411	4	4	26.6	1.98	2.21	1.74	1.7	1.17	2.68	2.9	1.57	0.95	1	n.d.		5.84	P0339463A
PSMA6	P60900	PROTEASE	FALSE	7	Jurkat cells	FALSE	27399	10	14	41.5	0.99	0.7	0.95	1.03	0.97	0.97	0.87	1.08	1	1	weak	30	7.83	P0336872A	not competed	27399	9	9	45.9	1.49	1.64	1.32	1.57	0.98	1.9	2.78	1.3	1.03	1	good	30	6.98	P0339463A	not competed
PSMA7	O14818	PROTEASE	FALSE	7	Jurkat cells	FALSE	27887	11	17	49.6	1.15	0.69	1.08	1.14	1.19	1.05	0.88	1	1.47	1	weak	30	7.71	P0336872A	not competed	27887	8	9	29.4	1.69	1.8	1.28	1.54	1.03	1.94	2.24	1.29	0.92	1	good	30	7.12	P0339463A	not competed
PSMB1	P20618	PROTEASE	FALSE	7	Jurkat cells	FALSE	26489	8	9	41.1	1.01	0.95	0.96	1.1	1.12	1.08	0.98	1.22	1.18	1	good	30	7.83	P0336872A	not competed
PSMB10	P40306	PROTEASE	FALSE	7	Jurkat cells	FALSE	28936	3	3	12.1	1.22	1.07	1.08	1.12	1.26	1.14	1.15	1.21	1.21	1	good	30	6.47	P0336872A	not competed																				28936	5	5	14.3	1.65
PSMB2	P49721	PROTEASE	FALSE	7	Jurkat cells	FALSE	22836	6	9	33.3	1.01	0.67	1.08	1.01	1	1.04	0.95	0.98	1.09	1	weak	30	7.78	P0336872A	not competed	22836	8	9	32.3	1.02	1.14	1.06	1.28	1.11	1.14	1.02	1.29	0.99	1	good	30	7.46	P0339463A	not competed	22836	6	7	30.8	0.83
PSMB3	P49720	PROTEASE	FALSE	7	Jurkat cells	FALSE	22949	6	8	29.3	1.03	0.84	0.97	1.1	1.07	0.98	0.97	1.13	1.24	1	good	30	7.06	P0336872A	not competed	22949	3	4	28.8	1.59	2.23	1.71	1.53	1.05	2.2	2.26	1.45	0.92	1	n.d.		6.48	P0339463A
PSMB4	P28070	PROTEASE	FALSE	7	Jurkat cells	FALSE	29204	4	6	21.2	1.13	0.76	1.03	1.01	1.34	1.05	3.09	1.04	1.04	1	good	30	6.89	P0336872A	not competed
PSMB5	P28074	PROTEASE	FALSE	7	Jurkat cells	FALSE	28480	4	5	20.5	1.39	0.95	0.95	1.08	1.23	1.15	1.01	1.18	1.05	1	good	30	6.72	P0336872A	not competed	28480	4	4	18.6	1.55	1.71	1.38	1.12	0.94	1.29	1.45	1.01	1.04	1	good	30	6.75	P0339463A	not competed	28480	4	4	16.7	1.06
PSMB6	P28072	PROTEASE	FALSE	7	Jurkat cells	FALSE	25357	2	2	8.4	0.95	0.84	0.82	0.98	1.03	1.03	0.85	1.16	1.06	1	good	30	6.84	P0336872A	not competed																				25357	3	3	12.6	1.26
PSMB7	Q99436	PROTEASE	FALSE	7	Jurkat cells	FALSE	29965	4	4	18.1	0.91	0.82	0.85	1.04	0.96	0.98	0.9	1.14	1.18	1	good	30	6.9	P0336872A	not competed	29965	2	2	6.9	1.68	1.68	1.44	1.19	0.96	1.7	1.75	1.16	1.27	1	good	30	6.47	P0339463A	not competed
PSMB8	P28062	PROTEASE	FALSE	7	Jurkat cells	FALSE	30354	7	7	27.9	1	0.87	0.95	1	1.1	1.08	0.95	1.17	1.15	1	good	30	7.39	P0336872A	not competed
PSMB9	P28065	PROTEASE	FALSE	7	Jurkat cells	FALSE																																							23264	2	2	14.2	0.87
PSMC1	P62191	n/d	FALSE	7	Jurkat cells	FALSE	49184	3	3	7.3	1.39	0.99	1.11	1.03	1.04	0.99	1	1.15	1.01	1	good	30	6	P0336872A	not competed																				49184	4	4	9.5	0.94
PSMC2	P35998	n/d	FALSE	7	Jurkat cells	FALSE	48633	11	12	30.7	0.99	0.94	0.91	1	1.01	1	0.98	1.17	0.98	1	good	30	6.91	P0336872A	not competed	48633	3	3	8.5	1.61	2.11	1.68	1.65	1.17	2.34	3	1.29	1.09	1	n.d.		6.01	P0339463A
PSMC3	P17980	n/d	FALSE	7	Jurkat cells	FALSE	49203	6	7	21.4	0.9	0.98	0.83	1	0.95	0.89	0.93	1.03	0.85	1	good	30	6.33	P0336872A	not competed
PSMC4	P43686	n/d	FALSE	7	Jurkat cells	FALSE
PSMC5	P62195	n/d	FALSE	7	Jurkat cells	FALSE	45626	3	3	9.6	0.79	0.86	0.88	0.9	1.09	0.98	0.96	1.21	0.91	1	good	30	6.28	P0336872A	not competed
PSMC6	P62333	n/d	FALSE	7	Jurkat cells	FALSE	44172	11	11	31.4	1.01	0.92	0.93	1.04	1.03	1	0.9	1.1	1.12	1	good	30	7.22	P0336872A	not competed	44172	4	4	13.1	2.39	2.86	2.4	2.33	1.39	3.7	4.37	1.83	1.38	1	n.d.		6.11	P0339463A
PSMD1	Q99460	n/d	FALSE	7	Jurkat cells	FALSE	105835	16	16	18	1.07	1.02	0.99	1.04	1.11	1.08	1.02	1.24	1.24	1	good	30	7.04	P0336872A	not competed	105835	21	21	23.8	2.1	2.57	2.11	1.47	1.04	1.94	1.89	1.33	1.11	1	n.d.		7	P0339463A
PSMD10	O75832	n/d	FALSE	7	Jurkat cells	FALSE	24428	3	3	19	1.07	1.35	0.94	1.11	1.04	0.97	0.98	1.32	1.31	1	good	30	6.71	P0336872A	not competed
PSMD11	O00231	n/d	FALSE	7	Jurkat cells	FALSE	47534	7	7	14.2	1	0.93	0.82	0.96	0.93	1.03	0.98	1.24	1.03	1	good	30	6.67	P0336872A	not competed	47534	2	2	7.3	1.69	2.16	1.86	1.46	1.14	2.18	2.25	1.26	1.19	1	n.d.		6.1	P0339463A
PSMD12	O00232	n/d	FALSE	7	Jurkat cells	FALSE	52904	4	4	9.6	0.9	0.89	0.86	0.95	1.2	1.14	1.05	1.3	1.38	1	good	30	6.31	P0336872A	not competed
PSMD13	Q9UNM6	n/d	FALSE	7	Jurkat cells	FALSE	42945	3	3	8	1.15	1.2	0.97	1.16	1.22	1.1	1.57	1.3	1.5	1	good	30	6.6	P0336872A	not competed
PSMD14	O00487	PROTEASE	FALSE	7	Jurkat cells	FALSE	34577	6	6	18.4	0.81	1	0.79	0.96	0.86	0.99	1	1.24	0.86	1	good	30	6.92	P0336872A	not competed																				34577	10	10	25.2	1.05
PSMD2	Q13200	n/d	FALSE	7	Jurkat cells	FALSE	100199	12	12	14	0.9	1	0.79	0.94	0.97	0.97	0.94	1.18	0.99	1	good	30	6.84	P0336872A	not competed	100199	8	8	9.8	1.77	2.21	1.93	1.39	1.02	2.06	2.25	1.22	1.08	1	n.d.		6.72	P0339463A
PSMD3	O43242	n/d	FALSE	7	Jurkat cells	FALSE	60977	4	4	6.9	1.2	1.24	0.89	1.01	0.98	1.04	1.05	1.31	0.99	1	good	30	6.58	P0336872A	not competed
PSMD4	P55036	n/d	FALSE	7	Jurkat cells	FALSE	40736	3	3	8.8	1.05	1.01	0.94	1.08	1.09	1.06	0.92	1.31	1.21	1	good	30	6.78	P0336872A	not competed	40736	2	2	6.1	1.47	1.65	1.36	1.06	0.93	1.42	1.42	0.93	1.02	1	good	30	6.2	P0339463A	not competed	40736	4	4	17.8	0.81
PSMD5	Q16401	n/d	FALSE	7	Jurkat cells	FALSE
PSMD6	Q15008	n/d	FALSE	7	Jurkat cells	FALSE	45531	5	5	14.9	1.04	1.02	0.91	0.98	1.08	1.06	1.07	1.24	1.13	1	good	30	6.54	P0336872A	not competed																				51922	8	8	23.4	0.93
PSMD7	P51665	PROTEASE	FALSE	7	Jurkat cells	FALSE
PSMD8	P48556	n/d	FALSE	7	Jurkat cells	FALSE																																							39611	5	5	13.1	0.71
PSMD9	O00233	n/d	FALSE	7	Jurkat cells	FALSE
PSME1	Q06323	n/d	FALSE	7	Jurkat cells	FALSE	28723	15	22	58.2	1.2	0.82	1	1.01	1.05	1.01	0.77	1.03	1.23	1	good	30	8.03	P0336872A	not competed	28723	17	21	65.9	1.47	1.73	1.42	1.32	0.94	1.63	1.69	1.17	1.07	1	good	30	7.58	P0339463A	not competed	28723	17	22	62.2	0.81
PSME2	Q9UL46	n/d	FALSE	7	Jurkat cells	FALSE	27401	7	7	26.4	1.51	0.81	1.09	1.05	1.21	1.04	0.95	1.13	1.58	1	good	30	7.18	P0336872A	not competed	27401	4	4	13.8	1.62	1.82	1.47	1.35	1.11	1.65	1.54	1.22	1.11	1	good	30	6.49	P0339463A	not competed	27401	11	11	39.3	0.9
PSME3	P61289	n/d	FALSE	7	Jurkat cells	FALSE
PSME4	Q14997	n/d	FALSE	7	Jurkat cells	FALSE	211332	2	2	1.3	1.09	0.8	1.07	0.86	0.92	0.85	0.79	0.96	1.3	1	good	30	6.16	P0336872A	not competed	211332	19	22	10.5	2.44	2.69	1.79	1.93	1.23	2.92	3.18	1.58	1.04	1	n.d.		7.07	P0339463A
PSMG1	O95456	n/d	FALSE	7	Jurkat cells	FALSE	32854	6	8	24.7	0.96	0.77	0.92	0.99	1.01	0.94	0.74	1.06	1.04	1	weak	30	7.35	P0336872A	not competed	32854	6	6	19.8	1.7	2.35	1.87	1.77	0.98	2.41	3.05	1.33	0.99	1	n.d.		6.67	P0339463A
PSMG2	Q969U7	n/d	FALSE	7	Jurkat cells	FALSE	29396	8	8	24.2	0.85	0.86	0.83	0.96	0.92	0.89	0.89	1.09	0.92	1	good	30	7.21	P0336872A	not competed
PSMG3	Q9BT73	n/d	FALSE	7	Jurkat cells	FALSE	13104	4	4	35.2	0.71	0.83	0.78	0.91	0.86	0.94	0.85	1.13	0.74	1	weak	30	6.69	P0336872A	not competed
PSPH	P78330	n/d	FALSE	7	Jurkat cells	FALSE																																							25007	3	3	10.7	0.97
PTBP1	P26599	n/d	FALSE	7	Jurkat cells	FALSE	59632	6	6	24.3	0.93	0.94	0.93	1.07	1.01	1.06	0.95	1.3	1	1	good	30	6.71	P0336872A	not competed	59632	4	4	11.3	1.8	1.84	1.48	1.39	1.21	1.78	1.99	1.17	1.09	1	good	30	6.69	P0339463A	not competed
PTCD3	Q96EY7	n/d	FALSE	7	Jurkat cells	FALSE	78549	2	2	4.1	0.91	1	0.86	1.04	0.93	1.05	1.12	1.25	1	1	good	30	6.2	P0336872A	not competed	78549	4	4	7	1.3	1.69	1.45	1.07	0.92	1.57	1.85	0.98	0.95	1	good	30	6.1	P0339463A	not competed
PTDSS1	P48651	n/d	FALSE	7	Jurkat cells	FALSE																				55527	4	4	5.9	1.65	1.89	1.62	1.2	0.87	1.48	1.56	1.02	0.99	1	good	30	6.63	P0339463A	not competed
PTER	Q96BW5	n/d	FALSE	7	Jurkat cells	FALSE
PTGES3	Q15185	n/d	FALSE	7	Jurkat cells	FALSE	18697	7	16	35.6	0.78	1.04	0.71	0.93	0.89	0.93	0.93	1.24	0.82	1	weak	30	8.41	P0336872A	not competed	18697	6	7	28.1	1.46	2.14	1.63	1.58	0.92	2.2	3.39	1.21	0.89	1	n.d.		7.08	P0339463A
PTGR2	Q8N8N7	OXIDOREDUCTASE	FALSE	7	Jurkat cells	TRUE																																							38499	2	2	5.4	1.01
PTGR3	Q8N4Q0	OXIDOREDUCTASE	FALSE	7	Jurkat cells	FALSE																																							40140	2	2	3.4	0.8
PTK2B	Q14289	KINASE	TRUE	7	Jurkat cells	TRUE	115873	5	5	4.6	1.02	1.08	1.07	0.99	1	0.99	1.11	1.1	1.09	1	good	30	6.75	P0336872A	not competed	115873	9	9	9.3	1.11	1.19	1.17	1.17	1.07	1.29	1.3	1.14	1.07	1	good	30	6.52	P0339463A	not competed	115873	3	3	3.5	0.87
PTP4A1	Q93096	PHOSPHATASE	FALSE	7	Jurkat cells	FALSE	19815	2	2	12.1	0.99	1.25	0.82	0.97	0.94	0.88	0.98	1.04	1	1	good	30	6.53	P0336872A	not competed
PTP4A2	Q12974	PHOSPHATASE	FALSE	7	Jurkat cells	FALSE																																							19127	3	3	17.4	1.17
PTPA	Q15257	n/d	FALSE	7	Jurkat cells	FALSE	40667	3	3	9.2	0.89	1.16	0.88	1.09	0.99	0.98	0.9	1.14	0.96	1	good	30	6.08	P0336872A	not competed																				36775	6	6	12.3	0.99
PTPN1	P18031	PHOSPHATASE	FALSE	7	Jurkat cells	FALSE	49966	5	5	14.5	0.82	1.02	0.87	1	1.02	0.98	0.93	1.22	0.98	1	good	30	6.67	P0336872A	not competed																				49966	6	6	14	0.92
PTPN2	P17706	PHOSPHATASE	FALSE	7	Jurkat cells	FALSE	48473	2	2	4.3	0.8	1.04	0.74	0.84	0.87	0.94	0.97	1.18	0.88	1	weak	30	6.31	P0336872A	not competed																				48473	6	6	12.5	0.92
PTPN6	P29350	PHOSPHATASE	FALSE	7	Jurkat cells	FALSE																																							70130	3	3	3.4	1.03
PTPRC	P08575	PHOSPHATASE	FALSE	7	Jurkat cells	FALSE	147252	4	4	3.5	1.2	0.82	0.97	1	0.93	0.95	0.91	1.06	1.01	1	good	30	6.33	P0336872A	not competed
PTRH2	Q9Y3E5	n/d	FALSE	7	Jurkat cells	FALSE	19193	4	4	30.2	0.89	1.15	0.78	1.02	0.92	1.05	0.94	1.23	0.83	1	good	30	6.88	P0336872A	not competed
PUF60	Q9UHX1	n/d	FALSE	7	Jurkat cells	FALSE	59875	3	3	4.8	0.97	0.92	0.84	1.06	0.95	1.22	0.95	1.26	1.05	1	good	30	6.22	P0336872A	not competed
PUM1	Q14671	n/d	FALSE	7	Jurkat cells	FALSE
PUM3	Q15397	n/d	FALSE	7	Jurkat cells	FALSE	73584	4	4	9.3	1.12	1.01	0.88	1.02	0.95	0.91	1.01	1.08	0.98	1	good	30	6.48	P0336872A	not competed	73584	3	3	5.1	1.57	1.57	1.42	1.02	0.87	1.45	1.51	0.88	1.04	1	good	30	6.15	P0339463A	not competed
PUS1	Q9Y606	n/d	FALSE	7	Jurkat cells	FALSE	47470	3	4	7.5	0.82	1.01	0.95	1.02	0.99	0.96	0.96	1.04	0.99	1	good	30	6.06	P0336872A	not competed
PWP1	Q13610	n/d	FALSE	7	Jurkat cells	FALSE	55827	2	2	7.8	0.94	0.84	0.96	0.9	1	0.96	0.75	0.93	1.02	1	weak	30	6.91	P0336872A	not competed
PWP2	Q15269	n/d	FALSE	7	Jurkat cells	FALSE	102451	7	7	8.6	1.18	1.01	1.23	1.21	1.2	0.9	0.98	1.06	1.25	1	good	30	6.41	P0336872A	not competed
PXMP2	Q9NR77	n/d	FALSE	7	Jurkat cells	TRUE																																							22252	4	4	18.5	0.68
PXN	P49023	n/d	FALSE	7	Jurkat cells	FALSE																				66212	2	2	3.7	1.54	1.73	1.6	1.22	0.97	1.61	1.65	1.15	1.05	1	good	30	6.22	P0339463A	not competed
PYCR2	Q96C36	OXIDOREDUCTASE	FALSE	7	Jurkat cells	FALSE	33637	4	4	16.6	0.87	0.95	0.71	0.98	0.84	0.91	0.93	1.21	0.83	1	weak	30	6.92	P0336872A	not competed
PYCR3	Q53H96	n/d	FALSE	7	Jurkat cells	FALSE																				28663	7	7	31.4	1.96	2.17	1.8	1.61	1.08	2.46	2.77	1.32	1.06	1	n.d.		6.81	P0339463A
PYGB	P11216	n/d	FALSE	7	Jurkat cells	FALSE	96695	3	3	5.8	1.02	0.95	1	1	0.85	1.01	0.92	1.07	0.88	1	good	30	5.89	P0336872A	not competed	96695	10	11	13.3	1.94	2.16	1.7	1.69	1.05	2.46	2.79	1.42	1.06	1	n.d.		6.52	P0339463A
QARS	P47897	n/d	FALSE	7	Jurkat cells	FALSE	87798	20	20	36.1	1.02	1.03	0.98	1.09	1.08	0.98	0.95	1.18	1.13	1	good	30	7.43	P0336872A	not competed	87798	26	30	39.2	2.24	2.72	2.24	1.9	1.14	2.65	2.74	1.55	1.15	1	n.d.		7.34	P0339463A
QARS1	P47897	n/d	FALSE	7	Jurkat cells	FALSE
QNG1	Q5T6V5	n/d	FALSE	7	Jurkat cells	FALSE																																							39028	9	9	22	0.95
QRICH1	Q2TAL8	n/d	FALSE	7	Jurkat cells	FALSE	86435	2	2	1.9	1.55	0.91	0.81	0.93	1.02	1.24	1.78	1.51	1.21	1	good	30	6.54	P0336872A	not competed																				86435	5	5	5	0.95
QRSL1	Q9H0R6	n/d	FALSE	7	Jurkat cells	FALSE																																							57460	2	2	4.2	1.13
QTRT1	Q9BXR0	n/d	FALSE	7	Jurkat cells	FALSE	44047	2	2	7.4	0.92	1.29	1	1.07	1.32	1.54	0.99	0.81	1.1	1	good	30	5.9	P0336872A	not competed
QTRT2	Q9H974	n/d	FALSE	7	Jurkat cells	FALSE	46712	5	6	18.3	1.11	0.9	0.87	1.01	1.07	0.95	0.84	0.89	1.09	1	good	30	6.45	P0336872A	not competed
RAB10	P61026	n/d	FALSE	7	Jurkat cells	FALSE	22541	4	4	14	1.17	1.02	0.86	0.93	0.87	0.96	0.97	1.32	1.1	1	good	30	6.76	P0336872A	not competed	22541	2	2	9.5	1.58	1.8	1.48	0.99	1	1.4	1.39	1	1.03	1	good	30	6.1	P0339463A	not competed	22541	7	7	30	1.2
RAB14	P61106	n/d	FALSE	7	Jurkat cells	FALSE	23897	4	4	31.2	1.18	1.08	0.92	1.17	1.09	1.17	1.02	1.42	1.3	1	good	30	6.7	P0336872A	not competed
RAB1A	P62820	n/d	FALSE	7	Jurkat cells	FALSE																																							22677	4	4	26.3	1.25
RAB1B	Q9H0U4	n/d	FALSE	7	Jurkat cells	FALSE																				22171	3	3	11.4	1.78	2	1.66	1.29	1.12	1.44	1.29	1.18	1.11	1	good	30	6.24	P0339463A	not competed	22171	5	5	49.3	1.18
RAB21	Q9UL25	n/d	FALSE	7	Jurkat cells	FALSE	24347	2	2	8	0.78	1.39	0.73	0.95	0.86	0.9	0.93	1.28	0.87	1	weak	30	6.55	P0336872A	not competed
RAB24	Q969Q5	n/d	FALSE	7	Jurkat cells	FALSE																																							23124	2	2	9.9	1.04
RAB33B	Q9H082	n/d	FALSE	7	Jurkat cells	FALSE																																							25717	2	2	13.1	1.18
RAB35	Q15286	n/d	FALSE	7	Jurkat cells	FALSE																																							23025	2	2	8	1
RAB3GAP1	Q15042	n/d	FALSE	7	Jurkat cells	FALSE
RAB3GAP2	Q9H2M9	n/d	FALSE	7	Jurkat cells	FALSE	155983	2	2	1.7	1.06	0.83	0.82	0.9	0.84	0.88	0.85	0.97	1.16	1	good	30	6.17	P0336872A	not competed
RAB5B	P61020	n/d	FALSE	7	Jurkat cells	FALSE																																							23707	2	2	13	1.22
RAB5C	P51148	n/d	FALSE	7	Jurkat cells	FALSE	27035	2	2	11.6	0.87	1.32	1.08	1.28	1.01	1.23	1.19	1.33	1.06	1	good	30	6.43	P0336872A	not competed
RAB7A	P51149	n/d	FALSE	7	Jurkat cells	FALSE	23489	6	7	25.1	1.04	0.9	0.92	1.03	0.99	1.05	0.91	1.15	1.1	1	good	30	7.05	P0336872A	not competed
RAB8A	P61006	n/d	FALSE	7	Jurkat cells	FALSE
RAB8B	Q92930	n/d	FALSE	7	Jurkat cells	FALSE																																							23584	2	2	5.8	1.32
RABEPK	Q7Z6M1	n/d	FALSE	7	Jurkat cells	FALSE																																							40564	3	3	11.8	1.06
RABGEF1	Q9UJ41	n/d	FALSE	7	Jurkat cells	FALSE
RABGGTA	Q92696	n/d	FALSE	7	Jurkat cells	FALSE	65071	9	10	15.9	0.94	1.24	0.82	1	0.96	0.96	0.96	1.2	1.03	1	good	30	6.86	P0336872A	not competed																				65071	11	11	18	0.9
RABGGTB	P53611	n/d	FALSE	7	Jurkat cells	TRUE																				36924	8	11	25.4	0.89	1.08	1.22	1.31	1.2	1.17	1.2	1.27	1.12	1	good	30	7.27	P0339463A	not competed	36924	2	2	4.8	0.73
RABIF	P47224	n/d	FALSE	7	Jurkat cells	FALSE	13839	2	2	16.3	0.91	0.78	0.9	0.99	1.06	0.92	0.85	0.97	0.93	1	good	30	6.54	P0336872A	not competed
RAC1	P63000	n/d	FALSE	7	Jurkat cells	FALSE	23467	4	5	40.1	1.06	1.1	0.75	0.93	0.89	0.98	0.85	1.14	1.02	1	weak	30	7.57	P0336872A	not competed
RAC2	P15153	n/d	FALSE	7	Jurkat cells	FALSE	21429	5	7	22.9	0.95	1.19	0.87	1.04	1.03	1.03	0.96	1.25	1.11	1	good	30	7.65	P0336872A	not competed
RACK1	P63244	n/d	FALSE	7	Jurkat cells	FALSE																				35076	18	24	63.7	1.85	2.62	2.22	1.7	0.95	2.41	3.69	1.35	1.22	1	n.d.		7.64	P0339463A
RAD18	Q9NS91	n/d	FALSE	7	Jurkat cells	FALSE	56222	2	2	3	0.79	0.93	0.84	0.88	1.02	0.73	1.11	1.13	0.9	1	weak	30	6.33	P0336872A	not competed
RAD21	O60216	n/d	FALSE	7	Jurkat cells	FALSE
RAD50	Q92878	n/d	FALSE	7	Jurkat cells	FALSE	154585	3	3	2.5	0.99	1.07	0.93	1.07	1.02	1.07	1.09	1.29	1.1	1	good	30	6.19	P0336872A	not competed	154585	4	4	2.4	1.91	1.91	1.58	1.14	1.05	1.83	1.98	1.17	1.04	1	good	30	6.05	P0339463A	not competed
RAD54L	Q92698	n/d	FALSE	7	Jurkat cells	FALSE
RAE1	P78406	n/d	FALSE	7	Jurkat cells	FALSE	40968	10	13	41.8	1.04	1.29	0.92	1.06	1.04	1.03	1.12	1.26	1.13	1	good	30	7.25	P0336872A	not competed
RAF1	P04049	KINASE	TRUE	7	Jurkat cells	FALSE
RAI1	Q7Z5J4	n/d	FALSE	7	Jurkat cells	FALSE																				203350	4	4	3	1.79	1.99	1.82	0.75	0.69	0.93	0.86	0.77	1.15	1	weak	30	6.06	P0339463A	not competed
RALGAPB	Q86X10	n/d	FALSE	7	Jurkat cells	FALSE
RALY	Q9UKM9	n/d	FALSE	7	Jurkat cells	FALSE	32463	4	4	12.1	1.12	1.16	1	1.06	1.12	1.3	1.11	1.36	1.03	1	good	30	6.96	P0336872A	not competed	32463	4	4	18	1.25	1.23	1.08	1.15	1.01	1.35	1.38	1.03	0.95	1	good	30	6.37	P0339463A	not competed	32463	8	8	28.4	0.85
RAN	P62826	n/d	FALSE	7	Jurkat cells	FALSE	24423	9	17	50	0.87	1.18	0.77	0.97	0.87	1.02	0.96	1.32	0.94	1	good	30	8.26	P0336872A	not competed	24423	11	15	43.5	1.9	2.42	2.12	1.42	1.05	1.81	2.31	1.24	1.17	1	n.d.		7.41	P0339463A
RANBP1	P43487	n/d	FALSE	7	Jurkat cells	FALSE	23310	3	4	13.9	0.7	1.11	0.65	0.94	0.84	0.99	0.94	1.34	0.75	1	weak	30	7.45	P0336872A	not competed
RANBP2	P49792	n/d	FALSE	7	Jurkat cells	FALSE	358195	18	18	6	0.98	1.03	0.82	0.97	0.9	0.93	1	1.12	1.07	1	good	30	6.86	P0336872A	not competed	358195	42	45	17.2	2.43	2.62	2.35	1.25	0.79	1.56	1.23	1.18	1.27	1	n.d.		7.44	P0339463A
RANBP9	Q96S59	n/d	FALSE	7	Jurkat cells	FALSE	77846	2	2	5.6	1	0.99	0.85	0.96	0.85	0.93	0.79	0.96	1.1	1	good	30	6.37	P0336872A	not competed
RANGAP1	P46060	n/d	FALSE	7	Jurkat cells	FALSE	63541	7	7	12.3	0.95	1.1	0.93	1.05	1.03	1.05	1.05	1.29	1.07	1	good	30	6.88	P0336872A	not competed
RAP1A	P62834	n/d	FALSE	7	Jurkat cells	FALSE
RAP1B	P61224	n/d	FALSE	7	Jurkat cells	FALSE	20825	2	2	27.7	0.9	1.3	0.96	1.1	0.97	1.13	1.1	1.39	1.09	1	good	30	6.42	P0336872A	not competed	20825	3	3	19	1.75	1.49	1.43	0.91	0.93	1.22	1.42	0.97	1.18	1	good	30	6.19	P0339463A	not competed
RAP1GDS1	P52306	n/d	FALSE	7	Jurkat cells	FALSE	66387	17	17	36.6	1.01	0.93	0.86	0.99	0.9	0.95	0.86	1.07	0.97	1	good	30	7.56	P0336872A	not competed	66387	10	10	20.3	2.03	2.34	1.75	1.92	1.07	2.47	3.15	1.39	1.11	1	n.d.		6.91	P0339463A
RARS	P54136	n/d	FALSE	7	Jurkat cells	FALSE	75378	24	25	44.2	0.98	1.12	0.9	1.04	0.97	0.9	0.97	1.14	0.97	1	good	30	7.43	P0336872A	not competed	75378	22	23	32.7	2.23	2.65	2.06	1.85	1.14	2.59	3.06	1.57	1.13	1	n.d.		7.32	P0339463A
RARS1	P54136	n/d	FALSE	7	Jurkat cells	FALSE
RASA2	Q15283	n/d	FALSE	7	Jurkat cells	FALSE	96613	2	2	2.5	0.95	1.04	0.96	1.01	1.09	0.97	1.11	1.22	1.14	1	good	30	6.11	P0336872A	not competed
RASAL3	Q86YV0	n/d	FALSE	7	Jurkat cells	FALSE																				111897	2	2	2.4	1.49	1.95	1.69	1.06	0.76	1.22	1.19	0.89	0.91	1	good	30	5.98	P0339463A	not competed
RASGRP2	Q7LDG7	n/d	FALSE	7	Jurkat cells	FALSE																																							75546	2	2	3.9	0.81
RASSF2	P50749	n/d	FALSE	7	Jurkat cells	FALSE																																							37790	2	2	4.6	1.14
RAVER1	Q8IY67	n/d	FALSE	7	Jurkat cells	FALSE	77859	2	2	5.1	0.95	1.01	0.84	1.03	1.13	1.08	0.88	1.25	1.13	1	good	30	6.16	P0336872A	not competed
RB1	P06400	n/d	FALSE	7	Jurkat cells	FALSE	106158	10	11	9.6	0.97	1.01	0.82	0.98	0.92	0.93	0.95	1.11	1.02	1	good	30	6.69	P0336872A	not competed	106158	18	18	17.7	2.1	2.56	2.02	1.53	1.04	2.13	2.2	1.32	1.08	1	n.d.		7.04	P0339463A		106158	17	19	15.9	1
RBBP4	Q09028	n/d	FALSE	7	Jurkat cells	FALSE																				47655	4	4	25.4	1.82	1.89	1.63	1.04	0.83	1.08	0.94	0.98	1.03	1	good	30	6.71	P0339463A	not competed
RBBP5	Q15291	n/d	FALSE	7	Jurkat cells	FALSE	59152	7	7	16.7	0.93	0.76	0.76	0.88	0.99	1	0.71	1.05	1.17	1	weak	30	6.63	P0336872A	not competed
RBBP6	Q7Z6E9	n/d	FALSE	7	Jurkat cells	FALSE	201562	4	4	2.9	1.08	0.89	0.73	0.79	0.82	0.89	0.88	0.96	0.95	1	weak	30	6.78	P0336872A	not competed																				201562	9	9	3.7	1.21
RBM12	Q9NTZ6	n/d	FALSE	7	Jurkat cells	FALSE																				97394	2	2	1.7	2.09	3.19	2.16	2.03	1.26	2.96	3.52	1.76	1.08	1	n.d.		5.88	P0339463A
RBM12B	Q8IXT5	n/d	FALSE	7	Jurkat cells	FALSE
RBM14	Q96PK6	n/d	FALSE	7	Jurkat cells	FALSE	69491	3	3	5.1	1.16	1.02	0.98	1.08	1.05	1.14	0.97	1.27	1.28	1	good	30	6.58	P0336872A	not competed	69491	2	2	2.7	1.48	1.89	1.15	1.33	1.14	1.58	1.66	1.13	0.98	1	good	30	6.12	P0339463A	not competed	69491	4	4	5.5	0.83
RBM17	Q96I25	n/d	FALSE	7	Jurkat cells	FALSE	44961	2	2	7.2	0.8	0.89	0.7	0.85	0.94	0.84	1.01	1.04	1.04	1	weak	30	5.96	P0336872A	not competed	44961	2	2	5	1.49	1.49	1.32	0.74	0.86	0.88	0.84	0.73	1.23	1	weak	30	6.89	P0339463A	not competed
RBM22	Q9NW64	n/d	FALSE	7	Jurkat cells	FALSE	46895	2	2	5.5	0.94	1.01	0.75	0.94	0.9	0.96	1	1.18	1.12	1	weak	30	7.04	P0336872A	not competed	46895	4	4	11.4	1.34	1.75	1.35	1.21	0.89	1.53	1.49	1.05	0.94	1	good	30	6.42	P0339463A	not competed
RBM25	P49756	n/d	FALSE	7	Jurkat cells	FALSE																																							100184	2	2	1.9	1.02
RBM27	Q9P2N5	n/d	FALSE	7	Jurkat cells	FALSE																																							118717	2	2	2.4	0.94
RBM28	Q9NW13	n/d	FALSE	7	Jurkat cells	FALSE	85737	2	2	2.8	1.13	0.9	0.85	0.94	1.02	0.93	0.81	1	1.17	1	good	30	6.61	P0336872A	not competed
RBM33	Q96EV2	n/d	FALSE	7	Jurkat cells	FALSE
RBM39	Q14498	n/d	FALSE	7	Jurkat cells	FALSE	59379	7	8	20	1.05	0.92	0.9	0.96	1.05	0.93	0.95	1.1	0.99	1	good	30	6.63	P0336872A	not competed	59379	10	11	22.5	1.49	1.46	1.35	0.81	0.82	0.89	0.8	0.78	0.92	1	good	30	7.14	P0339463A	not competed
RBM4	Q9BWF3	n/d	FALSE	7	Jurkat cells	FALSE	40313	2	2	4.9	0.79	1.17	0.82	0.85	0.99	1.05	1.23	1.27	0.9	1	good	30	6.64	P0336872A	not competed																				40313	5	5	12.9	0.83
RBM8A	Q9Y5S9	n/d	FALSE	7	Jurkat cells	FALSE
RBMS1	P29558	n/d	FALSE	7	Jurkat cells	FALSE
RBMX	P38159	n/d	FALSE	7	Jurkat cells	FALSE																				42331	4	4	9.5	1.65	1.43	1.25	1.06	1.22	1.08	1.03	0.99	1.21	1	good	30	6.3	P0339463A	not competed
RBPJ	Q06330	n/d	FALSE	7	Jurkat cells	FALSE	55636	2	2	4.8	1.02	0.9	0.9	1	1	0.95	0.94	1.01	0.96	1	good	30	6.33	P0336872A	not competed
RBX1	P62877	n/d	FALSE	7	Jurkat cells	FALSE
RCC1	P18754	n/d	FALSE	7	Jurkat cells	FALSE	48145	11	12	37.1	1.73	0.96	1.06	1.07	1.17	1.09	0.99	1.22	1.31	1	good	30	7.22	P0336872A	not competed	48145	3	3	11.9	1.29	1.84	1.5	1.43	0.87	2.09	2.13	1.17	1.06	1	good	30	6.37	P0339463A	not competed
RCC2	Q9P258	n/d	FALSE	7	Jurkat cells	FALSE	56084	21	30	45.8	0.9	0.77	0.84	0.96	0.98	0.98	0.86	1.08	1.03	1	good	30	8.26	P0336872A	not competed	56084	30	46	56.7	1.85	2.31	2.03	1.31	0.9	1.72	2.07	1.19	1.23	1	n.d.		7.86	P0339463A
RCL1	Q9Y2P8	n/d	FALSE	7	Jurkat cells	FALSE	40842	2	2	6.2	1.18	1.15	0.78	1.08	1.07	1	0.94	1.27	1.2	1	good	30	6.5	P0336872A	not competed
RCSD1	Q6JBY9	n/d	FALSE	7	Jurkat cells	FALSE																																							44503	4	4	8.4	1.14
RDH11	Q8TC12	OXIDOREDUCTASE	FALSE	7	Jurkat cells	FALSE	35386	2	2	6.9	1.13	1.06	0.97	1.05	0.98	1.08	0.91	1.18	1.19	1	good	30	6.61	P0336872A	not competed
RECQL	P46063	n/d	FALSE	7	Jurkat cells	FALSE	73457	11	12	26.5	1.06	0.96	0.9	1.05	1	0.95	0.89	1.09	1.07	1	good	30	6.96	P0336872A	not competed	73457	16	17	25.1	2.42	2.95	2.18	1.9	1.16	2.48	2.64	1.61	1.09	1	n.d.		6.76	P0339463A
RECQL5	O94762	n/d	FALSE	7	Jurkat cells	FALSE																																							108857	4	4	3.4	1.11
RELA	Q04206	n/d	FALSE	7	Jurkat cells	FALSE
RER1	O15258	n/d	FALSE	7	Jurkat cells	FALSE	22958	3	3	12.8	1.16	0.71	1.12	0.92	1.01	0.89	0.91	0.81	1.33	1	weak	30	6.49	P0336872A	not competed	22958	2	2	9.7	1.38	1.5	1.33	1.09	0.96	1.23	1.17	1.1	0.96	1	good	30	6.45	P0339463A	not competed
REXO4	Q9GZR2	n/d	FALSE	7	Jurkat cells	FALSE
RFC1	P35251	n/d	FALSE	7	Jurkat cells	FALSE																				128253	3	3	3.1	1.77	1.68	1.73	0.89	0.76	1.28	1.15	0.98	1.05	1	good	30	5.75	P0339463A	not competed
RFC2	P35250	n/d	FALSE	7	Jurkat cells	FALSE	39157	5	5	16.9	1.04	1.21	0.95	1.01	1.05	1.01	1.04	1.22	1.03	1	good	30	6.45	P0336872A	not competed																				39157	5	5	14.4	0.87
RFC3	P40938	n/d	FALSE	7	Jurkat cells	FALSE	40556	16	16	52	1.09	1.08	0.9	1.06	1.02	0.94	0.93	1.13	1.17	1	good	30	7.48	P0336872A	not competed	40556	9	9	34	1.96	2.41	1.78	1.62	1	2.35	2.47	1.34	1.07	1	n.d.		7.01	P0339463A
RFC4	P35249	n/d	FALSE	7	Jurkat cells	FALSE	39681	4	4	13.2	0.82	1.14	0.92	1.11	1.02	1.14	1.05	1.26	1.03	1	good	30	6.18	P0336872A	not competed																				39681	6	6	14	1.08
RFC5	P40937	n/d	FALSE	7	Jurkat cells	FALSE	38496	2	2	4.1	1.21	1.41	0.89	0.91	0.96	1.05	1.4	1.59	1	1	good	30	6.41	P0336872A	not competed																				38496	5	5	16.5	0.97
RFWD3	Q6PCD5	n/d	FALSE	7	Jurkat cells	FALSE
RHOA	P61586	n/d	FALSE	7	Jurkat cells	FALSE																																							21768	2	2	46.1	0.86
RHOF	Q9HBH0	n/d	FALSE	7	Jurkat cells	FALSE
RHOG	P84095	n/d	FALSE	7	Jurkat cells	FALSE	21308	4	4	25.7	0.92	0.87	0.86	0.96	0.96	0.99	0.92	1.08	1.24	1	good	30	7.33	P0336872A	not competed	21308	4	4	25.1	1.97	2.57	1.92	1.7	1.13	2.12	2.21	1.47	1.06	1	n.d.		6.57	P0339463A		21308	5	6	23.6	0.95
RHOT1	Q8IXI2	n/d	FALSE	7	Jurkat cells	FALSE	70783	2	2	1.5	1.06	0.8	0.93	0.89	0.85	0.8	0.84	0.81	0.8	1	good	30	6.27	P0336872A	not competed
RHOT2	Q8IXI1	n/d	FALSE	7	Jurkat cells	FALSE
RIC8A	Q9NPQ8	n/d	FALSE	7	Jurkat cells	FALSE
RIF1	Q5UIP0	n/d	FALSE	7	Jurkat cells	FALSE	274462	2	2	0.8	1.19	0.81	0.88	0.89	1.3	0.94	0.91	0.75	1.03	1	weak	30	5.65	P0336872A	not competed
RIGI	O95786	n/d	FALSE	7	Jurkat cells	FALSE
RIOX2	Q8IUF8	OXIDOREDUCTASE	FALSE	7	Jurkat cells	FALSE	52800	2	2	2.6	5.87	1.14	1.36	1.14	0.96	0.94	1.04	1.22	1.01	1	good	30	6.69	P0336872A	not competed
RIPK1	Q13546	KINASE	TRUE	7	Jurkat cells	TRUE	75930	4	4	8.8	0.52	0.62	0.86	0.97	0.97	1.01	0.97	0.97	0.93	1	good	12	6.63	P0336872A	4.92																				75930	2	2	3	0.53
RLIG1	Q8N999	n/d	FALSE	7	Jurkat cells	FALSE																																							37490	4	4	10.8	1.93
RMC1	Q96DM3	n/d	FALSE	7	Jurkat cells	FALSE
RMND5A	Q9H871	n/d	FALSE	7	Jurkat cells	FALSE
RNASEH2A	O75792	n/d	FALSE	7	Jurkat cells	FALSE	33395	6	6	33.8	1.14	0.97	0.98	1.03	0.93	0.98	0.89	1.11	0.97	1	good	30	7.06	P0336872A	not competed	33395	2	2	8	1.78	1.82	1.44	1.18	0.85	1.56	1.67	1.12	1.03	1	good	30	6.38	P0339463A	not competed	33395	8	8	26.8	0.95
RNASEH2B	Q5TBB1	n/d	FALSE	7	Jurkat cells	FALSE	35138	6	6	16.7	1.02	0.96	0.87	1.04	0.94	1.02	1.01	1.23	1.06	1	good	30	7.02	P0336872A	not competed	35138	2	2	6.7	1.53	1.8	1.53	1.38	0.92	1.66	1.99	1.18	1.06	1	good	30	6.54	P0339463A	not competed	35138	8	8	19.2	0.81
RNF114	Q9Y508	n/d	FALSE	7	Jurkat cells	FALSE	25694	2	2	2.6	0.93	1.14	0.72	0.88	0.81	0.85	0.86	1.06	0.96	1	weak	30	7.29	P0336872A	not competed																				25694	5	5	17.1	0.8
RNF123	Q5XPI4	n/d	FALSE	7	Jurkat cells	FALSE
RNF20	Q5VTR2	n/d	FALSE	7	Jurkat cells	FALSE
RNF213	Q63HN8	n/d	FALSE	7	Jurkat cells	FALSE	596479	43	43	8.4	1.04	0.95	0.85	0.97	0.9	0.88	0.93	1.06	1.03	1	good	30	6.9	P0336872A	not competed	596479	209	286	42	2.64	2.71	2.17	1.94	1.4	2.87	3.04	1.76	1.09	1	n.d.		7.97	P0339463A
RNF31	Q96EP0	n/d	FALSE	7	Jurkat cells	FALSE																				119651	2	2	2.6	2.3	2.17	2.04	1.38	1.05	2.13	2.15	1.3	1.03	1	n.d.		5.97	P0339463A
RNF40	O75150	n/d	FALSE	7	Jurkat cells	FALSE
[truncated: 767 more rows]
[truncated: 53 more columns]

## Sheet: Dinaciclib target engagement_8
gene_name	swissprot_identifier	focus_group	kinase	compound	cell_material	specific	molecular_weight_n1	qupm_n1	qusm_n1	sequence_coverage_n1	rel_fc_protein_126_n1	rel_fc_protein_127L_n1	rel_fc_protein_127H_n1	rel_fc_protein_128L_n1	rel_fc_protein_128H_n1	rel_fc_protein_129L_n1	rel_fc_protein_129H_n1	rel_fc_protein_130L_n1	rel_fc_protein_130H_n1	rel_fc_protein_131L_n1	qcval_n1	ic50final_n1	ms1intensity_n1	internal_identifier_n1	pIC50_n1	molecular_weight_n2	qupm_n2	qusm_n2	sequence_coverage_n2	rel_fc_protein_126_n2	rel_fc_protein_127L_n2	rel_fc_protein_127H_n2	rel_fc_protein_128L_n2	rel_fc_protein_128H_n2	rel_fc_protein_129L_n2	rel_fc_protein_129H_n2	rel_fc_protein_130L_n2	rel_fc_protein_130H_n2	rel_fc_protein_131L_n2	qcval_n2	ic50final_n2	ms1intensity_n2	internal_identifier_n2	pIC50_n2	pIC50_mean
AAAS	Q9NRG9	n/d	FALSE	8	Jurkat cells	FALSE	59573	3	4	7.3	0.58	0.97	1.17	1.33	1.25	1.01	1.05	0.77	0.73	1	weak	28	6.21	P0367900A	4.55	59573	5	5	11.7	1.12	1.51	1.44	1.31	1.53	1.59	1.76	2.05	0.89	1	good	30	6.75	P0367910A	not competed	4.55
AAMP	Q13685	n/d	FALSE	8	Jurkat cells	FALSE	46750	2	2	6.2	1.02	1.06	1.56	1.78	1.45	1.05	1.15	1.17	1.15	1	good	30	6.15	P0367900A	not competed																				not competed
AARS	P49588	n/d	FALSE	8	Jurkat cells	FALSE	106809	17	21	20.4	0.62	0.93	1.2	1.26	1.14	0.99	0.96	0.94	0.88	1	good	30	7.25	P0367900A	not competed																				not competed
AARS2	Q5JTZ9	n/d	FALSE	8	Jurkat cells	FALSE	107339	2	2	1.8	0.7	0.92	1.34	1.32	1.03	1.09	1.04	0.81	0.81	1	weak	30	6.31	P0367900A	not competed																				not competed
AARSD1	Q9BTE6	n/d	FALSE	8	Jurkat cells	FALSE	45479	3	3	9.7	0.69	1.01	1.49	1.53	1.47	1.07	0.92	1.02	1	1	weak	30	6.14	P0367900A	not competed	45479	2	2	7	0.91	1.25	1.29	1.36	1.7	1.77	1.89	1.9	1.02	1	good	30	6.23	P0367910A	not competed	not competed
AASDHPPT	Q9NRN7	n/d	FALSE	8	Jurkat cells	FALSE	35776	4	4	10.4	0.73	0.95	1.4	1.41	1.22	0.91	1.03	0.93	0.95	1	weak	30	6.39	P0367900A	not competed	35776	4	4	7.8	1.05	1.41	1.4	1.29	1.54	1.76	1.89	2.05	0.98	1	good	30	6.47	P0367910A	not competed	not competed
ABCC1	P33527	n/d	FALSE	8	Jurkat cells	TRUE	172638	6	6	5	0.61	1.05	1.25	1.29	1.16	1.01	1.16	0.96	0.91	1	good	30	6.43	P0367900A	not competed	172638	8	8	6.2	0.75	1.06	1.17	1.27	1.31	1.07	1.24	1.28	1.13	1	good	30	6.62	P0367910A	not competed	not competed
ABCD3	P28288	n/d	FALSE	8	Jurkat cells	FALSE	75475	6	6	12.7	0.7	1.01	1.34	1.34	1.18	1.09	1.04	0.84	0.83	1	weak	30	6.66	P0367900A	not competed	75475	4	4	9	1.1	1.44	1.52	1.51	1.33	1.5	1.8	2.03	0.86	1	good	30	6.69	P0367910A	not competed	not competed
ABCE1	P61221	n/d	FALSE	8	Jurkat cells	FALSE	67314	15	15	24.2	0.67	0.88	1.21	1.22	1.11	1.02	0.94	0.95	0.84	1	weak	30	7.06	P0367900A	not competed	67314	11	11	19.4	1.1	1.39	1.28	1.22	1.43	1.55	1.63	2.13	0.92	1	good	30	7.07	P0367910A	not competed	not competed
ABCF1	Q8NE71	n/d	FALSE	8	Jurkat cells	FALSE																				95925	2	2	3.2	1.39	1.6	1.65	1.63	1.96	1.95	2.08	2.63	1.05	1	good	30	5.92	P0367910A	not competed	not competed
ABCF2	Q9UG63	n/d	FALSE	8	Jurkat cells	FALSE	72443	4	4	8	0.55	0.83	1.25	1.22	1.03	1.2	0.96	0.88	0.88	1	weak	28	6.57	P0367900A	4.55	72443	6	6	14.3	1.02	1.43	1.32	1.17	1.51	1.48	1.56	2.06	0.95	1	good	30	6.35	P0367910A	not competed	4.55
ABCF3	Q9NUQ8	n/d	FALSE	8	Jurkat cells	FALSE																				79744	2	2	1.4	0.94	1.09	1.17	1.04	1.23	1.13	1.72	1.64	0.81	1	good	30		P0367910A	not competed	not competed
ABHD10	Q9NUJ1	PROTEASE	FALSE	8	Jurkat cells	FALSE	33932	5	6	20.3	0.55	0.83	1.17	1.17	1.15	1.16	0.79	0.76	0.81	1	good	30	6.84	P0367900A	not competed	33932	5	6	18.6	1.13	1.42	1.18	1.18	1.14	1.42	1.41	1.76	0.76	1	good	30	6.7	P0367910A	not competed	not competed
ABHD14B	Q96IU4	PROTEASE	FALSE	8	Jurkat cells	FALSE	22345	2	2	11	0.64	0.9	1.36	1.24	1.26	0.92	1	0.88	0.93	1	weak	30	6.58	P0367900A	not competed																				not competed
ABHD6	Q9BV23	PROTEASE	FALSE	8	Jurkat cells	TRUE	38330	10	11	32	1.05	0.99	1.09	1.03	1.12	1.09	0.98	0.99	1.05	1	good	30	7.16	P0367900A	not competed	38330	15	18	37.1	1.25	1.19	1.04	1.08	0.94	0.8	0.84	0.78	1.01	1	good	30	7.32	P0367910A	not competed	not competed
ACAA1	P09110	n/d	FALSE	8	Jurkat cells	FALSE	44292	4	4	10.1	0.65	1.15	1.33	1.68	1.5	1.18	1.13	1.01	1.06	1	weak	30	6.54	P0367900A	not competed	44292	3	3	7.8	1.14	1.5	1.5	1.55	1.92	1.71	1.97	2.43	1	1	good	30	6.45	P0367910A	not competed	not competed
ACAA2	P42765	n/d	FALSE	8	Jurkat cells	FALSE	41924	3	3	5.3	0.62	1.01	1.35	1.43	1.08	1.12	0.99	0.9	0.86	1	weak	30	6.12	P0367900A	not competed	41924	2	2	3.5	0.91	1.23	1.17	1.16	1.48	1.33	1.79	1.85	0.82	1	good	30	6.14	P0367910A	not competed	not competed
ACACA	Q13085	n/d	FALSE	8	Jurkat cells	FALSE	269996	10	10	5.8	0.6	0.93	1.21	1.42	1.12	1.09	1	0.8	0.8	1	weak	30	6.28	P0367900A	not competed	269996	8	8	5.2	1.09	1.4	1.55	1.37	1.6	1.53	1.95	2.11	0.89	1	good	30	6.16	P0367910A	not competed	not competed
ACAD8	Q9UKU7	OXIDOREDUCTASE	FALSE	8	Jurkat cells	FALSE	45069	7	7	16.1	0.72	0.98	1.3	1.28	1.17	1.04	1.02	0.94	0.93	1	weak	30	6.8	P0367900A	not competed	45069	5	5	12.8	1	1.36	1.27	1.21	1.46	1.59	1.49	1.74	1.04	1	good	30	6.53	P0367910A	not competed	not competed
ACAD9	Q9H845	OXIDOREDUCTASE	FALSE	8	Jurkat cells	FALSE	68760	9	9	11.6	0.67	0.96	1.2	1.3	1.12	1.06	1.08	0.9	0.85	1	weak	30	6.58	P0367900A	not competed	68760	6	6	9	1.18	1.47	1.34	1.33	1.66	1.68	2.08	2.13	0.91	1	good	30	6.35	P0367910A	not competed	not competed
ACADM	P11310	OXIDOREDUCTASE	FALSE	8	Jurkat cells	FALSE	47019	7	7	19.2	0.78	0.96	1.2	1.32	1.12	0.96	1.02	0.87	0.84	1	good	30	6.62	P0367900A	not competed	47019	3	3	6.4	1.16	1.56	1.32	1.34	1.57	1.59	1.86	2.25	1.02	1	good	30	6.46	P0367910A	not competed	not competed
ACADS	P16219	OXIDOREDUCTASE	FALSE	8	Jurkat cells	FALSE	44297	3	3	7.5	0.65	0.85	1.22	1.2	1.26	0.97	1.12	0.86	0.77	1	weak	30	6.23	P0367900A	not competed																				not competed
ACADVL	P49748	OXIDOREDUCTASE	FALSE	8	Jurkat cells	FALSE																				70389	9	9	13.6	1.06	1.47	1.47	1.48	1.65	1.78	1.88	2.15	0.93	1	good	30	6.41	P0367910A	not competed	not competed
ACAP1	Q15027	n/d	FALSE	8	Jurkat cells	FALSE	81535	8	8	14.6	0.55	0.84	1.12	1.25	1.05	1.05	0.92	0.82	0.84	1	weak	23	6.79	P0367900A	4.64	81535	6	6	12.7	0.98	1.45	1.29	1.26	1.39	1.51	1.55	2	0.75	1	weak	30	6.61	P0367910A	not competed	4.64
ACAT1	P24752	n/d	FALSE	8	Jurkat cells	FALSE	45199	12	13	34.7	0.72	1	1.43	1.45	1.27	0.98	1.13	1.01	0.92	1	weak	30	7.25	P0367900A	not competed																				not competed
ACAT2	Q9BWD1	n/d	FALSE	8	Jurkat cells	FALSE	44642	9	10	24.4	0.68	1.07	1.3	1.36	1.2	0.99	1.02	0.89	0.87	1	weak	30	7.37	P0367900A	not competed	44642	10	11	25.9	1.07	1.55	1.43	1.4	1.71	1.74	1.78	2.19	1	1	good	30	7.48	P0367910A	not competed	not competed
ACIN1	Q9UKV3	n/d	FALSE	8	Jurkat cells	FALSE	151860	11	11	7.2	0.81	1.17	1.36	1.48	1.16	0.92	1.05	0.92	0.98	1	good	30	7.2	P0367900A	not competed	150555	10	10	7.2	1.02	1.44	1.38	1.41	1.75	1.73	2.15	2.56	1.06	1	good	30	6.88	P0367910A	not competed	not competed
ACLY	P53396	n/d	FALSE	8	Jurkat cells	FALSE	120838	26	28	28	0.56	0.85	1.19	1.18	1.03	1.11	0.93	0.79	0.74	1	weak	30	7.29	P0367900A	not competed	120838	28	33	30.2	1.13	1.53	1.36	1.3	1.44	1.58	1.67	2.12	0.85	1	good	30	7.26	P0367910A	not competed	not competed
ACO1	P21399	n/d	FALSE	8	Jurkat cells	FALSE																				98398	5	5	5.3	1.18	1.35	1.31	1.29	1.67	1.8	3.68	1.96	0.93	1	good	30	6.13	P0367910A	not competed	not competed
ACO2	Q99798	n/d	FALSE	8	Jurkat cells	FALSE	85424	23	25	39	0.58	0.91	1.16	1.2	1.05	1.01	0.89	0.86	0.79	1	weak	28	7.54	P0367900A	4.55	85424	18	22	28.5	0.99	1.37	1.31	1.3	1.44	1.49	1.58	2.14	0.87	1	good	30	7.2	P0367910A	not competed	4.55
ACOT7	O00154	n/d	FALSE	8	Jurkat cells	FALSE	41796	10	15	30.8	0.68	0.94	1.28	1.42	1.2	1.09	1.04	0.94	0.88	1	weak	30	7.54	P0367900A	not competed	41796	12	15	34.7	1.09	1.28	1.27	1.33	1.59	1.61	1.75	2.09	0.94	1	good	30	7.45	P0367910A	not competed	not competed
ACOX1	Q15067	OXIDOREDUCTASE	FALSE	8	Jurkat cells	FALSE	74667	7	7	14.5	0.61	0.87	1.09	1.19	1.12	1.06	0.96	0.89	0.79	1	weak	30	6.54	P0367900A	not competed	74667	4	4	7.4	1.11	1.21	1.09	1.13	1.16	1.2	1.18	1.4	0.82	1	good	30	6.51	P0367910A	not competed	not competed
ACOX3	O15254	OXIDOREDUCTASE	FALSE	8	Jurkat cells	FALSE																				77628	2	2	3.6	1.18	1.6	1.03	1.27	1.75	1.22	1.84	1.68	0.97	1	good	30	6.01	P0367910A	not competed	not competed
ACP1	P24666	PHOSPHATASE	FALSE	8	Jurkat cells	FALSE	17977	4	4	13.9	0.64	0.8	1.19	1.27	1.13	1.21	0.96	0.88	0.83	1	weak	30	6.93	P0367900A	not competed	17977	4	4	22.2	1.27	1.33	1.09	1.06	1.08	1.33	1.28	1.53	0.68	1	weak	30	6.87	P0367910A	not competed	not competed
ACSF2	Q96CM8	n/d	FALSE	8	Jurkat cells	FALSE	70622	2	2	3.1	0.8	0.96	1.29	1.23	1.29	1.18	0.89	0.9	0.78	1	good	30	6.15	P0367900A	not competed	70622	2	2	5.2	1.43	1.67	1.37	1.27	1.47	1.67	1.95	2.29	1.04	1	good	30	6.37	P0367910A	not competed	not competed
ACSF3	Q4G176	n/d	FALSE	8	Jurkat cells	FALSE	64129	12	12	22.7	0.65	0.89	1.21	1.53	1.07	1	0.99	0.84	0.77	1	weak	30	7.7	P0367900A	not competed	64129	9	11	19.1	1.16	1.55	1.33	1.3	1.57	1.6	1.56	1.99	0.89	1	good	30	6.99	P0367910A	not competed	not competed
ACSL1	P33121	n/d	FALSE	8	Jurkat cells	FALSE	77942	3	3	4	0.55	1.23	1.03	1.26	1.26	1.13	0.98	0.82	0.72	1	weak	30	5.92	P0367900A	not competed																				not competed
ACSL3	O95573	n/d	FALSE	8	Jurkat cells	FALSE	80419	5	5	9.7	0.65	0.88	1.3	1.34	1.16	1.09	0.96	0.87	0.87	1	weak	30	6.62	P0367900A	not competed	80419	7	7	9.7	1.26	1.63	1.47	1.38	1.64	1.73	1.84	2.36	0.95	1	good	30	6.64	P0367910A	not competed	not competed
ACSL4	O60488	n/d	FALSE	8	Jurkat cells	FALSE	79187	8	8	17.4	0.62	0.94	1.35	1.38	1.27	1.13	1.01	0.95	0.9	1	weak	30	6.7	P0367900A	not competed	79187	9	9	15	0.92	1.34	1.24	1.16	1.53	1.56	1.7	1.95	0.81	1	good	30	6.59	P0367910A	not competed	not competed
ACSS1	Q9NUB1	n/d	FALSE	8	Jurkat cells	FALSE	74856	11	11	18.1	0.63	0.97	1.25	1.25	1.13	1.08	0.94	0.89	0.81	1	weak	30	6.77	P0367900A	not competed	74856	10	10	16.1	1.07	1.6	1.4	1.35	1.64	1.6	1.94	2.31	0.9	1	good	30	6.65	P0367910A	not competed	not competed
ACTL6A	O96019	n/d	FALSE	8	Jurkat cells	FALSE	47460	5	5	15.9	0.54	0.73	1.03	1.03	0.95	1.07	0.91	0.78	0.71	1	weak	19	6.76	P0367900A	4.72	47460	5	5	15.2	1.23	1.65	1.4	1.31	1.42	1.56	1.7	1.99	0.96	1	good	30	6.82	P0367910A	not competed	4.72
ACTN4	O43707	n/d	FALSE	8	Jurkat cells	FALSE	104853	4	4	5.5	0.79	0.97	1.19	1.38	1.11	1.23	1.09	0.92	1.01	1	good	30	6.39	P0367900A	not competed	104853	5	5	7.6	1.13	1.49	1.46	1.41	1.62	1.52	1.96	2.08	0.89	1	good	30	6.38	P0367910A	not competed	not competed
ACTR10	Q9NZ32	n/d	FALSE	8	Jurkat cells	FALSE	46306	4	4	8.9	0.65	0.94	1.25	1.24	1.16	1	0.99	0.85	0.78	1	weak	30	6.5	P0367900A	not competed	46306	2	2	3.8	0.99	1.31	1.17	1.15	1.44	1.57	1.69	1.96	0.89	1	good	30	6.4	P0367910A	not competed	not competed
ACTR1A	P61163	n/d	FALSE	8	Jurkat cells	FALSE	42613	6	7	24.2	0.68	0.89	1.2	1.29	1.04	0.92	0.93	0.8	0.79	1	weak	30	6.65	P0367900A	not competed																				not competed
ACTR2	P61160	n/d	FALSE	8	Jurkat cells	FALSE	44760	7	8	17.5	0.55	0.9	1.16	1.18	1.08	1.15	0.98	0.89	0.81	1	weak	25	7.23	P0367900A	4.6	44760	8	12	23.9	1.11	1.47	1.35	1.3	1.5	1.64	1.7	1.98	0.92	1	good	30	7.3	P0367910A	not competed	4.6
ACTR3	P61158	n/d	FALSE	8	Jurkat cells	FALSE	47371	14	23	28.5	0.51	0.78	1.08	1.05	0.97	1.13	0.86	0.76	0.73	1	weak	19	7.44	P0367900A	4.72	47371	19	29	45	1.07	1.41	1.23	1.16	1.31	1.47	1.51	1.77	0.89	1	good	30	7.41	P0367910A	not competed	4.72
ADA	P00813	n/d	FALSE	8	Jurkat cells	FALSE	40764	22	32	48.8	0.8	1.05	1.36	1.55	1.27	1	1.03	0.97	0.92	1	good	30	7.85	P0367900A	not competed	40764	24	31	52.1	1.22	1.36	1.41	1.42	1.7	1.76	2	2.37	1.04	1	good	30	7.73	P0367910A	not competed	not competed
ADAR	P55265	n/d	FALSE	8	Jurkat cells	FALSE	140836	24	26	20	0.63	0.95	1.33	1.36	1.15	1.14	0.98	0.88	0.85	1	weak	30	7.36	P0367900A	not competed	140836	23	27	18.2	1.12	1.71	1.62	1.51	1.72	1.85	2.06	2.46	0.95	1	good	30	7.19	P0367910A	not competed	not competed
ADAT2	Q7Z6V5	n/d	FALSE	8	Jurkat cells	FALSE																				21046	2	2	12	1.05	1.39	1.57	1.36	1.9	1.7	2.88	1.94	0.87	1	good	30	6.36	P0367910A	not competed	not competed
ADD1	P35611	n/d	FALSE	8	Jurkat cells	FALSE																				84302	2	2	2.8	1	1.49	1.29	1.24	1.43	1.49	1.6	1.74	0.98	1	good	30	6.07	P0367910A	not competed	not competed
ADD3	Q9UEY8	n/d	FALSE	8	Jurkat cells	FALSE	79154	3	3	5.8	0.76	0.97	1.25	1.13	1.22	1.07	0.88	0.84	0.92	1	good	30	6.14	P0367900A	not competed	79154	2	2	3.5	1.23	1.25	1.35	1.24	1.22	1.41	1.58	1.61	1.07	1	good	30	6.13	P0367910A	not competed	not competed
ADH5	P11766	OXIDOREDUCTASE	FALSE	8	Jurkat cells	FALSE	39724	19	31	47.1	0.6	0.87	1.16	1.12	1.04	0.99	0.92	0.82	0.76	1	weak	29	7.86	P0367900A	4.54	39724	16	23	41.4	0.97	1.46	1.35	1.19	1.45	1.55	1.6	2	0.92	1	good	30	7.7	P0367910A	not competed	4.54
ADK	P55263	n/d	FALSE	8	Jurkat cells	FALSE	40545	2	2	5.2	0.61	0.87	1.12	1.29	1.07	0.93	0.93	0.76	0.89	1	weak	30	6.28	P0367900A	not competed																				not competed
ADNP	Q9H2P0	n/d	FALSE	8	Jurkat cells	FALSE	123561	8	8	8	0.6	0.91	1.18	1.16	1.01	0.93	0.92	0.74	0.76	1	weak	29	6.34	P0367900A	4.54	123561	4	4	5.5	0.92	1	0.96	0.89	1.16	0.97	2.41	1.39	0.77	1	good	30	6.25	P0367910A	not competed	4.54
ADRM1	Q16186	n/d	FALSE	8	Jurkat cells	FALSE	42153	2	2	2.2	0.84	1.02	1.42	1.58	1.37	0.97	1.04	0.83	0.8	1	good	30	6.55	P0367900A	not competed																				not competed
ADSL	P30566	n/d	FALSE	8	Jurkat cells	FALSE	54889	8	10	18	0.66	0.89	1.26	1.26	1.11	0.97	1	0.88	0.87	1	weak	30	7.05	P0367900A	not competed	54889	8	8	14	1.08	1.51	1.47	1.33	1.51	1.73	1.7	2.14	1.02	1	good	30	7.04	P0367910A	not competed	not competed
ADSS	P30520	n/d	FALSE	8	Jurkat cells	FALSE	50097	6	6	8.8	0.69	0.9	1.16	1.26	1.09	1.24	0.96	0.84	0.79	1	weak	30	6.53	P0367900A	not competed	50097	3	3	5.9	1.43	1.7	1.36	1.33	1.56	1.54	1.69	1.98	0.91	1	good	30	6.44	P0367910A	not competed	not competed
AFG3L2	Q9Y4W6	PROTEASE	FALSE	8	Jurkat cells	FALSE	88583	3	3	3.8	0.67	1.06	1.31	1.22	1.23	0.99	1.04	0.92	0.91	1	weak	30	6.19	P0367900A	not competed	88583	3	3	3.9	1.16	1.41	1.38	1.26	1.55	1.56	1.57	1.78	1.01	1	good	30	6.27	P0367910A	not competed	not competed
AGK	Q53H12	n/d	FALSE	8	Jurkat cells	FALSE	47137	4	4	5	0.66	0.98	1.25	1.38	1.21	1.08	1.03	0.99	0.94	1	weak	30	6.42	P0367900A	not competed	47137	2	2	5	0.72	1.03	1.02	0.94	1.22	1.31	1.36	1.62	0.72	1	weak	30	6.33	P0367910A	not competed	not competed
AGL	P35573	n/d	FALSE	8	Jurkat cells	FALSE	174762	33	34	24.9	0.63	0.97	1.25	1.26	1.13	1.1	0.97	0.8	0.87	1	weak	30	6.97	P0367900A	not competed	174762	28	28	21.9	1.05	1.56	1.4	1.36	1.57	1.64	1.88	2.28	0.86	1	good	30	6.72	P0367910A	not competed	not competed
AGO2	Q9UKV8	n/d	FALSE	8	Jurkat cells	FALSE	97207	7	7	14.7	0.54	0.84	1.23	1.28	1.16	1.02	0.96	0.8	0.83	1	weak	23	6.85	P0367900A	4.64																				4.64
AGO3	Q9H9G7	n/d	FALSE	8	Jurkat cells	FALSE	97359	3	3	3.5	0.55	0.93	1.28	1.23	1.23	1.02	1.07	0.82	0.84	1	weak	26	6.13	P0367900A	4.59																				4.59
AGPS	O00116	n/d	FALSE	8	Jurkat cells	FALSE	72911	10	11	23.1	0.59	0.92	1.19	1.29	1.15	1.08	0.92	0.88	0.87	1	weak	29	6.98	P0367900A	4.54	72911	10	10	22.5	1.07	1.47	1.44	1.34	1.6	1.57	1.71	2.13	0.87	1	good	30	6.93	P0367910A	not competed	4.54
AHCY	P23526	n/d	FALSE	8	Jurkat cells	FALSE	47716	16	21	37.3	0.6	0.83	1.09	1.13	0.98	1.18	0.98	0.82	0.76	1	weak	19	7.72	P0367900A	4.72	47716	15	22	40.5	1.15	1.48	1.23	1.2	1.35	1.48	1.69	1.86	0.9	1	good	30	7.68	P0367910A	not competed	4.72
AHCYL1	O43865	n/d	FALSE	8	Jurkat cells	FALSE	58951	4	4	21.7	0.73	0.97	1.23	1.43	1.26	1.09	1.16	0.91	0.89	1	weak	30	6.77	P0367900A	not competed	58951	3	3	13	1.16	1.7	1.61	1.42	1.87	1.87	2.02	2.55	1.05	1	good	30	6.76	P0367910A	not competed	not competed
AHNAK	Q09666	n/d	FALSE	8	Jurkat cells	FALSE	629094	2	2	0.4	1.07	1.03	1.01	1.21	1.05	1.04	0.89	0.92	1.01	1	good	30	5.84	P0367900A	not competed																				not competed
AHSA1	O95433	n/d	FALSE	8	Jurkat cells	FALSE	38274	4	4	10.9	0.99	1.25	1.52	1.49	1.27	1.16	1.11	1.14	0.96	1	good	30	6.37	P0367900A	not competed	38274	3	3	11.8	1.14	1.34	1.19	1.31	1.51	1.56	1.62	1.93	0.93	1	good	30	6.32	P0367910A	not competed	not competed
AHSG	P12763	contaminant	FALSE	8	Jurkat cells	FALSE	38418	4	4		0.83	1.02	1.18	1.5	1.15	0.81	0.83	0.9	0.74	1	weak	30	6.64	P0367900A	not competed	38418	2	2		1.12	1.62	1.47	1	1.97	1.51	1.78	2	0.86	1	good	30	6.63	P0367910A	not competed	not competed
AIFM1	O95831	OXIDOREDUCTASE	FALSE	8	Jurkat cells	FALSE	66900	5	5	11.3	0.79	1.03	1.42	1.63	1.32	1.11	0.94	0.94	0.98	1	good	30	6.49	P0367900A	not competed	66900	6	6	12.6	1.14	1.45	1.52	1.45	1.52	1.68	1.83	2.07	0.99	1	good	30	6.51	P0367910A	not competed	not competed
AIMP1	Q12904	n/d	FALSE	8	Jurkat cells	FALSE	37039	9	10	30.8	0.7	0.91	1.27	1.27	1.13	1.13	1	0.83	0.85	1	weak	30	6.62	P0367900A	not competed	37039	10	10	36.5	1.22	1.46	1.33	1.38	1.55	1.55	1.82	2.12	0.95	1	good	30	6.63	P0367910A	not competed	not competed
AIMP2	Q13155	n/d	FALSE	8	Jurkat cells	FALSE	35348	4	4	12.8	0.8	1.04	1.37	1.45	1.2	1.01	1.04	1.02	0.9	1	good	30	7.16	P0367900A	not competed	35348	6	6	17.5	1.12	1.49	1.4	1.43	1.69	1.66	2	2.27	1.04	1	good	30	7.23	P0367910A	not competed	not competed
AIP	O00170	n/d	FALSE	8	Jurkat cells	FALSE	37636	2	2	8.8	0.56	0.84	1.27	1.16	1.12	1.04	0.97	0.91	0.85	1	weak	25	6.57	P0367900A	4.6	37636	5	5	17.3	1.33	1.63	1.2	1.24	1.25	1.68	1.71	2.25	0.94	1	good	30	6.59	P0367910A	not competed	4.6
AK2	P54819	n/d	FALSE	8	Jurkat cells	FALSE	26477	4	4	18.8	0.63	0.88	1.09	1.1	0.99	0.96	0.93	0.85	0.8	1	weak	30	6.69	P0367900A	not competed	26477	7	7	33.5	1.02	1.43	1.4	1.3	1.5	1.49	1.69	1.83	0.95	1	good	30	6.56	P0367910A	not competed	not competed
AKAP8L	Q9ULX6	n/d	FALSE	8	Jurkat cells	FALSE	71648	2	2	3.9	0.81	1.1	1.46	1.51	1.39	0.95	0.83	0.94	0.87	1	good	30	6.11	P0367900A	not competed																				not competed
AKR1A1	P14550	OXIDOREDUCTASE	FALSE	8	Jurkat cells	FALSE	36573	13	15	45.8	0.71	1.06	1.39	1.55	1.24	1	1	1.03	0.97	1	weak	30	7.15	P0367900A	not competed	36573	12	13	38.5	1.01	1.49	1.56	1.48	1.8	1.97	2.16	2.67	1.02	1	good	30	7.12	P0367910A	not competed	not competed
AKR1B1	P15121	OXIDOREDUCTASE	FALSE	8	Jurkat cells	FALSE	35853	12	15	37	0.72	1.02	1.36	1.49	1.21	1.01	0.97	0.98	0.94	1	weak	30	7.54	P0367900A	not competed	35853	12	15	36.1	1.1	1.44	1.5	1.45	1.85	2	2.19	2.64	1.05	1	n.d.		7.58	P0367910A		not competed
AKR1C3	P42330	OXIDOREDUCTASE	FALSE	8	Jurkat cells	FALSE	36853	2	2	5.9	0.69	1.07	1.15	1.24	1.05	1.02	0.82	1.07	0.84	1	weak	30	6.44	P0367900A	not competed																				not competed
AKR7A2	O43488	OXIDOREDUCTASE	FALSE	8	Jurkat cells	FALSE	39589	5	7	12.3	0.64	0.95	1.18	1.27	1.12	0.98	0.95	0.86	0.83	1	good	30	7.16	P0367900A	not competed	39589	7	9	16.7	1.09	1.51	1.46	1.38	1.61	1.79	1.92	2.13	1.01	1	good	30	7.22	P0367910A	not competed	not competed
ALAD	P13716	n/d	FALSE	8	Jurkat cells	FALSE	39033	4	4	16.4	0.57	0.92	1.21	1.24	1.18	0.98	0.9	0.92	0.88	1	weak	30	6.62	P0367900A	not competed	39033	5	5	22.4	1.12	1.43	1.33	1.28	1.49	1.51	1.75	2.1	0.87	1	good	30	6.73	P0367910A	not competed	not competed
ALB	P02768	contaminant	FALSE	8	Jurkat cells	FALSE	69366	16	17	5.3	0.74	1.02	1.01	1.37	1	0.79	0.77	0.86	0.83	1	weak	30	6.96	P0367900A	not competed	69366	16	16	6.7	0.9	1.4	1.08	1.18	3.41	1.5	1.73	1.88	0.81	1	good	30	6.87	P0367910A	not competed	not competed
ALDH16A1	Q8IZ83	n/d	FALSE	8	Jurkat cells	FALSE																				85126	2	2	0.9	1.2	1.81	1.35	1.45	1.82	1.83	1.91	2.41	0.77	1	good	30	6.44	P0367910A	not competed	not competed
ALDH18A1	P54886	OXIDOREDUCTASE	FALSE	8	Jurkat cells	FALSE	87301	6	6	10.9	0.62	0.94	1.27	1.35	1.25	1.06	1.09	0.84	0.82	1	weak	30	6.65	P0367900A	not competed	87301	5	5	8.8	1.14	1.54	1.44	1.32	1.7	1.88	2.32	2.21	0.92	1	good	30	6.47	P0367910A	not competed	not competed
ALDH4A1	P30038	OXIDOREDUCTASE	FALSE	8	Jurkat cells	FALSE	61719	4	4	6.4	0.59	0.99	1.19	1.18	1.11	1.15	0.96	0.87	0.8	1	weak	30	6.42	P0367900A	not competed	61719	3	3	4.4	1.1	1.53	1.43	1.36	1.57	1.55	1.88	2.05	0.96	1	good	30	6.3	P0367910A	not competed	not competed
ALDH5A1	P51649	OXIDOREDUCTASE	FALSE	8	Jurkat cells	FALSE	58653	9	10	14.8	0.7	0.99	1.41	1.45	1.27	1.19	1.09	0.97	0.94	1	weak	30	7.17	P0367900A	not competed	58653	6	6	8.8	1.12	1.6	1.55	1.43	1.71	1.85	1.95	2.45	0.95	1	good	30	7.04	P0367910A	not competed	not competed
ALDH6A1	Q02252	OXIDOREDUCTASE	FALSE	8	Jurkat cells	FALSE																				57839	2	2	3.7	1	1.22	1.28	1.14	1.14	1.21	1.91	1.59	0.93	1	good	30	5.95	P0367910A	not competed	not competed
ALDH9A1	P49189	OXIDOREDUCTASE	FALSE	8	Jurkat cells	FALSE	53801	11	13	25.7	0.68	0.97	1.26	1.36	1.15	1.16	0.97	0.91	0.81	1	weak	30	7.03	P0367900A	not competed	53801	10	10	23.5	1.16	1.53	1.42	1.4	1.73	1.79	1.78	2.46	1	1	good	30	6.98	P0367910A	not competed	not competed
ALDOA	P04075	n/d	FALSE	8	Jurkat cells	FALSE	39420	19	34	70.9	0.67	0.92	1.24	1.38	1.16	1.02	0.97	0.92	0.87	1	weak	30	8.43	P0367900A	not competed	39420	20	36	74.5	1.06	1.28	1.28	1.28	1.58	1.71	1.83	2.27	0.91	1	good	30	8.47	P0367910A	not competed	not competed
ALDOC	P09972	n/d	FALSE	8	Jurkat cells	FALSE																				39455	2	2	8.2	1.32	1.93	1.96	1.65	1.61	1.83	2.34	3.02	1.48	1	good	30	6.19	P0367910A	not competed	not competed
ALG1	Q9BT22	n/d	FALSE	8	Jurkat cells	FALSE	52518	5	5	9.5	0.59	0.8	1.26	1.24	1.04	0.81	0.84	0.72	0.77	1	weak	23	6.69	P0367900A	4.64	52518	4	4	7.3	0.81	1.21	1.36	1.22	1.89	1.82	2.06	1.99	1.16	1	good	30	6.46	P0367910A	not competed	4.64
ALG13	Q9NP73	PROTEASE	FALSE	8	Jurkat cells	FALSE																				126055	2	2	1.9	0.78	1.22	1.02	1.18	1.42	1.39	1.79	1.89	0.96	1	good	30	6.26	P0367910A	not competed	not competed
ALG5	Q9Y673	n/d	FALSE	8	Jurkat cells	FALSE																				36946	3	3	10.8	1.25	2.07	1.97	1.48	1.48	1.71	2.38	2.55	1.2	1	n.d.		5.9	P0367910A		not competed
AMPD2	Q01433	n/d	FALSE	8	Jurkat cells	FALSE																				92917	3	3	1.9	1.35	2.01	1.55	1.54	2.04	1.84	2.96	2.58	0.94	1	n.d.		6.07	P0367910A		not competed
ANAPC1	Q9H1A4	n/d	FALSE	8	Jurkat cells	FALSE	216498	3	3	1.5	0.48	0.86	1.08	1.12	1.16	1.03	0.87	0.87	0.89	1	weak	19	6.34	P0367900A	4.72	216498	3	3	1.9	0.33	0.53	0.68	0.88	0.94	0.93	1.06	1.01	1.08	1	good	2.8	6.08	P0367910A	5.55	5.14
ANAPC16	Q96DE5	n/d	FALSE	8	Jurkat cells	FALSE	11667	3	3	26.4	1	1.03	1.34	1.26	1.21	0.94	1.04	0.98	1.06	1	good	30	6.06	P0367900A	not competed	11667	2	2	20	0.88	1.24	1.13	1.17	1.31	1.29	1.72	1.41	0.97	1	good	30	6.03	P0367910A	not competed	not competed
ANAPC4	Q9UJX5	n/d	FALSE	8	Jurkat cells	FALSE	92214	2	2	3.2	3.74	21.2	13.06	0.78	2.38	0.88	1.21	0.85	0.96	1	n.d.		6.18	P0367900A																					not competed
ANAPC7	Q9UJX3	n/d	FALSE	8	Jurkat cells	FALSE																				66855	3	3	6	0.91	1.35	1.19	1.31	1.47	1.55	1.98	1.98	0.76	1	good	30	5.85	P0367910A	not competed	not competed
ANKFY1	Q9P2R3	n/d	FALSE	8	Jurkat cells	FALSE	132820	4	4	3.8	0.71	0.93	1.37	1.56	1.49	1.05	0.95	0.92	1	1	weak	30	6.11	P0367900A	not competed																				not competed
ANKMY2	Q8IV38	n/d	FALSE	8	Jurkat cells	FALSE	49298	2	2	4.8	0.67	0.97	1.24	1.34	1.15	1.02	0.87	0.87	0.85	1	weak	30	6.2	P0367900A	not competed	49298	4	4	9.1	1.12	1.53	1.42	1.38	1.6	1.54	1.8	2.01	0.99	1	good	30	6.24	P0367910A	not competed	not competed
ANKRD17	O75179	n/d	FALSE	8	Jurkat cells	FALSE	274255	2	2	0.8	0.79	1.14	1.13	1.22	1.19	0.98	0.87	0.94	0.8	1	good	30	6.11	P0367900A	not competed	274255	3	3	1.3	0.95	1.66	1.2	1.14	1.54	1.87	2.42	2.38	0.86	1	good	30	6.04	P0367910A	not competed	not competed
ANKRD28	O15084	n/d	FALSE	8	Jurkat cells	FALSE	116542	7	7	10.1	0.69	0.9	1.16	1.32	1.23	1.08	1.02	0.98	0.91	1	weak	30	6.44	P0367900A	not competed	116542	3	3	4.8	0.84	2.42	1.41	1.41	2.11	1.45	2.1	2	0.81	1	n.d.		6.12	P0367910A		not competed
ANP32A	P39687	n/d	FALSE	8	Jurkat cells	FALSE	28585	2	3	16.1	1.06	0.96	1.19	1.48	1.19	1.04	0.91	1.01	0.84	1	good	30	6.47	P0367900A	not competed																				not competed
ANP32B	Q92688	n/d	FALSE	8	Jurkat cells	FALSE	28787	3	3	12.7	0.73	0.92	1.24	1.25	1.16	1.18	0.92	0.92	0.86	1	weak	30	7.04	P0367900A	not competed	28787	2	3	9.6	1.4	1.31	1.27	1.22	1.4	1.54	1.43	1.95	0.87	1	good	30	7.1	P0367910A	not competed	not competed
ANP32E	Q9BTT0	n/d	FALSE	8	Jurkat cells	FALSE	30692	3	3	13.8	0.88	0.94	1.26	1.21	1.13	1.09	0.95	0.99	0.84	1	good	30	6.48	P0367900A	not competed	30692	4	4	18.7	1.51	1.51	1.38	1.27	1.44	1.41	1.65	1.7	0.96	1	good	30	6.44	P0367910A	not competed	not competed
ANXA1	P04083	n/d	FALSE	8	Jurkat cells	FALSE	38714	10	10	29.5	0.75	1.06	1.3	1.39	1.13	1.14	0.93	0.9	0.88	1	weak	30	6.64	P0367900A	not competed																				not competed
ANXA11	P50995	n/d	FALSE	8	Jurkat cells	FALSE	54389	7	7	20.2	0.59	0.93	1.22	1.22	1.02	1.24	0.9	0.85	0.82	1	weak	30	6.81	P0367900A	not competed	54389	6	6	19.8	1.23	1.59	1.21	1.2	1.33	1.5	1.67	2.08	0.89	1	good	30	6.66	P0367910A	not competed	not competed
ANXA2	P07355	n/d	FALSE	8	Jurkat cells	FALSE																				40411	9	9	30.4	1.52	1.84	1.63	2.02	1.71	1.72	2.28	2.05	0.95	1	n.d.		6.87	P0367910A		not competed
ANXA4	P09525	n/d	FALSE	8	Jurkat cells	FALSE	35882	3	3	12.5	0.68	0.89	1.09	1.45	1.24	1.08	0.87	0.87	0.89	1	weak	30	6.03	P0367900A	not competed																				not competed
ANXA5	P08758	n/d	FALSE	8	Jurkat cells	FALSE	35936	3	3	10.9	0.85	1.01	1.23	1.33	1.06	0.92	0.95	0.91	0.84	1	good	30	6.25	P0367900A	not competed	35936	2	2	8.1	1.28	1.45	1.27	1.4	1.5	1.71	1.51	1.69	0.87	1	good	30	6.11	P0367910A	not competed	not competed
ANXA6	P08133	n/d	FALSE	8	Jurkat cells	FALSE	75872	26	27	40.3	0.71	0.94	1.16	1.24	1.07	1.19	0.92	0.85	0.79	1	weak	30	7.32	P0367900A	not competed	75872	23	23	36.1	1.45	1.55	1.25	1.22	1.45	1.52	1.6	2.03	0.95	1	good	30	7.26	P0367910A	not competed	not competed
ANXA7	P20073	n/d	FALSE	8	Jurkat cells	FALSE	52739	4	4	8.6	0.67	1	1.03	1.21	1.14	1.1	0.92	0.78	0.83	1	weak	30	6.29	P0367900A	not competed	52739	5	5	10.7	1.39	1.54	1.5	1.26	1.49	1.5	1.77	2.05	0.95	1	good	30	6.36	P0367910A	not competed	not competed
AP1B1	Q10567	n/d	FALSE	8	Jurkat cells	FALSE																				104635	3	3	3.5	0.95	1.39	1.32	1.23	1.58	1.73	1.83	2.17	0.88	1	good	30	6	P0367910A	not competed	not competed
AP1G1	O43747	n/d	FALSE	8	Jurkat cells	FALSE	91722	11	11	13.4	0.63	0.91	1.2	1.25	1.1	1.04	0.96	0.85	0.84	1	weak	30	6.89	P0367900A	not competed	91722	11	11	12.4	1.04	1.4	1.3	1.3	1.49	1.57	1.7	2.02	0.93	1	good	30	6.83	P0367910A	not competed	not competed
AP1G2	O75843	n/d	FALSE	8	Jurkat cells	FALSE	87116	2	2	2.8	0.58	0.94	1.12	1.26	1.1	1.1	0.99	0.78	0.79	1	weak	29	6.46	P0367900A	4.54																				4.54
AP1M1	Q9BXS5	n/d	FALSE	8	Jurkat cells	FALSE																				49840	2	2	7.6	1.12	1.57	1.21	1.26	1.72	1.68	1.76	2.16	0.92	1	good	30	6.21	P0367910A	not competed	not competed
AP1S1	P61966	n/d	FALSE	8	Jurkat cells	FALSE	18733	4	4	19	0.65	0.97	1.24	1.31	1.19	1.07	0.96	0.77	0.82	1	weak	30	6.57	P0367900A	not competed	18733	3	3	15.8	1.3	1.58	1.43	1.49	1.46	1.64	1.66	1.78	0.94	1	good	30	6.71	P0367910A	not competed	not competed
AP2A1	O95782	n/d	FALSE	8	Jurkat cells	FALSE	107545	9	9	17.9	0.64	0.94	1.24	1.25	1.09	1.16	1.34	0.89	0.81	1	weak	30	6.64	P0367900A	not competed	107545	12	12	22.6	1.08	1.56	1.36	1.3	1.48	1.54	1.69	2.03	0.8	1	good	30	6.7	P0367910A	not competed	not competed
AP2A2	O94973	n/d	FALSE	8	Jurkat cells	FALSE	103959	6	6	8.3	0.57	0.89	1.09	1.14	1.06	1.03	0.9	0.8	0.72	1	weak	27	6.43	P0367900A	4.57	103959	7	7	9.2	1.02	1.49	1.34	1.27	1.57	1.53	1.8	1.89	0.91	1	good	30	6.33	P0367910A	not competed	4.57
AP2B1	P63010	n/d	FALSE	8	Jurkat cells	FALSE	105691	9	9	16.8	0.59	0.92	1.15	1.23	1.08	1.11	0.98	0.82	0.82	1	weak	29	6.74	P0367900A	4.54	105691	5	5	11.5	1.11	1.58	1.31	1.34	1.43	1.56	1.7	1.98	0.88	1	good	30	6.6	P0367910A	not competed	4.54
AP2M1	Q96CW1	n/d	FALSE	8	Jurkat cells	FALSE	49654	10	10	22.5	0.67	0.91	1.21	1.34	1.1	0.98	0.97	0.85	0.83	1	weak	30	7.12	P0367900A	not competed	49654	11	11	25.3	1.05	1.43	1.43	1.41	1.69	1.67	1.93	2.32	0.99	1	good	30	7.01	P0367910A	not competed	not competed
AP2S1	P53680	n/d	FALSE	8	Jurkat cells	FALSE	17017	2	2	12.7	1.33	1.36	1.51	1.83	1.52	1.28	1.46	1.2	1.23	1	good	30	6.2	P0367900A	not competed	17017	3	3	18.3	0.88	0.96	1.33	1.1	1.44	1.54	1.93	1.77	1.16	1	good	30	6.36	P0367910A	not competed	not competed
AP3D1	O14617	n/d	FALSE	8	Jurkat cells	FALSE	136649	9	9	10.3	0.61	0.96	1.3	1.37	1.22	1	0.92	0.87	0.87	1	weak	30	6.59	P0367900A	not competed	136649	8	8	7.9	1.02	1.43	1.33	1.3	1.71	1.63	1.93	2.08	0.97	1	good	30	6.37	P0367910A	not competed	not competed
APBB1IP	Q7Z5R6	n/d	FALSE	8	Jurkat cells	FALSE	73182	6	6	9.3	0.57	0.9	1.17	1.31	1.11	1.03	0.91	0.88	0.92	1	weak	26	6.85	P0367900A	4.59	73182	4	4	9.6	1.05	1.43	1.48	1.36	1.68	1.65	1.65	2.21	0.94	1	good	30	6.63	P0367910A	not competed	4.59
APEH	P13798	PROTEASE	FALSE	8	Jurkat cells	FALSE	81224	14	14	21.2	0.6	0.92	1.25	1.34	1.1	1.18	1	0.85	0.82	1	weak	30	7.05	P0367900A	not competed	81224	10	11	16.1	1.14	1.59	1.42	1.39	1.49	1.59	1.76	2.09	0.96	1	good	30	7.03	P0367910A	not competed	not competed
APEX1	P27695	n/d	FALSE	8	Jurkat cells	FALSE	35554	16	24	59.7	0.6	0.91	1.22	1.27	1.11	1.07	0.94	0.91	0.84	1	weak	30	7.73	P0367900A	not competed	35554	12	14	40.9	1.05	1.46	1.43	1.41	1.53	1.65	1.68	2.24	0.89	1	good	30	7.65	P0367910A	not competed	not competed
API5	Q9BZZ5	n/d	FALSE	8	Jurkat cells	FALSE	56769	6	6	13.2	0.74	0.98	1.2	1.45	1.17	1.01	0.95	0.93	0.92	1	weak	30	6.55	P0367900A	not competed																				not competed
APMAP	Q9HDC9	n/d	FALSE	8	Jurkat cells	FALSE																				46480	2	2	2.9	1.08	1.3	1.2	1.3	1.42	1.59	1.89	1.95	0.97	1	good	30	6.07	P0367910A	not competed	not competed
APPL1	Q9UKG1	n/d	FALSE	8	Jurkat cells	FALSE	79663	4	4	9.7	0.56	0.82	1.17	1.18	1.11	0.98	0.88	0.84	0.85	1	weak	24	6.4	P0367900A	4.62	79663	4	4	8.3	0.96	1.27	1.15	1.18	1.49	1.63	1.48	1.87	0.89	1	good	30	6.28	P0367910A	not competed	4.62
APRT	P07741	n/d	FALSE	8	Jurkat cells	FALSE	19608	4	4	21.1	0.79	1.03	1.33	1.54	1.24	1.07	1.04	0.97	0.94	1	good	30	7.28	P0367900A	not competed	19608	6	6	29.4	1.29	1.51	1.43	1.41	1.72	1.84	2.07	2.39	1	1	good	30	7.24	P0367910A	not competed	not competed
APTX	Q7Z2E3	n/d	FALSE	8	Jurkat cells	FALSE																				40740	2	2	6.5	1.11	1.52	1.46	1.3	1.65	1.82	1.97	2.23	1.02	1	good	30	5.99	P0367910A	not competed	not competed
ARAP1	Q96P48	n/d	FALSE	8	Jurkat cells	FALSE	162190	3	3	2.8	0.55	0.93	1.28	1.4	1.24	1.21	0.95	0.87	0.71	1	weak	27	6.2	P0367900A	4.57																				4.57
ARCN1	P48444	n/d	FALSE	8	Jurkat cells	FALSE	57210	6	6	11.9	0.66	1.06	1.22	1.48	1.21	1.04	0.91	0.85	0.89	1	weak	30	6.65	P0367900A	not competed	57210	10	10	18.4	0.99	1.46	1.29	1.34	1.55	1.5	1.7	2.01	0.87	1	good	30	6.67	P0367910A	not competed	not competed
ARF4	P18085	n/d	FALSE	8	Jurkat cells	FALSE	20511	4	4	31.7	0.71	0.96	1.32	1.37	1.22	1.02	0.96	0.93	0.9	1	weak	30	6.56	P0367900A	not competed	20511	3	3	23.3	1.06	1.29	1.32	1.33	1.38	1.51	1.8	2.01	0.85	1	good	30	6.51	P0367910A	not competed	not competed
ARF5	P84085	n/d	FALSE	8	Jurkat cells	FALSE	20529	2	3	18.9	0.6	0.96	1.24	1.55	1.19	1.11	0.98	0.89	0.81	1	weak	30	6.72	P0367900A	not competed																				not competed
ARFGAP2	Q8N6H7	n/d	FALSE	8	Jurkat cells	FALSE	56720	3	3	4.6	0.62	0.89	1.03	1.15	1.1	1.13	0.99	0.9	0.72	1	weak	30	5.97	P0367900A	not competed	56720	2	2	3.8	1.19	1.44	1.23	1.06	1.47	1.35	1.64	1.92	0.82	1	good	30	6.1	P0367910A	not competed	not competed
ARFRP1	Q13795	n/d	FALSE	8	Jurkat cells	FALSE																				22614	2	2	10.9	1.02	1.6	1.54	1.83	1.86	2.04	2.06	2.57	1.05	1	n.d.		6.1	P0367910A		not competed
ARG1	P05089	n/d	FALSE	8	Jurkat cells	FALSE	35664	2	2	7.5	1.05	1.37	1.19	2.27	1.7	1.57	0.96	0.73	1.03	1	weak	30	6.51	P0367900A	not competed																				not competed
ARHGDIA	P52565	n/d	FALSE	8	Jurkat cells	FALSE	23207	3	3	18.6	1.37	1.31	1.16	1.95	1.32	1.09	1.11	1.04	1	1	good	30	6.47	P0367900A	not competed																				not competed
ARHGDIB	P52566	n/d	FALSE	8	Jurkat cells	FALSE	22988	3	4	21.4	1.75	2.11	1.61	3.07	2.04	0.8	1.21	1.22	1.32	1	n.d.		6.87	P0367900A		22988	4	4	21.9	2.13	1.4	1.52	1.82	1.94	2.38	2.51	3.2	1.53	1	n.d.		7.07	P0367910A		not competed
ARHGEF1	Q92888	n/d	FALSE	8	Jurkat cells	FALSE	104065	7	7	8.1	0.74	1.06	1.18	1.62	1.16	1.04	1	0.81	0.83	1	weak	30	6.42	P0367900A	not competed	104065	7	7	8.7	1	1.43	1.53	1.35	1.57	1.63	1.91	2.11	0.94	1	good	30	6.3	P0367910A	not competed	not competed
ARHGEF2	Q92974	n/d	FALSE	8	Jurkat cells	FALSE	111541	7	7	7.4	0.7	0.93	1.16	1.32	1.09	1.02	0.89	0.77	0.75	1	weak	30	6.49	P0367900A	not competed	111541	6	6	7.9	1.21	1.41	1.24	1.13	1.37	1.29	1.56	1.71	0.85	1	good	30	6.29	P0367910A	not competed	not competed
ARHGEF6	Q15052	n/d	FALSE	8	Jurkat cells	FALSE	87498	4	4	5.5	0.57	0.86	1.14	1.09	0.96	1.14	0.87	0.94	0.74	1	weak	29	6.33	P0367900A	4.54	87498	2	2	4	1.13	1.41	1.34	1.24	1.42	1.36	1.57	1.9	0.88	1	good	30	6.2	P0367910A	not competed	4.54
ARID1A	O14497	n/d	FALSE	8	Jurkat cells	FALSE	242042	4	4	1.5	0.71	1.06	1.19	1.3	1.07	0.99	0.98	0.84	0.87	1	weak	30	6.47	P0367900A	not competed	242042	3	3	1.1	1.01	1.37	1.29	1.23	1.32	1.37	1.82	1.95	0.89	1	good	30	6.13	P0367910A	not competed	not competed
ARID2	Q68CP9	n/d	FALSE	8	Jurkat cells	FALSE	197389	3	3	1.5	0.75	1.16	1.52	1.62	1.18	1.12	0.96	0.97	0.96	1	weak	30	6.35	P0367900A	not competed	197389	4	4	2	1.21	1.63	1.77	1.63	1.8	1.69	1.85	2.26	0.95	1	good	30	6.15	P0367910A	not competed	not competed
ARIH1	Q9Y4X5	n/d	FALSE	8	Jurkat cells	FALSE	64117	4	4	12.6	0.72	0.87	1.11	1.29	1.15	1.03	1	0.97	0.92	1	weak	30	6.04	P0367900A	not competed	64117	2	2	5.2	0.81	1.35	1.26	1.15	1.29	1.4	1.58	1.73	0.95	1	good	30	5.91	P0367910A	not competed	not competed
ARL2	P36404	n/d	FALSE	8	Jurkat cells	FALSE	20878	3	3	15.2	0.66	0.9	1.22	1.43	1.2	1.17	0.94	0.89	0.95	1	weak	30	6.39	P0367900A	not competed	20878	3	3	15.2	1.33	1.45	1.39	1.3	1.58	1.59	1.58	2.02	0.87	1	good	30	6.2	P0367910A	not competed	not competed
ARL3	P36405	n/d	FALSE	8	Jurkat cells	FALSE	20455	2	2	18.7	0.8	0.97	1.27	1.46	1.28	1.05	0.9	0.93	0.91	1	good	30	6.15	P0367900A	not competed																				not competed
ARL8B	Q9NVJ2	n/d	FALSE	8	Jurkat cells	FALSE	21539	2	2	13.4	0.66	0.79	1.14	1.33	1.04	1.03	0.93	0.97	0.86	1	weak	30	6.59	P0367900A	not competed																				not competed
ARMC6	Q6NXE6	n/d	FALSE	8	Jurkat cells	FALSE																				54141	4	4	7.8	1.11	1.41	1.3	1.33	1.69	1.39	1.68	1.83	0.92	1	good	30	6.3	P0367910A	not competed	not competed
ARMC8	Q8IUR7	n/d	FALSE	8	Jurkat cells	FALSE	75509	2	2	2.7	0.62	0.94	1.04	1.29	1.1	1.05	0.96	0.83	0.72	1	weak	30	6.14	P0367900A	not competed	75509	2	2	2.7	1.23	1.64	1.41	1.36	1.49	1.86	1.71	2.44	0.97	1	good	30	6.23	P0367910A	not competed	not competed
ARMT1	Q9H993	n/d	FALSE	8	Jurkat cells	FALSE	51172	3	3	5.2	0.79	1.11	1.37	1.32	1.21	1.13	1.13	0.89	0.75	1	good	30	6.52	P0367900A	not competed	51172	2	3	3.2	1.2	1.57	1.39	1.32	1.55	1.59	1.73	1.99	0.87	1	good	30	6.42	P0367910A	not competed	not competed
ARPC1A	Q92747	n/d	FALSE	8	Jurkat cells	FALSE	41569	7	7	17.3	0.62	0.91	1.25	1.22	1.1	1.05	1.03	0.87	0.89	1	weak	30	7.01	P0367900A	not competed	41569	7	7	17.8	0.91	1.34	1.22	1.17	1.4	1.48	1.51	1.83	0.94	1	good	30	6.98	P0367910A	not competed	not competed
ARPC1B	O15143	n/d	FALSE	8	Jurkat cells	FALSE	40949	13	20	46.5	0.63	0.91	1.25	1.24	1.13	1	0.98	0.91	0.86	1	good	30	7.67	P0367900A	not competed																				not competed
ARPC2	O15144	n/d	FALSE	8	Jurkat cells	FALSE	34333	6	6	20	0.61	0.79	1.11	1.17	0.98	1.06	0.88	0.84	0.75	1	weak	30	6.88	P0367900A	not competed	34333	6	6	19	1.2	1.46	1.22	1.21	1.29	1.42	1.6	1.85	0.91	1	good	30	6.93	P0367910A	not competed	not competed
ARPC3	O15145	n/d	FALSE	8	Jurkat cells	FALSE	20546	8	9	41.6	0.67	0.95	1.18	1.23	1.08	1.16	0.98	0.93	0.82	1	weak	30	7.19	P0367900A	not competed	20546	8	9	41.6	1.2	1.39	1.23	1.24	1.47	1.49	1.63	1.89	0.95	1	good	30	7.23	P0367910A	not competed	not competed
ARPC4	P59998	n/d	FALSE	8	Jurkat cells	FALSE	21588	2	2	11.3	0.87	0.98	1.27	1.47	1.2	1.03	0.98	0.93	0.84	1	good	30	6.73	P0367900A	not competed	21588	2	2	11.3	1.37	1.32	1.25	1.25	1.46	1.58	1.69	2.09	0.91	1	good	30	6.61	P0367910A	not competed	not competed
ARPC5	O15511	n/d	FALSE	8	Jurkat cells	FALSE	16631	2	2	17.2	1.45	1.2	1.25	1.52	1.12	1.11	1.02	1.17	0.82	1	good	30	6.48	P0367900A	not competed																				not competed
ARRB2	P32121	n/d	FALSE	8	Jurkat cells	FALSE																				48014	3	3	11	1.06	1.46	1.37	1.53	1.79	1.49	2.04	1.91	0.98	1	good	30	6.13	P0367910A	not competed	not competed
ASH2L	Q9UBL3	n/d	FALSE	8	Jurkat cells	FALSE	68722	4	4	6.8	0.68	0.97	1.43	1.35	1.24	1.19	0.96	0.93	0.9	1	weak	30	6.38	P0367900A	not competed	68722	6	6	9.2	1	1.38	1.33	1.35	1.51	1.56	1.71	1.97	0.86	1	good	30	6.68	P0367910A	not competed	not competed
ASMTL	O95671	MT	FALSE	8	Jurkat cells	FALSE																				68856	2	2	3.9	0.76	1.36	1.35	1.55	1.31	1.5	1.71	1.91	0.76	1	good	30	6.16	P0367910A	not competed	not competed
ASNA1	O43681	n/d	FALSE	8	Jurkat cells	FALSE	38792	2	2	4.6	0.83	1.15	1.46	1.45	1.25	1.05	1.09	1.01	1	1	good	30	6.78	P0367900A	not competed	38792	2	3	4.6	1.06	1.37	1.32	1.36	1.93	1.76	2.18	2.22	1.04	1	good	30	6.54	P0367910A	not competed	not competed
ASNS	P08243	PROTEASE	FALSE	8	Jurkat cells	FALSE	62168	9	9	15.7	0.65	0.95	1.28	1.33	1.18	1.12	1.01	0.93	0.91	1	weak	30	6.77	P0367900A	not competed	62168	10	10	18.9	1.11	1.42	1.37	1.32	1.57	1.75	1.88	2.14	0.94	1	good	30	6.72	P0367910A	not competed	not competed
ASS1	P00966	n/d	FALSE	8	Jurkat cells	FALSE	46530	6	6	13.1	0.68	0.88	1.11	1.3	1.13	1.11	0.92	0.84	0.85	1	weak	30	6.59	P0367900A	not competed	46530	9	9	20.4	1.09	1.37	1.31	1.26	1.38	1.46	1.58	1.91	0.88	1	good	30	6.72	P0367910A	not competed	not competed
ATAD1	Q8NBU5	n/d	FALSE	8	Jurkat cells	FALSE																				40744	3	3	11.9	1.07	1.34	1.23	1.27	1.55	1.51	1.89	1.73	0.85	1	good	30		P0367910A	not competed	not competed
ATAD2	Q6PL18	BROMO	FALSE	8	Jurkat cells	FALSE	158552	4	4	3.2	0.63	1.01	1.22	1.28	1.3	1.04	0.9	0.74	0.81	1	weak	30	6.05	P0367900A	not competed	158552	3	3	2.4	1.34	2.01	1.93	1.5	2.07	2.02	2.52	2.39	1.14	1	n.d.		6.11	P0367910A		not competed
ATAD3B	Q5T9A4	n/d	FALSE	8	Jurkat cells	FALSE																				72572	3	3	3.7	1.27	1.52	1.19	1.34	1.71	1.47	4	2.06	1.06	1	good	30	6	P0367910A	not competed	not competed
ATE1	O95260	n/d	FALSE	8	Jurkat cells	FALSE	59090	4	4	7.7	0.68	1.05	1.28	1.55	1.24	1.17	1.04	0.89	0.9	1	weak	30	6.56	P0367900A	not competed	59090	3	3	7.1	1.06	1.51	1.42	1.36	1.69	1.72	1.99	2.09	0.9	1	good	30	6.74	P0367910A	not competed	not competed
ATG3	Q9NT62	n/d	FALSE	8	Jurkat cells	FALSE	35864	2	2	7.3	0.55	0.87	1.12	1.17	1.06	1.2	0.89	0.66	0.71	1	weak	24	6.66	P0367900A	4.62	35864	4	4	12.4	1.39	1.78	1.62	1.32	1.46	1.6	1.86	1.88	0.95	1	good	30	6.3	P0367910A	not competed	4.62
ATG4B	Q9Y4P1	PROTEASE	FALSE	8	Jurkat cells	FALSE																				52529	2	2	8.7	0.92	1.27	1.27	1.17	1.32	1.33	1.83	1.83	0.66	1	weak	30	6.25	P0367910A	not competed	not competed
ATG7	O95352	n/d	FALSE	8	Jurkat cells	FALSE																				77959	3	3	4.4	0.98	1.25	1.15	1.11	1.19	1.32	1.76	1.65	0.74	1	weak	30	5.9	P0367910A	not competed	not competed
ATIC	P31939	n/d	FALSE	8	Jurkat cells	FALSE	64615	23	25	45.3	0.6	0.88	1.16	1.26	1.06	1.19	0.89	0.8	0.81	1	weak	29	7.5	P0367900A	4.54	64615	20	23	42.6	1.14	1.45	1.35	1.27	1.45	1.57	1.7	2.15	0.86	1	good	30	7.36	P0367910A	not competed	4.54
ATL3	Q6DD88	n/d	FALSE	8	Jurkat cells	FALSE	60541	6	6	11.3	0.78	1.07	1.19	1.35	1.42	0.89	1.21	0.85	0.84	1	good	30	6.46	P0367900A	not competed	60541	5	5	8.1	1.08	1.45	1.35	1.36	1.62	1.63	1.64	1.79	0.93	1	good	30	6.5	P0367910A	not competed	not competed
ATP13A1	Q9HD20	n/d	FALSE	8	Jurkat cells	FALSE																				132953	10	10	8.6	1.11	1.56	1.47	1.34	1.66	1.78	1.92	2.31	0.89	1	good	30	6.36	P0367910A	not competed	not competed
ATP1A1	P05023	n/d	FALSE	8	Jurkat cells	FALSE	112999	11	11	10	0.66	0.96	1.24	1.33	1.13	0.95	0.92	0.9	0.88	1	weak	30	6.74	P0367900A	not competed																				not competed
ATP2A2	P16615	n/d	FALSE	8	Jurkat cells	FALSE	114756	12	13	16.5	0.68	0.97	1.24	1.33	1.09	0.97	0.92	0.87	0.81	1	weak	30	6.83	P0367900A	not competed	114756	9	9	14	1.16	1.57	1.43	1.37	1.6	1.7	1.8	2.31	0.96	1	good	30	6.86	P0367910A	not competed	not competed
ATP2B4	P23634	n/d	FALSE	8	Jurkat cells	FALSE	137919	3	3	2.9	0.76	0.82	1.26	1.28	0.86	1	0.95	0.87	0.81	1	good	30	6.05	P0367900A	not competed																				not competed
ATP5F1A	P25705	n/d	FALSE	8	Jurkat cells	FALSE	59750	12	12	22.4	0.78	0.97	1.16	1.35	1.12	1.07	0.94	0.96	0.84	1	good	30	7.35	P0367900A	not competed	59750	14	14	23	1.36	1.55	1.37	1.42	1.63	1.62	1.76	2.07	1	1	good	30	7.28	P0367910A	not competed	not competed
ATP5F1B	P06576	n/d	FALSE	8	Jurkat cells	FALSE	56559	7	7	19.3	1.46	1.34	1.17	1.6	1.3	1.17	1.07	0.89	0.98	1	good	30	6.88	P0367900A	not competed	56559	8	9	21.2	1.8	1.32	1.06	1.13	1.12	1.13	1.24	1.26	1.05	1	good	30	6.83	P0367910A	not competed	not competed
ATP5F1C	P36542	n/d	FALSE	8	Jurkat cells	FALSE	32996	7	8	22.8	0.81	1.04	1.28	1.46	1.27	1.04	0.96	0.95	0.91	1	good	30	6.68	P0367900A	not competed	32996	7	8	22.1	1.11	1.4	1.34	1.33	1.59	1.59	1.69	1.97	0.97	1	good	30	6.81	P0367910A	not competed	not competed
ATP5F1E	P56381	n/d	FALSE	8	Jurkat cells	FALSE	5780	3	4	43.1	0.91	1.18	1.55	1.66	1.33	0.88	1.05	1.02	1.05	1	good	30	7.13	P0367900A	not competed																				not competed
ATP5MD	Q96IX5	n/d	FALSE	8	Jurkat cells	FALSE	6457	2	2	43.1	1.05	1.17	1.73	2.27	1.66	0.73	1.18	1.3	1.27	1	weak	30	6.42	P0367900A	not competed	6457	2	2	43.1	1.14	1.33	1.58	1.57	1.82	1.93	2.15	2.55	1.03	1	good	30	6.15	P0367910A	not competed	not competed
ATP5MF	P56134	n/d	FALSE	8	Jurkat cells	FALSE	10363	2	3	30.9	0.85	1.23	1.44	1.41	1.33	0.8	1.03	0.94	1.17	1	good	30	7.29	P0367900A	not competed	10918	2	3	25.5	0.84	1.38	1.43	1.22	1.44	1.61	1.83	1.96	1.01	1	good	30	7.04	P0367910A	not competed	not competed
ATP5PB	P24539	n/d	FALSE	8	Jurkat cells	FALSE	28908	2	2	9	0.84	0.86	1.15	1.05	1.07	0.94	0.89	0.85	0.74	1	weak	30	6.59	P0367900A	not competed	28908	3	3	14.8	1.29	1.33	1.05	1.11	1.28	1.29	1.59	1.58	0.95	1	good	30	6.4	P0367910A	not competed	not competed
ATP5PO	P48047	n/d	FALSE	8	Jurkat cells	FALSE	23277	5	5	22.1	0.91	1	1.18	1.38	1.17	1.02	0.92	1.03	0.92	1	good	30	6.67	P0367900A	not competed	23277	5	6	22.1	1.06	1.23	1.17	1.34	1.8	1.59	1.62	1.85	1.07	1	good	30	6.71	P0367910A	not competed	not competed
ATP6V0A2	Q9Y487	n/d	FALSE	8	Jurkat cells	FALSE																				98081	2	2	3.7	1	1.27	1.43	1.36	2.29	1.51	2.17	2.31	0.95	1	n.d.		6.44	P0367910A		not competed
ATP6V1A	P38606	n/d	FALSE	8	Jurkat cells	FALSE	68303	8	9	15.6	0.68	0.91	1.15	1.27	1.08	1.03	0.98	0.83	0.79	1	weak	30	6.73	P0367900A	not competed	68303	8	8	13.5	1.08	1.52	1.42	1.32	1.71	1.59	1.82	2.18	0.99	1	good	30	6.54	P0367910A	not competed	not competed
ATP6V1B2	P21281	n/d	FALSE	8	Jurkat cells	FALSE	56500	4	4	15.3	0.69	0.93	1.18	1.25	1.24	1.04	0.96	0.85	0.89	1	weak	30	6.43	P0367900A	not competed																				not competed
ATP6V1E1	P36543	n/d	FALSE	8	Jurkat cells	FALSE	26145	3	3	12.8	0.88	1.1	1.34	1.45	1.33	1.06	1.09	0.9	0.99	1	good	30	6.38	P0367900A	not competed	26145	2	2	9.7	1.23	1.73	1.43	1.57	1.9	1.91	2.12	2.61	1.16	1	good	30	6.25	P0367910A	not competed	not competed
ATP6V1H	Q9UI12	n/d	FALSE	8	Jurkat cells	FALSE	55882	2	2	6.2	0.54	0.89	1.21	1.19	0.95	0.93	1.03	0.78	0.68	1	weak	24	6.13	P0367900A	4.62	55882	2	2	6.2	0.97	1.41	1.41	1.27	1.32	1.33	1.95	1.88	0.83	1	good	30	5.78	P0367910A	not competed	4.62
ATRX	P46100	n/d	FALSE	8	Jurkat cells	FALSE	282583	2	2	1	0.61	1.32	1.33	1.51	1.24	1.02	1.08	0.67	0.83	1	weak	30	6.23	P0367900A	not competed																				not competed
ATXN10	Q9UBB4	n/d	FALSE	8	Jurkat cells	FALSE	53488	6	6	13.9	0.62	0.91	1.21	1.25	1.02	1.01	0.87	0.86	0.81	1	weak	30	6.76	P0367900A	not competed	53488	7	7	14.1	1.02	1.31	1.16	1.12	1.4	1.35	1.49	1.74	0.82	1	good	30	6.56	P0367910A	not competed	not competed
ATXN2L	Q8WWM7	n/d	FALSE	8	Jurkat cells	FALSE	115581	8	8	6.7	0.81	1.1	1.41	1.49	1.18	0.94	1.03	0.98	0.85	1	good	30	6.48	P0367900A	not competed																				not competed
AURKA	O14965	KINASE	TRUE	8	Jurkat cells	TRUE	45809	6	6	29.3	0.75	0.87	0.94	0.85	0.92	0.96	0.88	1.01	1.13	1	weak	30	7.24	P0367900A	not competed	45809	11	13	34.7	0.93	0.85	0.81	0.85	0.77	0.67	0.76	0.79	0.96	1	weak	30	7.43	P0367910A	not competed	not competed
AURKB	Q96GD4	KINASE	TRUE	8	Jurkat cells	TRUE	39466	12	15	48.8	0.83	0.99	1.04	0.93	0.98	1.05	0.95	0.96	1.08	1	good	30	7.61	P0367900A	not competed	39466	14	20	48.3	1.1	0.98	0.91	0.96	0.91	0.71	0.76	0.72	0.97	1	weak	30	7.44	P0367910A	not competed	not competed
AVD	P02701	contaminant	FALSE	8	Jurkat cells	FALSE	16768	8	40		1.11	1.23	1.45	1.48	1.17	0.69	0.74	0.93	1.06	1	weak	30	7.95	P0367900A	not competed	16768	7	37		1.04	1.16	1.1	1.18	1.32	1.26	1.27	1.33	0.92	1	good	30	7.88	P0367910A	not competed	not competed
AZGP1	P25311	n/d	FALSE	8	Jurkat cells	FALSE																				34258	3	3	10.1	1.5	1.57	1.5	1.97	1.31	1.71	2.51	1.55	1.09	1	good	30	6.28	P0367910A	not competed	not competed
BABAM1	Q9NWV8	n/d	FALSE	8	Jurkat cells	FALSE																				36560	3	3	7.6	1.17	1.64	1.48	1.34	1.68	1.64	1.65	1.93	0.96	1	good	30	6.3	P0367910A	not competed	not competed
BAG2	O95816	n/d	FALSE	8	Jurkat cells	FALSE	23772	2	2	12.3	0.97	1.03	1.54	1.5	1.4	0.99	1.21	1.14	0.84	1	good	30	6.53	P0367900A	not competed																				not competed
BANF1	O75531	n/d	FALSE	8	Jurkat cells	FALSE	10058	10	15	71.9	0.53	0.76	1.05	0.94	0.91	1.08	0.91	0.74	0.79	1	weak	19	8.08	P0367900A	4.72	10058	9	13	71.9	1.09	1.41	1.19	1.13	1.13	1.26	1.28	1.58	0.88	1	good	30	8.11	P0367910A	not competed	4.72
BARD1	Q99728	n/d	FALSE	8	Jurkat cells	FALSE																				86647	2	2	2.6	0.92	1.3	1.24	1.2	1.37	1.46	2.29	1.66	0.85	1	good	30	5.36	P0367910A	not competed	not competed
BAZ1A	Q9NRL2	BROMO	FALSE	8	Jurkat cells	FALSE																				178700	2	2	1.5	1.04	1.6	1.67	1.59	1.74	1.71	2.57	2.2	1.03	1	good	30	5.93	P0367910A	not competed	not competed
BAZ1B	Q9UIG0	BROMO	FALSE	8	Jurkat cells	FALSE	170901	16	16	13.8	0.67	1	1.26	1.36	1.12	1.03	0.88	0.83	0.83	1	weak	30	6.74	P0367900A	not competed	170901	10	10	8.4	1.08	1.53	1.35	1.31	1.53	1.57	1.62	2	0.88	1	good	30	6.89	P0367910A	not competed	not competed
BCAS2	O75934	n/d	FALSE	8	Jurkat cells	FALSE	26131	2	2	9.8	0.72	0.95	1.01	1.14	0.91	1.06	0.9	0.77	0.83	1	weak	30		P0367900A	not competed																				not competed
BCAS3	Q9H6U6	n/d	FALSE	8	Jurkat cells	FALSE																				103661	4	4	5	1.14	1.67	1.36	1.29	1.66	1.73	1.81	2.19	0.98	1	good	30	5.86	P0367910A	not competed	not competed
BCCIP	Q9P287	n/d	FALSE	8	Jurkat cells	FALSE	36214	2	2	4.8	0.78	0.88	1.46	1.54	1.38	0.99	0.96	0.91	0.94	1	good	30	6.18	P0367900A	not competed																				not competed
BCKDHB	P21953	OXIDOREDUCTASE	FALSE	8	Jurkat cells	FALSE	43122	3	3	7.1	0.69	1.04	1.24	1.28	1.17	1.09	1.02	0.91	0.9	1	weak	30	6.54	P0367900A	not competed	43122	3	3	7.1	1.18	1.38	1.24	1.34	1.39	1.5	1.69	1.93	0.88	1	good	30	6.61	P0367910A	not competed	not competed
BCL11B	Q9C0K0	n/d	FALSE	8	Jurkat cells	FALSE																				95518	3	3	3.8	0.87	1.38	1.23	1.1	1.35	1.39	1.66	1.71	0.85	1	good	30	5.95	P0367910A	not competed	not competed
BCLAF1	Q9NYF8	n/d	FALSE	8	Jurkat cells	FALSE	106121	2	2	2.4	0.95	1.07	1.2	1.25	1.11	0.86	1.12	0.73	0.77	1	weak	30	6.01	P0367900A	not competed	106121	3	3	3.5	1.1	1.25	1.07	1.22	1.48	1.43	1.77	1.53	1.02	1	good	30	6.05	P0367910A	not competed	not competed
BDH2	Q9BUT1	OXIDOREDUCTASE	FALSE	8	Jurkat cells	FALSE	26724	8	8	31	0.73	0.96	1.15	1.15	1.07	1.08	0.94	0.82	0.78	1	weak	30	6.87	P0367900A	not competed	26724	6	6	25.3	1.18	1.56	1.57	1.44	1.52	1.67	1.65	1.98	0.93	1	good	30	6.83	P0367910A	not competed	not competed
BLK	P51451	KINASE	TRUE	8	Jurkat cells	TRUE	57706	3	3	4.4	0.74	0.92	1	0.93	0.9	0.95	0.91	0.97	0.91	1	weak	30	6.63	P0367900A	not competed																				not competed
BLMH	Q13867	PROTEASE	FALSE	8	Jurkat cells	FALSE	52562	2	2	3.3	0.83	1.08	0.95	1.46	1.26	1.32	0.82	0.79	0.98	1	good	30	6.3	P0367900A	not competed	52562	2	2	4.2	1.59	1.89	1.45	1.51	1.47	1.17	1.95	1.6	0.81	1	good	30	6.41	P0367910A	not competed	not competed
BLVRA	P53004	OXIDOREDUCTASE	FALSE	8	Jurkat cells	FALSE	33428	5	5	17.9	0.63	0.86	1.17	1.22	1.07	1.12	0.91	0.87	0.84	1	weak	30	6.69	P0367900A	not competed	33428	4	4	14.9	1.05	1.46	1.28	1.2	1.45	1.55	1.7	1.91	1	1	good	30	6.59	P0367910A	not competed	not competed
BMS1	Q14692	n/d	FALSE	8	Jurkat cells	FALSE																				145805	2	2	1.5	0.93	1.29	1.29	1.17	1.72	1.53	1.96	1.82	0.87	1	good	30	5.95	P0367910A	not competed	not competed
BNIP1	Q12981	n/d	FALSE	8	Jurkat cells	FALSE	31113	3	3	13.6	0.79	1.15	1.2	1.64	1.35	0.94	1.12	0.94	0.91	1	good	30	6.12	P0367900A	not competed																				not competed
BOLA2, BOLA2B	Q9H3K6	n/d	FALSE	8	Jurkat cells	FALSE	10116	3	4	48.8	0.71	0.98	1.23	1.23	1.19	1.08	1.19	0.85	0.79	1	weak	30	7.12	P0367900A	not competed	10116	3	4	48.8	1.08	1.48	1.41	1.24	1.43	1.4	1.75	1.74	0.93	1	good	30	6.99	P0367910A	not competed	not competed
BOP1	Q14137	n/d	FALSE	8	Jurkat cells	FALSE																				83629	3	3	4.2	1.83	2.39	1.9	1.92	2.26	2.09	2.62	2.79	0.92	1	n.d.		6.21	P0367910A		not competed
BPNT1	O95861	n/d	FALSE	8	Jurkat cells	FALSE	33392	7	7	22.1	0.64	0.91	1.24	1.26	1.12	1.07	0.98	0.92	0.85	1	weak	30	7.15	P0367900A	not competed	35744	5	5	18.5	1.04	1.43	1.28	1.29	1.54	1.68	1.85	2.22	0.97	1	good	30	7.17	P0367910A	not competed	not competed
BRAT1	Q6PJG6	n/d	FALSE	8	Jurkat cells	FALSE																				88118	2	2	4.5	1.03	1.65	1.67	1.18	1.93	1.77	2.44	1.86	1.01	1	good	30	5.94	P0367910A	not competed	not competed
BRCC3	P46736	PROTEASE	FALSE	8	Jurkat cells	FALSE	36072	4	4	15.2	0.59	0.74	1.17	1.19	0.95	1.01	0.92	0.75	0.69	1	weak	24	6.19	P0367900A	4.62	36072	2	3	8.2	1.11	1.36	1.18	1.05	1.5	1.45	1.63	1.67	0.84	1	good	30	6.32	P0367910A	not competed	4.62
BRD1	O95696	BROMO	FALSE	8	Jurkat cells	FALSE	133242	4	4	3.8	0.59	0.83	1.22	1.22	1.16	1.02	1.02	0.9	0.91	1	good	30	6.51	P0367900A	not competed																				not competed
BRD4	O60885	KINASE, BROMO	FALSE	8	Jurkat cells	FALSE	152217	2	2	1.9	0.75	0.84	1.22	1.36	1.12	0.81	0.88	0.83	0.76	1	good	30	6.16	P0367900A	not competed	152217	2	2	1.6	1.24	1.66	1.32	1.42	1.9	1.8	2.22	2.63	1.23	1	good	30	6.22	P0367910A	not competed	not competed
BRIX1	Q8TDN6	n/d	FALSE	8	Jurkat cells	FALSE	41401	14	15	45	0.56	0.85	1.19	1.19	1.07	1.11	0.99	0.86	0.84	1	weak	25	7.43	P0367900A	4.6	41401	12	13	38	1.08	1.41	1.31	1.21	1.38	1.57	1.72	2.18	0.85	1	good	30	7.25	P0367910A	not competed	4.6
BUB3	O43684	n/d	FALSE	8	Jurkat cells	FALSE	37154	7	9	26.2	0.64	0.94	1.22	1.32	1.1	1	0.92	0.87	0.83	1	good	30	7.31	P0367900A	not competed	37154	10	13	31.4	1.21	1.64	1.51	1.49	1.8	1.88	2.06	2.51	1.05	1	good	30	7.54	P0367910A	not competed	not competed
BUD31	P41223	n/d	FALSE	8	Jurkat cells	FALSE	17000	5	5	34.7	0.63	0.88	1.19	1.05	1.07	1.23	0.99	0.77	0.8	1	weak	30	6.81	P0367900A	not competed	17000	4	4	31.2	1.32	1.6	1.22	1.17	1.17	1.24	1.42	1.78	0.92	1	good	30	6.81	P0367910A	not competed	not competed
BYSL	Q13895	n/d	FALSE	8	Jurkat cells	FALSE	49601	2	2	3.9	0.54	0.78	1.04	1.13	1	0.95	0.9	0.74	0.85	1	weak	21	6.65	P0367900A	4.68	49601	2	2	3.9	1.02	1.28	1.26	1.12	1.46	1.32	1.84	1.67	0.97	1	good	30	6.18	P0367910A	not competed	4.68
C12orf10	Q9HB07	n/d	FALSE	8	Jurkat cells	FALSE	42449	6	6	14.1	0.86	1.01	1.32	1.44	1.21	1	0.96	1.02	0.91	1	good	30	6.5	P0367900A	not competed	42449	3	3	9.8	1.1	1.4	1.3	1.36	1.39	1.62	1.82	2.04	1.05	1	good	30	6.09	P0367910A	not competed	not competed
C12orf29	Q8N999	n/d	FALSE	8	Jurkat cells	FALSE	37490	4	4	17.8	0.59	0.82	1.22	1.28	1.12	1.05	0.93	0.9	0.87	1	weak	27	6.16	P0367900A	4.57	37490	5	5	13.8	1.11	1.6	1.4	1.3	1.43	1.63	1.76	1.92	0.95	1	good	30	6.4	P0367910A	not competed	4.57
C16orf62	Q7Z3J2	n/d	FALSE	8	Jurkat cells	FALSE	109561	2	2	2.5	0.65	1.2	1.51	1.4	1.3	1.15	1.01	0.85	0.83	1	weak	30	6.04	P0367900A	not competed																				not competed
C1orf123	Q9NWV4	n/d	FALSE	8	Jurkat cells	TRUE	18048	4	4	20	0.66	0.94	1.23	1.18	1.02	1.24	0.94	0.85	0.78	1	weak	30	6.74	P0367900A	not competed	18048	3	3	20	1.28	1.61	1.22	1.33	1.45	1.48	1.38	1.84	0.88	1	good	30	6.84	P0367910A	not competed	not competed
C9orf64	Q5T6V5	n/d	FALSE	8	Jurkat cells	FALSE	39028	3	3	8.2	0.68	0.88	1.21	1.47	1.2	1.07	0.97	0.84	0.92	1	weak	30	6.41	P0367900A	not competed	39028	3	3	8.8	1.03	1.46	1.32	1.33	1.35	1.68	1.85	2.13	0.91	1	good	30	6.29	P0367910A	not competed	not competed
CA8	P35219	n/d	FALSE	8	Jurkat cells	FALSE	32973	3	3	16.6	0.51	0.78	1.17	1.19	1.06	1.06	0.96	0.86	0.89	1	weak	19	6.8	P0367900A	4.72	32973	3	3	12.8	1.08	1.4	1.33	1.26	1.22	1.32	1.36	1.89	0.8	1	good	30	6.54	P0367910A	not competed	4.72
CAD	P27708	n/d	FALSE	8	Jurkat cells	FALSE	242981	35	36	17.7	0.57	0.93	1.31	1.34	1.16	1.12	1	0.81	0.83	1	weak	27	7.28	P0367900A	4.57	242981	35	36	17.7	1.04	1.55	1.42	1.34	1.64	1.73	1.85	2.41	0.86	1	good	30	7.09	P0367910A	not competed	4.57
CALR	P27797	n/d	FALSE	8	Jurkat cells	FALSE																				48141	2	2	3.8	1.7	1.3	1.23	1.19	1.82	1.54	1.61	1.53	1.04	1	good	30	6.1	P0367910A	not competed	not competed
CAMK1D	Q8IU85	KINASE	TRUE	8	Jurkat cells	TRUE																				42913	2	2	2.9	1.26	1.31	1.1	1.18	1.3	1.36	1.37	1.68	0.98	1	good	30	6.57	P0367910A	not competed	not competed
CAMK2G	Q13555	KINASE	TRUE	8	Jurkat cells	FALSE	65241	4	4	8.2	0.82	1.16	1.47	1.63	1.3	1.09	0.97	0.89	1.04	1	good	30	6.15	P0367900A	not competed	65241	4	4	8.1	1.19	1.43	1.37	1.45	1.54	1.57	1.72	2.07	1.01	1	good	30	6.32	P0367910A	not competed	not competed
CAMK4	Q16566	KINASE	TRUE	8	Jurkat cells	FALSE	51925	5	5	9.5	0.78	1.15	1.29	1.44	1.1	0.89	0.96	0.88	0.75	1	good	30	6.44	P0367900A	not competed	51925	4	4	9.1	1.08	1.43	1.56	1.49	1.82	1.66	1.81	1.9	1.11	1	good	30	6.44	P0367910A	not competed	not competed
CAMKK2	Q96RR4	KINASE	TRUE	8	Jurkat cells	TRUE	64745	8	8	13.9	0.8	0.99	1.1	1.07	1.18	0.92	0.97	1.07	0.96	1	good	30	6.9	P0367900A	not competed	64745	8	9	12.6	0.88	1	0.99	1.08	1.12	0.99	0.99	1	1.01	1	good	30	6.98	P0367910A	not competed	not competed
CAND1	Q86VP6	n/d	FALSE	8	Jurkat cells	FALSE	136374	25	25	21.5	0.64	0.94	1.22	1.29	1.08	1.07	0.95	0.88	0.87	1	weak	30	6.98	P0367900A	not competed	136374	20	20	16	1.21	1.56	1.32	1.34	1.54	1.57	1.72	2.12	0.92	1	good	30	6.88	P0367910A	not competed	not competed
CANX	P27824	n/d	FALSE	8	Jurkat cells	FALSE	71502	2	2	3.2	0.79	0.94	1.13	1.18	1.08	0.96	0.94	0.96	0.8	1	good	30	6.79	P0367900A	not competed	71502	2	2	3.9	1.11	1.31	1.12	1.15	1.51	1.43	1.44	1.75	0.9	1	good	30	6.31	P0367910A	not competed	not competed
CAP1	Q01518	n/d	FALSE	8	Jurkat cells	FALSE	51901	8	9	18.7	0.88	1.03	1.37	1.51	1.22	0.99	1.03	1.02	0.93	1	good	30	7	P0367900A	not competed	51901	10	11	18.7	1.03	1.5	1.43	1.36	1.64	1.72	1.93	2.37	1.03	1	good	30	7.23	P0367910A	not competed	not competed
CAPG	P40121	n/d	FALSE	8	Jurkat cells	FALSE	38498	10	13	35.9	0.71	0.95	1.15	1.27	1.15	0.99	1	0.88	0.87	1	weak	30	7.43	P0367900A	not competed	38498	7	8	24.7	1.11	1.5	1.37	1.34	1.69	1.76	1.83	2.24	1.06	1	good	30	7.32	P0367910A	not competed	not competed
CAPN1	P07384	PROTEASE	FALSE	8	Jurkat cells	FALSE	81889	9	9	11.5	0.72	0.97	1.27	1.35	1.18	1.1	1.04	0.92	0.85	1	weak	30	6.93	P0367900A	not competed	81889	7	7	10.9	1.05	1.36	1.28	1.33	1.4	1.54	1.75	2.07	0.92	1	good	30	6.82	P0367910A	not competed	not competed
CAPNS1	P04632	n/d	FALSE	8	Jurkat cells	FALSE	28315	2	2	4.9	0.8	1	1.13	1.3	1.02	1.11	1.02	0.79	0.79	1	good	30	6.21	P0367900A	not competed	28315	2	2	4.9	1.36	1.7	1.42	1.36	1.57	1.77	1.94	1.99	0.9	1	good	30	6.31	P0367910A	not competed	not competed
CAPRIN1	Q14444	n/d	FALSE	8	Jurkat cells	FALSE	78365	3	3	4.2	0.83	1.05	1.31	1.23	1.13	0.91	0.98	0.98	0.85	1	good	30	6.5	P0367900A	not competed	78365	6	6	8.9	1.07	1.36	1.25	1.23	1.5	1.6	1.82	1.89	1.01	1	good	30	6.51	P0367910A	not competed	not competed
CAPZA1	P52907	n/d	FALSE	8	Jurkat cells	FALSE	32922	6	7	40.6	0.72	0.93	1.21	1.34	1.12	1.19	0.96	0.89	0.84	1	weak	30	7.03	P0367900A	not competed	32922	7	8	41.6	1.04	1.25	1.18	1.17	1.38	1.49	1.46	1.73	0.79	1	good	30	6.91	P0367910A	not competed	not competed
CAPZA2	P47755	n/d	FALSE	8	Jurkat cells	FALSE	32949	5	5	29.4	0.63	0.86	1.2	1.35	1.1	1.1	0.84	0.81	0.79	1	weak	30	6.63	P0367900A	not competed	32949	2	2	10.8	1.18	1.45	1.29	1.16	1.73	1.55	1.6	1.71	0.97	1	good	30	6.61	P0367910A	not competed	not competed
CAPZB	P47756	n/d	FALSE	8	Jurkat cells	FALSE	30628	14	16	39.7	0.68	0.91	1.17	1.26	1.1	1.11	0.94	0.87	0.77	1	weak	30	7.59	P0367900A	not competed	30628	17	19	47.3	1.13	1.55	1.33	1.26	1.5	1.63	1.78	2.03	0.98	1	good	30	7.61	P0367910A	not competed	not competed
CARHSP1	Q9Y2V2	n/d	FALSE	8	Jurkat cells	FALSE	15892	3	5	21.1	0.68	0.86	1.08	1.05	0.99	1.07	0.92	0.74	0.66	1	weak	30	7.2	P0367900A	not competed	15892	2	3	16.3	1.41	1.79	1.46	1.3	1.5	1.19	1.87	1.71	0.93	1	good	30	7.4	P0367910A	not competed	not competed
CARM1	Q86X55	MT	FALSE	8	Jurkat cells	FALSE	65853	6	6	13.3	0.74	0.9	1.4	1.42	1.09	1.05	1.08	0.94	0.88	1	weak	30	6.63	P0367900A	not competed	65853	4	5	7.6	1.16	1.5	1.49	1.42	1.69	1.88	1.89	2.31	0.96	1	good	30	6.44	P0367910A	not competed	not competed
CARS	P49589	n/d	FALSE	8	Jurkat cells	FALSE	94636	22	25	31.3	0.6	0.92	1.21	1.22	1.11	1.08	0.99	0.8	0.8	1	weak	30	7.31	P0367900A	not competed	94636	25	29	34.8	1.01	1.44	1.33	1.26	1.53	1.59	1.88	2.08	0.87	1	good	30	7.27	P0367910A	not competed	not competed
CASP14	P31944	PROTEASE	FALSE	8	Jurkat cells	FALSE																				27679	3	3	13.2	1.37	1.54	1.33	1.51	1.1	1.32	2.55	1.38	0.69	1	weak	30	6.21	P0367910A	not competed	not competed
CASP2	P42575	PROTEASE	FALSE	8	Jurkat cells	FALSE	50685	7	8	23.5	0.51	0.79	1.05	1.15	1.04	1.08	1.21	0.81	0.77	1	weak	18	6.57	P0367900A	4.74	50685	5	6	20.1	1.16	1.49	1.31	1.35	1.43	1.62	2.5	1.92	0.93	1	good	30	6.63	P0367910A	not competed	4.74
CASP3	P42574	PROTEASE	FALSE	8	Jurkat cells	FALSE	31608	9	9	32.9	0.53	0.84	1.19	1.12	1.08	1.06	0.88	0.77	0.72	1	weak	22	6.99	P0367900A	4.66	31608	10	10	35.4	1.16	1.55	1.32	1.24	1.4	1.47	1.59	1.8	0.89	1	good	30	6.99	P0367910A	not competed	4.66
CASP6	P55212	PROTEASE	FALSE	8	Jurkat cells	TRUE	33310	7	7	27.6	0.51	0.98	1.18	1.24	1.05	1.11	0.93	0.82	0.83	1	weak	30	6.72	P0367900A	not competed																				not competed
CASP7	P55210	PROTEASE	FALSE	8	Jurkat cells	FALSE	37814	2	3	6.6	0.58	0.87	1.14	1.12	1.01	1.13	0.82	0.67	0.81	1	weak	30	6.59	P0367900A	not competed	37814	3	4	8.9	1.12	1.48	1.29	1.06	1.27	1.42	1.45	1.76	0.87	1	good	30	6.58	P0367910A	not competed	not competed
CASP8	Q14790	PROTEASE	FALSE	8	Jurkat cells	FALSE	61835	2	2	3.5	0.52	0.92	1.13	1.13	1.01	1.25	0.84	0.84	0.75	1	weak	24	6.29	P0367900A	4.62	61835	2	2	3.5	0.89	1.25	1.18	1.15	1.28	1.27	1.56	1.77	0.83	1	good	30	6	P0367910A	not competed	4.62
CBFB	Q13951	n/d	FALSE	8	Jurkat cells	FALSE	21508	2	2	11.5	0.76	1.18	1.44	1.74	1.36	1.09	1.03	1.09	0.93	1	good	30	6.33	P0367900A	not competed	21508	2	2	11.5	1.14	1.27	1.33	1.13	1.62	2.01	1.86	2.29	1.18	1	good	30	6.44	P0367910A	not competed	not competed
CBS	P35520	n/d	FALSE	8	Jurkat cells	FALSE																				61862	2	2	3.6	1.66	2.1	1.57	1.28	1.84	1.67	2.58	1.96	1.03	1	good	30	5.93	P0367910A	not competed	not competed
CBX3	Q13185	n/d	FALSE	8	Jurkat cells	FALSE	20811	3	3	18.6	1.1	1.13	1.12	1.53	1.3	0.9	1.02	0.94	0.93	1	good	30	6.56	P0367900A	not competed																				not competed
CBX5	P45973	n/d	FALSE	8	Jurkat cells	FALSE																				22225	2	2	12.6	1.35	1.54	1.42	1.53	1.69	1.54	1.75	1.98	1.04	1	good	30	6.22	P0367910A	not competed	not competed
CCAR1	Q8IX12	n/d	FALSE	8	Jurkat cells	FALSE	132819	4	4	5.1	0.63	0.92	1.25	1.23	1.21	1.11	1.01	0.9	0.86	1	weak	30	6.4	P0367900A	not competed	132819	3	3	2.7	1.07	1.44	1.37	1.31	1.53	1.7	1.7	2.07	0.93	1	good	30	6.4	P0367910A	not competed	not competed
CCAR2	Q8N163	n/d	FALSE	8	Jurkat cells	FALSE	102900	14	15	12.8	0.58	0.92	1.2	1.17	1.02	1.05	1	0.83	0.8	1	weak	30	7.05	P0367900A	not competed	102900	14	15	14.1	0.98	1.55	1.28	1.4	1.43	1.5	1.62	1.94	0.91	1	good	30	7.06	P0367910A	not competed	not competed
CCND3	P30281	n/d	FALSE	8	Jurkat cells	FALSE																				32519	2	2	7.9	0.96	1.35	1.22	1.06	1.55	1.58	1.64	1.93	0.91	1	good	30	6.09	P0367910A	not competed	not competed
CCNK	O75909	n/d	FALSE	8	Jurkat cells	FALSE																				66136	2	2	4.7	1.19	1.42	1.22	1.39	1.67	1.68	1.83	2.07	1.2	1	good	30	6.25	P0367910A	not competed	not competed
CCT2	P78371	n/d	FALSE	8	Jurkat cells	FALSE	57488	20	24	42.4	0.67	1	1.21	1.22	1.16	1.08	0.97	0.92	0.82	1	weak	30	7.49	P0367900A	not competed	57488	17	22	35.9	1.07	1.56	1.32	1.28	1.41	1.51	1.67	1.81	0.93	1	good	30	7.28	P0367910A	not competed	not competed
CCT3	P49368	n/d	FALSE	8	Jurkat cells	FALSE	60533	23	29	53	0.74	0.98	1.26	1.34	1.14	0.97	0.99	0.92	0.88	1	weak	30	7.47	P0367900A	not competed	60533	21	23	48.1	1.06	1.43	1.36	1.32	1.6	1.72	1.87	2.2	0.95	1	good	30	7.49	P0367910A	not competed	not competed
CCT4	P50991	n/d	FALSE	8	Jurkat cells	FALSE	57924	20	24	37.3	0.68	0.98	1.23	1.31	1.12	1.05	0.99	0.91	0.85	1	weak	30	7.55	P0367900A	not competed	57924	22	24	36.4	1.17	1.44	1.33	1.31	1.43	1.55	1.62	2.05	0.93	1	good	30	7.75	P0367910A	not competed	not competed
CCT5	P48643	n/d	FALSE	8	Jurkat cells	FALSE	59670	29	38	51	0.64	0.89	1.19	1.2	1.05	1.1	0.93	0.88	0.79	1	weak	30	7.65	P0367900A	not competed	59670	28	36	43.8	1.16	1.5	1.32	1.29	1.46	1.54	1.66	2.01	0.93	1	good	30	7.69	P0367910A	not competed	not competed
CCT6A	P40227	n/d	FALSE	8	Jurkat cells	FALSE	58024	19	22	33.3	0.68	0.93	1.2	1.27	1.12	1.04	0.98	0.91	0.83	1	weak	30	7.61	P0367900A	not competed	58024	17	23	33.9	1.03	1.42	1.32	1.32	1.52	1.61	1.69	2.09	0.96	1	good	30	7.51	P0367910A	not competed	not competed
CCT7	Q99832	n/d	FALSE	8	Jurkat cells	FALSE	59366	28	33	49.7	0.68	0.92	1.23	1.28	1.1	1.05	0.99	0.9	0.83	1	weak	30	7.55	P0367900A	not competed	59366	28	33	45.5	1.11	1.46	1.36	1.3	1.49	1.59	1.75	2.06	0.95	1	good	30	7.51	P0367910A	not competed	not competed
CCT8	P50990	n/d	FALSE	8	Jurkat cells	FALSE	59620	41	58	70.3	0.64	0.87	1.16	1.21	1.07	1.02	0.92	0.86	0.79	1	weak	30	7.9	P0367900A	not competed	59620	35	50	65.7	1.06	1.42	1.25	1.2	1.4	1.53	1.66	1.95	0.88	1	good	30	8.03	P0367910A	not competed	not competed
CDC123	O75794	n/d	FALSE	8	Jurkat cells	FALSE	39134	2	2	6.2	0.79	1.22	1.61	1.71	1.28	1.04	0.88	1.04	0.98	1	good	30	6.3	P0367900A	not competed	39134	2	2	6.2	1.1	1.54	1.48	1.51	1.8	2.22	2.59	2.65	1.04	1	n.d.		6.63	P0367910A		not competed
CDC23	Q9UJX2	n/d	FALSE	8	Jurkat cells	FALSE	68833	3	3	6.7	0.79	1.01	1.37	1.45	1.14	1.04	0.93	0.93	0.87	1	good	30	6.13	P0367900A	not competed																				not competed
CDC27	P30260	n/d	FALSE	8	Jurkat cells	FALSE	92611	10	10	12	0.66	0.96	1.27	1.26	1.09	1.07	0.96	0.83	0.85	1	weak	30	6.51	P0367900A	not competed																				not competed
CDC37	Q16543	n/d	FALSE	8	Jurkat cells	FALSE	44468	6	6	16.1	0.75	1.05	1.26	1.33	1.16	1.1	1.04	0.88	0.91	1	good	30	6.96	P0367900A	not competed	44468	4	4	7.9	1.03	1.39	1.31	1.24	1.38	1.55	1.58	1.87	0.93	1	good	30	6.88	P0367910A	not competed	not competed
CDC40	O60508	n/d	FALSE	8	Jurkat cells	FALSE	65521	5	5	11.6	0.65	0.97	1.17	1.25	1.11	0.98	0.86	0.86	0.81	1	weak	30	6.6	P0367900A	not competed	65521	6	6	13.3	1.31	1.77	1.67	1.57	1.72	1.97	1.89	2.56	0.95	1	good	30	6.74	P0367910A	not competed	not competed
CDC42	P60953	n/d	FALSE	8	Jurkat cells	FALSE	21258	7	11	33.5	0.84	1.13	1.48	1.82	1.43	0.93	1.07	1.07	1.05	1	good	30	7.76	P0367900A	not competed	21258	7	11	33.5	0.87	1.24	1.49	1.42	1.87	2.04	2.28	2.64	1.04	1	n.d.		7.78	P0367910A		not competed
CDC45	O75419	n/d	FALSE	8	Jurkat cells	FALSE	68767	3	3	5.8	0.57	0.91	1.17	1.06	1.11	1.12	0.9	0.85	0.84	1	weak	30	6.34	P0367900A	not competed	68767	4	4	8.3	1.08	1.45	1.34	1.28	1.49	1.57	1.72	2.01	0.9	1	good	30	6.45	P0367910A	not competed	not competed
CDCA7	Q9BWT1	n/d	FALSE	8	Jurkat cells	FALSE	51444	2	2	6.7	0.72	0.98	1.09	1.34	1.23	0.79	0.88	0.77	0.82	1	weak	30	6.6	P0367900A	not competed																				not competed
CDCA7L	Q96GN5	n/d	FALSE	8	Jurkat cells	FALSE	52206	2	2	4.8	0.89	1.01	1.38	1.68	1.36	1.15	1.09	1.04	1.04	1	good	30	6.14	P0367900A	not competed	52206	2	2	4.8	1.22	1.49	1.67	1.71	2.28	1.79	2.57	2.68	1.15	1	n.d.		5.92	P0367910A		not competed
CDIPT	O14735	n/d	FALSE	8	Jurkat cells	FALSE	23539	2	2	11.3	0.98	1.56	2.47	2.13	2.41	0.78	3.23	1.25	1.6	1	n.d.		6.4	P0367900A																					not competed
CDK1	P06493	KINASE	TRUE	8	Jurkat cells	TRUE	34095	12	24	47.1	0.38	0.76	1	1.05	1.05	1.12	0.99	0.99	0.95	1	weak	12	8.02	P0367900A	4.92	34095	15	27	54.5	0.4	0.73	0.88	0.94	0.93	0.82	0.76	0.75	1.02	1	weak	10	8.02	P0367910A	5	4.96
CDK2	P24941	KINASE	TRUE	8	Jurkat cells	TRUE	33929	16	31	50	0.19	0.38	0.65	0.78	0.93	1.01	0.96	1	0.95	1	good	1.6	8.28	P0367900A	5.8	33929	17	30	50	0.16	0.31	0.48	0.71	0.8	0.79	0.73	0.7	0.99	1	weak	0.67	8.33	P0367910A	6.17	5.98
CDK4	P11802	KINASE	TRUE	8	Jurkat cells	TRUE	33729	6	6	22.8	0.21	0.41	0.59	0.82	0.89	0.93	0.99	0.93	0.95	1	good	1.1	6.79	P0367900A	5.96	33729	2	2	8.6	0.28	0.45	0.53	0.8	0.9	0.93	0.94	0.91	0.97	1	good	1	6.38	P0367910A	6	5.98
CDK5	Q00535	KINASE	TRUE	8	Jurkat cells	TRUE	33304	14	25	49.3	0.14	0.34	0.61	0.76	0.92	1.02	0.96	1.04	0.97	1	good	1.5	8.38	P0367900A	5.82	33304	16	27	56.5	0.1	0.23	0.43	0.66	0.75	0.82	0.72	0.72	1.04	1	weak	0.55	8.28	P0367910A	6.26	6.04
CDK6	Q00534	KINASE	TRUE	8	Jurkat cells	TRUE	36938	17	28	61	0.16	0.25	0.49	0.82	1.04	0.95	1.15	1.2	1.31	1	weak	0.97	8.06	P0367900A	6.01	36938	18	30	64.1	0.11	0.16	0.31	0.62	0.86	0.78	0.8	0.74	1.15	1	weak	0.28	8.16	P0367910A	6.55	6.28
CDK7	P50613	KINASE	TRUE	8	Jurkat cells	TRUE	39038	3	3	10.1	0.34	0.6	0.86	0.99	1.02	0.97	0.94	0.92	0.88	1	good	6.1	6.69	P0367900A	5.21	39038	2	2	7.5	0.34	0.47	0.77	0.83	0.97	0.97	1.05	1.1	0.97	1	good	2.9	6.38	P0367910A	5.54	5.38
CDKL5	O76039	KINASE	TRUE	8	Jurkat cells	TRUE																				115536	2	2	1.7	0.09	0.26	0.47	0.71	0.8	0.66	0.69	0.7	1.06	1	weak	0.76	6.37	P0367910A	6.12	6.12
CEBPZ	Q03701	n/d	FALSE	8	Jurkat cells	FALSE																				120973	4	4	3.8	1.16	1.48	1.43	1.26	1.66	1.64	2.04	2.15	0.86	1	good	30	6.24	P0367910A	not competed	not competed
CELF1	Q92879	n/d	FALSE	8	Jurkat cells	FALSE																				55000	3	3	6.8	1.11	1.59	1.54	1.41	1.6	2.05	2	2.59	1.01	1	n.d.		6.32	P0367910A		not competed
CELF2	O95319	n/d	FALSE	8	Jurkat cells	FALSE	52268	4	4	11.6	0.62	0.99	1.14	1.22	1.15	1.04	0.94	0.81	0.94	1	weak	30	6.92	P0367900A	not competed	52268	4	4	13.2	0.92	1.31	1.33	1.23	1.44	1.64	1.81	1.93	0.99	1	good	30	6.95	P0367910A	not competed	not competed
CENPV	Q7Z7K6	n/d	FALSE	8	Jurkat cells	FALSE	29946	7	8	28.7	0.61	0.9	1.19	1.03	0.99	1	0.96	0.83	0.76	1	good	30	7.3	P0367900A	not competed	29946	6	6	23.6	1.09	1.57	1.39	1.32	1.45	1.53	1.73	2.02	1	1	good	30	7.37	P0367910A	not competed	not competed
CENPW	Q5EE01	n/d	FALSE	8	Jurkat cells	FALSE																				10061	2	2	27.3	1.31	1.55	1.7	2.13	2.47	2.19	2.61	3	1.42	1	n.d.		5.98	P0367910A		not competed
CEPT1	Q9Y6K0	n/d	FALSE	8	Jurkat cells	FALSE																				46553	2	2	4.8	1.23	1.49	1.8	1.46	1.45	1.62	1.8	2.27	0.89	1	good	30	6.8	P0367910A	not competed	not competed
CES3	Q6UWW8	PROTEASE	FALSE	8	Jurkat cells	TRUE	62281	10	11	24	1	1.17	1.24	1.17	1.23	0.9	1.07	1.15	1	1	good	30	7.14	P0367900A	not competed	62281	10	11	25.4	1	1.07	1.09	1.08	1.23	0.99	1.09	0.93	1.03	1	good	30	7.39	P0367910A	not competed	not competed
CFAP20	Q9Y6A4	n/d	FALSE	8	Jurkat cells	FALSE	22774	4	4	15	0.53	0.82	1.12	1.1	0.97	0.95	0.96	0.79	0.73	1	weak	22	6.93	P0367900A	4.66	22774	3	3	14	1.11	1.35	1.24	1.27	1.29	1.45	1.54	1.76	0.84	1	good	30	6.13	P0367910A	not competed	4.66
CFL1	P23528	n/d	FALSE	8	Jurkat cells	FALSE	18502	10	18	44	0.72	0.91	1.14	1.31	1.05	1.14	0.9	0.84	0.8	1	weak	30	7.8	P0367900A	not competed	18502	11	18	47.6	1.4	1.43	1.24	1.25	1.39	1.47	1.5	1.91	0.94	1	good	30	7.77	P0367910A	not competed	not competed
CGGBP1	Q9UFW8	n/d	FALSE	8	Jurkat cells	FALSE	18820	2	2	12.6	0.79	0.95	1.23	1.46	1.16	1.11	0.93	0.77	0.76	1	good	30	6.63	P0367900A	not competed	18820	4	4	25.1	1.32	1.44	1.16	1.23	1.49	1.48	2.07	1.74	0.88	1	good	30	6.26	P0367910A	not competed	not competed
CHAF1A	Q13111	n/d	FALSE	8	Jurkat cells	FALSE	106925	2	2	1.5	0.65	0.95	1.14	1.25	1.1	0.88	0.95	0.86	0.78	1	good	30	6.38	P0367900A	not competed																				not competed
CHAF1B	Q13112	n/d	FALSE	8	Jurkat cells	FALSE	61492	4	4	7.3	0.63	0.94	1.32	1.34	1.18	0.94	0.99	0.9	0.85	1	weak	30	6.45	P0367900A	not competed																				not competed
CHAMP1	Q96JM3	n/d	FALSE	8	Jurkat cells	FALSE	89098	7	7	9.1	0.71	1.06	1.22	1.55	1.21	1	1.01	0.82	0.87	1	weak	30	6.74	P0367900A	not competed																				not competed
CHD1	O14646	n/d	FALSE	8	Jurkat cells	FALSE	196685	7	7	3.6	0.67	0.99	1.28	1.32	1.23	1	0.96	0.88	0.85	1	weak	30	6.34	P0367900A	not competed	196685	4	4	2.6	1	1.52	1.46	1.39	1.61	1.59	1.94	2.11	0.9	1	good	30	6.24	P0367910A	not competed	not competed
CHD1L	Q86WJ1	n/d	FALSE	8	Jurkat cells	FALSE	100983	9	9	10.6	0.61	1.01	1.26	1.34	1.19	1.06	0.97	0.81	0.82	1	good	30	6.48	P0367900A	not competed	100983	5	5	6.7	1.05	1.41	1.45	1.29	1.59	1.56	1.75	1.99	0.9	1	good	30	6.12	P0367910A	not competed	not competed
CHD4	Q14839	n/d	FALSE	8	Jurkat cells	FALSE	220845	8	8	4.8	0.7	1.07	1.32	1.57	1.27	0.94	1.06	0.93	0.93	1	weak	30	6.63	P0367900A	not competed	220845	9	9	5.2	1.11	1.34	1.42	1.33	1.5	1.56	2.19	2.06	0.95	1	good	30	6.59	P0367910A	not competed	not competed
CHEK2	O96017	KINASE	TRUE	8	Jurkat cells	TRUE	65418	9	10	20.3	0.69	0.86	1.02	0.97	0.93	0.84	0.9	0.98	0.85	1	weak	30	7.17	P0367900A	not competed	65418	5	6	11.2	0.98	1.09	0.93	0.95	1.01	1.03	0.98	1.07	0.96	1	good	30	6.99	P0367910A	not competed	not competed
CHERP	Q8IWX8	n/d	FALSE	8	Jurkat cells	FALSE	103701	2	2	2.1	0.8	1.19	1.6	1.58	1.32	1.15	1.02	0.97	1.12	1	good	30	6.59	P0367900A	not competed																				not competed
CHORDC1	Q9UHD1	n/d	FALSE	8	Jurkat cells	FALSE	37489	17	23	50	0.51	0.75	1.01	0.94	0.87	1.14	0.89	0.69	0.62	1	weak	13	7.7	P0367900A	4.89	37489	20	29	53.6	1.25	1.78	1.32	1.27	1.29	1.42	1.45	1.79	0.81	1	good	30	7.62	P0367910A	not competed	4.89
CHTF18	Q8WVB6	n/d	FALSE	8	Jurkat cells	FALSE																				110207	2	2	2.7	0.87	1.06	1.19	1.03	2.56	1.34	2.12	1.69	0.75	1	weak	30	5.9	P0367910A	not competed	not competed
CHUK	O15111	KINASE	TRUE	8	Jurkat cells	FALSE	84639	2	2	1.2	0.92	1.38	1.67	1.57	1.83	1.49	1.22	1.15	1.07	1	good	30	6.25	P0367900A	not competed	84639	3	3	3.9	1.14	1.44	1.48	1.43	1.65	1.82	2.19	2.13	0.94	1	good	30	6.18	P0367910A	not competed	not competed
CHURC1	Q8WUH1	n/d	FALSE	8	Jurkat cells	FALSE																				16111	2	3	16.1	0.96	1.2	1.24	1.15	1.27	1.34	1.44	1.66	0.99	1	good	30	6.24	P0367910A	not competed	not competed
CIAO1	O76071	n/d	FALSE	8	Jurkat cells	FALSE	37840	2	2	4.7	0.59	0.77	1.13	1.18	1.03	0.83	0.93	0.77	0.82	1	weak	25	6.79	P0367900A	4.6																				4.6
CISD1	Q9NZ45	n/d	FALSE	8	Jurkat cells	FALSE																				12199	3	3	32.4	1.18	1.54	1.3	1.31	1.12	1.11	1.11	1.12	0.8	1	good	30	6.84	P0367910A	not competed	not competed
CISD2	Q8N5K1	n/d	FALSE	8	Jurkat cells	FALSE	15278	2	2	11.1	0.62	0.77	1.04	1.1	0.97	1.22	0.84	0.71	0.75	1	weak	30	6.53	P0367900A	not competed	15278	2	2	5.2	1.25	1.4	1.2	1.27	1.11	1.16	1.21	1.43	0.82	1	good	30	6.52	P0367910A	not competed	not competed
CKAP5	Q14008	n/d	FALSE	8	Jurkat cells	FALSE	226255	9	9	4.8	0.6	0.9	1.17	1.27	1.1	1.11	0.91	0.8	0.79	1	weak	29	5.92	P0367900A	4.54	226255	8	8	4.3	1.09	1.41	1.27	1.17	1.61	1.46	1.59	1.92	0.88	1	good	30	6.21	P0367910A	not competed	4.54
CLIC1	O00299	n/d	FALSE	8	Jurkat cells	FALSE	26922	8	9	36.5	0.71	0.94	1.26	1.25	1.13	0.9	0.97	0.93	0.85	1	weak	30	7.3	P0367900A	not competed	26922	8	10	36.9	0.9	1.22	1.3	1.26	1.36	1.53	1.64	1.9	0.89	1	good	30	7.23	P0367910A	not competed	not competed
CLIC4	Q9Y696	n/d	FALSE	8	Jurkat cells	FALSE	28772	2	2	9.9	0.6	0.9	0.98	1.39	1.05	0.85	0.89	0.75	0.76	1	weak	30	6.57	P0367900A	not competed	28772	2	2	9.9	1.09	1.69	1.43	1.26	1.55	1.66	1.91	2.29	1.13	1	good	30	6.29	P0367910A	not competed	not competed
CLK1	P49759	KINASE	TRUE	8	Jurkat cells	TRUE																				61756	3	3	4.5	0.67	1.02	1	1.01	1.13	0.97	1.35	1.12	0.86	1	weak	30	6	P0367910A	not competed	not competed
CLK2	P49760	KINASE	TRUE	8	Jurkat cells	TRUE	60089	4	4	8.8	0.67	1.06	1.18	0.98	1.03	0.92	0.81	0.92	0.89	1	weak	30	6.45	P0367900A	not competed	60089	3	3	7.2	0.7	1.06	0.91	0.99	1.2	1	1.11	1.23	0.89	1	weak	30	6.43	P0367910A	not competed	not competed
CLK3	P49761	KINASE	TRUE	8	Jurkat cells	TRUE																				73514	2	2	3.9	0.9	1.64	1.47	1.46	1.65	1.44	2.12	1.86	0.82	1	good	30	5.94	P0367910A	not competed	not competed
CLPB	Q9H078	n/d	FALSE	8	Jurkat cells	FALSE																				75448	3	3	4.5	1.03	1.3	1.45	1.25	1.44	1.66	4.13	1.81	0.97	1	good	30	6.26	P0367910A	not competed	not competed
CLPP	Q16740	PROTEASE	FALSE	8	Jurkat cells	FALSE																				30180	2	2	7.2	1.07	1.48	1.32	1.43	1.55	1.62	1.83	2.1	0.85	1	good	30	6.13	P0367910A	not competed	not competed
CLPX	O76031	n/d	FALSE	8	Jurkat cells	FALSE	69223	2	2	3.8	0.61	0.98	1.17	1.35	1.24	1.03	0.98	0.8	0.82	1	good	30	5.96	P0367900A	not competed																				not competed
CLTC	Q00610	n/d	FALSE	8	Jurkat cells	FALSE	191612	46	61	31	0.58	0.89	1.24	1.2	1.1	1.06	0.93	0.79	0.81	1	weak	28	7.53	P0367900A	4.55	191612	55	70	34.3	0.95	1.37	1.27	1.21	1.36	1.48	1.63	2	0.81	1	good	30	7.48	P0367910A	not competed	4.55
CLUH	O75153	n/d	FALSE	8	Jurkat cells	FALSE	146668	3	3	2	0.73	1.75	1.46	1.41	1.41	0.98	1.18	0.88	0.95	1	weak	30	6.04	P0367900A	not competed	146668	2	2	1.1	0.79	1.22	1.47	1.05	1.39	1.24	1.75	1.75	0.73	1	weak	30	6.07	P0367910A	not competed	not competed
CMAS	Q8NFW8	n/d	FALSE	8	Jurkat cells	FALSE	48379	12	13	35	0.62	0.92	1.23	1.31	1.23	1.14	1.13	0.87	0.86	1	weak	30	6.98	P0367900A	not competed	48379	12	13	32.7	1.12	1.51	1.4	1.35	1.56	1.64	1.91	2.17	0.94	1	good	30	6.93	P0367910A	not competed	not competed
CMPK1	P30085	n/d	FALSE	8	Jurkat cells	FALSE	22222	2	2	10.2	0.76	1.26	1.41	1.96	1.31	1.1	1.14	1.04	0.97	1	good	30	6.57	P0367900A	not competed																				not competed
CMPK2	Q5EBM0	n/d	FALSE	8	Jurkat cells	FALSE	49447	5	6	13.6	0.56	0.78	1.01	1.12	0.99	1.14	0.88	0.73	0.74	1	weak	22	6.5	P0367900A	4.66	49447	4	4	10.9	1.26	1.5	1.42	1.28	1.49	1.23	1.6	1.87	0.95	1	good	30	6.3	P0367910A	not competed	4.66
CMSS1	Q9BQ75	n/d	FALSE	8	Jurkat cells	FALSE	31884	2	2	9.3	0.66	0.9	1.08	1.14	1.37	1.09	1.05	0.84	0.78	1	weak	30	6.43	P0367900A	not competed	31884	3	3	14.7	1.1	1.39	1.28	1.31	1.91	1.56	1.57	1.89	1	1	good	30	6.43	P0367910A	not competed	not competed
CMTR1	Q8N1G2	MT	FALSE	8	Jurkat cells	FALSE	95320	2	2	2.4	0.77	1.04	1.21	1.39	1.18	0.98	1.1	0.88	0.86	1	good	30	6.31	P0367900A	not competed																				not competed
CMTR2	Q8IYT2	MT	FALSE	8	Jurkat cells	FALSE																				88119	5	5	7.4	1.03	1.4	1.41	1.39	1.56	1.63	1.76	2.03	0.81	1	good	30	6.28	P0367910A	not competed	not competed
CNDP2	Q96KP4	PROTEASE	FALSE	8	Jurkat cells	FALSE	52878	4	4	13.1	0.77	1.02	1.27	1.75	1.31	0.95	1.13	0.93	1.05	1	good	30	6.35	P0367900A	not competed	52878	5	5	16.4	1.05	1.38	1.29	1.48	1.77	2.01	2.41	2.46	0.94	1	n.d.		6.25	P0367910A		not competed
CNN2	Q99439	n/d	FALSE	8	Jurkat cells	FALSE	33697	2	2	8.7	0.66	0.91	1.17	1.31	1.13	1.08	0.84	0.89	0.82	1	weak	30	6.4	P0367900A	not competed	33697	3	3	12.3	1.19	1.42	1.34	1.19	1.39	1.45	1.49	1.88	0.87	1	good	30	6.39	P0367910A	not competed	not competed
CNOT1	A5YKK6	n/d	FALSE	8	Jurkat cells	FALSE	266936	18	18	8.5	0.62	0.9	1.27	1.29	1.11	1.13	0.98	0.77	0.83	1	weak	30	6.65	P0367900A	not competed	266936	13	13	5.6	1.01	1.4	1.3	1.24	1.55	1.58	1.83	2.07	0.82	1	good	30	6.62	P0367910A	not competed	not competed
CNOT10	Q9H9A5	n/d	FALSE	8	Jurkat cells	FALSE	89140	10	10	14.5	0.58	0.89	1.1	1.15	1.07	1.02	0.97	0.79	0.76	1	weak	27	6.56	P0367900A	4.57	89140	12	12	17.7	1.04	1.5	1.29	1.24	1.49	1.48	1.67	2.05	0.85	1	good	30	6.55	P0367910A	not competed	4.57
CNOT9	Q92600	n/d	FALSE	8	Jurkat cells	FALSE	33631	2	2	7	0.73	0.94	1.12	1.12	1	1.23	0.78	0.85	0.81	1	weak	30	6.08	P0367900A	not competed																				not competed
CNP	P09543	n/d	FALSE	8	Jurkat cells	FALSE	47578	4	4	10.7	0.59	0.85	1.07	1.22	1.01	1.05	0.88	0.9	0.69	1	weak	28	6.29	P0367900A	4.55	47578	4	4	10.9	1.07	1.52	1.16	1.22	1.47	1.52	1.8	1.62	0.93	1	good	30	6.31	P0367910A	not competed	4.55
COMMD3	Q9UBI1	n/d	FALSE	8	Jurkat cells	FALSE	22151	2	2	10.3	0.83	0.99	1.57	1.61	1.44	0.91	1.06	1.08	1.13	1	good	30	6.12	P0367900A	not competed																				not competed
COMMD4	Q9H0A8	n/d	FALSE	8	Jurkat cells	FALSE	21764	2	2	14.1	0.66	1.03	1.43	1.45	1.29	0.95	1.01	0.84	1.02	1	weak	30	6.39	P0367900A	not competed	21764	2	2	8.5	1.05	1.55	1.64	1.59	1.78	1.8	2.01	2.72	1.17	1	good	30	6.37	P0367910A	not competed	not competed
COMT	P21964	MT	FALSE	8	Jurkat cells	FALSE	30037	2	2	11.8	0.63	0.88	1.19	1.18	1.14	0.99	0.99	0.99	0.88	1	weak	30	6.51	P0367900A	not competed	30037	2	2	11.8	1.01	1.51	1.43	1.34	1.64	1.49	1.71	1.93	0.98	1	good	30	6.72	P0367910A	not competed	not competed
COPA	P53621	n/d	FALSE	8	Jurkat cells	FALSE	139322	42	47	40	0.56	0.86	1.2	1.21	1.07	1.06	0.96	0.79	0.81	1	weak	29	7.47	P0367900A	4.54	138344	43	50	39.8	1.04	1.51	1.43	1.32	1.53	1.71	1.82	2.32	0.89	1	good	30	7.26	P0367910A	not competed	4.54
COPB1	P53618	n/d	FALSE	8	Jurkat cells	FALSE	107141	26	27	34.9	0.6	0.92	1.28	1.35	1.14	1.04	0.93	0.87	0.88	1	weak	29	7.3	P0367900A	4.54	107141	27	28	33.8	1.01	1.37	1.34	1.29	1.42	1.56	1.71	2.09	0.89	1	good	30	7.09	P0367910A	not competed	4.54
COPB2	P35606	n/d	FALSE	8	Jurkat cells	FALSE	102486	11	11	13.2	0.66	0.93	1.23	1.38	1.15	1.07	1	0.88	0.86	1	weak	30	6.99	P0367900A	not competed	102486	10	10	14	1.05	1.5	1.28	1.27	1.51	1.62	1.8	2.18	0.9	1	good	30	6.76	P0367910A	not competed	not competed
COPE	O14579	n/d	FALSE	8	Jurkat cells	FALSE																				34482	2	2	7.1	1.16	1.34	1.14	1.08	1.62	1.45	2.12	1.73	0.8	1	good	30	5.83	P0367910A	not competed	not competed
COPG1	Q9Y678	n/d	FALSE	8	Jurkat cells	FALSE	97717	7	8	12.6	0.63	0.87	1.17	1.21	1.53	0.97	0.98	0.85	0.77	1	weak	30	6.88	P0367900A	not competed	97717	5	5	9.5	0.99	1.44	1.29	1.31	2.02	1.71	1.85	2.14	0.9	1	good	30	7.02	P0367910A	not competed	not competed
COPG2	Q9UBF2	n/d	FALSE	8	Jurkat cells	FALSE	97621	5	5	6.2	0.78	0.97	1.27	1.44	1.28	1.22	1.05	0.94	0.87	1	good	30	6.26	P0367900A	not competed	97621	6	6	7.6	1.13	1.64	1.38	1.37	1.62	1.53	1.92	1.94	0.99	1	good	30	6.34	P0367910A	not competed	not competed
COPS3	Q9UNS2	n/d	FALSE	8	Jurkat cells	FALSE	47873	2	2	5	0.67	1	1.37	1.45	1.29	1.11	1.16	0.9	0.89	1	weak	30	6.64	P0367900A	not competed	47873	4	4	11.3	1.13	1.3	1.38	1.26	1.43	1.45	1.54	1.88	0.97	1	good	30	6.46	P0367910A	not competed	not competed
COPS4	Q9BT78	n/d	FALSE	8	Jurkat cells	FALSE	46268	3	3	8.6	0.65	0.98	1.2	1.21	1.06	1.1	0.97	0.88	0.82	1	weak	30	6.21	P0367900A	not competed	46268	3	3	9.9	1.08	1.41	1.2	1.11	1.21	1.4	1.71	1.73	0.92	1	good	30	6.18	P0367910A	not competed	not competed
COPS5	Q92905	PROTEASE	FALSE	8	Jurkat cells	FALSE	37578	3	3	9.6	0.82	1.13	1.26	1.51	1.28	1.2	0.85	0.71	0.82	1	weak	30	6.27	P0367900A	not competed																				not competed
COPS6	Q7L5N1	PROTEASE	FALSE	8	Jurkat cells	FALSE	36163	5	5	21.4	0.6	0.87	1.21	1.21	1.04	1.12	0.84	0.87	0.82	1	weak	30	6.95	P0367900A	not competed	36163	8	9	30.9	1.16	1.37	1.3	1.29	1.49	1.55	1.65	1.81	0.97	1	good	30	6.87	P0367910A	not competed	not competed
CORO1A	P31146	n/d	FALSE	8	Jurkat cells	FALSE	51026	23	36	40.1	0.63	0.93	1.23	1.28	1.1	1.01	0.96	0.88	0.85	1	weak	30	8.4	P0367900A	not competed																				not competed
CORO1B	Q9BR76	n/d	FALSE	8	Jurkat cells	FALSE																				54234	2	2	3.1	1.03	1.66	1.72	1.7	1.71	1.79	2	2.64	1.01	1	good	30	6.22	P0367910A	not competed	not competed
CORO7	P57737	n/d	FALSE	8	Jurkat cells	FALSE	114164	9	9	14.2	0.65	0.9	1.24	1.34	1.1	0.99	0.97	0.9	0.83	1	weak	30	6.6	P0367900A	not competed	114164	7	7	11.5	1.05	1.44	1.44	1.36	1.52	1.72	1.89	2.32	0.93	1	good	30	6.53	P0367910A	not competed	not competed
COTL1	Q14019	n/d	FALSE	8	Jurkat cells	FALSE	15945	4	4	21.1	0.75	0.94	1.1	1.24	1.08	1.11	0.94	0.9	0.77	1	good	30	6.72	P0367900A	not competed	15945	3	4	15.5	1.29	1.44	1.32	1.28	1.48	1.46	1.53	2	0.99	1	good	30	6.62	P0367910A	not competed	not competed
COX5B	P10606	n/d	FALSE	8	Jurkat cells	FALSE																				13696	2	2	18.6	0.92	1.38	1.37	1.23	1.6	1.39	1.64	1.76	0.88	1	good	30	6.53	P0367910A	not competed	not competed
CPNE1	Q99829	n/d	FALSE	8	Jurkat cells	FALSE	59058	10	10	20.3	0.62	0.94	1.32	1.31	1.12	0.91	0.98	0.91	0.9	1	weak	30	6.93	P0367900A	not competed																				not competed
CPNE3	O75131	n/d	FALSE	8	Jurkat cells	FALSE	60130	12	12	21.8	0.6	0.85	1.17	1.2	1.12	1.03	0.87	0.79	0.79	1	weak	30	6.95	P0367900A	not competed	60130	10	10	22	1	1.4	1.29	1.27	1.39	1.53	1.64	1.83	0.94	1	good	30	6.95	P0367910A	not competed	not competed
CPSF1	Q10570	n/d	FALSE	8	Jurkat cells	FALSE	160882	6	6	4	0.59	0.88	1.16	1.34	1.12	1.04	0.94	0.81	0.84	1	weak	30	6.48	P0367900A	not competed																				not competed
CPSF3	Q9UKF6	n/d	FALSE	8	Jurkat cells	FALSE	77485	2	2	2.2	0.68	1.1	1.41	1.39	1.36	1.19	1.19	0.93	0.98	1	weak	30	6.24	P0367900A	not competed																				not competed
CPT1A	P50416	n/d	FALSE	8	Jurkat cells	FALSE	88367	4	4	7.9	0.65	0.88	1.29	1.29	1.14	1.04	0.96	0.88	0.88	1	good	30	6.13	P0367900A	not competed	88367	4	4	6.5	1.14	1.54	1.34	1.35	1.8	1.78	1.93	2.17	0.97	1	good	30	6.32	P0367910A	not competed	not competed
CPT2	P23786	n/d	FALSE	8	Jurkat cells	FALSE	73776	8	8	15	0.59	0.87	1.12	1.26	1.05	1.07	0.94	0.88	0.82	1	weak	28	6.81	P0367900A	4.55																				4.55
CRBN	Q96SW2	n/d	FALSE	8	Jurkat cells	FALSE																				50545	2	2	5.4	1.12	1.78	2.26	1.53	2.49	1.71	2.65	3.79	1.21	1	n.d.		5.74	P0367910A		not competed
CRIP1	P50238	n/d	FALSE	8	Jurkat cells	FALSE	8533	4	4	46.8	0.69	0.92	1.3	1.19	1.11	0.84	1.01	0.95	0.83	1	weak	30	7.12	P0367900A	not competed	8533	3	3	48.1	0.82	1.08	1.33	1.15	1.27	1.44	1.55	1.78	0.86	1	good	30	6.15	P0367910A	not competed	not competed
CRIPT	Q9P021	n/d	FALSE	8	Jurkat cells	FALSE	11216	2	2	19.8	0.65	0.91	1.2	1.13	1.07	1.05	1.02	0.8	0.93	1	good	30	6.42	P0367900A	not competed																				not competed
CRLF3	Q8IUI8	n/d	FALSE	8	Jurkat cells	FALSE	49765	4	5	9	0.77	0.94	1.23	1.39	1.13	0.96	1	0.92	0.8	1	good	30	6.25	P0367900A	not competed	49765	3	3	7.2	1.05	1.4	1.59	1.33	2.3	1.97	2.16	2.31	1.08	1	n.d.		6.46	P0367910A		not competed
CRYBG1	Q9Y4K1	n/d	FALSE	8	Jurkat cells	FALSE																				188674	3	3	2.2	1.05	1.44	1.33	1.37	1.54	1.55	1.83	2.07	0.9	1	good	30	6.33	P0367910A	not competed	not competed
CRYL1	Q9Y2S2	OXIDOREDUCTASE	FALSE	8	Jurkat cells	FALSE																				35419	3	3	10.7	0.84	1.17	1.24	1.21	1.47	1.5	1.81	1.92	0.68	1	weak	30	6.06	P0367910A	not competed	not competed
CS	O75390	n/d	FALSE	8	Jurkat cells	FALSE	51712	4	5	7.9	0.63	0.9	1.13	1.26	1.1	1.04	0.9	0.9	0.88	1	weak	30	7.14	P0367900A	not competed	51712	9	11	20	1.2	1.44	1.38	1.33	1.54	1.56	1.74	2.11	0.94	1	good	30	7.15	P0367910A	not competed	not competed
CSDE1	O75534	n/d	FALSE	8	Jurkat cells	FALSE	93741	16	18	18.8	0.6	0.88	1.14	1.21	1.07	1.11	0.99	0.87	0.8	1	weak	29	7	P0367900A	4.54	93741	16	18	16.2	1.06	1.5	1.27	1.27	1.52	1.62	1.82	2.12	0.93	1	good	30	7.07	P0367910A	not competed	4.54
CSE1L	P55060	n/d	FALSE	8	Jurkat cells	FALSE	110415	16	16	16.2	0.75	1.14	1.31	1.5	1.31	0.92	0.92	0.85	0.89	1	weak	30	6.98	P0367900A	not competed	110415	16	16	16.7	0.98	1.42	1.32	1.32	1.62	1.51	1.77	2.05	0.94	1	good	30	6.94	P0367910A	not competed	not competed
CSK	P41240	KINASE	TRUE	8	Jurkat cells	TRUE	50704	14	17	36.2	0.57	0.9	1.04	1.11	1.02	1.07	0.87	0.76	0.8	1	weak	27	7.17	P0367900A	4.57	50704	17	18	40.9	1.04	1.26	1.1	1.06	1.16	1.19	1.37	1.66	0.86	1	good	30	7.13	P0367910A	not competed	4.57
CSN1S1	P02662	contaminant	FALSE	8	Jurkat cells	FALSE	24529	7	8		0.96	1.26	1.17	1.27	1.17	0.85	0.91	0.89	1.07	1	good	30	7.95	P0367900A	not competed	24529	6	8		1.07	1.24	1.2	1.12	1.59	1.35	1.67	2	0.97	1	good	30	8.01	P0367910A	not competed	not competed
CSNK1A1	P48729	KINASE	TRUE	8	Jurkat cells	FALSE	41937	2	2	6.2	0.69	1.03	1.12	1.36	1.91	0.98	1	0.77	0.91	1	weak	30	5.93	P0367900A	not competed	41937	2	2	6.2	1.17	1.49	1.18	1.32	1.56	1.47	1.72	1.81	0.79	1	good	30	5.69	P0367910A	not competed	not competed
CSNK2A1	P68400	KINASE	TRUE	8	Jurkat cells	FALSE	45143	6	6	19.4	0.66	0.91	1.13	1.15	1.15	1.16	0.96	0.89	0.93	1	weak	30	6.65	P0367900A	not competed	45143	10	10	28.6	1.06	1.24	1.15	1.16	1.27	1.36	1.32	1.68	0.85	1	good	30	6.78	P0367910A	not competed	not competed
CSNK2A2	P19784	KINASE	TRUE	8	Jurkat cells	TRUE	41213	4	4	15.4	0.7	0.93	1.07	1.05	1.03	0.93	0.99	0.81	0.77	1	weak	30	6.31	P0367900A	not competed	41213	4	4	17.1	0.93	1.53	1.04	1.02	1.54	1.37	1.81	1.61	0.88	1	good	30	6.18	P0367910A	not competed	not competed
CSNK2B	P67870	n/d	FALSE	8	Jurkat cells	FALSE	24942	3	3	18.1	0.72	1.02	1.32	1.36	1.2	1.08	1.01	0.9	0.94	1	weak	30	6.73	P0367900A	not competed	24942	4	5	21.9	1	1.37	1.46	1.37	1.56	1.54	1.71	2.08	1.01	1	good	30	6.89	P0367910A	not competed	not competed
CSRP1	P21291	n/d	FALSE	8	Jurkat cells	FALSE	20567	4	4	28	0.84	1.12	1.59	1.81	1.36	0.88	1.13	1.07	1.05	1	good	30	6.76	P0367900A	not competed	20567	4	4	30.6	1.88	2.88	2.45	2.68	8.51	2.42	3.73	2.93	1.2	1	n.d.		6.47	P0367910A		not competed
CSTF1	Q05048	n/d	FALSE	8	Jurkat cells	FALSE	48357	4	4	13	0.53	0.87	1.17	1.18	1.09	1.04	1.08	0.83	0.8	1	weak	23	6.82	P0367900A	4.64	48357	6	6	21.1	0.97	1.47	1.24	1.1	1.37	1.4	1.64	1.85	0.88	1	good	30	7.06	P0367910A	not competed	4.64
CSTF2	P33240	n/d	FALSE	8	Jurkat cells	FALSE																				60959	2	2	4	0.89	1.23	1.15	1.02	1.08	1.3	1.38	1.43	0.97	1	good	30	5.84	P0367910A	not competed	not competed
CSTF3	Q12996	n/d	FALSE	8	Jurkat cells	FALSE	82921	4	4	5.3	0.66	1.09	1.07	1.51	1.41	1.16	1.27	0.92	1.06	1	weak	30	6.07	P0367900A	not competed	82921	3	3	3.8	1.02	1.43	1.31	1.36	1.92	1.58	1.6	2	0.99	1	good	30	5.9	P0367910A	not competed	not competed
CTBP1	Q13363	OXIDOREDUCTASE	FALSE	8	Jurkat cells	FALSE	47535	8	9	20.9	0.64	0.97	1.2	1.25	1.16	1.13	1.07	0.84	0.82	1	weak	30	6.69	P0367900A	not competed	47535	8	8	20.5	1.2	1.6	1.4	1.43	1.62	1.45	1.8	2.09	0.99	1	good	30	6.87	P0367910A	not competed	not competed
CTDP1	Q9Y5B0	PHOSPHATASE	FALSE	8	Jurkat cells	FALSE	93484	2	2	2.4	0.55	0.93	1.16	1.17	1.19	1.01	1.1	0.89	0.74	1	weak	26	5.63	P0367900A	4.59																				4.59
CTDSPL2	Q05D32	PHOSPHATASE	FALSE	8	Jurkat cells	FALSE	52998	3	3	6.9	0.7	1.04	1.26	1.33	1.18	1.08	1.01	0.83	0.79	1	weak	30	6.38	P0367900A	not competed																				not competed
CTNNBL1	Q8WYA6	n/d	FALSE	8	Jurkat cells	FALSE	65173	4	4	6.6	0.71	1.28	1.83	1.63	1.36	0.97	1.07	0.87	0.93	1	weak	30	6.58	P0367900A	not competed																				not competed
CTPS1	P17812	n/d	FALSE	8	Jurkat cells	FALSE	66690	14	15	27.2	0.68	0.97	1.27	1.34	1.15	1.03	0.95	0.92	0.87	1	weak	30	7.17	P0367900A	not competed	66690	14	15	25.4	1.01	1.49	1.43	1.39	1.68	1.68	1.84	2.28	0.95	1	good	30	6.98	P0367910A	not competed	not competed
CTR9	Q6PD62	n/d	FALSE	8	Jurkat cells	FALSE	133501	4	4	5.9	0.55	0.91	1.4	1.3	1.1	1.02	0.99	0.88	0.91	1	weak	26	5.88	P0367900A	4.59																				4.59
CTSA	P10619	PROTEASE	FALSE	8	Jurkat cells	TRUE	54465	3	3	3.8	0.98	1.15	0.88	1.11	1.02	1.04	1.09	1.03	0.97	1	good	30	6.39	P0367900A	not competed	54465	4	4	9	1.1	1.17	1.07	1.15	1.03	0.85	0.93	0.99	1.08	1	good	30	6.58	P0367910A	not competed	not competed
CUL4A	Q13619	n/d	FALSE	8	Jurkat cells	FALSE	87679	3	3	8.3	0.63	1.02	1.27	1.42	1.28	1.05	1.03	0.87	0.87	1	weak	30	5.93	P0367900A	not competed	87679	3	3	8.6	0.93	1.39	1.38	1.33	1.83	1.57	1.99	2.09	0.82	1	good	30	6.18	P0367910A	not competed	not competed
[truncated: 1,679 more rows]

## Sheet: EKI-785 target engagement_9
gene_name	swissprot_identifier	focus_group	kinase	compound	cell_material	specific	molecular_weight_n1	qupm_n1	qusm_n1	sequence_coverage_n1	rel_fc_protein_126_n1	rel_fc_protein_127L_n1	rel_fc_protein_127H_n1	rel_fc_protein_128L_n1	rel_fc_protein_128H_n1	rel_fc_protein_129L_n1	rel_fc_protein_129H_n1	rel_fc_protein_130L_n1	rel_fc_protein_130H_n1	rel_fc_protein_131L_n1	qcval_n1	ic50final_n1	ms1intensity_n1	internal_identifier_n1	pIC50_n1	molecular_weight_n2	qupm_n2	qusm_n2	sequence_coverage_n2	rel_fc_protein_126_n2	rel_fc_protein_127L_n2	rel_fc_protein_127H_n2	rel_fc_protein_128L_n2	rel_fc_protein_128H_n2	rel_fc_protein_129L_n2	rel_fc_protein_129H_n2	rel_fc_protein_130L_n2	rel_fc_protein_130H_n2	rel_fc_protein_131L_n2	qcval_n2	ic50final_n2	ms1intensity_n2	internal_identifier_n2	pIC50_n2	pIC50_mean
[truncated: 1,832 more rows]

[truncated: 1 more sheets: QM385 target engagement_10]
