# Supplementary material for: A Probe-Based Target Engagement Assay for Kinases in Live Cells
Source: Mol Cell Proteomics. 2025 Apr 3;24(5):100963. doi: 10.1016/j.mcpro.2025.100963 (PMC12076712; doi:10.1016/j.mcpro.2025.100963)
Supplement: Table S6 [file mmc6.xlsx]

## Sheet: Description
	Column name	Column description
	gene_name	swissprot gene name
	swissprot_identifier	swissprot identifier
	focus_group	protein family annotation
	kinase	protein family annotation, filtered for kinase
	compound	compound used for kinobead assay
	cell_material	material used for experiment
	IC50.to.KD	Depletion factor
	molecular_weight	molecular weight [Da]
	qupm	quantified peptide matches
	qusm	quantified spectra matches
	sequence_coverage	sequence coverage [%]
	rel_fc_protein_126	relative fold change of TMT channel 126 against TMT channel 131L
	rel_fc_protein_127L	relative fold change of TMT channel 127L against TMT channel 131L
	rel_fc_protein_127H	relative fold change of TMT channel 127H against TMT channel 131L
	rel_fc_protein_128L	relative fold change of TMT channel 128L against TMT channel 131L
	rel_fc_protein_128H	relative fold change of TMT channel 128H against TMT channel 131L
	rel_fc_protein_129L	relative fold change of TMT channel 129L against TMT channel 131L
	rel_fc_protein_129H	relative fold change of TMT channel 129H against TMT channel 131L
	rel_fc_protein_130L	relative fold change of TMT channel 130L against TMT channel 131L
	rel_fc_protein_130H	relative fold change of TMT channel 130H against TMT channel 131L
	rel_fc_protein_131L	relative fold change of TMT channel 131L against TMT channel 131L
	qcval	annotation of curve quality
	ic50final	ic50 value
	ms1intensity	cumulative intensity of the three most abundant peptides
	internal_identifier	internal experiment identifier
	pIC50	-log10(IC50)
	pKdapp	-log10(apparent dissociation constant)
	pKdapp_mean	mean pKdapp value

## Sheet: Dasatinib kinobeads assay_7
gene_name	swissprot_identifier	focus_group	kinase	compound	cell_material	IC50.to.KD	molecular_weight_n1	qupm_n1	qusm_n1	sequence_coverage_n1	rel_fc_protein_126_n1	rel_fc_protein_127L_n1	rel_fc_protein_127H_n1	rel_fc_protein_128L_n1	rel_fc_protein_128H_n1	rel_fc_protein_129L_n1	rel_fc_protein_129H_n1	rel_fc_protein_130L_n1	rel_fc_protein_130H_n1	rel_fc_protein_131L_n1	qcval_n1	ic50final_n1	ms1intensity_n1	internal_identifier_n1	pIC50_n1	pKDapp_n1	molecular_weight_n2	qupm_n2	qusm_n2	sequence_coverage_n2	rel_fc_protein_126_n2	rel_fc_protein_127L_n2	rel_fc_protein_127H_n2	rel_fc_protein_128L_n2	rel_fc_protein_128H_n2	rel_fc_protein_129L_n2	rel_fc_protein_129H_n2	rel_fc_protein_130L_n2	rel_fc_protein_130H_n2	rel_fc_protein_131L_n2	qcval_n2	ic50final_n2	ms1intensity_n2	internal_identifier_n2	pIC50_n2	pKDapp_n2	pKdapp_mean
AAK1	Q2M2I8	KINASE	TRUE	7	Jurkat lysate	5.57	103884	24	50	27.4	0.88	0.99	0.98	0.96	1	0.92	1.02	0.93	0.94	1	good	30	9.13	P0388083A	not competed		103884	27	58	25.9	0.96	0.84	1.01	0.98	0.94	1.13	0.95	1.03	0.9	1	good	30	8.85	P0388093A	not competed		not competed
AAR2	Q9Y312	n/d	FALSE	7	Jurkat lysate		43472	3	3	5.5	0.81	1.04	0.99	0.87	1.24	1.22	1.24	1.06	0.78	1	good	30	6.49	P0388083A	not competed		43472	3	3	8.1	1.02	1.07	1.02	1.15	1.23	0.97	1.07	1	1.21	1	good	30	6.09	P0388093A	not competed		not competed
AARS	P49588	n/d	FALSE	7	Jurkat lysate		109316	16	16	18.7	1.2	0.98	0.85	1.33	0.85	1.89	1.1	0.9	0.89	1	good	30	6.9	P0388083A	not competed		106809	16	16	17.5	1.04	1.81	1.01	1.54	1.88	0.83	0.91	0.7	1.43	1	weak	30	7.19	P0388093A	not competed		not competed
AARSD1	Q9BTE6	n/d	FALSE	7	Jurkat lysate																						45479	2	2	7	0.69	1.06	0.77	0.88	1.22	0.78	0.99	0.66	1.07	1	weak	30	6.26	P0388093A	not competed		not competed
ABCC1	P33527	n/d	FALSE	7	Jurkat lysate																						172638	4	4	2.5	0.96	1.16	0.87	1.1	1.28	0.94	1.12	0.98	1.19	1	good	30	5.94	P0388093A	not competed		not competed
ABCD3	P28288	n/d	FALSE	7	Jurkat lysate		75475	5	5	11.2	1.07	0.94	0.97	1.01	0.93	1.23	1.17	1.12	1.06	1	good	30	6.71	P0388083A	not competed		75475	8	8	12.6	1.12	1.41	1.06	1.3	1.36	1	1.04	0.97	1.42	1	good	30	6.5	P0388093A	not competed		not competed
ABCE1	P61221	n/d	FALSE	7	Jurkat lysate		67314	16	16	30.9	0.42	0.32	0.34	0.41	0.55	0.72	1.06	0.93	1.1	1	weak	0.05	7.28	P0388083A	7.28																						not competed
ABCF1	Q8NE71	n/d	FALSE	7	Jurkat lysate																						95925	3	3	2.6	0.82	0.96	0.75	1.02	1.15	0.88	0.82	0.85	1.12	1	good	30	5.91	P0388093A	not competed		not competed
ABHD17B	Q5VST6	PROTEASE	FALSE	7	Jurkat lysate																						32823	2	2	13.9	1.05	1.22	1.04	1.13	1.33	1.06	1.01	1.11	1.3	1	good	30	5.99	P0388093A	not competed		not competed
ABL1	P00519	KINASE	TRUE	7	Jurkat lysate	2.4	124953	17	20	20.1	0.04	0.04	0.05	0.05	0.08	0.48	0.82	1	0.91	1	good	0.01	7.77	P0388083A	8.12	8.51	124953	15	17	19.4	0.04	0.05	0.05	0.05	0.1	0.62	0.82	1.11	0.95	1	good	0.01	7.5	P0388093A	7.96	8.34	8.43
ABL2	P42684	KINASE	TRUE	7	Jurkat lysate	3.14	128341	9	9	11.5	0.05	0.05	0.04	0.05	0.06	0.28	0.83	0.9	0.97	1	good	0	7.45	P0388083A	8.32	8.82	128341	12	14	17.2	0.12	0.1	0.09	0.12	0.12	0.4	0.82	1.03	0.92	1	good	0.01	7.39	P0388093A	8.24	8.74	8.78
ABRAXAS2	Q15018	n/d	FALSE	7	Jurkat lysate																						46900	3	3	7.2	0.93	0.86	1.05	0.96	1.18	1.1	1.17	1.17	1.13	1	good	30	6.17	P0388093A	not competed		not competed
ACACA	Q13085	n/d	FALSE	7	Jurkat lysate		269996	4	4	2.8	1.08	1.08	1.05	1.1	0.99	1.25	0.96	1.02	1.03	1	good	30	6.6	P0388083A	not competed		269996	4	4	2	0.94	1.18	1.02	1.23	1.22	0.97	0.92	1	1.03	1	good	30	6.04	P0388093A	not competed		not competed
ACAD10	Q6JQN1	OXIDOREDUCTASE	FALSE	7	Jurkat lysate		118833	15	15	18.8	0.69	0.84	0.87	0.81	1	0.94	0.77	1.05	1	1	weak	30	7.18	P0388083A	not competed		118833	14	14	17.1	0.69	0.66	0.92	0.77	0.97	1.05	0.71	1.17	0.95	1	weak	30	7.1	P0388093A	not competed		not competed
ACAD8	Q9UKU7	OXIDOREDUCTASE	FALSE	7	Jurkat lysate																						45069	4	4	8.4	0.98	1.21	0.88	1.01	1.4	1.01	1.13	1.05	1.1	1	good	30	6.24	P0388093A	not competed		not competed
ACAD9	Q9H845	OXIDOREDUCTASE	FALSE	7	Jurkat lysate		68760	6	6	12.1	0.93	0.91	0.83	1.05	0.9	1.3	1.06	1.04	0.95	1	good	30	6.23	P0388083A	not competed		68760	5	5	11.4	0.81	1.13	0.81	1.06	1.25	0.83	1.02	0.77	1.17	1	good	30	6.19	P0388093A	not competed		not competed
ACADM	P11310	OXIDOREDUCTASE	FALSE	7	Jurkat lysate		47019	5	5	15	1	0.93	0.75	1.02	0.86	1.38	1.14	0.92	0.88	1	weak	30	6.83	P0388083A	not competed		46588	10	10	22.6	0.89	1.41	0.85	1.19	1.43	0.8	1.09	0.67	1.29	1	weak	30	6.86	P0388093A	not competed		not competed
ACADS	P16219	OXIDOREDUCTASE	FALSE	7	Jurkat lysate		44297	3	3	6.8	0.81	0.9	0.75	1.05	0.81	1.39	1.04	0.79	0.86	1	good	30	6.18	P0388083A	not competed																						not competed
ACADVL	P49748	OXIDOREDUCTASE	FALSE	7	Jurkat lysate		72926	10	10	17.3	0.88	0.93	0.86	0.91	0.9	1.12	1.07	0.93	0.93	1	good	30	6.94	P0388083A	not competed		72926	11	11	17.1	0.8	1.1	0.86	1	1.09	0.87	0.97	0.83	1.13	1	good	30	6.47	P0388093A	not competed		not competed
ACAP1	Q15027	n/d	FALSE	7	Jurkat lysate																						81535	3	3	4.6	1.3	2.37	1.63	2.17	2.3	1.16	1.13	1.09	1.96	1	n.d.			P0388093A			not competed
ACAT1	P24752	n/d	FALSE	7	Jurkat lysate																						45199	4	4	10.8	1.71	3.55	1.72	3.2	3.52	0.95	0.91	0.45	1.94	1	n.d.		6.12	P0388093A			not competed
ACAT2	Q9BWD1	n/d	FALSE	7	Jurkat lysate		44642	5	5	20.7	1.85	1.22	1.05	1.88	0.77	2.99	1.35	0.76	0.9	1	good	30	6.61	P0388083A	not competed																						not competed
ACBD3	Q9H3P7	n/d	FALSE	7	Jurkat lysate		60593	2	2	4.2	1.28	1.18	1.19	1.37	1.19	1.85	1.3	0.82	0.91	1	good	30	5.82	P0388083A	not competed																						not competed
ACIN1	Q9UKV3	n/d	FALSE	7	Jurkat lysate		150555	7	8	5.9	1.58	1.14	1.07	0.82	0.89	0.73	1.3	1.03	1.27	1	weak	30	7.11	P0388083A	not competed																						not competed
ACLY	P53396	n/d	FALSE	7	Jurkat lysate		120838	68	129	59.6	0.99	1.18	1.24	1.02	1.16	1.08	0.87	1.13	1.07	1	good	30	8.88	P0388083A	not competed		120838	65	124	60	0.95	0.91	1.07	0.84	1.01	1	0.78	1.09	0.96	1	good	30	8.71	P0388093A	not competed		not competed
ACO2	Q99798	n/d	FALSE	7	Jurkat lysate		85424	3	3	3.7	2.86	1.39	1.32	2.93	0.54	4.5	1.48	0.85	0.88	1	n.d.		7.23	P0388083A			85424	8	8	17.6	2.17	4.7	1.87	4.03	4.75	0.96	0.99	0.7	2.8	1	n.d.		6.21	P0388093A			not competed
ACOT7	O00154	n/d	FALSE	7	Jurkat lysate		41796	3	3	10.3	1.69	1.18	1.09	1.74	0.8	2.5	1.36	0.72	0.98	1	weak	30	6.59	P0388083A	not competed		41796	5	5	15	1.64	3.09	1.5	2.59	3.13	0.86	0.94	0.56	1.87	1	n.d.		6.84	P0388093A			not competed
ACOX3	O15254	OXIDOREDUCTASE	FALSE	7	Jurkat lysate																						77628	2	2	6.4	0.69	0.65	0.66	0.88	0.96	0.81	0.74	1.07	1.18	1	weak	30	6.09	P0388093A	not competed		not competed
ACSL3	O95573	n/d	FALSE	7	Jurkat lysate		80419	3	3	5.7	0.94	0.94	0.77	1.22	0.84	1.71	1.15	1	1.07	1	good	30	6.3	P0388083A	not competed																						not competed
ACTG1	P63261	n/d	FALSE	7	Jurkat lysate		41792	23	50	59.5	1.18	1.11	0.91	1.36	0.89	1.8	1.28	0.93	0.84	1	good	30	8.77	P0388083A	not competed		41792	9	15	57.9	0.92	1.62	0.98	1.45	1.72	0.78	1.06	0.67	1.36	1	weak	30	8.57	P0388093A	not competed		not competed
ACTL6A	O96019	n/d	FALSE	7	Jurkat lysate		47460	11	12	31.7	0.97	1.01	1.01	0.95	1.04	1.03	0.99	1.04	0.96	1	good	30	7.23	P0388083A	not competed		47460	7	8	23.1	1.06	1.09	0.95	1	1.04	0.99	0.97	1.04	1	1	good	30	7.16	P0388093A	not competed		not competed
ACTN1	P12814	n/d	FALSE	7	Jurkat lysate		107140	9	9	12.7	1.14	1.03	0.95	1.15	1	1.38	0.92	1.02	1.05	1	good	30	6.9	P0388083A	not competed		107140	10	10	14.3	1.05	1.27	1.05	1.26	1.31	0.99	0.97	0.89	1.29	1	good	30	6.94	P0388093A	not competed		not competed
ACTN4	O43707	n/d	FALSE	7	Jurkat lysate		104853	21	21	41.8	1.18	1.04	1.03	1.08	0.95	1.37	0.93	1.06	1.02	1	good	30	7.51	P0388083A	not competed		104853	21	21	40.8	1.12	1.28	1.02	1.17	1.25	0.9	0.97	0.88	1.24	1	good	30	7.23	P0388093A	not competed		not competed
ACTR10	Q9NZ32	n/d	FALSE	7	Jurkat lysate		46306	2	2	6.2	1.08	1.04	0.93	1.05	0.92	1.17	0.99	1.11	1.2	1	good	30		P0388083A	not competed		46306	3	3	9.4	1.16	1.05	1.19	1.17	0.99	1.01	1.14	0.94	1.09	1	good	30	6.35	P0388093A	not competed		not competed
ACTR1A	P61163	n/d	FALSE	7	Jurkat lysate		42613	6	6	38.8	1.01	1.02	0.9	0.97	0.99	1.19	0.89	1.08	1.04	1	good	30	7.28	P0388083A	not competed		42613	4	4	29.5	0.92	1.11	1	1	1.12	0.94	0.9	0.95	1.11	1	good	30	7.12	P0388093A	not competed		not competed
ACTR2	P61160	n/d	FALSE	7	Jurkat lysate		45376	10	10	25.9	1.16	1.06	0.95	1.27	0.9	1.74	1.08	1.01	0.93	1	good	30	7.22	P0388083A	not competed		45376	10	10	29.4	1.11	1.71	1.03	1.43	1.74	0.89	0.98	0.79	1.39	1	good	30	7.11	P0388093A	not competed		not competed
ACTR3	P61158	n/d	FALSE	7	Jurkat lysate		47371	9	9	24.4	1.19	0.99	0.93	1.33	0.72	1.81	1.1	0.92	1	1	weak	30	6.86	P0388083A	not competed		47371	12	12	35.6	1.05	1.76	0.95	1.37	1.72	0.8	1	0.74	1.43	1	weak	30	6.83	P0388093A	not competed		not competed
ACVR1	Q04771	KINASE	TRUE	7	Jurkat lysate	5.71	57152	11	13	26.7	0.48	0.78	0.97	0.96	1.02	0.92	1	0.98	0.94	1	good	16	7.88	P0388083A	4.8	5.55	57152	10	12	22.6	0.57	0.7	0.98	0.95	0.99	1.15	1.05	1.07	0.95	1	good	20	7.67	P0388093A	4.7	5.46	5.5
ACVR1B	P36896	KINASE, PROTEASE	FALSE	7	Jurkat lysate	3.12	61438	5	5	11.9	0.25	0.4	0.71	0.88	1.1	0.97	0.93	1.01	1.05	1	good	2.1	7.4	P0388083A	5.68	6.17	61438	4	4	10.3	0.29	0.48	0.65	0.86	0.9	1.05	0.91	1	0.88	1	good	1.9	6.99	P0388093A	5.72	6.22	6.2
ACVR2B	Q13705	KINASE	TRUE	7	Jurkat lysate	1.94	57723	8	8	17	0.34	0.64	1.05	1.06	1.21	1.06	1.05	1.13	1.07	1	good	7.7	7.21	P0388083A	5.11	5.4	57723	8	8	19.5	0.33	0.54	0.8	0.9	1.03	1.08	0.93	1.06	0.92	1	good	4.2	6.45	P0388093A	5.38	5.66	5.53
ADA	P00813	n/d	FALSE	7	Jurkat lysate																						40764	10	10	24	1.91	2.96	1.62	2.67	2.25	0.78	0.68	0.5	1.51	1	n.d.		7.06	P0388093A			not competed
ADD1	P35611	n/d	FALSE	7	Jurkat lysate		73381	3	3	7.1	0.91	0.85	0.75	0.96	0.87	1.23	0.99	0.83	0.91	1	good	30	6.45	P0388083A	not competed																						not competed
ADD3	Q9UEY8	n/d	FALSE	7	Jurkat lysate		79154	2	2	3.3	1.06	0.94	0.75	1.02	0.93	1.33	0.94	1.02	0.96	1	good	30	5.81	P0388083A	not competed																						not competed
ADH5	P11766	OXIDOREDUCTASE	FALSE	7	Jurkat lysate		39724	5	5	12.8	2.54	1.6	1.25	2.66	0.84	3.96	1.44	0.65	0.93	1	n.d.		6.57	P0388083A			39724	10	10	25.4	2.49	4.77	1.92	3.75	4.49	0.8	0.91	0.53	2.43	1	n.d.		6.9	P0388093A			not competed
ADK	P55263	n/d	FALSE	7	Jurkat lysate		40545	15	15	38.7	0.21	0.37	0.47	0.54	0.79	0.77	0.65	1.13	0.96	1	weak	0.19	7.59	P0388083A	6.72		40545	11	11	26	0.16	0.35	0.58	0.65	0.72	0.8	0.74	1.15	1.06	1	weak	0.84	7.37	P0388093A	6.08		not competed
ADNP	Q9H2P0	n/d	FALSE	7	Jurkat lysate		123561	4	4	4.4	0.79	0.89	0.86	0.86	0.99	1.1	0.86	0.92	0.91	1	good	30	6.47	P0388083A	not competed		123561	3	3	2.9	0.93	1.07	1.08	1.24	1.06	1.17	1.04	1.05	1.28	1	good	30	6.45	P0388093A	not competed		not competed
ADSL	P30566	n/d	FALSE	7	Jurkat lysate																						54889	2	2	9.3	0.85	1.8	0.81	1.15	1.91	0.92	1.02	0.87	1.39	1	good	30	6.56	P0388093A	not competed		not competed
ADSS	P30520	n/d	FALSE	7	Jurkat lysate																						50097	3	3	6.6	0.96	1.62	0.93	1.44	1.67	0.79	0.99	0.77	1.41	1	good	30	6.06	P0388093A	not competed		not competed
AFF4	Q9UHB7	n/d	FALSE	7	Jurkat lysate																						127458	2	2	1.5	0.65	0.7	0.78	0.93	0.78	1.21	0.73	0.79	0.68	1	weak	30	6.52	P0388093A	not competed		not competed
AFG3L2	Q9Y4W6	PROTEASE	FALSE	7	Jurkat lysate		88583	9	9	12.2	1.03	1.05	0.98	1.06	0.93	1.3	0.99	0.98	1.05	1	good	30	6.75	P0388083A	not competed		88583	5	5	7.9	1.11	1.28	1.11	1.2	1.27	0.97	0.87	0.98	1.28	1	good	30	6.47	P0388093A	not competed		not competed
AGK	Q53H12	n/d	FALSE	7	Jurkat lysate		47137	6	6	14	0.9	0.99	0.98	1	0.99	1.14	0.86	1.05	0.98	1	good	30	6.81	P0388083A	not competed		47137	8	8	24.6	1.02	1.15	1.12	1.11	1.21	1.03	0.83	1.1	1.15	1	good	30	6.75	P0388093A	not competed		not competed
AGPS	O00116	n/d	FALSE	7	Jurkat lysate		72911	4	4	7.8	1.03	0.96	0.88	1.07	0.97	1.34	1.03	1.03	0.95	1	good	30	6.68	P0388083A	not competed		72911	8	8	17	0.91	1.31	0.95	1.16	1.4	0.95	0.92	0.86	1.25	1	good	30	6.74	P0388093A	not competed		not competed
AHCY	P23526	n/d	FALSE	7	Jurkat lysate		47716	6	6	15.7	2.03	1.3	1.21	2.21	0.92	3.29	1.41	0.88	0.95	1	n.d.		6.78	P0388083A			47716	10	10	26.9	1.7	3.07	1.55	2.65	3.06	0.99	0.94	0.85	2	1	n.d.		6.98	P0388093A			not competed
AHCYL1	O43865	n/d	FALSE	7	Jurkat lysate		58951	6	6	20.9	1.19	0.92	0.91	0.83	0.86	0.78	1.14	1	1.08	1	good	30	6.78	P0388083A	not competed		58951	4	4	14.7	0.92	0.78	0.68	0.82	0.72	0.72	1.25	0.68	0.99	1	weak	30	6.31	P0388093A	not competed		not competed
AHSA1	O95433	n/d	FALSE	7	Jurkat lysate		38274	10	10	39.3	1.06	1.06	0.83	1.15	0.81	1.6	1.12	0.96	0.84	1	good	30	7.29	P0388083A	not competed		38274	15	15	51.8	0.95	1.47	0.91	1.32	1.5	0.84	1.07	0.72	1.29	1	weak	30	7.31	P0388093A	not competed		not competed
AIFM1	O95831	OXIDOREDUCTASE	FALSE	7	Jurkat lysate		66900	8	8	16.2	1.1	0.98	0.97	1.17	0.89	1.35	0.95	1.08	1.01	1	good	30	6.69	P0388083A	not competed		66900	12	12	23.8	0.98	1.3	0.9	1.23	1.32	0.93	0.85	0.9	1.29	1	good	30	6.59	P0388093A	not competed		not competed
AIMP1	Q12904	n/d	FALSE	7	Jurkat lysate																						37039	2	2	6.7	0.87	1	0.95	1.17	0.87	1.14	0.95	0.89	0.96	1	good	30	5.99	P0388093A	not competed		not competed
AIMP2	Q13155	n/d	FALSE	7	Jurkat lysate		27809	10	10	33.4	1.07	1.02	0.97	1.08	0.98	1.18	0.99	1.01	1.01	1	good	30	7.24	P0388083A	not competed		35348	9	9	19.1	0.98	1.15	0.97	1.09	1.17	1.03	0.89	1.01	1.14	1	good	30	6.94	P0388093A	not competed		not competed
AIP	O00170	n/d	FALSE	7	Jurkat lysate		37636	5	5	16.1	1.43	1.14	1.01	1.59	1.07	2.25	1.27	0.91	1.01	1	good	30	6.46	P0388083A	not competed		37636	3	3	11.5	1.08	1.79	1.11	1.74	2.32	1.05	1.12	0.89	1.3	1	good	30	6.3	P0388093A	not competed		not competed
AKAP11	Q9UKA4	n/d	FALSE	7	Jurkat lysate																						210510	2	2	1.4	0.84	0.71	1.02	0.8	1.01	0.99	0.92	1.42	1.06	1	weak	30	6.23	P0388093A	not competed		not competed
AKAP8L	Q9ULX6	n/d	FALSE	7	Jurkat lysate		71648	5	5	10.8	0.9	0.92	0.99	0.94	0.98	1.15	0.94	1.04	1.03	1	good	30	6.47	P0388083A	not competed		71648	5	5	7.7	0.99	1.06	0.92	1.05	1.08	1.11	1.05	1.13	1.13	1	good	30	6.52	P0388093A	not competed		not competed
AKR1B1	P15121	OXIDOREDUCTASE	FALSE	7	Jurkat lysate		35853	2	2	9.2	2.15	1.46	1.44	2.46	0.88	3.87	1.19	0.78	1.06	1	n.d.		6.89	P0388083A			35853	7	7	25.9	1.69	3.01	1.73	2.63	2.88	1.03	0.97	0.76	1.92	1	n.d.		6.89	P0388093A			not competed
AKT1	P31749	KINASE	TRUE	7	Jurkat lysate	1.2	55686	2	2	4.2	0.67	0.72	0.71	0.76	0.87	1.1	0.88	1.14	1.03	1	weak	30	6.38	P0388083A	not competed		55686	6	6	13.3	0.84	0.88	0.95	0.86	1.12	1.07	0.81	1.18	1.27	1	good	30	6.5	P0388093A	not competed		not competed
AKT2	P31751	KINASE	TRUE	7	Jurkat lysate	1.01	55768	6	6	17.3	0.63	0.79	0.72	0.72	0.93	0.97	0.76	1.04	1.01	1	weak	30	6.6	P0388083A	not competed		55768	6	6	21.4	0.74	0.71	0.8	0.74	1	1.12	0.8	1.17	1.09	1	weak	30	6.76	P0388093A	not competed		not competed
ALB	A0A140T897	contaminant	FALSE	7	Jurkat lysate		69323	4	4		0.78	0.92	0.89	0.92	0.91	0.97	1	1.06	0.93	1	good	30	6.65	P0388083A	not competed		69323	5	5		0.93	0.96	0.95	0.9	0.96	1.07	1.07	0.89	0.93	1	good	30	6.27	P0388093A	not competed		not competed
ALDH18A1	P54886	OXIDOREDUCTASE	FALSE	7	Jurkat lysate		87301	12	13	19.9	1.03	1.02	0.93	1.08	0.88	1.41	0.96	0.97	1	1	good	30	6.85	P0388083A	not competed		87301	15	15	25.8	1	1.27	0.98	1.17	1.26	0.92	1	0.89	1.2	1	good	30	6.83	P0388093A	not competed		not competed
ALDH1A1	P00352	OXIDOREDUCTASE	FALSE	7	Jurkat lysate		54861	2	2	5.4	1.09	1.24	1.29	0.95	1.2	0.99	0.96	1.06	1.1	1	good	30	6.91	P0388083A	not competed		54861	2	2	5.8	1.05	0.88	1.18	1.12	0.99	1.36	0.98	1.07	0.97	1	good	30	6.41	P0388093A	not competed		not competed
ALDH1B1	P30837	OXIDOREDUCTASE	FALSE	7	Jurkat lysate		57206	15	15	37.9	0.99	1.14	1.15	1.05	1.17	0.97	0.9	1.05	0.94	1	good	30	7.46	P0388083A	not competed		57206	13	13	32.3	1.14	1.08	1.19	1.1	1.1	1.17	0.98	1.1	0.99	1	good	30	7.13	P0388093A	not competed		not competed
ALDH9A1	P49189	OXIDOREDUCTASE	FALSE	7	Jurkat lysate		53801	4	4	8.1	1.14	0.93	0.72	1.12	0.76	1.76	1.22	0.93	0.79	1	weak	30	6.45	P0388083A	not competed		53801	4	4	8.9	0.89	1.4	0.88	1.19	1.44	0.66	1.08	0.74	1.21	1	weak	30	6.21	P0388093A	not competed		not competed
ALDOA	P04075	n/d	FALSE	7	Jurkat lysate		39420	11	11	50.8	2.89	1.62	1.38	3.11	0.76	4.66	1.57	0.69	0.91	1	n.d.		7.59	P0388083A			39420	11	13	51.4	1.75	3.28	1.63	2.61	3.21	0.99	0.97	0.61	2	1	n.d.		7.65	P0388093A			not competed
ALG1	Q9BT22	n/d	FALSE	7	Jurkat lysate																						52518	2	2	4.5	1.11	1.6	1.65	1.53	1.61	0.94	1.16	0.92	1.27	1	good	30	6.18	P0388093A	not competed		not competed
ALYREF	Q86V81	n/d	FALSE	7	Jurkat lysate																						26888	4	4	21.8	0.71	0.76	0.72	1.08	0.93	0.8	0.81	1.12	1.08	1	weak	30	6.61	P0388093A	not competed		not competed
AMPD2	Q01433	n/d	FALSE	7	Jurkat lysate																						100687	5	5	4.6	1.13	1.38	1.05	1.3	1.48	0.92	1.04	0.93	1.33	1	good	30	6.05	P0388093A	not competed		not competed
ANAPC1	Q9H1A4	n/d	FALSE	7	Jurkat lysate		216498	5	5	2.5	1.04	1.16	1.11	0.99	1.11	1.09	0.94	0.98	1.05	1	good	30	6.5	P0388083A	not competed		216498	13	13	7.9	1.09	1.04	0.99	1.05	1.09	1.05	1.04	1.05	1.08	1	good	30	6.64	P0388093A	not competed		not competed
ANAPC10	Q9UM13	n/d	FALSE	7	Jurkat lysate		21252	2	2	17.3	1.32	1.17	1.15	1.12	1.26	1.24	1.24	1.03	1.23	1	good	30	6.73	P0388083A	not competed																						not competed
ANAPC5	Q9UJX4	n/d	FALSE	7	Jurkat lysate		85076	3	3	5.6	0.95	1.38	1.2	1.77	1.2	1.07	1.07	0.95	1.11	1	good	30	6.62	P0388083A	not competed		85076	3	3	5.2	1.04	1.07	0.99	1.12	1.08	1.07	1.16	1.11	1.11	1	good	30	6.52	P0388093A	not competed		not competed
ANAPC7	Q9UJX3	n/d	FALSE	7	Jurkat lysate		66855	3	3	5.8	1	1.03	1.07	1.09	1.04	1.07	0.97	1.02	1	1	good	30	6.81	P0388083A	not competed		66855	5	5	8.7	1.11	1.09	0.98	1.02	1.14	1.16	0.92	1.07	1.04	1	good	30	6.31	P0388093A	not competed		not competed
ANKRD28	O15084	n/d	FALSE	7	Jurkat lysate		116542	4	4	3.5	0.98	1.02	1.01	1.08	1.01	1.15	0.95	0.94	0.93	1	good	30	6.46	P0388083A	not competed		116542	9	9	12.6	1.14	1.15	1.1	0.99	1.18	1.08	0.98	0.98	1.21	1	good	30	6.59	P0388093A	not competed		not competed
ANKRD44	Q8N8A2	n/d	FALSE	7	Jurkat lysate		107769	5	5	6.5	0.93	0.93	1.02	0.96	1.03	1.16	1.02	1.01	0.97	1	good	30	6.55	P0388083A	not competed		107769	7	7	10.7	1	1.01	1.02	0.99	1.05	0.95	0.86	0.88	1.08	1	good	30	6.3	P0388093A	not competed		not competed
ANKRD52	Q8NB46	n/d	FALSE	7	Jurkat lysate																						115075	2	2	2.9	1	1.11	0.96	1.24	1.75	1.05	1.39	0.98	0.96	1	good	30	5.75	P0388093A	not competed		not competed
ANO6	Q4KMQ2	n/d	FALSE	7	Jurkat lysate																						108431	3	3	5.1	1.12	1.85	1.23	1.7	1.96	1.11	1.13	0.85	1.47	1	good	30	5.91	P0388093A	not competed		not competed
ANP32A	P39687	n/d	FALSE	7	Jurkat lysate		28585	8	8	40.6	1.4	1.61	1.52	1.2	1.33	0.97	0.91	1.03	0.95	1	good	30	8.13	P0388083A	not competed		28585	6	6	31.7	1.33	1.17	1.6	1.13	1	1.35	0.97	1.28	0.84	1	good	30	7.9	P0388093A	not competed		not competed
ANP32B	Q92688	n/d	FALSE	7	Jurkat lysate		28787	4	5	20.3	1.02	1.07	1.11	0.99	1	0.85	0.94	0.96	0.99	1	good	30	8.06	P0388083A	not competed		28787	4	4	20.3	1.33	1.09	1.11	0.98	1.01	1.14	1.07	1.19	1.02	1	good	30	7.88	P0388093A	not competed		not competed
ANP32E	Q9BTT0	n/d	FALSE	7	Jurkat lysate		30692	4	4	20.1	1.45	1.65	1.47	1.2	1.21	1	1.01	0.97	0.91	1	good	30	7.87	P0388083A	not competed		30692	5	5	24.6	1.55	1.35	1.51	1.15	1.17	1.41	1.09	1.24	1	1	good	30	7.6	P0388093A	not competed		not competed
ANXA1	P04083	n/d	FALSE	7	Jurkat lysate																						38714	3	3	11.3	1.48	3.55	1.93	2.85	3.46	1.01	0.95	0.69	2.15	1	n.d.		6.49	P0388093A			not competed
ANXA11	P50995	n/d	FALSE	7	Jurkat lysate																						54389	2	2	4.8	0.55	0.72	0.77	0.69	0.99	0.87	0.83	0.91	0.97	1	weak	12	6.2	P0388093A	4.92		not competed
ANXA6	P08133	n/d	FALSE	7	Jurkat lysate		75872	24	24	35.8	1.86	1.32	1.05	2.14	0.85	3.3	1.31	0.85	1.01	1	good	30	7.64	P0388083A	not competed		75872	29	29	45.9	1.49	3.01	1.53	2.48	2.91	1	0.86	0.7	2.04	1	n.d.		7.55	P0388093A			not competed
AP1B1	Q10567	n/d	FALSE	7	Jurkat lysate		104635	2	2	1.7	1.35	0.96	0.89	1.58	0.83	1.87	1.2	0.91	1.16	1	good	30	6.25	P0388083A	not competed		101347	2	2	1.7	1.14	1.47	0.94	1.27	1.53	0.91	0.97	0.81	1.18	1	good	30	6.05	P0388093A	not competed		not competed
AP1G1	O43747	n/d	FALSE	7	Jurkat lysate		91722	3	3	4	1.38	1.14	1.04	1.37	0.97	1.86	1.31	1.22	1.21	1	good	30	6.17	P0388083A	not competed		91722	3	3	4	1.4	1.46	1.12	1.52	1.59	0.87	1.35	0.98	1.41	1	good	30	5.98	P0388093A	not competed		not competed
AP1M1	Q9BXS5	n/d	FALSE	7	Jurkat lysate		49840	3	3	12.8	0.37	0.33	0.33	0.5	0.6	1.07	0.86	0.97	1.12	1	weak	0.12	6.36	P0388083A	6.92		49840	4	4	14.4	0.75	0.89	0.63	0.76	0.95	0.94	0.94	0.94	1.14	1	weak	30	6.36	P0388093A	not competed		not competed
AP2A1	O95782	n/d	FALSE	7	Jurkat lysate																						107545	3	3	6.4	1.02	1.17	0.77	1.09	1.22	0.95	0.87	0.82	1.3	1	good	30		P0388093A	not competed		not competed
AP2A2	O94973	n/d	FALSE	7	Jurkat lysate		103959	3	3	9.4	0.93	1.35	0.93	1.21	0.78	1.38	1.22	0.8	0.99	1	good	30	5.86	P0388083A	not competed		103959	2	2	2.6	0.9	1.53	0.88	1.38	1.34	0.72	0.83	0.8	1.29	1	weak	30		P0388093A	not competed		not competed
AP2B1	P63010	n/d	FALSE	7	Jurkat lysate		105691	2	2	5.7	1.27	1.05	0.98	1.37	0.84	1.69	1.06	0.86	1.15	1	good	30	6.56	P0388083A	not competed		105691	3	3	9.8	1.12	1.71	1.11	1.45	1.59	0.84	1.03	0.75	1.51	1	weak	30	5.95	P0388093A	not competed		not competed
AP2M1	Q96CW1	n/d	FALSE	7	Jurkat lysate		49654	5	5	12	1.01	0.9	0.91	0.98	0.81	1.09	1.01	0.96	1	1	good	30	6.54	P0388083A	not competed		49654	9	10	19.3	0.87	1.09	0.81	1.12	1.06	0.89	1.01	0.8	1.26	1	good	30	6.51	P0388093A	not competed		not competed
AP2S1	P53680	n/d	FALSE	7	Jurkat lysate		17017	2	2	12.7	0.82	0.75	0.85	0.96	0.84	1.21	0.98	0.91	0.88	1	good	30	6.32	P0388083A	not competed		17017	3	3	19.7	0.96	1.28	0.85	1.24	1.38	1.08	0.99	0.87	1.27	1	good	30	6.3	P0388093A	not competed		not competed
AP3B1	O00203	n/d	FALSE	7	Jurkat lysate		121319	6	6	6.1	1.08	1.03	1.04	1.09	1.11	1.23	1.28	1.07	1.08	1	good	30	6.45	P0388083A	not competed		121319	5	5	4.8	0.92	0.95	0.87	0.97	1.04	0.82	1.14	0.78	0.96	1	good	30	6.27	P0388093A	not competed		not competed
AP3D1	O14617	n/d	FALSE	7	Jurkat lysate		136649	4	4	6.2	0.96	0.88	0.87	1.03	0.88	1.01	1.02	0.97	0.97	1	good	30	6.31	P0388083A	not competed		136649	3	3	2.2	0.86	1.02	0.85	1.11	1.27	0.95	1.04	1.07	1.14	1	good	30	6.3	P0388093A	not competed		not competed
AP3S1	Q92572	n/d	FALSE	7	Jurkat lysate		21732	3	3	14	1.01	0.98	1.09	1.02	1.04	0.88	0.93	0.98	0.96	1	good	30	6.42	P0388083A	not competed		21732	3	3	11.9	1.31	1.12	1.31	1.14	1.17	1.16	1.21	1.08	1.11	1	good	30	6.47	P0388093A	not competed		not competed
APEH	P13798	PROTEASE	FALSE	7	Jurkat lysate		81224	13	13	23.5	0.94	0.87	0.78	0.91	0.89	1.14	1.01	0.95	0.93	1	good	30	7.12	P0388083A	not competed		81224	12	12	18.9	0.92	1.17	0.83	1.03	1.12	0.94	1.05	0.83	1.15	1	good	30	7.1	P0388093A	not competed		not competed
APEX1	P27695	n/d	FALSE	7	Jurkat lysate		35554	4	4	23.3	1.57	0.96	0.89	1.77	0.68	3.04	1.51	0.72	0.81	1	weak	30	6.44	P0388083A	not competed		35554	7	7	30.5	1.47	3.01	1.51	2.57	3.08	1.06	1.1	0.66	2.02	1	n.d.		6.57	P0388093A			not competed
APIP	Q96GX9	n/d	FALSE	7	Jurkat lysate		27125	2	2	12.8	0.98	1.11	0.92	1.07	1	1.44	1.12	0.97	0.86	1	good	30	6.46	P0388083A	not competed		27125	4	4	21.1	0.94	1.21	0.87	1.09	1.1	0.89	0.99	0.8	1.27	1	good	30	6.21	P0388093A	not competed		not competed
APOBEC3D	Q96AK3	n/d	FALSE	7	Jurkat lysate																						46598	2	2	7.5	1.11	1.22	1.26	1.44	1.18	1.02	1.33	1.26	0.95	1	good	30	6.2	P0388093A	not competed		not competed
APOBEC3G	Q9HC16	n/d	FALSE	7	Jurkat lysate																						46407	4	4	13.3	0.81	0.9	0.83	1	0.85	0.92	1.26	0.88	1.11	1	good	30	6.33	P0388093A	not competed		not competed
APOL2	Q9BQE5	n/d	FALSE	7	Jurkat lysate		37092	2	2	6.5	1	1.07	0.92	1.21	0.96	1.13	1.17	0.97	0.94	1	good	30	5.79	P0388083A	not competed																						not competed
APPL1	Q9UKG1	n/d	FALSE	7	Jurkat lysate																						79663	2	2	5.2	0.7	1.05	0.92	1.06	1.13	0.94	0.98	0.83	1.04	1	weak	30	5.99	P0388093A	not competed		not competed
APRT	P07741	n/d	FALSE	7	Jurkat lysate		19608	3	3	13.3	1.9	1.35	1.16	2.03	0.82	3.15	1.29	0.82	0.88	1	good	30	6.76	P0388083A	not competed		19608	2	2	9.4	1.59	2.99	1.45	2.21	2.63	0.8	0.87	0.8	1.79	1	n.d.		6.63	P0388093A			not competed
AQR	O60306	n/d	FALSE	7	Jurkat lysate		171293	21	21	16.5	1.12	1.03	1.06	1.02	1.06	1.03	1.08	1	1.02	1	good	30	7.24	P0388083A	not competed		171293	25	25	19.1	1.16	1.07	1.04	1.1	1.07	1.02	1.13	1	1.14	1	good	30	7.09	P0388093A	not competed		not competed
ARCN1	P48444	n/d	FALSE	7	Jurkat lysate		57210	5	5	12.5	0.98	1.05	0.89	1.05	0.86	1.3	1.01	0.98	0.93	1	good	30	6.82	P0388083A	not competed		57210	2	2	4.5	0.89	1.18	0.86	0.98	1.22	0.74	0.87	0.72	1.21	1	weak	30	6.54	P0388093A	not competed		not competed
ARF3	P61204	n/d	FALSE	7	Jurkat lysate		20601	2	2	32	2.77	1.78	1.45	3.44	0.85	5.66	1.8	0.54	0.88	1	n.d.		6.72	P0388083A			20601	2	2	43.6	2.1	4.29	2.06	3.62	4.01	1.05	0.88	0.6	2.39	1	n.d.		6.74	P0388093A			not competed
ARFGEF1	Q9Y6D6	n/d	FALSE	7	Jurkat lysate																						208765	3	3	2.5	1.09	1.23	1.17	1.17	1.33	1.04	0.92	0.89	1.2	1	good	30	6.07	P0388093A	not competed		not competed
ARGLU1	Q9NWB6	n/d	FALSE	7	Jurkat lysate		33216	3	3	8.4	1.5	1.27	1.25	1.16	1.1	1.04	1.24	1.21	1.21	1	good	30	6.81	P0388083A	not competed		33216	6	6	16.5	1.02	0.87	0.8	0.92	0.79	0.85	1.32	0.76	1.05	1	good	30	6.78	P0388093A	not competed		not competed
ARHGAP17	Q68EM7	n/d	FALSE	7	Jurkat lysate		95436	2	2	3.6	0.94	1.04	1.03	1.15	1	1.51	1.09	1.18	1.11	1	good	30	6.16	P0388083A	not competed																						not competed
ARHGAP45	Q92619	n/d	FALSE	7	Jurkat lysate																						126495	3	3	2.4	0.98	1.26	1.15	1.24	1.23	1.02	1.07	0.83	1.25	1	good	30	6.31	P0388093A	not competed		not competed
ARHGDIA	P52565	n/d	FALSE	7	Jurkat lysate		23207	5	5	25	1.32	1.26	0.89	1.4	0.83	2.28	1.33	0.94	0.79	1	good	30	7.02	P0388083A	not competed																						not competed
ARHGDIB	P52566	n/d	FALSE	7	Jurkat lysate		22988	9	12	53.2	1.1	1.1	0.95	1.12	0.83	1.38	1.04	0.97	0.86	1	good	30	7.87	P0388083A	not competed		22988	12	15	64.2	1.05	1.56	1	1.3	1.58	0.82	1.02	0.69	1.27	1	weak	30	7.81	P0388093A	not competed		not competed
ARHGEF1	Q92888	n/d	FALSE	7	Jurkat lysate		104065	7	7	10.1	0.93	1.06	0.96	1.06	1.01	1.28	0.9	0.99	0.99	1	good	30	6.69	P0388083A	not competed		104065	5	5	7.6	1.17	1.23	1.23	1.26	1.36	1.11	1.03	1.12	1.35	1	good	30	6.44	P0388093A	not competed		not competed
ARHGEF2	Q92974	n/d	FALSE	7	Jurkat lysate		111541	9	9	10	1.14	1.09	1.08	1.19	1.03	1.51	1.08	1.01	0.97	1	good	30	6.52	P0388083A	not competed		111541	11	11	14.3	1.14	1.41	1.16	1.26	1.48	1.14	0.97	1.06	1.21	1	good	30	6.67	P0388093A	not competed		not competed
ARHGEF6	Q15052	n/d	FALSE	7	Jurkat lysate																						87498	3	3	6.3	1.12	1.64	1.07	1.36	1.7	0.97	0.93	0.86	1.38	1	good	30	6.14	P0388093A	not competed		not competed
ARHGEF7	Q14155	n/d	FALSE	7	Jurkat lysate																						82570	2	2	3.4	0.94	1.06	1.01	1.18	1.19	0.99	0.9	0.97	1.19	1	good	30	6.46	P0388093A	not competed		not competed
ARID1A	O14497	n/d	FALSE	7	Jurkat lysate		242042	12	12	7.8	1.05	1.13	1.12	1.1	1.08	1.13	0.97	1.05	1.04	1	good	30	7.08	P0388083A	not competed		242042	14	14	9.6	1.1	1.08	1.07	1.06	1.08	1.09	1.04	1.12	1.06	1	good	30	7.07	P0388093A	not competed		not competed
ARID1B	Q8NFD5	n/d	FALSE	7	Jurkat lysate		241461	2	2	0.8	1.17	1.04	1.42	1.04	1.43	1.39	1.29	1.14	1.22	1	good	30	6.01	P0388083A	not competed		241461	3	3	1.2	1.08	1.04	1.05	1.12	1.06	1.04	0.89	1.07	1.03	1	good	30	5.96	P0388093A	not competed		not competed
ARID2	Q68CP9	n/d	FALSE	7	Jurkat lysate		197389	2	2	1	0.92	0.92	1.05	1.05	0.98	0.96	0.91	0.98	0.96	1	good	30	6.69	P0388083A	not competed		197389	6	6	3.3	1.11	1.16	1.01	1	1.02	0.96	0.98	1.02	1.07	1	good	30	6.12	P0388093A	not competed		not competed
ARIH1	Q9Y4X5	n/d	FALSE	7	Jurkat lysate		64117	2	2	4.7	1.12	1.22	1.33	1.09	1.32	1.4	0.96	1.02	0.97	1	good	30	6.24	P0388083A	not competed		64117	3	3	7.4	1.05	1.08	1.02	1.09	1.22	1.03	0.89	1.08	1.02	1	good	30	6.36	P0388093A	not competed		not competed
ARL1	P40616	n/d	FALSE	7	Jurkat lysate		20417	2	2	12.7	1.05	1.05	0.92	1.13	0.94	1.4	0.9	1.02	1.03	1	good	30	7.06	P0388083A	not competed		20417	2	2	12.7	1.25	1.61	1.25	1.58	1.6	1.24	0.91	1.13	1.5	1	good	30	7	P0388093A	not competed		not competed
ARL8B	Q9NVJ2	n/d	FALSE	7	Jurkat lysate																						21539	2	2	12.9	0.79	1.25	0.77	1.21	1.57	0.88	1.05	0.94	1.34	1	good	30	6.41	P0388093A	not competed		not competed
ARPC1B	O15143	n/d	FALSE	7	Jurkat lysate		40949	6	6	23.9	1.19	1.07	0.88	1.32	0.84	1.74	1.25	0.87	0.83	1	good	30	6.8	P0388083A	not competed																						not competed
ARPC2	O15144	n/d	FALSE	7	Jurkat lysate		34333	6	6	17	1.18	0.98	0.77	1.28	0.76	1.89	1.14	0.96	0.91	1	good	30	7.09	P0388083A	not competed		34333	10	10	33	1.08	1.67	0.97	1.36	1.73	0.91	0.98	0.83	1.39	1	good	30	6.93	P0388093A	not competed		not competed
ARPC3	O15145	n/d	FALSE	7	Jurkat lysate		20546	2	2	10.7	1.26	1.1	0.87	1.41	0.89	2.17	1.18	0.88	0.86	1	good	30	6.61	P0388083A	not competed		20546	2	2	11.8	1	1.86	1.24	1.42	1.69	1	0.84	0.75	1.2	1	weak	30		P0388093A	not competed		not competed
ARPC4	P59998	n/d	FALSE	7	Jurkat lysate		21588	3	3	11.9	1.18	1.04	0.8	1.41	0.75	1.67	1.14	0.86	0.99	1	weak	30	6.39	P0388083A	not competed																						not competed
ASAH1	Q13510	PROTEASE	FALSE	7	Jurkat lysate		46503	2	2	5.1	0.77	0.79	0.67	0.72	0.89	1.01	0.75	0.94	0.84	1	weak	30	6.59	P0388083A	not competed																						not competed
ASF1A	Q9Y294	n/d	FALSE	7	Jurkat lysate		22968	3	3	22.1	0.91	0.74	0.92	0.95	0.69	1.14	0.88	0.98	0.93	1	weak	30	6.66	P0388083A	not competed		22968	3	3	22.1	0.83	1.04	0.93	0.98	1.05	0.73	0.97	0.96	1.13	1	weak	30	6.41	P0388093A	not competed		not competed
ASH2L	Q9UBL3	n/d	FALSE	7	Jurkat lysate		68722	6	6	8.3	0.88	0.91	0.9	0.95	0.98	1.06	0.91	1.04	0.98	1	good	30	6.64	P0388083A	not competed		68722	7	7	12.9	0.78	0.97	0.81	0.92	1.07	0.97	0.99	0.94	1.12	1	good	30	6.44	P0388093A	not competed		not competed
ASMTL	O95671	MT	FALSE	7	Jurkat lysate																						68856	2	2	2.4	0.9	1.48	0.9	1.37	1.41	1.03	0.86	0.92	1.48	1	good	30	6.26	P0388093A	not competed		not competed
ASNA1	O43681	n/d	FALSE	7	Jurkat lysate		38792	2	2	7.2	1.08	1.14	1.27	1.1	1.16	1.2	0.86	1.16	1.1	1	good	30	6.71	P0388083A	not competed		38792	2	2	6	1.14	1.19	1.17	1.12	1.24	0.92	0.74	0.88	1.25	1	weak	30	6.67	P0388093A	not competed		not competed
ATAD3A	Q9NVI7	n/d	FALSE	7	Jurkat lysate		66217	17	17	29.8	1.08	1.09	1.03	1.09	1.13	1.22	0.97	1.1	0.99	1	good	30	7.37	P0388083A	not competed		66217	20	20	31.2	1.01	1.09	0.98	1.07	1.22	1.06	0.91	1.03	1.19	1	good	30	7.06	P0388093A	not competed		not competed
ATG3	Q9NT62	n/d	FALSE	7	Jurkat lysate		35864	4	4	16.2	0.76	0.84	0.79	0.84	0.78	0.94	0.96	0.84	0.8	1	good	30	6.56	P0388083A	not competed		35864	3	3	12.1	0.85	0.98	0.87	0.95	1.05	0.81	0.82	0.89	1.01	1	good	30	6.29	P0388093A	not competed		not competed
ATL3	Q6DD88	n/d	FALSE	7	Jurkat lysate		60541	4	4	7.8	1.2	1.07	0.91	1.38	1.07	1.78	1.23	0.91	0.87	1	good	30	6.07	P0388083A	not competed		60541	4	4	10	1.1	1.69	1.21	1.47	1.61	1.08	1.14	0.95	1.41	1	good	30	6.09	P0388093A	not competed		not competed
ATP1A1	P05023	n/d	FALSE	7	Jurkat lysate		112999	9	9	9.7	1.48	1.19	1.15	1.71	0.97	2.39	1.12	0.91	1.08	1	good	30	6.7	P0388083A	not competed																						not competed
ATP1B3	P54709	n/d	FALSE	7	Jurkat lysate																						31512	2	2	5	0.74	1.06	0.79	1.02	1.18	0.92	0.81	0.87	1.19	1	weak	30	6.56	P0388093A	not competed		not competed
ATP2A2	P16615	n/d	FALSE	7	Jurkat lysate		114756	8	8	13.1	1.2	1.13	1.17	1.23	1.02	1.56	1.02	1.11	1.23	1	good	30	7	P0388083A	not competed		114756	13	13	20.1	1.26	1.46	1.19	1.3	1.47	1.02	0.99	1.01	1.35	1	good	30	7.13	P0388093A	not competed		not competed
ATP2A3	Q93084	n/d	FALSE	7	Jurkat lysate																						114129	2	2	2.4	0.89	1.18	1.08	1.25	1.42	0.9	0.97	0.94	1.27	1	good	30	5.93	P0388093A	not competed		not competed
ATP5F1A	P25705	n/d	FALSE	7	Jurkat lysate		59750	25	28	43	1.06	1.05	0.99	1.05	1.02	1.26	0.9	1.08	1.03	1	good	30	8.06	P0388083A	not competed		59750	22	30	39.2	1.03	1.21	1.07	1.13	1.24	1	0.92	1.02	1.2	1	good	30	7.96	P0388093A	not competed		not competed
ATP5F1B	P06576	n/d	FALSE	7	Jurkat lysate		56559	21	28	55	1.01	0.99	0.92	0.94	0.95	1.14	0.94	1.08	0.96	1	good	30	8.22	P0388083A	not competed		56559	21	27	56	0.97	1.17	0.99	1.08	1.2	0.91	0.98	0.94	1.21	1	good	30	8.14	P0388093A	not competed		not competed
ATP5F1C	P36542	n/d	FALSE	7	Jurkat lysate		32996	5	5	16.8	1.25	1.12	1.02	1.08	1.01	1.31	1.06	1.07	1.05	1	good	30	7.28	P0388083A	not competed		32996	5	5	19.1	1.14	1.46	0.95	1.16	1.22	0.9	1.02	0.87	1.24	1	good	30	7	P0388093A	not competed		not competed
ATP5F1D	P30049	n/d	FALSE	7	Jurkat lysate		17490	2	2	13.7	1.11	1.24	0.97	0.78	0.76	0.79	0.74	0.81	0.76	1	weak	30	6.9	P0388083A	not competed																						not competed
ATP5F1E	P56381	n/d	FALSE	7	Jurkat lysate		5780	2	2	37.3	0.98	1.1	0.88	0.76	0.72	0.71	0.75	0.82	0.83	1	weak	30	7.04	P0388083A	not competed																						not competed
ATP5IF1	Q9UII2	n/d	FALSE	7	Jurkat lysate		12249	2	2	6.6	1	1.17	1	0.9	1.14	0.74	0.94	1.02	0.95	1	weak	30	6.92	P0388083A	not competed																						not competed
ATP5MG	O75964	n/d	FALSE	7	Jurkat lysate		11428	2	2	23.3	1.11	0.87	0.84	1.08	0.82	1.33	1.25	0.79	0.85	1	good	30	6.44	P0388083A	not competed																						not competed
ATP5PB	P24539	n/d	FALSE	7	Jurkat lysate		28908	4	4	18	1.01	1.09	1.02	1.15	1.07	1.28	0.98	0.96	0.96	1	good	30	7.06	P0388083A	not competed		28908	4	4	23	0.97	1.32	1.16	1.29	1.41	1.24	0.87	0.97	1.16	1	good	30	6.95	P0388093A	not competed		not competed
ATP5PD	O75947	n/d	FALSE	7	Jurkat lysate																						18491	4	4	22.4	0.61	0.93	1.16	0.94	0.88	1.07	0.81	0.82	0.71	1	weak	30	6.8	P0388093A	not competed		not competed
ATP5PO	P48047	n/d	FALSE	7	Jurkat lysate		23277	5	5	29.6	1.09	0.98	0.97	1.16	1.05	1.44	0.97	1.14	1.1	1	good	30	7.13	P0388083A	not competed		23277	7	7	42.3	1	1.3	1.13	1.16	1.45	1.06	0.89	0.97	1.26	1	good	30	7.01	P0388093A	not competed		not competed
ATP6V0D1	P61421	n/d	FALSE	7	Jurkat lysate		40329	3	3	8.3	0.85	0.85	0.84	1.1	1.02	1.32	0.9	0.89	1.09	1	good	30	6.15	P0388083A	not competed		40329	2	2	4.6	0.74	0.94	0.75	1.04	1.06	0.87	1.08	1.01	1.09	1	weak	30	5.95	P0388093A	not competed		not competed
ATP6V1A	P38606	n/d	FALSE	7	Jurkat lysate		68303	16	16	28.7	0.94	0.93	0.84	1.04	0.9	1.26	1.03	0.91	0.97	1	good	30	6.92	P0388083A	not competed		68303	11	11	19.6	0.96	1.18	0.86	1.17	1.24	1.03	1.01	0.84	1.18	1	good	30	6.65	P0388093A	not competed		not competed
ATP6V1B2	P21281	n/d	FALSE	7	Jurkat lysate		56500	6	6	17.8	0.81	0.75	0.71	0.84	0.78	1.04	1.03	0.9	0.81	1	weak	30	6.98	P0388083A	not competed		56500	9	9	20.9	0.79	1.07	0.84	1.02	1.21	0.91	1.05	0.8	1.13	1	good	30	6.87	P0388093A	not competed		not competed
ATP6V1E1	P36543	n/d	FALSE	7	Jurkat lysate																						26145	3	3	11.5	0.87	1.37	0.94	1.2	1.52	0.94	0.92	0.88	1.28	1	good	30	6.45	P0388093A	not competed		not competed
ATP6V1H	Q9UI12	n/d	FALSE	7	Jurkat lysate		55882	3	3	8.9	1.07	0.96	0.98	1.14	0.99	1.39	1.04	1	0.93	1	good	30	6.4	P0388083A	not competed		55882	4	4	10.4	1.13	1.56	1.08	1.33	1.46	1.07	0.91	1.04	1.17	1	good	30	6.32	P0388093A	not competed		not competed
ATRX	P46100	n/d	FALSE	7	Jurkat lysate		282583	16	17	7.7	0.91	0.91	0.87	0.81	0.91	0.86	1.13	0.94	1.09	1	good	30	6.93	P0388083A	not competed		282583	13	13	6.2	0.82	0.72	0.68	0.83	0.76	0.83	1.16	0.8	0.95	1	weak	30	6.9	P0388093A	not competed		not competed
ATXN10	Q9UBB4	n/d	FALSE	7	Jurkat lysate		53488	4	4	8.2	1.1	1.07	0.93	1.2	0.82	1.6	0.96	0.97	1.1	1	good	30	6.58	P0388083A	not competed		53488	6	6	14.5	1.18	1.63	1.18	1.34	1.59	1	0.91	0.95	1.39	1	good	30	6.79	P0388093A	not competed		not competed
ATXN2L	Q8WWM7	n/d	FALSE	7	Jurkat lysate		115581	5	5	5.4	0.71	0.88	0.77	0.78	0.85	0.98	1.06	0.88	0.87	1	weak	30	6.08	P0388083A	not competed		115581	3	3	3.3	1.16	1.03	0.55	0.6	0.79	0.61	1.13	0.61	1.15	1	weak	30	6.39	P0388093A	not competed		not competed
AURKA	O14965	KINASE	TRUE	7	Jurkat lysate	5.85	45809	19	27	52.4	1	1.1	1.12	1.09	1.06	1.02	1.12	1	0.97	1	good	30	8.69	P0388083A	not competed		45809	20	27	55.3	0.87	0.82	0.92	0.93	0.9	1.05	0.96	0.97	0.88	1	good	30	8.52	P0388093A	not competed		not competed
AURKB	Q96GD4	KINASE	TRUE	7	Jurkat lysate	3.78	39466	17	33	60.5	0.85	1.04	1.13	1.08	1.1	1.02	1.08	1.03	0.98	1	good	30	8.8	P0388083A	not competed		39466	17	37	53.2	0.85	0.85	1.04	1.01	0.96	1.17	0.99	1.09	0.9	1	good	30	8.62	P0388093A	not competed		not competed
AZI2	Q9H6S1	n/d	FALSE	7	Jurkat lysate		44934	16	19	34.2	1.12	1.18	1.22	1.15	1.19	1.03	1.05	1.06	1	1	good	30	7.58	P0388083A	not competed		44934	15	17	34.9	1.18	1.02	1.18	1.08	1.17	1.35	0.97	1.1	1.02	1	good	30	7.33	P0388093A	not competed		not competed
B2M	P61769	n/d	FALSE	7	Jurkat lysate																						13714	2	2	13.4	0.86	1.01	1.01	1.1	1.19	1.01	0.83	0.89	1.05	1	good	30	6.59	P0388093A	not competed		not competed
BABAM1	Q9NWV8	n/d	FALSE	7	Jurkat lysate		36560	2	2	8.2	1.05	1.03	1.11	0.94	1.05	0.96	1.05	1.03	1.11	1	good	30	6.59	P0388083A	not competed		36560	2	2	12.8	0.93	0.98	0.87	0.9	1.05	0.95	0.93	1.06	1.1	1	good	30	6.53	P0388093A	not competed		not competed
BABAM2	Q9NXR7	n/d	FALSE	7	Jurkat lysate		46974	2	2	6.5	0.86	0.98	0.97	1.11	1.75	0.94	0.85	1.07	0.98	1	good	30	5.97	P0388083A	not competed		46974	2	2	5	1	0.91	0.83	0.9	1.15	0.86	1.08	0.95	1.11	1	good	30	6.12	P0388093A	not competed		not competed
BAG2	O95816	n/d	FALSE	7	Jurkat lysate		23772	4	4	23.7	1	0.92	0.94	0.87	0.97	1.01	0.84	1	1.04	1	good	30	6.64	P0388083A	not competed		23772	8	8	47.4	1.1	1.05	0.95	1.01	1.08	1.02	1.02	1.01	1.14	1	good	30	6.83	P0388093A	not competed		not competed
BAG6	P46379	n/d	FALSE	7	Jurkat lysate		122341	4	4	4	0.88	0.98	0.93	0.85	0.92	0.97	0.98	0.91	0.95	1	good	30	6.37	P0388083A	not competed		122341	4	4	4.2	0.82	0.89	0.91	0.91	1.07	0.97	1.04	0.8	1.02	1	good	30	6.42	P0388093A	not competed		not competed
BANF1	O75531	n/d	FALSE	7	Jurkat lysate		10058	8	8	71.9	1.28	1.2	1.11	1.06	1.05	0.88	1.13	0.79	0.82	1	good	30	7.74	P0388083A	not competed																						not competed
BAZ1A	Q9NRL2	BROMO	FALSE	7	Jurkat lysate		178700	4	4	2.7	0.76	1.06	1.1	0.92	1.04	1.03	1.05	1.03	1	1	good	30	6.03	P0388083A	not competed		178700	6	6	4.9	0.92	1.08	1.02	0.89	0.94	1	1.06	1	0.92	1	good	30	6.14	P0388093A	not competed		not competed
BAZ1B	Q9UIG0	BROMO	FALSE	7	Jurkat lysate		170901	3	3	2.4	0.97	0.95	1.14	0.88	1.13	1	1.18	0.88	1.1	1	good	30	6.25	P0388083A	not competed		170901	3	3	2.1	0.84	0.84	0.78	0.84	0.9	0.93	1.14	1	0.96	1	good	30	6.18	P0388093A	not competed		not competed
BAZ2A	Q9UIF9	BROMO	FALSE	7	Jurkat lysate		211195	11	11	7.5	1.02	0.97	0.95	0.79	1.01	0.92	1.04	0.99	1.01	1	good	30	6.93	P0388083A	not competed		211195	11	11	7.7	0.94	0.82	0.77	0.84	0.82	0.89	1.17	0.81	0.98	1	good	30	6.65	P0388093A	not competed		not competed
BCAS2	O75934	n/d	FALSE	7	Jurkat lysate		26131	3	3	18.2	1.1	1.05	1.06	1.04	1.2	1.16	1.02	1.09	1.04	1	good	30	6.71	P0388083A	not competed		26131	3	3	16.4	0.82	0.81	0.98	0.94	0.92	1.07	0.87	0.88	0.89	1	good	30	6.42	P0388093A	not competed		not competed
BCAT1	P54687	n/d	FALSE	7	Jurkat lysate		44131	4	4	12.2	0.84	0.86	0.73	0.87	0.83	1.21	1.01	0.92	0.92	1	weak	30	6.66	P0388083A	not competed																						not competed
BCCIP	Q9P287	n/d	FALSE	7	Jurkat lysate		36214	4	4	14.6	0.72	0.72	0.77	0.87	0.89	1.16	1	0.99	1.01	1	weak	30	6.48	P0388083A	not competed																						not competed
BCKDHA	P12694	OXIDOREDUCTASE	FALSE	7	Jurkat lysate		50470	3	3	6.5	0.82	0.94	0.8	1.1	1.09	1.07	0.89	0.94	0.89	1	good	30	5.85	P0388083A	not competed		50470	4	4	13	0.9	1.09	0.92	1.02	1.21	0.82	1.02	0.97	1.07	1	good	30	6.37	P0388093A	not competed		not competed
BCKDHB	P21953	OXIDOREDUCTASE	FALSE	7	Jurkat lysate		43122	2	2	9.9	0.87	0.98	0.7	0.84	0.85	1	1.04	0.98	1.13	1	weak	30	6.22	P0388083A	not competed																						not competed
BCL11B	Q9C0K0	n/d	FALSE	7	Jurkat lysate		95518	2	2	1.7	0.73	0.74	0.84	0.85	1.04	1.08	0.93	1.05	1.1	1	weak	30	6.79	P0388083A	not competed																						not competed
BCL2L2	Q92843	n/d	FALSE	7	Jurkat lysate																						37170	6	6		0.68	0.71	0.77	0.82	0.9	0.92	0.88	1.1	1.02	1	weak	30	6.97	P0388093A	not competed		not competed
BCLAF1	Q9NYF8	n/d	FALSE	7	Jurkat lysate		106121	7	7	8.5	0.97	0.77	0.8	0.77	0.84	0.75	1.14	0.98	1.09	1	weak	30	7.13	P0388083A	not competed																						not competed
BDH1	Q02338	OXIDOREDUCTASE	FALSE	7	Jurkat lysate		38157	4	4	11.4	0.91	0.9	1.02	1	1.02	1.28	1.03	1.08	0.95	1	good	30	6.57	P0388083A	not competed		38157	4	4	10.2	1.14	1.11	1.14	1.23	1.24	1.1	0.99	1.21	1.17	1	good	30	6.21	P0388093A	not competed		not competed
BECN1	Q14457	n/d	FALSE	7	Jurkat lysate		51896	3	3	8.7	1.04	1.08	0.9	0.93	1.24	1.05	0.93	1.11	1.09	1	good	30	6.62	P0388083A	not competed		51896	3	3	6.4	0.95	0.98	1.02	0.96	1	1.04	1.14	1.05	1.15	1	good	30	6.85	P0388093A	not competed		not competed
BLK	P51451	KINASE	TRUE	7	Jurkat lysate	3.99	57706	14	14	23.2	0.05	0.05	0.05	0.05	0.08	0.4	0.85	0.96	1.01	1	good	0.01	7.21	P0388083A	8.19	8.79	57706	14	14	26.3	0.03	0.04	0.04	0.04	0.08	0.44	0.8	1.02	0.9	1	good	0.01	7.12	P0388093A	8.17	8.77	8.78
BLMH	Q13867	PROTEASE	FALSE	7	Jurkat lysate		52562	11	11	32.1	0.96	0.99	0.92	1	0.98	1.16	1.05	1.06	0.94	1	good	30	7.24	P0388083A	not competed		52562	10	10	30.8	0.91	1.04	0.84	1	1	0.89	1	0.84	1.09	1	good	30	7.13	P0388093A	not competed		not competed
BMP2K	Q9NSY1	KINASE	TRUE	7	Jurkat lysate	4.15	129170	23	34	19.4	0.79	0.93	0.94	0.92	1.02	0.95	0.93	0.93	0.92	1	good	30	8.4	P0388083A	not competed		129170	24	39	20.4	0.87	0.82	0.98	0.94	0.95	1.1	0.93	1.04	0.94	1	good	30	8.33	P0388093A	not competed		not competed
BMPR1A	P36894	KINASE	TRUE	7	Jurkat lysate	3.84	60197	8	8	17.5	0.96	1.12	1.16	1.04	1.16	1	1.08	1.07	1.01	1	good	30	6.97	P0388083A	not competed		60197	4	4	13.5	1.06	1.01	1.11	0.99	0.99	1.17	1.07	1.12	0.93	1	good	30	6.59	P0388093A	not competed		not competed
BMPR2	Q13873	KINASE	TRUE	7	Jurkat lysate	1.32	115200	4	4	5.4	0.91	1.05	1.22	0.89	1.19	0.97	1.06	0.89	1	1	good	30	6.24	P0388083A	not competed		115200	4	4	3.6	0.98	0.97	0.97	0.97	1.1	0.96	0.82	0.96	1	1	good	30	6.24	P0388093A	not competed		not competed
BMS1	Q14692	n/d	FALSE	7	Jurkat lysate		145805	13	13	12.4	1.34	1.15	1.02	0.84	1.03	0.87	1.19	0.99	1.09	1	good	30	7.06	P0388083A	not competed		145805	14	14	10.8	0.98	0.85	0.68	0.87	0.72	0.88	1.31	0.86	1.02	1	weak	30	7.1	P0388093A	not competed		not competed
BOP1	Q14137	n/d	FALSE	7	Jurkat lysate		83629	6	6	11.3	1.02	1	1.04	0.91	1.03	0.97	1.15	0.98	1.04	1	good	30	6.62	P0388083A	not competed		83629	6	6	9.7	1.09	0.95	0.78	0.98	0.89	0.89	1.26	0.84	1	1	good	30	6.69	P0388093A	not competed		not competed
BPNT1	O95861	n/d	FALSE	7	Jurkat lysate																						35744	2	2	7.1	1.69	2.82	1.67	2.75	2.83	0.84	0.93	0.68	2.01	1	n.d.			P0388093A			not competed
BPTF	Q12830	BROMO	FALSE	7	Jurkat lysate																						338259	4	4	1.9	0.93	0.88	1	0.95	1.11	1.07	1.1	1.12	1.15	1	good	30	5.85	P0388093A	not competed		not competed
BRAF	P15056	KINASE	TRUE	7	Jurkat lysate	1.5	84436	11	11	24.4	0.29	0.58	0.89	0.82	1.1	0.93	0.81	1.07	0.95	1	good	5.2	7.67	P0388083A	5.28	5.46	84436	9	9	22.2	0.3	0.5	0.89	0.78	1.02	1.12	0.81	1.25	1	1	weak	4.3	7.49	P0388093A	5.37	5.54	5.5
BRCC3	P46736	PROTEASE	FALSE	7	Jurkat lysate		33149	6	6	28.8	0.89	0.9	1.01	0.87	1.06	1.05	0.91	1.07	0.96	1	good	30	6.61	P0388083A	not competed		33149	7	7	26.6	1.05	0.94	0.85	0.94	0.96	0.96	1.02	1.04	1.07	1	good	30	6.24	P0388093A	not competed		not competed
BRD2	P25440	KINASE, BROMO	FALSE	7	Jurkat lysate	1.71	92032	4	4	6	0.88	0.79	0.96	0.81	0.95	0.84	1.12	0.94	1.05	1	good	30	6.55	P0388083A	not competed																						not competed
BRD4	O60885	KINASE, BROMO	FALSE	7	Jurkat lysate		152217	6	6	7.4	0.81	0.71	0.69	0.7	0.78	0.73	1.02	0.91	1.15	1	weak	30	7.16	P0388083A	not competed																						not competed
BRD7	Q9NPI1	BROMO	FALSE	7	Jurkat lysate																						74266	3	3	7.8	0.94	1.03	0.91	0.93	1.07	0.83	0.92	1.05	0.97	1	good	30	6.09	P0388093A	not competed		not competed
BSG	P35613	n/d	FALSE	7	Jurkat lysate		42200	3	3	8.8	0.9	0.82	0.78	0.85	0.87	0.99	0.93	0.96	1.07	1	good	30	6.37	P0388083A	not competed		42200	4	4	14.3	0.81	0.96	0.79	0.93	0.91	0.83	0.86	0.95	0.93	1	good	30	5.99	P0388093A	not competed		not competed
BTF3	P20290	n/d	FALSE	7	Jurkat lysate		22168	7	8	39.8	0.82	1.07	1.06	0.84	0.96	0.86	1.01	0.87	0.9	1	good	30	7.83	P0388083A	not competed		22168	7	8	36.9	0.8	0.8	0.96	0.94	0.85	1.1	0.96	0.88	0.87	1	good	30	7.56	P0388093A	not competed		not competed
BTF3L4	Q96K17	n/d	FALSE	7	Jurkat lysate		17270	4	4	30.4	0.9	1.18	1.08	0.99	1.07	1.03	1.08	0.86	0.87	1	good	30	7.22	P0388083A	not competed		17270	3	3	18.4	0.74	0.81	0.95	0.95	0.86	1.06	0.78	0.85	0.72	1	weak	30	6.95	P0388093A	not competed		not competed
BUB1	O43683	KINASE	TRUE	7	Jurkat lysate	3.37	122374	12	13	13.2	0.87	0.99	1.03	0.95	1.06	0.94	0.96	0.97	1.04	1	good	30	7.99	P0388083A	not competed		122374	13	13	13.2	0.92	0.8	1.02	0.93	0.86	1.09	1.05	1.18	0.91	1	good	30	7.47	P0388093A	not competed		not competed
BUB3	O43684	n/d	FALSE	7	Jurkat lysate		37154	2	2	9.1	1.71	1.24	1.1	2.04	1.15	2.82	1.44	0.85	1	1	good	30	6.62	P0388083A	not competed		37154	3	3	18.9	1.4	2.79	1.49	2.22	2.63	0.93	0.92	0.91	1.68	1	n.d.		6.31	P0388093A			not competed
BUD13	Q9BRD0	n/d	FALSE	7	Jurkat lysate		70520	2	2	2.4	0.95	1.19	1	0.88	0.93	0.98	0.94	0.85	0.74	1	weak	30	6.64	P0388083A	not competed		70520	2	2	2.4	0.75	0.76	0.88	0.84	0.72	1.12	0.86	0.82	0.74	1	weak	30	6.44	P0388093A	not competed		not competed
BUD31	P41223	n/d	FALSE	7	Jurkat lysate		17000	2	2	13.9	0.77	0.9	0.9	0.89	1.06	0.95	0.88	0.9	0.91	1	good	30	6.85	P0388083A	not competed		17000	2	2	13.9	1.24	1.07	1.06	1.16	1.17	1.16	1.01	1.14	1.11	1	good	30	6.54	P0388093A	not competed		not competed
BZW1	Q7L1Q6	n/d	FALSE	7	Jurkat lysate		51281	5	5	11	1.02	1.03	1.03	1.16	0.93	1.5	0.92	0.89	1.02	1	good	30	6.34	P0388083A	not competed		51281	6	6	14.3	1.18	1.66	1.2	1.58	1.67	0.98	1.13	1.05	1.51	1	good	30	6.53	P0388093A	not competed		not competed
BZW2	Q9Y6E2	n/d	FALSE	7	Jurkat lysate		48162	3	3	10.5	0.78	0.82	0.79	0.96	0.74	1.45	1.15	1	0.89	1	weak	30	6.03	P0388083A	not competed																						not competed
C12orf10	Q9HB07	n/d	FALSE	7	Jurkat lysate																						42449	2	2	6.9	0.77	1.2	1.13	1.13	1.57	0.92	0.81	0.91	1.42	1	good	30	5.77	P0388093A	not competed		not competed
C18orf25	Q96B23	n/d	FALSE	7	Jurkat lysate		36977	4	5	11.4	0.62	1	1.2	0.78	1.22	0.94	0.73	1.03	0.96	1	weak	30	7.13	P0388083A	not competed		36977	3	3	8.7	0.73	0.74	1.15	0.74	1.15	1.17	0.8	1.22	1.06	1	weak	30	6.77	P0388093A	not competed		not competed
C1orf123	Q9NWV4	n/d	FALSE	7	Jurkat lysate		18048	2	2	5	1.06	1.2	0.86	1.4	0.78	2.01	1.35	0.85	0.8	1	good	30	6.23	P0388083A	not competed																						not competed
C1QBP	Q07021	n/d	FALSE	7	Jurkat lysate		31362	4	7	23.4	0.82	0.93	0.9	0.84	0.85	0.82	0.92	0.93	0.87	1	good	30	7.85	P0388083A	not competed		31362	4	7	25.2	0.83	0.85	0.87	0.84	0.85	0.95	0.98	0.91	0.97	1	good	30	7.7	P0388093A	not competed		not competed
C2CD5	Q86YS7	n/d	FALSE	7	Jurkat lysate		110446	27	28	31.7	0.79	0.94	1.02	0.85	1.04	0.99	0.89	1.03	1.04	1	good	30	7.7	P0388083A	not competed		110446	25	25	29.4	0.78	0.79	0.94	0.82	0.94	0.96	0.78	1.14	1	1	good	30	7.51	P0388093A	not competed		not competed
CAB39	Q9Y376	n/d	FALSE	7	Jurkat lysate		39869	8	8	24	1.06	1.15	1.13	1.13	1.15	1.22	0.96	1.14	1.08	1	good	30	7.27	P0388083A	not competed		39869	10	10	24.6	0.93	1.07	1.03	1.16	1.19	1.1	0.88	1.12	1.09	1	good	30	7.11	P0388093A	not competed		not competed
CABLES2	Q9BTV7	n/d	FALSE	7	Jurkat lysate		52235	3	3	6.1	0.7	0.84	0.93	0.91	0.96	0.94	0.8	0.94	1.06	1	weak	30	7.11	P0388083A	not competed		52235	3	3	6.1	0.74	0.8	0.94	0.96	1.05	0.99	0.88	1.06	1.16	1	weak	30	7.05	P0388093A	not competed		not competed
CACYBP	Q9HB71	n/d	FALSE	7	Jurkat lysate		26210	8	9	43	1.08	1.05	0.84	1.08	0.88	1.38	1.05	0.92	0.91	1	good	30	7.72	P0388083A	not competed		26210	11	12	55.3	0.98	1.41	0.87	1.24	1.28	0.81	1.14	0.73	1.24	1	weak	30	7.61	P0388093A	not competed		not competed
CAD	P27708	n/d	FALSE	7	Jurkat lysate		242981	53	55	31	0.96	1	1	0.97	1.03	1.16	0.89	1.05	1.03	1	good	30	7.76	P0388083A	not competed		242981	51	52	27.1	1.01	1.06	1.03	1.01	1.11	1.01	0.94	1.06	1.17	1	good	30	7.65	P0388093A	not competed		not competed
CALCOCO2	Q13137	n/d	FALSE	7	Jurkat lysate		55188	13	13	26.9	1.01	1.07	1.1	1.03	1.11	0.95	1	0.99	1.03	1	good	30	7.27	P0388083A	not competed		55188	10	10	24.7	1.02	0.91	0.96	0.98	0.96	1.03	1.01	1.02	0.98	1	good	30	6.86	P0388093A	not competed		not competed
CALR	P27797	n/d	FALSE	7	Jurkat lysate																						48141	17	26	42	0.66	0.7	0.69	0.87	0.8	0.82	1.11	0.86	1.05	1	weak	30	8.1	P0388093A	not competed		not competed
CAMK1D	Q8IU85	KINASE	TRUE	7	Jurkat lysate	1.23	42913	4	4	11.2	0.77	1.03	0.98	0.82	1.03	0.95	0.73	1.02	1	1	weak	30	6.88	P0388083A	not competed		42913	8	8	25.2	0.96	0.93	1.18	0.88	1.12	1.12	0.81	1.1	1.13	1	good	30	7.18	P0388093A	not competed		not competed
CAMK2D	Q13557	KINASE	TRUE	7	Jurkat lysate	7.06	59151	14	14	40.7	0.72	0.84	0.86	0.78	0.94	0.88	0.85	0.93	0.92	1	weak	30	7.41	P0388083A	not competed																						not competed
CAMK4	Q16566	KINASE	TRUE	7	Jurkat lysate	1.26	51925	2	2	5.3	0.96	0.9	0.9	1.02	0.95	1.35	0.91	0.92	0.95	1	good	30	6.56	P0388083A	not competed		51925	4	4	7	1.04	1.32	0.93	1.26	1.53	1.12	0.89	1.06	1.24	1	good	30	6.25	P0388093A	not competed		not competed
CAMKK1	Q8N5S9	KINASE	TRUE	7	Jurkat lysate	1.31	55735	4	4	8.1	0.61	0.72	0.95	0.93	1.09	1.11	0.87	1.14	1.06	1	weak	30	6.34	P0388083A	not competed																						not competed
CAMKK2	Q96RR4	KINASE	TRUE	7	Jurkat lysate	2.89	64745	18	22	31.3	0.58	0.7	0.84	0.83	0.97	0.93	0.94	1.01	0.92	1	weak	15	8.01	P0388083A	4.82	5.28																					5.28
CAND1	Q86VP6	n/d	FALSE	7	Jurkat lysate		136374	24	24	21.1	1.41	1.23	1.14	1.64	1.01	2.16	1.16	0.96	1.06	1	good	30	7.17	P0388083A	not competed																						not competed
CANX	P27824	n/d	FALSE	7	Jurkat lysate		71502	20	20	37.8	0.96	0.97	1.07	0.94	1	1.13	0.93	1.07	1.08	1	good	30	7.46	P0388083A	not competed		71502	15	15	29.2	1.07	1.09	1.13	1.15	1.13	1	0.9	1.15	1.29	1	good	30	7.29	P0388093A	not competed		not competed
CAP1	Q01518	n/d	FALSE	7	Jurkat lysate		51901	11	11	23.6	1	0.98	0.84	1.05	0.91	1.19	1.05	1.02	0.98	1	good	30	7.58	P0388083A	not competed		51901	11	11	22.5	0.91	1.14	0.87	1.1	1.23	0.89	1.04	0.84	1.18	1	good	30	7.39	P0388093A	not competed		not competed
CAPG	P40121	n/d	FALSE	7	Jurkat lysate																						38498	4	4	13.2	1.66	3.93	2.03	3.68	3.96	1.07	1.06	0.61	2.4	1	n.d.		6.73	P0388093A			not competed
CAPN1	P07384	PROTEASE	FALSE	7	Jurkat lysate		81889	10	10	14.8	1.07	1.07	1.06	1.21	0.97	1.6	0.85	1.01	1.02	1	good	30	7.06	P0388083A	not competed		81889	11	11	14.3	1.19	1.44	1.16	1.33	1.5	1.09	0.9	0.97	1.35	1	good	30	6.91	P0388093A	not competed		not competed
CAPRIN1	Q14444	n/d	FALSE	7	Jurkat lysate		78365	8	8	11.4	0.76	0.81	0.91	0.77	0.94	0.9	0.8	1.15	0.99	1	good	30	7.08	P0388083A	not competed		78365	6	6	9	0.82	0.77	0.84	0.82	0.88	0.87	0.85	0.97	1.09	1	good	30	6.85	P0388093A	not competed		not competed
CAPZA1	P52907	n/d	FALSE	7	Jurkat lysate		32922	9	10	59.4	0.94	0.93	0.72	0.88	0.83	1.09	1.03	0.9	0.84	1	weak	30	7.65	P0388083A	not competed		32922	7	7	49	0.9	1.18	0.73	0.99	1.16	0.77	1.08	0.73	1.11	1	weak	30	7.35	P0388093A	not competed		not competed
CAPZA2	P47755	n/d	FALSE	7	Jurkat lysate		32949	3	3	18.9	0.98	0.93	0.74	0.95	0.83	1.23	1.06	0.93	0.89	1	weak	30	6.71	P0388083A	not competed		32949	5	5	29.7	0.8	1.1	0.77	1.05	1.18	0.83	1.03	0.77	1.12	1	good	30	6.63	P0388093A	not competed		not competed
CAPZB	P47756	n/d	FALSE	7	Jurkat lysate		30628	12	12	37.2	0.93	0.95	0.75	0.88	0.83	1.11	1	0.94	0.9	1	weak	30	7.63	P0388083A	not competed		30628	9	10	28.9	0.84	1.1	0.74	0.91	1.13	0.77	1	0.71	1.06	1	weak	30	7.51	P0388093A	not competed		not competed
CARM1	Q86X55	MT	FALSE	7	Jurkat lysate		65853	2	2	5.4	1.31	0.89	0.87	1.53	0.97	1.86	1.17	0.97	0.98	1	good	30	6.18	P0388083A	not competed		65853	3	3	4.9	1.08	1.54	1.04	1.38	1.41	1	0.94	0.82	1.29	1	good	30	6.01	P0388093A	not competed		not competed
CARMIL2	Q6F5E8	n/d	FALSE	7	Jurkat lysate		154687	7	7	5.6	0.78	0.74	0.83	0.83	0.86	0.93	1	0.98	0.98	1	weak	30	6.75	P0388083A	not competed		154687	3	3	2.5	0.97	0.78	0.95	0.83	0.89	0.87	1.13	0.93	0.99	1	good	30	6.42	P0388093A	not competed		not competed
CARS	P49589	n/d	FALSE	7	Jurkat lysate																						94636	6	6	11.1	0.96	1.54	1.01	1.37	1.68	0.97	0.86	0.79	1.34	1	good	30	6.36	P0388093A	not competed		not competed
CASC3	O15234	n/d	FALSE	7	Jurkat lysate		76277	4	4	5.1	1.02	0.82	0.98	0.8	0.92	0.79	1.09	0.95	1.1	1	good	30	6.88	P0388083A	not competed																						not competed
CAT	P04040	OXIDOREDUCTASE	FALSE	7	Jurkat lysate		59755	8	8	23.5	1.04	1.01	0.99	1.28	1.07	1.58	1.21	1.09	0.94	1	good	30	6.78	P0388083A	not competed		59755	7	7	14.2	0.88	1.22	0.9	1.13	1.44	0.88	1.03	0.83	1.17	1	good	30	6.65	P0388093A	not competed		not competed
CBFB	Q13951	n/d	FALSE	7	Jurkat lysate																						21991	2	2	7.7	0.89	1.37	1	1.34	1.51	0.94	0.96	0.96	1.41	1	good	30	6.33	P0388093A	not competed		not competed
CBX1	P83916	n/d	FALSE	7	Jurkat lysate																						21418	5	5	26.5	0.8	0.74	0.74	0.87	0.76	0.9	1.13	0.93	0.99	1	weak	30	7.07	P0388093A	not competed		not competed
CBX3	Q13185	n/d	FALSE	7	Jurkat lysate		20811	4	4	25.7	0.82	0.72	0.73	0.71	0.81	0.81	0.95	0.83	0.98	1	weak	30	7.15	P0388083A	not competed																						not competed
CBX5	P45973	n/d	FALSE	7	Jurkat lysate		22225	8	8	43.5	0.86	0.67	0.69	0.67	0.72	0.67	1.09	0.89	1.1	1	weak	30	7.23	P0388083A	not competed																						not competed
CCAR1	Q8IX12	n/d	FALSE	7	Jurkat lysate																						132819	2	2	1.8	0.92	1.03	0.76	1.13	1.21	1.11	1.24	1.03	1.1	1	good	30	6.56	P0388093A	not competed		not competed
CCAR2	Q8N163	n/d	FALSE	7	Jurkat lysate		102900	20	20	25.5	1.09	1.14	1.13	1.06	1.12	1.19	0.91	1.11	1.04	1	good	30	7.35	P0388083A	not competed		102900	24	24	24.7	1.08	1.11	1.13	1.11	1.22	1.14	0.87	1.08	1.2	1	good	30	7.18	P0388093A	not competed		not competed
CCDC106	Q9BWC9	n/d	FALSE	7	Jurkat lysate		32032	6	6	16.4	0.79	1.12	1.2	1.02	1.33	1.1	0.87	1.08	1.08	1	good	30	6.65	P0388083A	not competed		32032	5	5	16.1	0.9	0.95	1.2	0.87	1.28	1.3	0.92	1.21	0.93	1	good	30	6.53	P0388093A	not competed		not competed
CCDC47	Q96A33	n/d	FALSE	7	Jurkat lysate		55873	8	8	20.3	0.82	0.9	0.95	0.89	0.95	1.09	0.91	1	0.99	1	good	30	6.98	P0388083A	not competed		55873	12	12	29.4	0.88	0.9	0.97	0.91	0.97	0.99	0.94	1.02	1.09	1	good	30	6.88	P0388093A	not competed		not competed
CCDC6	Q16204	n/d	FALSE	7	Jurkat lysate		53290	2	2	5.9	0.71	0.67	0.88	0.94	0.83	0.88	0.91	0.88	0.86	1	weak	30	5.82	P0388083A	not competed																						not competed
CCDC82	Q8N4S0	n/d	FALSE	7	Jurkat lysate		64001	2	2	4.4	0.98	0.93	0.93	0.88	0.98	0.85	1.32	0.98	1.04	1	good	30	6.26	P0388083A	not competed																						not competed
CCDC9	Q9Y3X0	n/d	FALSE	7	Jurkat lysate																						59702	2	2	3.6	0.73	0.66	0.74	0.84	0.9	0.93	1.09	0.87	0.99	1	weak	30	6.03	P0388093A	not competed		not competed
CCNA2	P20248	n/d	FALSE	7	Jurkat lysate		48550	9	10	22.5	0.89	1.08	1.03	0.97	1.18	1.03	1.02	1.08	1.05	1	good	30	7.64	P0388083A	not competed		48550	6	7	20.1	0.92	0.9	1.13	1.01	0.96	1.23	0.95	1.16	1	1	good	30	7.38	P0388093A	not competed		not competed
CCNB1	P14635	n/d	FALSE	7	Jurkat lysate		48337	6	6	17.1	0.83	0.96	0.96	0.87	1.11	0.88	0.93	1.06	1.13	1	good	30	7.54	P0388083A	not competed		48337	4	4	12	0.75	0.68	0.85	0.85	0.92	1.1	0.86	1.17	0.97	1	weak	30	7.33	P0388093A	not competed		not competed
CCNB2	O95067	n/d	FALSE	7	Jurkat lysate		45281	2	2	4.8	0.7	0.86	1	0.95	0.85	1.15	0.97	1.15	1.2	1	weak	30	6.49	P0388083A	not competed		45281	2	2	5	0.7	0.8	0.88	1.08	1.11	1.04	0.89	1.2	1	1	weak	30	6.24	P0388093A	not competed		not competed
CCNC	P24863	n/d	FALSE	7	Jurkat lysate																						33242	3	3	10.2	0.94	0.82	0.85	0.83	0.96	0.92	0.95	1.22	1.12	1	good	30	6.41	P0388093A	not competed		not competed
CCNE2	O96020	n/d	FALSE	7	Jurkat lysate																						46757	2	2	5.2	0.76	0.78	0.91	0.86	1.06	1.02	0.87	1.13	1.08	1	good	30	6.88	P0388093A	not competed		not competed
CCNH	P51946	n/d	FALSE	7	Jurkat lysate		37643	18	18	60.4	0.85	1.03	1.02	0.93	1.19	1.02	0.87	1.18	1.07	1	good	30	7.61	P0388083A	not competed		37643	17	17	53.6	0.89	0.86	1.11	1.03	1.02	1.19	0.85	1.35	1.06	1	good	30	7.52	P0388093A	not competed		not competed
CCNK	O75909	n/d	FALSE	7	Jurkat lysate		64239	19	22	31.9	1.01	1.14	1.16	0.96	1.11	0.94	0.87	1.08	1.14	1	good	30	8	P0388083A	not competed		66136	14	15	24.7	1.07	0.97	1.13	1.07	0.98	1.07	0.86	1.22	0.98	1	good	30	7.8	P0388093A	not competed		not competed
CCNL1	Q9UK58	n/d	FALSE	7	Jurkat lysate		59633	2	2	7.4	1.05	0.85	0.84	0.91	0.86	0.98	1	0.93	0.97	1	good	30	6.56	P0388083A	not competed		59633	2	2	8.9	0.89	0.75	0.72	0.79	0.85	0.89	1.17	0.85	1.07	1	weak	30	6.28	P0388093A	not competed		not competed
CCNL2	Q96S94	n/d	FALSE	7	Jurkat lysate		58147	4	4	7.1	0.88	0.96	0.93	1.71	0.94	0.91	0.99	0.98	1.27	1	good	30	6.54	P0388083A	not competed		58147	3	3	6	0.75	0.89	0.69	1.51	0.74	0.83	1.12	0.82	0.93	1	weak	30	6.32	P0388093A	not competed		not competed
CCNQ	Q8N1B3	n/d	FALSE	7	Jurkat lysate		28368	5	5	26.6	0.96	1.17	1.14	0.97	1.22	1.07	1.18	1.04	1.04	1	good	30	6.68	P0388083A	not competed		28368	4	4	16.9	0.84	0.78	0.86	0.86	0.92	1.16	0.98	1.02	0.92	1	good	30	6.74	P0388093A	not competed		not competed
CCNT1	O60563	n/d	FALSE	7	Jurkat lysate		80684	7	10	14.7	0.82	0.91	0.91	1	0.98	0.96	1.02	1.01	1.02	1	good	30	8.34	P0388083A	not competed		80684	9	17	14.3	0.85	0.84	0.98	1	0.96	1.15	0.94	1.13	0.93	1	good	30	8.41	P0388093A	not competed		not competed
CCNT2	O60583	n/d	FALSE	7	Jurkat lysate		81028	4	4	7.8	0.64	0.76	0.74	0.79	0.9	0.81	0.92	0.95	0.9	1	weak	30	7.27	P0388083A	not competed		81028	6	6	8.9	0.69	0.64	0.81	0.85	0.8	1.06	0.9	1.11	0.93	1	weak	30	7.31	P0388093A	not competed		not competed
CCT2	P78371	n/d	FALSE	7	Jurkat lysate		57488	30	31	61.9	1.1	1.09	0.96	1.05	1.01	1.21	0.99	1.04	0.97	1	good	30	8.22	P0388083A	not competed		57488	31	36	60.2	0.97	1.18	0.96	1.14	1.22	0.98	1.05	0.94	1.15	1	good	30	8.03	P0388093A	not competed		not competed
CCT3	P49368	n/d	FALSE	7	Jurkat lysate		60533	28	29	53.9	1.25	1.11	1.02	1.13	0.93	1.42	0.99	1.05	1.02	1	good	30	7.9	P0388083A	not competed		60533	27	28	49.7	1.09	1.41	0.98	1.23	1.38	0.94	0.97	0.92	1.29	1	good	30	7.71	P0388093A	not competed		not competed
CCT4	P50991	n/d	FALSE	7	Jurkat lysate		57924	20	21	47.9	1.24	1.05	1.03	1.13	0.93	1.42	1.04	1.06	1.11	1	good	30	7.76	P0388083A	not competed		57924	26	26	49	1.1	1.34	0.93	1.25	1.3	0.78	1.08	0.83	1.25	1	good	30	7.63	P0388093A	not competed		not competed
CCT5	P48643	n/d	FALSE	7	Jurkat lysate		59670	26	27	43.8	1.12	1.06	0.98	1.05	0.92	1.14	0.98	1.05	1.04	1	good	30	7.95	P0388083A	not competed		59670	28	31	47.3	1.08	1.18	0.99	1.09	1.18	0.91	1.02	0.94	1.19	1	good	30	7.78	P0388093A	not competed		not competed
CCT6A	P40227	n/d	FALSE	7	Jurkat lysate		58024	18	22	35.4	1.03	1.03	0.93	1.04	0.97	1.22	0.92	1.03	0.98	1	good	30	8.03	P0388083A	not competed		58024	22	24	41.4	0.96	1.18	0.99	1.13	1.2	0.97	0.94	0.97	1.21	1	good	30	7.95	P0388093A	not competed		not competed
CCT7	Q99832	n/d	FALSE	7	Jurkat lysate		59366	22	23	36.3	1.21	1.05	1.01	1.21	0.91	1.35	1.04	1.03	1.12	1	good	30	7.82	P0388083A	not competed		59366	27	29	44.6	1.06	1.3	0.94	1.2	1.26	0.88	1.01	0.85	1.23	1	good	30	7.7	P0388093A	not competed		not competed
CCT8	P50990	n/d	FALSE	7	Jurkat lysate		59620	36	40	68.4	1.2	1.05	1.03	1.08	0.89	1.27	1.04	1.07	1.09	1	good	30	7.95	P0388083A	not competed		59620	33	36	63.9	1.06	1.23	0.91	1.11	1.22	0.86	1.02	0.86	1.26	1	good	30	7.72	P0388093A	not competed		not competed
CD2	P06729	n/d	FALSE	7	Jurkat lysate		39448	2	2	4.6	0.85	0.95	0.93	0.92	1.14	0.99	1.22	1.07	0.82	1	good	30	6.85	P0388083A	not competed																						not competed
CD3D	P04234	n/d	FALSE	7	Jurkat lysate		18929	2	2	10.5	0.84	0.95	0.81	0.8	0.88	1.03	1.07	0.88	0.95	1	good	30	6.63	P0388083A	not competed																						not competed
CD3E	P07766	n/d	FALSE	7	Jurkat lysate		23147	2	2	14.5	0.87	0.83	0.87	0.92	0.73	1.04	0.8	0.98	0.96	1	weak	30	6.86	P0388083A	not competed		23147	4	4	39.6	0.87	0.92	0.83	0.92	1.05	0.97	0.91	0.89	0.95	1	good	30	6.87	P0388093A	not competed		not competed
CD3G	P09693	n/d	FALSE	7	Jurkat lysate		20469	2	2	11	0.82	0.94	0.82	0.82	0.79	0.8	0.91	0.81	0.97	1	good	30	6.29	P0388083A	not competed																						not competed
CD4	P01730	n/d	FALSE	7	Jurkat lysate		51110	10	10	24.7	0.05	0.04	0.05	0.04	0.13	0.57	0.87	1.02	1.01	1	good	0.01	7.57	P0388083A	8		51110	7	7	15.3	0.05	0.06	0.06	0.06	0.15	0.69	0.8	1.12	0.96	1	good	0.01	7.02	P0388093A	7.89		not competed
CDC16	Q13042	n/d	FALSE	7	Jurkat lysate		71655	4	4	9.4	1.14	1.25	1.22	1.15	1.17	1.2	1	1.15	1.1	1	good	30	6.6	P0388083A	not competed		71655	5	5	8.1	0.98	1.06	1.19	1.01	1.04	1.13	0.97	1	1.07	1	good	30	6.41	P0388093A	not competed		not competed
CDC23	Q9UJX2	n/d	FALSE	7	Jurkat lysate		68833	5	5	6.4	1.02	1.17	1	0.97	1.03	1.07	1.02	1.05	1	1	good	30	6.07	P0388083A	not competed		68833	7	7	11.7	1.1	1.06	1.11	1.05	1.04	1.02	0.99	1.08	1.04	1	good	30	6.68	P0388093A	not competed		not competed
CDC27	P30260	n/d	FALSE	7	Jurkat lysate		92611	8	8	12	1.05	1.17	1.13	1.03	1.09	1.18	0.98	1.08	1.09	1	good	30	6.78	P0388083A	not competed		92611	6	6	6.8	1.09	1.15	1.13	1.12	1.03	1.1	0.99	1.18	1.08	1	good	30	6.45	P0388093A	not competed		not competed
CDC37	Q16543	n/d	FALSE	7	Jurkat lysate		44468	15	17	35.4	0.87	0.86	0.86	0.92	0.89	1.08	0.98	1	1.01	1	good	30	6.93	P0388083A	not competed		44468	11	11	22.8	0.93	0.99	0.92	0.98	1.09	0.93	0.94	1	1.15	1	good	30	6.86	P0388093A	not competed		not competed
CDC40	O60508	n/d	FALSE	7	Jurkat lysate		65521	5	5	9.5	1.22	1.1	1.06	1.03	0.94	0.91	1.09	1.04	1.04	1	good	30	6.32	P0388083A	not competed		65521	3	3	5	1.05	1.05	1.05	1.14	1.02	0.95	1.08	0.81	1.06	1	good	30	5.89	P0388093A	not competed		not competed
CDC42	P60953	n/d	FALSE	7	Jurkat lysate		21258	4	4	22.5	1.75	1.11	0.94	1.89	0.8	2.8	1.27	0.7	0.9	1	weak	30	6.86	P0388083A	not competed		21258	5	5	42.4	1.4	2.71	1.53	2.48	2.98	1.02	0.98	0.78	2.06	1	n.d.		7.02	P0388093A			not competed
CDC42BPA	Q5VT25	KINASE	TRUE	7	Jurkat lysate	1.16	202810	24	24	15.8	0.78	1.02	1.14	1	1.18	1.07	1.03	1.08	1.06	1	good	30	7.12	P0388083A	not competed		202810	21	21	13	0.81	0.89	1.03	0.99	1.07	1.13	0.91	1.07	1	1	good	30	6.95	P0388093A	not competed		not competed
CDC5L	Q99459	n/d	FALSE	7	Jurkat lysate		92250	15	15	20.9	1.06	1.07	1.05	1	1.08	1.03	1.02	1.05	1.02	1	good	30	7.01	P0388083A	not competed		92250	14	14	23.6	0.91	0.83	0.84	0.86	0.92	1.03	1.02	1.03	0.96	1	good	30	7.1	P0388093A	not competed		not competed
CDC73	Q6P1J9	n/d	FALSE	7	Jurkat lysate		60576	7	7	15.4	1.02	1.04	1	0.93	0.98	0.92	0.91	0.91	0.93	1	good	30	7.1	P0388083A	not competed		60576	6	6	11.7	1	0.85	0.9	0.89	0.81	0.98	1	0.92	0.91	1	good	30	6.76	P0388093A	not competed		not competed
CDIPT	O14735	n/d	FALSE	7	Jurkat lysate		23539	2	2	9.9	0.98	0.85	1.09	0.99	1.12	1.12	1.06	1.16	0.99	1	good	30	6.09	P0388083A	not competed																						not competed
CDK1	P06493	KINASE	TRUE	7	Jurkat lysate	1.31	34095	11	14	46.8	0.65	0.74	0.77	0.75	0.86	0.93	0.74	1.09	1.08	1	weak	30	7.66	P0388083A	not competed		34095	13	15	46.5	0.74	0.78	0.81	0.8	1.01	0.98	0.78	1.16	1.09	1	weak	30	7.58	P0388093A	not competed		not competed
CDK10	Q15131	KINASE	TRUE	7	Jurkat lysate	2.29	41038	11	11	26.9	0.88	1.05	1.12	1.07	1.12	1.07	1.11	1.05	1.04	1	good	30	7.11	P0388083A	not competed		41038	13	13	30.3	0.88	0.84	1	0.96	0.94	1.12	0.97	1.07	0.95	1	good	30	6.92	P0388093A	not competed		not competed
CDK12	Q9NYV4	KINASE	TRUE	7	Jurkat lysate	1.18	163226	14	16	13.6	0.82	0.97	1.07	0.88	1.1	0.92	0.85	1.06	1.1	1	good	30	7.98	P0388083A	not competed		164153	17	18	11.2	0.9	0.82	1.11	0.93	1.02	1.07	0.83	1.2	1.01	1	good	30	7.86	P0388093A	not competed		not competed
CDK13	Q14004	KINASE	TRUE	7	Jurkat lysate	1.11	164921	12	12	9.1	0.79	1.12	1.13	0.92	1.18	0.97	0.77	1.08	1.09	1	good	30	7.36	P0388083A	not competed		164921	15	15	11.5	0.83	0.83	1.1	0.93	1.06	1.1	0.81	1.28	1.04	1	good	30	7.17	P0388093A	not competed		not competed
CDK16	Q00536	KINASE	TRUE	7	Jurkat lysate	1.31	63457	7	8	14.3	0.67	0.83	0.75	0.76	0.9	0.83	0.82	1	1.03	1	weak	30	6.88	P0388083A	not competed																						not competed
CDK17	Q00537	KINASE	TRUE	7	Jurkat lysate	1.48	59582	16	18	38.8	0.74	0.79	0.81	0.71	0.94	0.82	0.92	1	1.06	1	weak	30	7.8	P0388083A	not competed		59582	14	15	37.7	0.74	0.69	0.85	0.87	0.89	1.01	0.83	1.16	1.01	1	weak	30	7.62	P0388093A	not competed		not competed
CDK18	Q07002	KINASE	TRUE	7	Jurkat lysate	1.46	57576	7	7	18.6	0.76	0.88	0.88	0.91	1.05	0.95	0.88	1.03	1.04	1	good	30	7.24	P0388083A	not competed		57576	3	3	8.9	0.68	0.65	0.89	0.77	0.86	1.19	0.86	1.03	0.84	1	weak	30	6.83	P0388093A	not competed		not competed
CDK2	P24941	KINASE	TRUE	7	Jurkat lysate	2.24	33929	24	49	72.5	0.7	0.8	0.86	0.87	0.96	0.91	0.97	1.01	1.01	1	weak	30	8.74	P0388083A	not competed																						not competed
CDK5	Q00535	KINASE	TRUE	7	Jurkat lysate	1.5	33304	28	44	77.7	0.64	0.73	0.8	0.76	0.9	0.89	0.81	1.01	0.99	1	weak	30	8.85	P0388083A	not competed																						not competed
CDK5RAP3	Q96JB5	n/d	FALSE	7	Jurkat lysate		56920	5	5	8.7	0.98	0.96	0.97	0.95	0.99	1.14	0.9	0.98	1	1	good	30	6.53	P0388083A	not competed		56920	7	7	13.6	1.02	1.2	1	1.1	1.16	0.88	0.93	0.95	1.2	1	good	30	6.75	P0388093A	not competed		not competed
CDK6	Q00534	KINASE	TRUE	7	Jurkat lysate	1.39	36938	20	42	64.7	0.67	0.8	0.8	0.74	0.96	0.84	0.81	1.05	1.08	1	weak	30	8.73	P0388083A	not competed		36938	22	38	64.1	0.69	0.66	0.84	0.86	0.89	0.97	0.78	1.16	0.96	1	weak	30	8.63	P0388093A	not competed		not competed
CDK7	P50613	KINASE	TRUE	7	Jurkat lysate	1.11	39038	10	11	32.9	0.83	0.96	0.98	0.86	1.06	0.92	0.79	1.14	1.08	1	good	30	7.69	P0388083A	not competed		39038	6	6	19.9	0.9	0.78	0.92	0.89	0.97	1.07	0.81	1.22	1.1	1	good	30	7.4	P0388093A	not competed		not competed
CDK9	P50750	KINASE	TRUE	7	Jurkat lysate	2.31	53365	19	37	50.8	0.9	1.04	1.04	0.93	1.05	0.93	1	0.99	1.01	1	good	30	8.62	P0388083A	not competed		53365	19	33	50.8	0.9	0.84	1	0.96	0.97	1.09	0.98	1.08	0.96	1	good	30	8.49	P0388093A	not competed		not competed
CDKL5	O76039	KINASE	TRUE	7	Jurkat lysate	2.99	115536	4	4	5	0.89	1.03	1.07	0.97	1.11	1.04	0.96	0.96	1	1	good	30	6.51	P0388083A	not competed		115536	4	4	5.7	0.9	0.85	1.04	0.95	0.94	1.13	0.95	1.1	0.98	1	good	30	6.67	P0388093A	not competed		not competed
CDYL	Q9Y232	HAT	FALSE	7	Jurkat lysate																						66481	2	2	3.8	0.98	1	0.94	1.03	1.04	0.97	1.01	0.93	0.98	1	good	30	6.1	P0388093A	not competed		not competed
CENPB	P07199	n/d	FALSE	7	Jurkat lysate		65171	7	7	13	0.91	0.89	0.91	0.83	0.93	0.85	1.04	0.89	1.02	1	good	30	7	P0388083A	not competed		65171	7	7	14.2	0.95	0.87	0.8	0.88	0.84	0.93	1.24	0.84	0.98	1	good	30	6.47	P0388093A	not competed		not competed
CFAP20	Q9Y6A4	n/d	FALSE	7	Jurkat lysate		22774	2	2	11.4	1.07	0.92	0.83	0.85	0.87	0.86	1.25	0.96	0.9	1	good	30	6.45	P0388083A	not competed		22774	3	3	14.5	0.88	0.93	0.58	1.29	0.94	1.11	1.24	1.02	1.08	1	weak	30	6.26	P0388093A	not competed		not competed
CFL1	P23528	n/d	FALSE	7	Jurkat lysate																						18502	5	5	38	1.15	2.69	1.59	2.63	2.47	0.98	0.92	0.73	1.51	1	n.d.		7.16	P0388093A			not competed
CHAF1B	Q13112	n/d	FALSE	7	Jurkat lysate		61492	2	2	2.1	1.08	1.13	1.07	0.91	0.99	1.12	1.05	1.03	1.01	1	good	30	6.36	P0388083A	not competed																						not competed
CHAMP1	Q96JM3	n/d	FALSE	7	Jurkat lysate		89098	3	3	6.2	0.74	0.8	0.78	0.84	0.89	0.91	0.98	0.95	0.87	1	weak	30	6.43	P0388083A	not competed		89098	3	3	6.2	0.68	0.73	0.74	0.97	0.88	0.95	0.98	0.88	0.95	1	weak	30	6.73	P0388093A	not competed		not competed
CHCHD3	Q9NX63	n/d	FALSE	7	Jurkat lysate		26152	7	7	28.6	1.14	1.13	1.02	0.95	1.13	0.95	0.99	1.06	0.97	1	good	30	7.24	P0388083A	not competed		26152	7	7	28.2	1.01	0.95	1.03	0.89	0.92	0.99	0.82	0.99	0.99	1	good	30	7	P0388093A	not competed		not competed
CHD1	O14646	n/d	FALSE	7	Jurkat lysate		196685	7	7	7	0.94	0.98	0.85	0.94	1.48	0.79	5.24	0.91	0.9	1	good	30	6.5	P0388083A	not competed																						not competed
CHD2	O14647	n/d	FALSE	7	Jurkat lysate		211341	6	6	3.9	0.96	0.74	0.74	0.67	0.81	0.73	1.02	0.97	1.21	1	weak	30	6.1	P0388083A	not competed																						not competed
CHD4	Q14839	n/d	FALSE	7	Jurkat lysate		220845	17	17	9.4	1.05	1.12	1.1	1.11	1.11	1.11	0.99	1.02	0.98	1	good	30	7.46	P0388083A	not competed		220845	15	15	9.9	1.05	1.04	1.06	1.11	1.11	1.15	1.04	1.01	1.08	1	good	30	7.11	P0388093A	not competed		not competed
CHD8	Q9HCK8	n/d	FALSE	7	Jurkat lysate		290516	5	5	3.3	0.78	0.82	0.77	0.98	0.88	0.86	0.97	0.96	1.2	1	good	30	6.39	P0388083A	not competed		290516	9	9	5.3	0.89	0.81	0.78	0.88	0.88	0.87	1.1	0.82	1.01	1	good	30	6.4	P0388093A	not competed		not competed
CHEK1	O14757	KINASE	TRUE	7	Jurkat lysate	2.65	54433	22	41	39.1	0.87	1.01	1.03	0.98	1.05	0.98	0.98	1.03	0.97	1	good	30	8.63	P0388083A	not competed		54433	21	39	39.1	0.93	0.86	1	0.93	0.98	1.13	0.93	1.11	0.94	1	good	30	8.48	P0388093A	not competed		not competed
CHEK2	O96017	KINASE	TRUE	7	Jurkat lysate	1.1	65418	20	20	38.9	0.74	0.94	0.95	0.82	1.05	0.9	0.77	1.08	1.07	1	weak	30	7.83	P0388083A	not competed		65418	23	26	37.8	0.92	0.83	0.99	0.86	0.96	1.08	0.86	1.21	1.05	1	good	30	7.7	P0388093A	not competed		not competed
CHI3L2	Q15782	n/d	FALSE	7	Jurkat lysate		34632	6	6	17.4	1.08	1.09	1.04	0.99	1.01	1.05	0.97	1.03	1.02	1	good	30	6.97	P0388083A	not competed		34632	5	5	17.7	1.08	1.05	1.01	0.96	1.13	0.97	0.92	0.98	1.1	1	good	30	6.74	P0388093A	not competed		not competed
CHORDC1	Q9UHD1	n/d	FALSE	7	Jurkat lysate																						37489	3	3	11.7	1.51	3.36	1.24	2.86	3.34	0.74	0.91	0.33	1.86	1	n.d.		6.15	P0388093A			not competed
CHRAC1	Q9NRG0	n/d	FALSE	7	Jurkat lysate		14710	2	2	13.7	0.81	1.26	0.87	1.1	0.86	0.89	0.91	0.84	0.81	1	good	30	6.4	P0388083A	not competed																						not competed
CHUK	O15111	KINASE	TRUE	7	Jurkat lysate	1.03	84639	22	22	32.1	1.08	1.23	1.26	1.07	1.28	1.06	0.93	1.19	1.06	1	good	30	7.5	P0388083A	not competed		84639	21	21	31.4	1.16	1.08	1.25	1.13	1.12	1.18	0.9	1.21	1.07	1	good	30	7.31	P0388093A	not competed		not competed
CHURC1	Q8WUH1	n/d	FALSE	7	Jurkat lysate																						16111	3	3	32.1	0.65	0.89	0.77	0.85	1.04	1.03	0.89	0.83	1.04	1	weak	30	6.05	P0388093A	not competed		not competed
CIAO1	O76071	n/d	FALSE	7	Jurkat lysate		37840	2	2	13.3	0.93	1.09	0.99	0.97	1.1	1.07	1	0.98	1.27	1	good	30	6.63	P0388083A	not competed		37840	3	3	9.4	1.06	1.06	1.01	0.92	1.02	0.88	0.92	0.93	1.35	1	good	30	6.33	P0388093A	not competed		not competed
CIAO2B	Q9Y3D0	n/d	FALSE	7	Jurkat lysate		17663	2	2	25.8	0.71	0.89	0.74	0.77	0.67	0.77	0.94	0.74	0.9	1	weak	30	6.66	P0388083A	not competed																						not competed
CIAPIN1	Q6FI81	MT	FALSE	7	Jurkat lysate		33582	2	2	2.6	0.99	0.96	0.97	0.89	0.89	1.39	0.93	0.75	0.94	1	good	30	5.96	P0388083A	not competed																						not competed
CIT	O14578	KINASE	TRUE	7	Jurkat lysate	1.05	236604	75	82	36.3	0.96	1.11	1.16	1.03	1.2	1	0.97	1.09	1.06	1	good	30	7.8	P0388083A	not competed		236604	71	78	35.2	0.99	0.91	1.08	0.97	1	1.15	0.91	1.2	1.03	1	good	30	8.32	P0388093A	not competed		not competed
CKAP5	Q14008	n/d	FALSE	7	Jurkat lysate		225492	4	4	2.4	1.1	1.31	1.03	1.5	1.13	2.07	1.09	1.02	0.93	1	good	30	6.21	P0388083A	not competed		226255	3	3	1.7	1.06	1.36	1.26	1.37	1.62	1.1	1.14	0.93	1.34	1	good	30	6.05	P0388093A	not competed		not competed
CLEC11A	Q9Y240	n/d	FALSE	7	Jurkat lysate		35694	3	3	9.6	1.3	1.29	1.08	1.23	1.15	1.52	1.03	1.13	1.24	1	good	30	6.56	P0388083A	not competed		35694	3	3	9.3	1.06	1.18	1.07	0.97	1.21	0.89	0.86	0.93	1.15	1	good	30	6.26	P0388093A	not competed		not competed
CLIC1	O00299	n/d	FALSE	7	Jurkat lysate		26922	6	6	32	1.37	1.21	0.88	1.63	0.72	2.68	1.31	0.94	0.77	1	weak	30	6.97	P0388083A	not competed																						not competed
CLIP1	P30622	n/d	FALSE	7	Jurkat lysate		162244	3	3	2.4	0.89	0.89	0.97	0.92	1.01	1.02	1.03	1.02	1.03	1	good	30	5.95	P0388083A	not competed		162244	5	5	4.3	0.95	0.89	1.04	0.92	1.14	0.99	1.15	1.07	1.06	1	good	30	5.81	P0388093A	not competed		not competed
CLK1	P49759	KINASE	TRUE	7	Jurkat lysate	3.39	61756	10	10	27.3	0.59	0.96	1.03	0.87	1.18	1.02	0.76	1.02	0.89	1	weak	29	7.26	P0388083A	4.54	5.07	61756	8	8	19.4	0.79	0.82	1.17	0.82	1.3	1.3	0.84	1.32	1.04	1	good	30	6.91	P0388093A	not competed		5.07
CLK2	P49760	KINASE	TRUE	7	Jurkat lysate	2.83	60089	2	2	4.4	0.65	0.93	0.88	0.81	1.14	0.93	0.71	0.92	0.81	1	weak	30	6.9	P0388083A	not competed																						not competed
CLK3	P49761	KINASE	TRUE	7	Jurkat lysate	1.37	73514	2	2	4.1	0.81	0.92	0.92	0.84	1.04	0.95	1.25	0.97	1.08	1	good	30		P0388083A	not competed		73514	2	2	3.3	0.63	0.65	0.79	0.83	0.93	0.78	0.96	0.85	1.02	1	weak	30	5.36	P0388093A	not competed		not competed
CLK4	Q9HAZ1	KINASE	TRUE	7	Jurkat lysate	2.69	57491	4	4	11.9	0.69	0.96	1.02	0.98	1.07	1	0.84	0.97	1.07	1	weak	30	6.69	P0388083A	not competed		57491	6	6	20.4	0.79	0.9	1.08	0.94	1.06	1.22	0.93	1.23	1.09	1	good	30	6.88	P0388093A	not competed		not competed
CLPB	Q9H078	n/d	FALSE	7	Jurkat lysate																						75448	2	2	4.1	0.79	1.01	0.91	1.06	1.38	1.18	1.1	0.98	1.19	1	good	30	6.07	P0388093A	not competed		not competed
CLPP	Q16740	PROTEASE	FALSE	7	Jurkat lysate		30180	2	2	9	0.95	0.81	0.73	1.16	0.91	1.41	0.97	0.93	0.87	1	weak	30	6.25	P0388083A	not competed		30180	2	2	9	1	1.49	0.97	1.37	1.54	1.03	1.02	0.94	1.25	1	good	30	5.87	P0388093A	not competed		not competed
CLPX	O76031	n/d	FALSE	7	Jurkat lysate		69223	3	3	5.5	1.02	0.96	0.96	1.07	1.07	1.22	1.08	1.01	0.99	1	good	30	6.24	P0388083A	not competed																						not competed
CLTC	Q00610	n/d	FALSE	7	Jurkat lysate		191612	34	34	24	1.27	1.17	1.1	1.32	0.95	1.6	0.96	0.97	1.04	1	good	30	7.08	P0388083A	not competed		191612	38	38	25	1.37	1.78	1.35	1.57	1.69	1.07	1.06	1.05	1.48	1	good	30	7.29	P0388093A	not competed		not competed
CLUH	O75153	n/d	FALSE	7	Jurkat lysate		146668	6	6	4.9	1.01	0.95	0.94	1.02	0.98	1.2	1.04	1.08	1.01	1	good	30	6.29	P0388083A	not competed		146668	4	4	3.3	0.81	0.85	0.91	0.94	1.15	0.9	1.03	0.95	1.13	1	good	30	6.12	P0388093A	not competed		not competed
CNBP	P62633	n/d	FALSE	7	Jurkat lysate		19592	10	10	55.4	0.77	0.75	0.74	0.69	0.8	0.81	1.04	0.85	0.82	1	weak	30	7.49	P0388083A	not competed																						not competed
CNDP2	Q96KP4	PROTEASE	FALSE	7	Jurkat lysate		52878	3	3	9.9	0.86	0.93	0.73	1.03	0.73	1.77	1.17	0.85	0.79	1	weak	30	6.52	P0388083A	not competed		52878	5	5	12.6	1.03	1.4	0.91	1.08	1.4	0.81	1.2	0.75	1.17	1	good	30	6.55	P0388093A	not competed		not competed
CNOT1	A5YKK6	n/d	FALSE	7	Jurkat lysate		266936	3	3	1.1	1.12	1.01	0.87	1.24	0.91	1.63	1.08	0.87	0.95	1	good	30	6.44	P0388083A	not competed		266936	6	6	3.1	0.96	1.36	1.06	1.17	1.31	1.04	0.95	0.87	1.18	1	good	30	6.01	P0388093A	not competed		not competed
CNOT10	Q9H9A5	n/d	FALSE	7	Jurkat lysate		89140	2	2	3	0.95	0.79	0.92	1.34	0.88	1.65	1.1	1.05	1.23	1	good	30		P0388083A	not competed																						not competed
CNOT11	Q9UKZ1	n/d	FALSE	7	Jurkat lysate		55215	3	3	5.7	1.18	1.16	0.93	1.23	0.91	1.9	1.09	0.92	0.92	1	good	30	5.96	P0388083A	not competed																						not competed
CNOT2	Q9NZN8	n/d	FALSE	7	Jurkat lysate		59737	3	3	5.2	1.02	0.83	0.88	0.93	0.94	1.13	1	1.02	1.01	1	good	30	6.49	P0388083A	not competed																						not competed
CNOT7	Q9UIV1	n/d	FALSE	7	Jurkat lysate																						32745	3	3	14.7	0.89	1	0.89	1.01	1.17	1.05	1.03	0.97	1.16	1	good	30	6	P0388093A	not competed		not competed
CNP	P09543	n/d	FALSE	7	Jurkat lysate		47578	3	3	6.7	1.05	0.95	0.96	1.12	0.89	1.58	0.9	1	1	1	good	30	6.49	P0388083A	not competed		47578	6	6	13.1	1.13	1.53	1.07	1.36	1.58	1.1	0.91	1.04	1.42	1	good	30	6.25	P0388093A	not competed		not competed
CNPY2	Q9Y2B0	n/d	FALSE	7	Jurkat lysate		20652	2	2	12.1	0.62	0.89	0.85	0.58	0.88	0.75	0.98	1.12	0.89	1	weak	30	6.26	P0388083A	not competed		20652	2	2	10.4	1.09	0.88	1.05	0.83	0.94	1.09	0.93	1	1.04	1	good	30	6.19	P0388093A	not competed		not competed
COL4A3BP	Q9Y5P4	n/d	FALSE	7	Jurkat lysate		83707	3	3	3.8	0.97	0.97	0.91	0.98	0.93	1.06	0.91	0.94	0.95	1	good	30	6.75	P0388083A	not competed		83707	2	2	2.2	0.91	1.14	1	0.93	1.26	0.95	0.99	0.97	0.97	1	good	30	7.56	P0388093A	not competed		not competed
COMMD2	Q86X83	n/d	FALSE	7	Jurkat lysate																						22745	2	2	15.6	0.86	1.11	0.95	0.98	1.23	0.8	0.94	0.84	1.01	1	good	30	5.98	P0388093A	not competed		not competed
COPA	P53621	n/d	FALSE	7	Jurkat lysate		139322	28	28	29.4	1.14	1.08	1.05	1.21	0.97	1.57	1.01	1.08	1.05	1	good	30	7.26	P0388083A	not competed		139322	32	32	31.7	1.23	1.45	1.1	1.32	1.41	0.98	0.93	1.08	1.31	1	good	30	7.22	P0388093A	not competed		not competed
COPB1	P53618	n/d	FALSE	7	Jurkat lysate		107141	9	9	17.1	1.04	1.03	1.06	1.07	1.08	1.26	0.98	1.09	1.05	1	good	30	7.12	P0388083A	not competed		107141	11	11	16.6	1.01	1.05	0.95	1.07	1.1	0.92	0.97	0.93	1.14	1	good	30	7.06	P0388093A	not competed		not competed
COPB2	P35606	n/d	FALSE	7	Jurkat lysate		102486	28	28	43.9	0.92	0.95	0.93	0.95	0.99	1.12	0.91	1.06	1.01	1	good	30	7.17	P0388083A	not competed		102486	30	30	45.5	1.1	1.08	1.04	1.02	1.17	1.05	0.92	1.09	1.16	1	good	30	7.06	P0388093A	not competed		not competed
COPE	O14579	n/d	FALSE	7	Jurkat lysate		34482	5	5	21.1	1.03	0.97	0.98	0.99	0.95	1.29	0.85	1.16	1.09	1	good	30	6.94	P0388083A	not competed		34482	5	5	18.2	0.96	1.17	0.91	1.05	1.22	0.93	0.87	1.01	1.23	1	good	30	6.84	P0388093A	not competed		not competed
COPG1	Q9Y678	n/d	FALSE	7	Jurkat lysate																						97717	3	3	3.2	0.97	1.14	0.98	1.11	1.33	1.01	0.83	1.07	1.29	1	good	30	6.12	P0388093A	not competed		not competed
COPG2	Q9UBF2	n/d	FALSE	7	Jurkat lysate		97621	2	2	4.1	1.02	1.06	0.9	1.06	1.67	1.3	1	1.08	1.01	1	good	30	6.49	P0388083A	not competed		97621	3	3	4.7	0.94	1.18	0.96	1.07	1.18	1.13	0.97	0.99	1.08	1	good	30	6.1	P0388093A	not competed		not competed
COPS2	P61201	n/d	FALSE	7	Jurkat lysate		52404	5	5	11.1	0.93	0.89	0.8	1.14	0.99	1.38	1.05	0.95	0.99	1	good	30	6.47	P0388083A	not competed		52404	4	4	9.7	0.76	1.21	0.83	1.12	1.33	0.87	0.93	0.95	1.21	1	good	30	6	P0388093A	not competed		not competed
COPS3	Q9UNS2	n/d	FALSE	7	Jurkat lysate		47873	13	13	41.4	1.03	1.09	1.11	1.07	1.05	1.02	0.98	0.99	0.99	1	good	30	7.35	P0388083A	not competed		47873	12	12	38.5	1.09	1.05	1	1.03	1.05	1.03	1.12	1.07	1.1	1	good	30	7.15	P0388093A	not competed		not competed
COPS4	Q9BT78	n/d	FALSE	7	Jurkat lysate		46268	14	14	43.1	1.12	1.16	1.1	1.09	1.1	1.09	1	1.07	1	1	good	30	7.55	P0388083A	not competed		46268	15	15	48	1.02	1.01	0.99	1.06	1.07	1.12	1.03	1.07	1.03	1	good	30	7.33	P0388093A	not competed		not competed
COPS5	Q92905	PROTEASE	FALSE	7	Jurkat lysate		37578	11	11	38.3	1.05	1.11	1.11	1.06	1.03	1.03	1.01	1.01	0.95	1	good	30	7.59	P0388083A	not competed		37578	11	12	35.6	1.08	1.01	1.03	1.07	1	1	1.1	1.08	0.99	1	good	30	7.37	P0388093A	not competed		not competed
COPS6	Q7L5N1	PROTEASE	FALSE	7	Jurkat lysate		36163	10	10	44	0.99	1.1	1.09	1.07	1.06	1.09	0.92	1.05	0.99	1	good	30	7.67	P0388083A	not competed		36163	12	12	49.5	1	0.97	1.01	1.02	1	0.98	1.02	1.04	0.98	1	good	30	7.55	P0388093A	not competed		not competed
COPS7A	Q9UBW8	n/d	FALSE	7	Jurkat lysate		30276	2	2	9.5	1.07	1.03	1.12	1.07	1.17	1.08	0.98	1.16	1.4	1	good	30	5.81	P0388083A	not competed																						not competed
COPS7B	Q9H9Q2	n/d	FALSE	7	Jurkat lysate		29622	3	3	8	1.01	1.12	1.1	1.18	1.17	1.17	1.05	1.16	1	1	good	30	6.72	P0388083A	not competed		29622	3	3	18.6	1.15	1.04	1.14	1.28	1.19	1.38	1.19	1.1	1.18	1	good	30	6.7	P0388093A	not competed		not competed
COPS8	Q99627	n/d	FALSE	7	Jurkat lysate		23225	4	4	31.6	1.11	1.06	1.17	1.12	1.12	1.12	1.12	1.07	1.02	1	good	30	6.98	P0388083A	not competed		23225	4	4	32.5	1.05	0.97	1.11	0.99	1.11	1.08	1.13	1.15	1.16	1	good	30	6.96	P0388093A	not competed		not competed
COQ8A	Q8NI60	KINASE	TRUE	7	Jurkat lysate	1.62	71949	10	11	16.5	0.27	0.7	1.11	1.05	1.2	1.05	0.91	1.1	1.13	1	good	7.6	7.09	P0388083A	5.12	5.33	71949	8	9	15	0.35	0.63	0.91	0.94	1.01	1.02	0.96	1.14	1	1	weak	7.1	6.96	P0388093A	5.15	5.36	5.35
CORO1A	P31146	n/d	FALSE	7	Jurkat lysate		51026	13	16	28.4	1.06	0.89	0.73	1.22	0.74	1.69	1.11	0.83	0.82	1	weak	30	7.95	P0388083A	not competed		51026	15	20	31.2	1.05	1.82	0.96	1.55	1.81	0.8	1.16	0.68	1.49	1	weak	30	7.9	P0388093A	not competed		not competed
CORO1C	Q9ULV4	n/d	FALSE	7	Jurkat lysate		58947	6	6	12	1	0.94	0.83	1.11	1.18	1.51	0.87	0.97	0.94	1	good	30	6.74	P0388083A	not competed		58947	7	7	10.3	1.04	1.27	1.02	1.23	1.48	0.95	0.95	0.97	1.33	1	good	30	6.53	P0388093A	not competed		not competed
COTL1	Q14019	n/d	FALSE	7	Jurkat lysate		15945	2	2	9.9	2.48	1.4	1.24	2.26	0.8	2.98	1.4	0.55	0.9	1	n.d.		6.29	P0388083A			15945	3	3	28.9	1.46	3.62	1.94	3.47	3.33	0.91	0.61	0.64	1.74	1	n.d.		6.28	P0388093A			not competed
COX4I1	P13073	n/d	FALSE	7	Jurkat lysate																						19576	3	3	27.2	0.97	0.97	1.05	1.11	1.15	1.19	0.89	0.96	1.1	1	good	30	6.54	P0388093A	not competed		not competed
CPSF1	Q10570	n/d	FALSE	7	Jurkat lysate		160882	11	11	9.1	1.07	1.13	1.08	1.05	1.09	1.11	1.05	1.1	1.03	1	good	30	6.56	P0388083A	not competed		160882	11	11	10	0.95	1.09	0.97	1.04	1.07	0.96	1.13	0.99	1.1	1	good	30	6.61	P0388093A	not competed		not competed
CPSF2	Q9P2I0	n/d	FALSE	7	Jurkat lysate																						88486	3	3	5	1.06	1.39	0.99	1.35	1.42	1.04	0.97	1.09	1.26	1	good	30	7.08	P0388093A	not competed		not competed
CPSF3	Q9UKF6	n/d	FALSE	7	Jurkat lysate		77485	3	3	4.2	0.82	0.91	0.89	0.88	0.91	1.01	0.95	0.92	0.91	1	good	30	6.59	P0388083A	not competed		77485	5	5	7	0.92	0.98	0.94	0.97	1	1.01	1.02	0.95	1.03	1	good	30	6.51	P0388093A	not competed		not competed
CPSF4	O95639	n/d	FALSE	7	Jurkat lysate		30255	2	2	8.9	1.23	1.03	1.01	1.07	1.12	1.31	1.07	1.06	1	1	good	30	6.62	P0388083A	not competed																						not competed
CPSF6	Q16630	n/d	FALSE	7	Jurkat lysate																						52325	2	2	4.4	0.82	1.06	0.88	1.04	1.03	0.85	0.9	0.83	1.15	1	good	30	6.16	P0388093A	not competed		not competed
CPT1A	P50416	n/d	FALSE	7	Jurkat lysate		88367	2	2	1.9	1.14	1.04	1.18	1.14	0.97	1.43	0.98	1.04	1.02	1	good	30	6.34	P0388083A	not competed		88367	5	5	7	1.24	1.77	1.17	1.53	1.82	1.16	1.15	1.01	1.42	1	good	30	6.25	P0388093A	not competed		not competed
CPVL	Q9H3G5	PROTEASE	FALSE	7	Jurkat lysate																						54163	2	2	3.4	1.04	1.19	0.95	1.13	1.25	0.86	0.87	0.89	1.15	1	good	30		P0388093A	not competed		not competed
CREBBP	Q92793	HAT, BROMO	FALSE	7	Jurkat lysate																						265348	2	2	0.3	0.99	1.58	1.07	1.49	1.58	1.11	0.96	0.91	1.24	1	good	30	5.85	P0388093A	not competed		not competed
CRLF3	Q8IUI8	n/d	FALSE	7	Jurkat lysate		49765	2	2	6.1	0.8	0.98	0.82	0.96	0.91	1.33	0.85	1.06	0.9	1	good	30	6.25	P0388083A	not competed																						not competed
CRNKL1	Q9BZJ0	n/d	FALSE	7	Jurkat lysate		100451	9	9	8.7	1.11	1.06	1.05	1.03	1.02	1.02	1.07	1.04	0.99	1	good	30	6.51	P0388083A	not competed		100451	7	7	7	1.22	1.11	1	1.05	1.13	1.09	1.21	1.11	1.09	1	good	30	6.41	P0388093A	not competed		not competed
CRYBG1	Q9Y4K1	n/d	FALSE	7	Jurkat lysate		188674	4	4	3	0.92	0.94	1.01	0.98	1.09	1.11	1.01	1.11	1.13	1	good	30	6.88	P0388083A	not competed		188674	7	7	4.6	0.96	0.96	0.89	0.98	0.96	0.9	0.98	0.97	1.12	1	good	30	6.77	P0388093A	not competed		not competed
CRYZ	Q08257	OXIDOREDUCTASE	FALSE	7	Jurkat lysate																						35206	2	2	9.4	1.14	1.91	1.02	1.64	1.35	1.13	1.37	0.94	1.28	1	good	30	6.02	P0388093A	not competed		not competed
CS	O75390	n/d	FALSE	7	Jurkat lysate		51712	2	2	4.5	1.72	1.2	1.09	2.09	0.83	2.9	1.31	0.97	1.03	1	good	30	6.87	P0388083A	not competed		51712	4	4	8.2	1.84	3.84	1.79	3.25	3.79	0.99	1.06	0.66	2.27	1	n.d.		6.52	P0388093A			not competed
CSDE1	O75534	n/d	FALSE	7	Jurkat lysate		93741	16	16	18.5	1.01	0.94	0.92	1	0.92	1.41	0.95	1.01	1.08	1	good	30	6.83	P0388083A	not competed		93741	16	16	18.8	0.96	1.24	0.96	1.1	1.34	0.91	0.94	0.9	1.37	1	good	30	6.63	P0388093A	not competed		not competed
CSE1L	P55060	n/d	FALSE	7	Jurkat lysate		110415	5	5	7.9	1.45	1.38	1.19	1.74	1.11	2.43	1.35	1.02	1.1	1	good	30	6.62	P0388083A	not competed																						not competed
CSK	P41240	KINASE	TRUE	7	Jurkat lysate	2.31	50704	28	95	68.4	0.04	0.05	0.05	0.07	0.37	0.85	0.95	1.07	0.95	1	good	0.03	9.27	P0388083A	7.52	7.89	50704	29	99	74.9	0.04	0.05	0.06	0.07	0.33	0.99	0.93	1.05	0.96	1	weak	0.03	9.12	P0388093A	7.48	7.85	7.87
CSNK1A1	P48729	KINASE	TRUE	7	Jurkat lysate	1.19	38914	16	22	49.3	0.69	0.87	0.95	0.81	1.11	0.94	0.86	1.15	1.1	1	weak	30	8.04	P0388083A	not competed																						not competed
CSNK1D	P48730	KINASE	TRUE	7	Jurkat lysate	1.9	47330	5	7	42.4	0.76	0.92	1.05	0.85	1.03	0.96	0.92	1	1.03	1	good	30	7.83	P0388083A	not competed		47330	4	5	40.2	0.79	0.73	0.93	0.81	0.97	1.06	0.87	1.2	0.96	1	weak	30	7.55	P0388093A	not competed		not competed
CSNK1G1	Q9HCP0	KINASE	TRUE	7	Jurkat lysate	1.14	48511	2	2	6.4	0.99	1.04	1.07	1.08	1.18	1.07	1.22	1.24	1.09	1	good	30	6.35	P0388083A	not competed																						not competed
CSNK1G2	P78368	KINASE	TRUE	7	Jurkat lysate	1																					47457	2	2	14.9	0.78	0.76	0.87	0.85	0.83	0.97	0.89	1.17	1.17	1	good	30	5.85	P0388093A	not competed		not competed
CSNK2A1	P68400	KINASE	TRUE	7	Jurkat lysate	1.49	45143	23	84	56.3	0.97	1.09	1.13	1.11	1.11	1.01	0.93	1.06	1.04	1	good	30	9.25	P0388083A	not competed		45143	25	83	58.8	0.94	0.89	1.08	1.02	1.07	1.16	0.9	1.09	1.02	1	good	30	9.26	P0388093A	not competed		not competed
CSNK2A2	P19784	KINASE	TRUE	7	Jurkat lysate	1.91	41213	28	72	72.9	0.87	1.03	1.08	1.05	1.1	1.02	0.88	1.04	0.99	1	good	30	9.15	P0388083A	not competed		41213	30	71	76.9	0.85	0.89	1.09	1.03	1.08	1.21	0.8	1.15	1	1	good	30	9.01	P0388093A	not competed		not competed
CSNK2B	P67870	n/d	FALSE	7	Jurkat lysate		24942	10	61	62.8	0.89	1.08	1.15	1.02	1.11	0.97	0.86	1	1.12	1	good	30	8.95	P0388083A	not competed		24942	11	61	64.7	1.01	0.87	1.05	0.93	1	1.08	0.96	1.14	1.1	1	good	30	8.8	P0388093A	not competed		not competed
CSTB	P04080	n/d	FALSE	7	Jurkat lysate																						11139	2	2	24.5	1.13	2.86	1.61	2.27	2.35	1.11	3.35	1.58	1.87	1	n.d.		5.56	P0388093A			not competed
CSTF1	Q05048	n/d	FALSE	7	Jurkat lysate		48357	3	3	11.6	0.73	0.8	0.83	0.84	0.77	0.93	0.88	0.91	0.82	1	weak	30	6.46	P0388083A	not competed		48357	5	5	19.5	0.84	0.93	0.87	0.94	1.01	0.86	1.02	0.91	1.14	1	good	30	6.46	P0388093A	not competed		not competed
CTBP1	Q13363	OXIDOREDUCTASE	FALSE	7	Jurkat lysate																						46404	3	3	8.4	1.2	1.91	1.16	1.64	1.93	0.99	0.99	0.93	1.67	1	good	30	6.36	P0388093A	not competed		not competed
CTCF	P49711	n/d	FALSE	7	Jurkat lysate		82785	14	14	21.2	1.26	1.01	1.08	0.87	0.95	0.84	1.04	0.99	1.08	1	good	30	7.46	P0388083A	not competed		82785	14	15	20.9	0.9	0.74	0.67	0.84	0.73	0.8	1.05	0.76	0.92	1	weak	30	7.34	P0388093A	not competed		not competed
CTDP1	Q9Y5B0	PHOSPHATASE	FALSE	7	Jurkat lysate		104398	4	4	5.3	1.11	1.2	1.14	1.09	1.2	1.08	1.08	1.09	1.05	1	good	30	6.63	P0388083A	not competed		104398	3	3	4.5	0.98	0.93	1.01	0.88	0.95	1.11	1.01	0.98	0.88	1	good	30	6.42	P0388093A	not competed		not competed
CTDSPL2	Q05D32	PHOSPHATASE	FALSE	7	Jurkat lysate		52998	3	3	5.8	0.82	0.98	1.01	0.91	1.12	1.04	1.02	1.05	1.06	1	good	30	7	P0388083A	not competed		52998	3	3	6.7	0.71	0.7	0.81	0.81	0.84	0.95	0.86	0.86	0.91	1	weak	30	6.45	P0388093A	not competed		not competed
CTNNBL1	Q8WYA6	n/d	FALSE	7	Jurkat lysate		65173	2	2	2.5	1	0.84	0.81	0.8	0.86	1.1	1.09	0.8	0.98	1	good	30	6.41	P0388083A	not competed		65173	3	3	4.4	0.92	1.08	0.93	1	1.2	0.78	1.14	0.72	1.17	1	weak	30	6.49	P0388093A	not competed		not competed
CTPS1	P17812	n/d	FALSE	7	Jurkat lysate		66690	8	8	16.8	1.21	1.02	0.97	1.13	0.94	1.39	1.1	1.06	1.03	1	good	30	6.56	P0388083A	not competed		66690	13	13	28.9	1	1.25	0.83	1.12	1.31	0.87	1.05	0.88	1.2	1	good	30	6.83	P0388093A	not competed		not competed
CTR9	Q6PD62	n/d	FALSE	7	Jurkat lysate		133501	22	22	25.5	1.08	0.96	0.97	0.93	0.93	1.01	1.09	0.99	1.03	1	good	30	7.22	P0388083A	not competed		133501	24	24	29.3	0.93	0.89	0.75	0.89	0.88	0.85	1.13	0.86	0.95	1	good	30	6.94	P0388093A	not competed		not competed
CTSA	P10619	PROTEASE	FALSE	7	Jurkat lysate		54465	2	2	4.2	0.98	0.82	0.82	1.07	0.9	1.17	0.84	0.86	0.9	1	good	30	6.3	P0388083A	not competed																						not competed
CTSB	P07858	PROTEASE	FALSE	7	Jurkat lysate		37821	3	3	11.8	1.03	1.01	1.09	1.02	0.94	1.12	1.07	0.99	1.1	1	good	30	6.71	P0388083A	not competed		37821	2	2	10.3	0.77	2.41	0.85	0.74	1.01	0.78	1.15	0.94	1.09	1	weak	30	6.63	P0388093A	not competed		not competed
CTSC	P53634	PROTEASE	FALSE	7	Jurkat lysate		51853	4	4	13.4	0.91	1.01	0.93	0.98	0.91	0.98	1.03	0.96	0.99	1	good	30	6.27	P0388083A	not competed		51853	3	3	9.1	0.88	1.18	0.94	1.13	1.25	0.84	1.06	0.89	1.13	1	good	30	5.98	P0388093A	not competed		not competed
CTSD	P07339	PROTEASE	FALSE	7	Jurkat lysate		44552	4	4	9.7	1.68	1.23	1.05	1.9	0.97	2.54	1.28	0.98	0.8	1	good	30	6.41	P0388083A	not competed		44552	3	3	7.3	1.16	1.87	1.01	1.56	1.96	0.84	0.85	0.72	1.23	1	weak	30	6.45	P0388093A	not competed		not competed
CTSG	P08311	PROTEASE	FALSE	7	Jurkat lysate		28837	3	3	16.9	0.94	0.98	0.93	0.93	0.93	0.98	1.06	0.97	0.91	1	good	30	6.83	P0388083A	not competed		28837	2	2	7.1	0.81	0.72	0.85	0.85	0.8	0.88	0.97	0.96	0.84	1	weak	30	7.03	P0388093A	not competed		not competed
CUL1	Q13616	n/d	FALSE	7	Jurkat lysate																						89677	5	5	7.3	1.19	1.26	1.1	1.24	1.38	1.08	1.12	0.93	1.22	1	good	30	6.1	P0388093A	not competed		not competed
CUL2	Q13617	n/d	FALSE	7	Jurkat lysate		89491	4	4	8.3	1.35	1.24	0.95	1.5	1.01	2.1	1.18	0.9	1.11	1	good	30	6.01	P0388083A	not competed		89491	8	8	10.5	1.19	1.8	1.23	1.71	1.92	1.15	1.08	0.96	1.59	1	good	30	6.35	P0388093A	not competed		not competed
CUL4A	Q13619	n/d	FALSE	7	Jurkat lysate		87679	11	11	15.8	1	0.97	0.96	1.05	0.94	1.35	0.94	0.99	1.04	1	good	30	6.51	P0388083A	not competed		87679	9	9	13.3	1.02	1.14	0.98	1.16	1.24	1	0.93	0.99	1.29	1	good	30	6.73	P0388093A	not competed		not competed
CUL4B	Q13620	n/d	FALSE	7	Jurkat lysate																						103980	3	3	3.1	1.03	1.24	0.95	1.33	1.38	1.05	1.02	0.97	1.38	1	good	30	6	P0388093A	not competed		not competed
CUL5	Q93034	n/d	FALSE	7	Jurkat lysate																						90954	2	2	2.9	1.18	1.23	1.09	1.27	1.3	0.99	1.12	0.94	1.15	1	good	30		P0388093A	not competed		not competed
CWC22	Q9HCG8	n/d	FALSE	7	Jurkat lysate		105465	7	7	8	0.98	0.82	0.9	0.77	0.89	0.71	1.16	0.9	1.16	1	weak	30	6.88	P0388083A	not competed		105465	7	7	8.7	0.82	0.69	0.65	0.81	0.72	0.77	1.28	0.76	1.03	1	weak	30	6.73	P0388093A	not competed		not competed
CYB5B	O43169	n/d	FALSE	7	Jurkat lysate		16332	2	2	18.7	0.88	1.08	0.99	1.01	0.89	1.08	1.19	0.78	0.8	1	good	30	6.36	P0388083A	not competed		16332	2	2	14	0.55	0.91	0.94	0.79	0.86	0.95	1.07	0.56	0.94	1	weak	25	6.28	P0388093A	4.6		not competed
CYB5R3	P00387	OXIDOREDUCTASE	FALSE	7	Jurkat lysate		38226	2	2	12.3	1.35	1.03	1.14	1.85	0.88	2.36	1.41	0.83	1.14	1	good	30	6.36	P0388083A	not competed		38226	3	3	15.9	1.46	2.36	1.41	2.14	2.29	1.1	1.16	0.97	1.93	1	n.d.		6.56	P0388093A			not competed
CYC1	P08574	n/d	FALSE	7	Jurkat lysate		35422	2	2	11.4	1.03	1.1	1.15	1.02	0.97	1.23	0.9	1.01	0.94	1	good	30	6.08	P0388083A	not competed		35422	4	4	13.5	1.08	1.15	1.12	1.18	1.21	1.16	1.05	0.97	1.15	1	good	30	6.52	P0388093A	not competed		not competed
DAP3	P51398	n/d	FALSE	7	Jurkat lysate		45566	20	23	53.8	1.08	1.04	0.96	0.95	0.96	0.94	0.98	0.86	0.88	1	good	30	7.94	P0388083A	not competed		45566	20	23	57.3	1.02	0.91	0.94	0.98	0.87	1	1.06	0.95	0.92	1	good	30	7.85	P0388093A	not competed		not competed
DARS	P14868	n/d	FALSE	7	Jurkat lysate		57136	22	23	45.3	1.03	1.04	0.99	1.01	1.01	1.2	0.92	1.02	1.01	1	good	30	7.47	P0388083A	not competed		57136	26	27	57.1	1.06	1.26	1.12	1.16	1.25	1.03	1.02	1.03	1.23	1	good	30	7.26	P0388093A	not competed		not competed
DAXX	Q9UER7	n/d	FALSE	7	Jurkat lysate																						81372	4	4	5	0.97	0.88	0.93	0.98	0.99	1.13	1.12	1.06	0.97	1	good	30	6.42	P0388093A	not competed		not competed
DBN1	Q16643	n/d	FALSE	7	Jurkat lysate		76299	3	3	5.5	0.78	0.89	0.8	0.99	0.86	1.24	0.99	0.87	0.78	1	good	30	6.29	P0388083A	not competed		76299	4	4	8.3	0.74	1.06	0.85	0.95	1.17	0.88	0.97	0.93	1.13	1	weak	30	6.7	P0388093A	not competed		not competed
DBR1	Q9UK59	n/d	FALSE	7	Jurkat lysate		61554	3	3	7	0.86	0.95	0.82	0.89	0.97	1.06	0.87	0.89	0.91	1	good	30	6.46	P0388083A	not competed		61554	5	5	11.6	0.89	0.98	0.93	1	1.08	0.93	0.95	0.9	1.1	1	good	30	6.39	P0388093A	not competed		not competed
DCAF1	Q9Y4B6	n/d	FALSE	7	Jurkat lysate		169005	4	4	2.3	1.01	1.03	1.19	1.16	1.03	0.95	1.15	0.93	0.94	1	good	30	6.3	P0388083A	not competed		169005	3	3	2.3	1	0.89	0.86	0.93	1	0.92	1.03	0.97	1.07	1	good	30	5.95	P0388093A	not competed		not competed
DCAF7	P61962	n/d	FALSE	7	Jurkat lysate		38926	17	29	62.6	1.04	1.05	1.07	1.01	1.05	0.96	1.01	1.01	0.98	1	good	30	8.66	P0388083A	not competed		38926	15	26	62.6	1.04	0.93	0.98	1	0.93	1.08	1.03	1.09	0.95	1	good	30	8.51	P0388093A	not competed		not competed
DCD	P81605	contaminant	FALSE	7	Jurkat lysate		12414	2	2	16.4	0.91	0.97	0.72	1.1	1.12	1.17	1.23	0.9	0.76	1	weak	30	6.55	P0388083A	not competed																						not competed
DCK	P27707	n/d	FALSE	7	Jurkat lysate		30518	18	33	54.6	1.09	1.15	1.15	0.98	1.13	0.98	0.88	1.06	1.06	1	good	30	8.71	P0388083A	not competed		30518	17	31	53.8	1.2	0.99	1.11	1.03	0.98	1.08	0.96	1.14	1.08	1	good	30	8.5	P0388093A	not competed		not competed
DCP1A	Q9NPI6	n/d	FALSE	7	Jurkat lysate																						63309	2	2	6	1.08	0.99	1.18	0.94	1.36	0.85	1.27	1.18	1.17	1	good	30	5.83	P0388093A	not competed		not competed
DCPS	Q96C86	n/d	FALSE	7	Jurkat lysate		38608	2	2	6.5	0.75	0.68	0.71	0.84	0.88	1.26	0.94	0.8	0.83	1	weak	30	6.07	P0388083A	not competed		38608	3	3	14.2	0.63	0.87	0.77	0.68	1.02	0.81	1.01	0.85	1.11	1	weak	30	6.45	P0388093A	not competed		not competed
DCTN1	Q14203	n/d	FALSE	7	Jurkat lysate		141693	17	17	17.7	1.1	1.11	1.06	1.09	0.92	1.3	0.88	0.98	1.01	1	good	30	6.86	P0388083A	not competed		141693	16	16	15.7	1.21	1.3	1.16	1.19	1.37	1.08	0.92	1.16	1.25	1	good	30	6.78	P0388093A	not competed		not competed
DCTN2	Q13561	n/d	FALSE	7	Jurkat lysate		44819	11	11	32.4	0.97	0.96	0.92	0.92	1	1	0.99	0.97	0.95	1	good	30	7.1	P0388083A	not competed		44819	9	9	29.7	0.81	0.99	0.85	0.94	1.04	0.9	0.86	0.86	1.01	1	good	30	6.74	P0388093A	not competed		not competed
DCTN4	Q9UJW0	n/d	FALSE	7	Jurkat lysate		52337	4	4	7.6	1.03	1	0.97	1.06	0.97	1.26	0.96	1.06	0.97	1	good	30	6.41	P0388083A	not competed		52337	2	2	8.9	0.81	0.97	0.84	0.86	1.07	0.83	0.78	0.97	1.05	1	good	30	6.01	P0388093A	not competed		not competed
DCTN6	O00399	n/d	FALSE	7	Jurkat lysate																						20747	2	2	12.6	0.87	0.94	0.86	0.92	0.93	0.93	0.95	1.17	1.08	1	good	30	6.34	P0388093A	not competed		not competed
DCTPP1	Q9H773	n/d	FALSE	7	Jurkat lysate		18681	12	20	68.2	1.16	1.16	1.1	1.03	1.37	0.96	1.06	0.86	0.8	1	good	30	8.82	P0388083A	not competed																						not competed
DDB1	Q16531	n/d	FALSE	7	Jurkat lysate		126966	44	47	39.2	1.09	1.11	1.05	1.09	1.05	1.08	1.05	1.01	1	1	good	30	7.84	P0388083A	not competed		126966	42	45	42.1	1.11	1.04	1.03	1.08	0.98	1.03	1.06	1.02	1.02	1	good	30	7.7	P0388093A	not competed		not competed
DDOST	P39656	n/d	FALSE	7	Jurkat lysate		50800	11	12	28.1	1.07	1.07	1.1	1.12	1.08	1.22	0.96	1	1.02	1	good	30	7.65	P0388083A	not competed		50800	11	13	28.7	1.15	1.29	1.27	1.23	1.26	1.07	1	1.05	1.22	1	good	30	7.48	P0388093A	not competed		not competed
DDR1	Q08345	KINASE	TRUE	7	Jurkat lysate	2.87	99063	2	2	2.8	0.09	0.11	0.07	0.12	0.16	0.65	0.79	0.74	0.77	1	weak	0.01	6.69	P0388083A	8.18	8.64	101795	4	4	4.2	0.07	0.08	0.09	0.08	0.19	0.92	0.86	1.03	0.92	1	weak	0.02	6.79	P0388093A	7.68	8.14	8.39
DDX1	Q92499	n/d	FALSE	7	Jurkat lysate		82431	23	23	33	0.91	0.88	0.75	1.03	0.84	1.27	1.04	0.95	0.92	1	weak	30	7.29	P0388083A	not competed		82431	26	26	42.3	0.77	1.15	0.79	1.07	1.2	0.87	1.01	0.73	1.2	1	weak	30	7.29	P0388093A	not competed		not competed
DDX10	Q13206	n/d	FALSE	7	Jurkat lysate																						100887	2	2	2.1	0.91	1.06	0.72	1.05	0.87	0.72	0.9	0.87	0.81	1	weak	30	5.8	P0388093A	not competed		not competed
DDX17	Q92841	n/d	FALSE	7	Jurkat lysate		80272	13	13	20	1.07	0.95	0.89	1.25	0.92	1.61	1.06	0.94	0.94	1	good	30	7.47	P0388083A	not competed		80272	14	14	19.6	1.03	1.33	1.07	1.28	1.53	1.01	1.02	0.97	1.32	1	good	30	7.3	P0388093A	not competed		not competed
DDX18	Q9NVP1	n/d	FALSE	7	Jurkat lysate																						75406	2	2	4.3	0.82	0.93	0.85	1.2	1.2	0.89	1.87	0.75	1.22	1	weak	30	6.07	P0388093A	not competed		not competed
DDX19A	Q9NUU7	n/d	FALSE	7	Jurkat lysate																						53974	2	2	3.8	1	1.65	1.35	1.58	1.78	1.24	0.93	1.05	1.54	1	good	30	6	P0388093A	not competed		not competed
DDX21	Q9NR30	n/d	FALSE	7	Jurkat lysate		87343	17	17	26.3	1.18	1.03	1.01	0.87	0.91	0.93	1.17	1	1.11	1	good	30	6.98	P0388083A	not competed		87343	17	17	25.5	0.94	0.88	0.74	0.94	0.8	0.83	1.21	0.78	1.05	1	weak	30	6.75	P0388093A	not competed		not competed
DDX24	Q9GZR7	n/d	FALSE	7	Jurkat lysate		96331	5	5	5.4	1.25	1.11	1.23	1.08	1.04	1.4	1.23	1.06	1.17	1	good	30	6.68	P0388083A	not competed		96331	4	4	6.6	0.99	1.13	0.84	1.04	1.16	0.82	0.95	0.79	1.2	1	good	30	6.22	P0388093A	not competed		not competed
DDX39A	O00148	n/d	FALSE	7	Jurkat lysate		49129	2	2	4.7	0.28	0.24	0.28	0.32	0.33	0.85	0.87	0.92	0.94	1	good	0.02	6.74	P0388083A	7.68		49129	2	2	4.7	0.85	1.42	1	1.42	1.6	1	1.31	1.32	1.44	1	good	30	6.67	P0388093A	not competed		not competed
DDX39B	Q13838	n/d	FALSE	7	Jurkat lysate		50679	4	4	21	1.11	0.86	0.88	1.15	0.98	1.74	1.98	0.91	1.04	1	good	30	6.82	P0388083A	not competed		50679	4	4	26.2	1.16	1.64	1.04	1.46	1.82	0.9	1.52	0.9	1.46	1	good	30	6.72	P0388093A	not competed		not competed
DDX3X	O00571	n/d	FALSE	7	Jurkat lysate		73243	7	7	12.8	0.82	0.76	0.77	0.94	0.84	1.28	0.89	0.92	0.96	1	good	30	6.92	P0388083A	not competed		73243	12	12	19.6	0.81	1.1	0.89	1.13	1.23	0.91	0.99	0.94	1.19	1	good	30	6.77	P0388093A	not competed		not competed
DDX41	Q9UJV9	n/d	FALSE	7	Jurkat lysate		69837	23	25	43.7	0.94	0.97	0.98	0.9	1.02	1	1.04	1.04	1.04	1	good	30	7.75	P0388083A	not competed		69837	27	30	47.6	0.89	0.78	0.82	0.88	0.85	0.96	1.12	0.97	1	1	good	30	7.56	P0388093A	not competed		not competed
DDX42	Q86XP3	n/d	FALSE	7	Jurkat lysate																						102974	2	2	2.6	1.04	1.19	0.96	0.99	1.59	0.75	1.07	0.83	0.99	1	good	30	6.16	P0388093A	not competed		not competed
DDX46	Q7L014	n/d	FALSE	7	Jurkat lysate		117361	2	2	2.1	1.44	1.22	1.27	1.26	1.11	1.59	1.39	1.18	0.93	1	good	30		P0388083A	not competed		117361	5	5	4.4	1.11	1.04	1.09	1.24	1.26	1.01	1.07	0.88	1.21	1	good	30	6.15	P0388093A	not competed		not competed
DDX5	P17844	n/d	FALSE	7	Jurkat lysate		69147	14	14	37	0.91	0.84	0.83	0.99	0.92	1.25	0.86	0.96	0.93	1	good	30	7.38	P0388083A	not competed		69147	21	22	48	0.9	1.15	0.99	1.1	1.3	1	0.99	0.97	1.22	1	good	30	7.43	P0388093A	not competed		not competed
DDX50	Q9BQ39	n/d	FALSE	7	Jurkat lysate		82564	15	15	24.3	1.4	1.1	1.06	0.83	0.9	0.73	1.16	1.02	1.19	1	weak	30	7.37	P0388083A	not competed																						not competed
DDX6	P26196	n/d	FALSE	7	Jurkat lysate		54416	6	6	12.6	1.01	0.89	0.91	1.12	0.86	1.61	1.06	0.98	0.92	1	good	30	6.67	P0388083A	not competed		54416	7	7	18.8	0.83	1.35	0.88	1.28	1.48	0.8	0.94	0.73	1.21	1	weak	30	6.78	P0388093A	not competed		not competed
DEF6	Q9H4E7	n/d	FALSE	7	Jurkat lysate		73909	3	3	5.1	1.1	1.08	0.94	1.13	0.94	1.3	1.07	0.95	0.97	1	good	30	6.41	P0388083A	not competed		73909	3	3	5.1	1.08	1.5	1.14	1.31	1.45	1.09	1.02	0.9	1.28	1	good	30	6.3	P0388093A	not competed		not competed
DEK	P35659	n/d	FALSE	7	Jurkat lysate		42674	6	6	16	0.81	0.86	0.92	0.82	0.96	0.81	0.98	1.01	1.02	1	good	30	7.26	P0388083A	not competed		42674	9	9	19.2	0.86	0.71	0.82	0.73	0.87	0.95	1.01	0.95	1.03	1	weak	30	7.15	P0388093A	not competed		not competed
DFFA	O00273	n/d	FALSE	7	Jurkat lysate		36521	2	2	6.3	0.67	0.82	0.81	0.87	0.92	0.92	0.91	0.82	0.88	1	weak	30	6.73	P0388083A	not competed		36521	6	6	21.5	0.67	0.84	0.77	0.76	0.87	0.87	0.96	0.96	1.06	1	weak	30	6.37	P0388093A	not competed		not competed
DGKA	P23743	n/d	FALSE	7	Jurkat lysate		82629	3	3	3.8	1.07	1.02	1.06	1.28	0.94	1.67	0.96	0.96	0.87	1	good	30	6.23	P0388083A	not competed		82629	3	3	4.4	1.24	1.9	1.3	1.71	2.2	1.15	0.98	0.98	1.55	1	good	30	6.16	P0388093A	not competed		not competed
DHCR24	Q15392	OXIDOREDUCTASE	FALSE	7	Jurkat lysate		60101	2	2	4.5	0.92	0.98	0.91	1.05	0.85	1.18	0.91	0.97	1.01	1	good	30	6.11	P0388083A	not competed		60101	3	3	6.6	1.02	1.08	0.92	1.09	1.22	1.1	0.99	0.97	1.27	1	good	30	6.35	P0388093A	not competed		not competed
DHCR7	Q9UBM7	OXIDOREDUCTASE	FALSE	7	Jurkat lysate		54489	6	6	11.4	1.08	1.1	1.06	1.03	1.01	1.17	1.03	1.07	1.08	1	good	30	7.11	P0388083A	not competed		54489	7	8	10.9	1.03	1.22	1.03	1.05	1.13	0.94	1.06	1.03	1.14	1	good	30	6.82	P0388093A	not competed		not competed
DHPS	P49366	n/d	FALSE	7	Jurkat lysate		40970	9	9	35	0.96	0.99	0.98	0.93	0.98	1.08	0.9	1.07	0.99	1	good	30	7.05	P0388083A	not competed		40970	8	8	33.1	1.02	1.02	0.91	0.95	1.03	1	0.95	0.93	1.14	1	good	30	7.07	P0388093A	not competed		not competed
DHRS4	Q9BTZ2	OXIDOREDUCTASE	FALSE	7	Jurkat lysate		29537	4	4	13.3	0.22	0.27	0.29	0.41	0.6	0.76	0.65	1.08	1.11	1	weak	0.04	6.68	P0388083A	7.46																						not competed
DHX15	O43143	n/d	FALSE	7	Jurkat lysate		90932	26	28	37.5	0.99	0.93	0.91	0.97	0.95	1.12	1.04	1.05	1.03	1	good	30	7.79	P0388083A	not competed		90932	25	25	35.6	0.94	0.96	0.87	0.98	0.99	0.94	1.1	1	1.08	1	good	30	7.66	P0388093A	not competed		not competed
DHX16	O60231	n/d	FALSE	7	Jurkat lysate																						119262	3	3	3.7	1.02	1.18	0.92	1.18	1.14	0.86	1.11	1.02	1.37	1	good	30	6.08	P0388093A	not competed		not competed
DHX30	Q7L2E3	n/d	FALSE	7	Jurkat lysate		136114	24	24	24.2	0.97	0.94	0.92	0.85	0.97	0.9	1.07	0.91	1.04	1	good	30	7.14	P0388083A	not competed		136114	26	26	25.5	0.95	0.85	0.84	0.9	0.87	0.93	1.16	0.95	0.99	1	good	30	6.89	P0388093A	not competed		not competed
DHX9	Q08211	n/d	FALSE	7	Jurkat lysate		140957	27	28	26	0.95	0.87	0.87	0.97	0.93	1.24	1	1.01	1.03	1	good	30	7.47	P0388083A	not competed		140957	33	33	31.9	0.92	1.02	0.88	1.02	1.13	0.97	1.06	0.99	1.2	1	good	30	7.45	P0388093A	not competed		not competed
DIABLO	Q9NR28	n/d	FALSE	7	Jurkat lysate		27131	2	2	7.5	0.89	0.81	1.1	0.89	1.03	1.17	0.92	1.01	0.97	1	good	30	6.39	P0388083A	not competed																						not competed
DIAPH1	O60610	n/d	FALSE	7	Jurkat lysate		141346	27	27	20.5	1.1	1.07	0.96	1.13	0.94	1.42	0.87	0.97	0.96	1	good	30	7.27	P0388083A	not competed		141346	29	29	25.9	1.19	1.5	1.27	1.36	1.54	1.15	0.95	0.98	1.4	1	good	30	7.33	P0388093A	not competed		not competed
DKC1	O60832	n/d	FALSE	7	Jurkat lysate		57673	18	18	36	1.26	1.12	1.08	0.96	1.05	0.98	1.18	1.03	1.07	1	good	30	7.29	P0388083A	not competed		57673	17	18	32.3	1.05	0.98	0.85	1.01	0.85	0.89	1.21	0.9	1.03	1	good	30	7.15	P0388093A	not competed		not competed
DLAT	P10515	n/d	FALSE	7	Jurkat lysate		68996	7	7	16.1	1.16	1.17	1.17	1.1	1.14	1.18	0.8	1.2	1.11	1	good	30	7.22	P0388083A	not competed		68996	7	7	15	1.03	1.02	1.02	0.99	1.09	0.99	0.9	1.03	1.07	1	good	30	7.02	P0388093A	not competed		not competed
DLD	P09622	OXIDOREDUCTASE	FALSE	7	Jurkat lysate		54177	4	4	7.5	1.09	0.98	0.86	1.2	0.95	1.74	1.11	0.96	1.02	1	good	30	6.43	P0388083A	not competed		54177	6	6	11.2	0.94	1.43	0.9	1.23	1.3	0.82	0.93	0.77	1.19	1	good	30	6.32	P0388093A	not competed		not competed
DLST	P36957	n/d	FALSE	7	Jurkat lysate		48755	6	6	13.2	0.9	0.97	0.92	0.89	1.04	1.04	0.83	1.02	1.08	1	good	30	6.8	P0388083A	not competed		48755	5	5	11	0.95	1.04	0.98	0.91	1.02	1.02	0.95	1.02	1.08	1	good	30	6.53	P0388093A	not competed		not competed
DMAC2	Q9NW81	n/d	FALSE	7	Jurkat lysate																						30199	3	3	10.9	1.12	1.29	0.99	1.33	1.4	1.1	1.17	0.84	1.18	1	good	30	6.23	P0388093A	not competed		not competed
DNAAF5	Q86Y56	n/d	FALSE	7	Jurkat lysate		93520	2	2	2.6	1.11	1.19	1.06	1.4	0.89	1.69	1	0.89	0.99	1	good	30	5.98	P0388083A	not competed		93520	2	2	2.6	1.32	1.35	1.11	1.43	1.6	1.04	0.79	0.88	1.34	1	good	30	5.88	P0388093A	not competed		not competed
DNAJA1	P31689	n/d	FALSE	7	Jurkat lysate		44868	18	18	51.9	0.96	1	1.07	0.99	1.02	1.12	0.91	1.04	1.03	1	good	30	7.75	P0388083A	not competed		44868	15	15	47.6	0.95	0.92	0.93	0.95	1	1.03	0.91	0.97	1.12	1	good	30	7.61	P0388093A	not competed		not competed
DNAJA2	O60884	n/d	FALSE	7	Jurkat lysate		45745	4	4	7.8	0.81	0.81	0.86	0.84	0.94	1.1	1.09	1.05	0.96	1	good	30	7.16	P0388083A	not competed		45745	8	8	16	0.95	0.99	0.91	0.9	1.13	0.97	0.89	1.04	1.26	1	good	30	6.99	P0388093A	not competed		not competed
DNAJA3	Q96EY1	n/d	FALSE	7	Jurkat lysate		52488	6	6	17.9	0.86	0.82	0.85	0.98	0.84	1.4	0.91	1.02	0.95	1	good	30	6.8	P0388083A	not competed		52488	8	8	22.7	0.99	1.13	0.77	1.08	1.33	0.97	0.86	0.92	1.23	1	good	30	6.68	P0388093A	not competed		not competed
DNAJB1	P25685	n/d	FALSE	7	Jurkat lysate		38044	3	3	7.4	1.19	1.05	1.06	1.78	1.02	1.95	1.05	1	1.09	1	good	30	6.27	P0388083A	not competed		38044	3	3	8.5	1.02	1.73	1.25	2.08	1.84	1.05	1	0.88	1.46	1	good	30	6.28	P0388093A	not competed		not competed
DNAJB11	Q9UBS4	n/d	FALSE	7	Jurkat lysate		40513	3	3	10.9	0.97	0.94	0.92	0.86	0.95	1.22	1	0.93	0.89	1	good	30	6.84	P0388083A	not competed		40513	4	4	20.1	0.91	1.06	0.91	1.02	1.09	0.92	1.03	1.02	1.11	1	good	30	6.42	P0388093A	not competed		not competed
DNAJB6	O75190	n/d	FALSE	7	Jurkat lysate		26899	2	2	6.1	0.89	0.99	0.89	1.01	0.99	1.27	0.82	1.02	1.09	1	good	30	6.55	P0388083A	not competed		26899	3	3	9.5	0.95	1.03	0.9	0.99	1.21	1.02	0.93	0.99	1.21	1	good	30	6.33	P0388093A	not competed		not competed
DNAJC7	Q99615	n/d	FALSE	7	Jurkat lysate		56440	7	7	12.3	0.8	0.86	0.78	1.01	0.91	1.37	1.01	0.91	0.84	1	good	30	6.64	P0388083A	not competed		56440	6	6	15.4	0.82	1.35	0.88	1.2	1.53	0.84	1.04	0.71	1.24	1	weak	30	6.41	P0388093A	not competed		not competed
DNAJC9	Q8WXX5	n/d	FALSE	7	Jurkat lysate		29909	6	6	30.8	0.83	0.84	0.95	0.88	0.89	1.01	0.86	0.88	0.97	1	good	30	6.73	P0388083A	not competed		29909	6	6	25.4	0.88	0.94	0.94	1.03	1.13	0.99	1.04	1	1.13	1	good	30	6.43	P0388093A	not competed		not competed
DNM1L	O00429	n/d	FALSE	7	Jurkat lysate																						83398	3	3	5.4	0.89	1.19	1.02	1.16	1.33	0.96	0.99	0.83	1.14	1	good	30		P0388093A	not competed		not competed
DNM2	P50570	n/d	FALSE	7	Jurkat lysate		98063	5	5	6.8	1.28	1.12	1.02	1.3	0.97	1.65	1.01	0.94	1.01	1	good	30	6.37	P0388083A	not competed		98063	10	10	14	1.14	1.73	1.22	1.53	1.82	1.01	0.91	0.86	1.35	1	good	30	6.61	P0388093A	not competed		not competed
DNMT1	P26358	MT	FALSE	7	Jurkat lysate		184817	3	3	1.8	0.63	0.8	0.75	0.77	1.08	1.26	0.98	0.86	0.88	1	weak	30	5.93	P0388083A	not competed		184817	3	3	1.5	1.25	1.49	1.15	1.25	1.58	1.1	1.15	1.07	1.38	1	good	30	6.04	P0388093A	not competed		not competed
DNMT3A	Q9Y6K1	n/d	FALSE	7	Jurkat lysate		101857	6	6	7.6	0.81	0.79	0.81	0.86	0.89	1.05	1.22	0.94	0.99	1	good	30	6.76	P0388083A	not competed		101857	2	2	4.2	0.89	0.79	0.81	0.97	1.12	0.97	1.13	0.93	1.17	1	good	30	5.94	P0388093A	not competed		not competed
DOCK2	Q92608	n/d	FALSE	7	Jurkat lysate		211946	14	14	10.1	1.22	1.13	1.06	1.3	1.05	1.57	1.07	0.95	0.98	1	good	30	6.63	P0388083A	not competed		211946	20	20	11.9	1.16	1.55	1.27	1.36	1.62	1.13	0.95	0.96	1.34	1	good	30	6.87	P0388093A	not competed		not competed
DPF2	Q92785	n/d	FALSE	7	Jurkat lysate																						44155	2	2	6.9	0.9	0.8	1.14	0.92	0.99	1.1	0.92	0.92	0.83	1	good	30	6.73	P0388093A	not competed		not competed
DPM1	O60762	n/d	FALSE	7	Jurkat lysate																						29634	3	3	9.6	1.26	1.62	0.89	1.1	1.54	0.99	0.93	0.96	1.36	1	good	30	6.67	P0388093A	not competed		not competed
DPP3	Q9NY33	PROTEASE	FALSE	7	Jurkat lysate		82588	8	8	12.1	1.56	1.26	0.99	1.84	0.77	2.74	1.26	0.99	0.89	1	good	30	6.51	P0388083A	not competed																						not competed
DPYSL2	Q16555	PROTEASE	FALSE	7	Jurkat lysate		62293	15	15	37.6	0.99	0.95	0.87	1.05	0.92	1.32	1.1	0.93	0.9	1	good	30	7.16	P0388083A	not competed		62293	15	15	39	0.83	1.28	0.88	1.16	1.33	0.82	1.06	0.68	1.19	1	weak	30	7.23	P0388093A	not competed		not competed
DR1	Q01658	n/d	FALSE	7	Jurkat lysate		19443	5	5	31.8	1.1	1.1	1.07	1.04	1.17	0.96	1.04	0.97	0.9	1	good	30	7.58	P0388083A	not competed		19443	4	4	29	0.99	0.89	1	0.99	0.86	1.06	1.02	0.92	0.79	1	good	30	7.45	P0388093A	not competed		not competed
DRG1	Q9Y295	n/d	FALSE	7	Jurkat lysate		40542	5	5	17.2	0.93	0.85	0.89	0.97	0.87	1.33	1.03	0.95	1.07	1	good	30	6.64	P0388083A	not competed		40542	5	5	14.4	0.83	1.13	0.84	1.13	1.18	0.94	0.95	0.86	1.21	1	good	30	6.47	P0388093A	not competed		not competed
DRG2	P55039	n/d	FALSE	7	Jurkat lysate		40746	7	7	20.6	0.87	0.89	0.96	0.83	0.99	1.04	1.02	0.94	1.05	1	good	30	7.26	P0388083A	not competed		40746	6	6	16.5	0.9	0.91	0.86	0.93	0.93	0.94	1.12	0.89	1.01	1	good	30	6.87	P0388093A	not competed		not competed
DSTN	P60981	n/d	FALSE	7	Jurkat lysate		18506	4	4	29.7	2.26	1.34	1.22	2.49	0.82	3.75	1.8	0.91	1.03	1	n.d.		6.03	P0388083A																							not competed
DSTYK	Q6XUX3	KINASE	TRUE	7	Jurkat lysate	1.22	105204	2	2	2.3	0.78	0.8	0.84	0.89	1.16	1.03	0.92	1	1.04	1	good	30	5.52	P0388083A	not competed																						not competed
DUT	P33316	n/d	FALSE	7	Jurkat lysate		26563	4	4	19.8	0.75	0.86	0.68	0.9	0.75	1.31	1.14	0.85	0.78	1	weak	30	6.82	P0388083A	not competed		26563	3	3	13.9	0.55	0.91	0.77	1	1.22	0.95	1.2	0.9	1.41	1	weak	7.5	6.49	P0388093A	5.12		not competed
DYNC1H1	Q14204	n/d	FALSE	7	Jurkat lysate		532401	35	35	8.6	1.43	1.19	1.23	1.55	1.03	1.91	1.15	1.01	1.06	1	good	30	6.76	P0388083A	not competed		532401	33	33	8.1	1.33	1.83	1.33	1.67	1.89	1.07	0.98	0.95	1.43	1	good	30	6.53	P0388093A	not competed		not competed
DYNC1I2	Q13409	n/d	FALSE	7	Jurkat lysate		71456	8	8	20.2	1.03	1.08	0.95	0.89	1.04	0.96	0.87	1.06	0.99	1	good	30	7.07	P0388083A	not competed		71456	8	8	14.3	1.08	0.97	1.01	0.96	1.04	0.95	0.96	1.07	1	1	good	30	6.85	P0388093A	not competed		not competed
DYNC1LI1	Q9Y6G9	n/d	FALSE	7	Jurkat lysate																						56578	3	3	7.1	1.22	1.34	1.13	1.11	1.43	0.99	1.04	0.98	1.38	1	good	30	6.01	P0388093A	not competed		not competed
DYNLL1	P63167	n/d	FALSE	7	Jurkat lysate																						10366	2	2	58.4	1.19	0.99	1.86	1.13	0.95	1.27	0.93	1.01	0.96	1	good	30	6.48	P0388093A	not competed		not competed
DYRK1A	Q13627	KINASE	TRUE	7	Jurkat lysate	1.66	84556	20	23	29.6	0.79	0.89	1.02	0.9	1.03	0.91	0.92	0.99	1	1	good	30	8.41	P0388083A	not competed		84556	22	27	30.8	0.88	0.85	0.93	0.92	0.97	1	1	1.15	0.97	1	good	30	8.28	P0388093A	not competed		not competed
DYRK1B	Q9Y463	KINASE	TRUE	7	Jurkat lysate	2.01	69197	8	8	21.3	0.78	0.94	1	0.97	1.02	0.93	0.95	0.98	0.94	1	good	30	7.39	P0388083A	not competed		69197	10	10	23.7	0.82	0.84	0.94	0.92	1.06	1.1	0.89	1.12	1.01	1	good	30	7.26	P0388093A	not competed		not competed
DYRK2	Q92630	KINASE	TRUE	7	Jurkat lysate	2.24	66651	8	8	15.1	0.66	0.94	0.95	0.92	1.05	0.99	0.93	1.02	0.97	1	weak	30	6.69	P0388083A	not competed		66651	4	4	10.1	0.77	0.84	1.02	0.89	1.02	1.17	0.91	1.14	0.97	1	good	30	6.39	P0388093A	not competed		not competed
ECH1	Q13011	n/d	FALSE	7	Jurkat lysate		35816	6	6	24.4	1.01	0.83	0.74	1.27	0.78	1.71	0.96	0.88	1.02	1	weak	30	7.2	P0388083A	not competed		35816	8	8	29.9	0.93	1.51	0.91	1.41	1.74	0.81	0.8	1.01	1.44	1	good	30	6.87	P0388093A	not competed		not competed
ECHS1	P30084	n/d	FALSE	7	Jurkat lysate		31387	2	2	7.2	3.26	1.54	1.64	4.36	1	6.34	2.26	0.64	0.81	1	n.d.		6.24	P0388083A			31387	4	4	15.9	1.63	3.41	1.72	3.38	3.86	0.92	1.06	0.65	2.15	1	n.d.		6.23	P0388093A			not competed
ECI2	O75521	n/d	FALSE	7	Jurkat lysate																						43585	2	2	7.9	0.98	1.78	1.17	1.6	2.15	1.04	1.09	0.93	1.42	1	good	30	6.15	P0388093A	not competed		not competed
EDC4	Q6P2E9	n/d	FALSE	7	Jurkat lysate		151659	5	5	5.6	0.9	0.95	0.95	1.07	0.96	1.32	0.98	1.05	1.11	1	good	30	6.5	P0388083A	not competed		151659	6	6	7.7	0.93	1.06	0.95	1.36	1.18	1	0.89	0.94	1.52	1	good	30	6.3	P0388093A	not competed		not competed
EEA1	Q15075	n/d	FALSE	7	Jurkat lysate		162464	3	3	2.1	0.93	0.99	0.98	1.01	1.14	1.11	0.92	1.04	1.03	1	good	30		P0388083A	not competed																						not competed
EED	O75530	n/d	FALSE	7	Jurkat lysate		50197	2	2	3.6	1	0.9	0.92	0.99	0.95	1.02	0.94	0.89	1.04	1	good	30	6.12	P0388083A	not competed																						not competed
EEF1A1	P68104	n/d	FALSE	7	Jurkat lysate		50140	20	25	41.6	2.41	1.43	1.24	2.45	0.83	3.48	1.44	0.87	0.96	1	n.d.		8.11	P0388083A			50140	20	23	51.5	1.73	3.36	1.67	3.13	3.21	0.84	0.9	0.69	1.96	1	n.d.		8.11	P0388093A			not competed
EEF1B2	P24534	n/d	FALSE	7	Jurkat lysate		24763	5	5	30.2	1.13	1.18	1.18	1.08	1.05	1.14	0.92	1.03	1.09	1	good	30	7.68	P0388083A	not competed		24763	7	8	33.3	1.01	1.13	1.34	1.1	1.09	1.07	0.91	1.06	1.18	1	good	30	7.47	P0388093A	not competed		not competed
EEF1D	P29692	n/d	FALSE	7	Jurkat lysate		31121	8	9	49.8	1.19	1.22	1.16	1.13	1.05	1.23	0.92	0.93	0.98	1	good	30	7.17	P0388083A	not competed		31121	9	9	49.1	1.33	1.49	1.28	1.25	1.42	1.14	0.96	1.06	1.28	1	good	30	7.01	P0388093A	not competed		not competed
EEF1E1	O43324	n/d	FALSE	7	Jurkat lysate		19810	7	7	42	1.16	1.04	1.05	1.07	1.19	1.26	1.06	1.09	1.17	1	good	30	7.07	P0388083A	not competed		19810	6	6	37.9	1.02	1.22	1.07	1.13	1.31	1.18	0.89	1.05	1.13	1	good	30	6.96	P0388093A	not competed		not competed
EEF1G	P26641	n/d	FALSE	7	Jurkat lysate		56149	23	27	47.6	1.14	1.16	1.14	1.16	1.05	1.22	0.96	1.06	0.97	1	good	30	8.12	P0388083A	not competed		56149	23	27	46.7	1.12	1.26	1.11	1.19	1.21	1	0.93	0.98	1.16	1	good	30	7.87	P0388093A	not competed		not competed
EEF2	P13639	n/d	FALSE	7	Jurkat lysate		95337	22	22	30.8	1.53	1.08	0.94	1.55	0.89	2.3	1.27	0.91	0.92	1	good	30	7.33	P0388083A	not competed																						not competed
EFTUD2	Q15029	n/d	FALSE	7	Jurkat lysate		109434	37	40	47.5	1.07	1.05	1.04	1.03	1.03	1.02	0.98	1.01	1	1	good	30	7.84	P0388083A	not competed		109434	40	43	48.9	1.13	1.01	0.97	0.99	0.98	0.97	1.07	1.05	0.99	1	good	30	7.68	P0388093A	not competed		not competed
EHMT1	Q9H9B1	n/d	FALSE	7	Jurkat lysate		141465	9	9	9.9	0.96	1	0.92	0.95	1.12	1	1.07	0.95	1.02	1	good	30	7.13	P0388083A	not competed		141465	14	14	13.4	0.96	0.83	0.83	0.92	0.87	1.03	1.15	0.9	0.95	1	good	30	7.19	P0388093A	not competed		not competed
EHMT2	Q96KQ7	n/d	FALSE	7	Jurkat lysate		132369	13	13	14	1.08	1.02	1.06	0.97	0.95	0.91	1.1	0.92	1	1	good	30	7.24	P0388083A	not competed		132369	15	16	13.8	0.95	0.89	0.79	0.91	0.83	0.91	1.15	0.83	0.94	1	good	30	7.1	P0388093A	not competed		not competed
EIF1AX	P47813	n/d	FALSE	7	Jurkat lysate																						16460	2	2	13.9	0.89	0.89	0.86	0.96	1.03	1.04	1.02	1.29	1.14	1	good	30	6.61	P0388093A	not competed		not competed
EIF2A	Q9BY44	n/d	FALSE	7	Jurkat lysate																						64989	2	2	4.1	1.56	2.94	1.28	2.53	2.76	0.81	0.65	0.78	1.75	1	n.d.		5.9	P0388093A			not competed
EIF2AK4	Q9P2K8	KINASE	TRUE	7	Jurkat lysate	1.25	186908	44	47	30.8	0.83	1	1.08	0.9	1.1	0.92	0.87	1.04	0.97	1	good	30	8.1	P0388083A	not competed		186908	45	49	32.7	0.81	0.79	1	0.85	0.97	1.05	0.85	1.14	0.95	1	good	30	7.96	P0388093A	not competed		not competed
EIF2B1	Q14232	n/d	FALSE	7	Jurkat lysate		33712	2	2	5.6	1.3	1.15	1.14	1.39	1.1	1.68	1.24	0.88	1.1	1	good	30	6.36	P0388083A	not competed		33712	2	2	7.2	1.18	1.77	1.02	1.86	1.77	0.87	1.11	0.9	1.33	1	good	30	6.14	P0388093A	not competed		not competed
EIF2B2	P49770	n/d	FALSE	7	Jurkat lysate		38989	3	3	9.4	1.09	1.07	1.13	1.14	0.99	1.29	1.04	1.03	1.08	1	good	30	6.49	P0388083A	not competed		38989	4	4	9.1	1	1.14	0.93	1.12	1.18	1.03	1	1	1.04	1	good	30	6.56	P0388093A	not competed		not competed
EIF2B3	Q9NR50	n/d	FALSE	7	Jurkat lysate		50240	8	8	27	1.05	1.11	1.12	1.08	1.04	1.16	0.99	1.02	0.97	1	good	30	6.99	P0388083A	not competed		50240	9	9	22.8	1.03	0.99	1.01	0.97	1	1.05	1.11	1.06	1	1	good	30	6.71	P0388093A	not competed		not competed
EIF2B4	Q9UI10	n/d	FALSE	7	Jurkat lysate		57557	3	3	6.9	0.89	0.94	0.93	1.09	1.33	1.27	0.94	1.04	0.96	1	good	30	6.23	P0388083A	not competed		57557	2	2	4	0.83	0.77	0.83	0.95	1.23	0.85	1.14	0.96	1.08	1	good	30	6.22	P0388093A	not competed		not competed
EIF2S1	P05198	n/d	FALSE	7	Jurkat lysate		36112	12	14	39	0.87	0.85	1.07	0.89	0.87	1.12	0.86	1	0.99	1	good	30	7.26	P0388083A	not competed		36112	12	12	35.9	1.01	1.09	0.99	1.05	1.17	0.9	1.03	1.04	1.26	1	good	30	7.07	P0388093A	not competed		not competed
EIF2S2	P20042	n/d	FALSE	7	Jurkat lysate		38388	4	4	15	0.99	0.94	1.2	0.9	0.99	1	1.05	0.89	0.97	1	good	30	6.09	P0388083A	not competed		38388	4	4	11.1	0.99	1.04	0.87	1.05	1.2	0.82	1.11	0.87	1.23	1	good	30	6.36	P0388093A	not competed		not competed
EIF2S3	P41091	n/d	FALSE	7	Jurkat lysate		51109	12	13	30.5	0.85	0.84	1.01	0.93	0.9	1.12	0.94	1.08	1	1	good	30	7.48	P0388083A	not competed		51109	9	9	27.1	1.02	1	0.95	0.99	1.06	0.9	0.99	1.04	1.13	1	good	30	7.09	P0388093A	not competed		not competed
EIF3A	Q14152	n/d	FALSE	7	Jurkat lysate		166567	35	38	27.4	1.37	1.17	1.16	1.09	1.01	1	1.11	1.06	1.07	1	good	30	7.74	P0388083A	not competed		166567	37	43	27.1	1.21	1.04	0.97	1.01	0.95	0.93	1.18	1.04	1.01	1	good	30	7.68	P0388093A	not competed		not competed
EIF3B	P55884	n/d	FALSE	7	Jurkat lysate		99028	14	14	17.2	0.89	0.85	0.89	0.96	0.93	1.17	0.89	1	1.08	1	good	30	7.26	P0388083A	not competed		99028	19	19	27.1	1	1.07	0.96	1.03	1.17	0.99	1.04	1.07	1.19	1	good	30	7.09	P0388093A	not competed		not competed
EIF3C	Q99613	n/d	FALSE	7	Jurkat lysate		105343	14	14	17.3	0.9	0.84	0.84	0.94	0.89	0.97	1.02	0.97	1.01	1	good	30	7.17	P0388083A	not competed		105343	21	21	23.8	0.92	1	0.79	0.98	1.04	0.93	1.05	0.86	1.07	1	good	30	7.19	P0388093A	not competed		not competed
EIF3D	O15371	n/d	FALSE	7	Jurkat lysate		63972	9	9	19.5	1.27	1	1	1.04	0.98	1.07	1.1	0.99	1.08	1	good	30	7.13	P0388083A	not competed		63972	10	10	21.9	1.01	0.95	0.81	0.9	0.97	0.85	1.12	0.92	1.03	1	good	30	6.94	P0388093A	not competed		not competed
EIF3E	P60228	n/d	FALSE	7	Jurkat lysate		52220	17	20	39.1	1.21	1.2	1.15	1.25	1.12	1.07	1.08	1.06	1.01	1	good	30	8.12	P0388083A	not competed		52220	16	19	37.3	1.24	1.1	1.19	1.17	1.04	1.08	1.11	1.19	1.04	1	good	30	7.68	P0388093A	not competed		not competed
EIF3F	O00303	PROTEASE	FALSE	7	Jurkat lysate		37563	15	19	54.3	1.14	1.06	1.13	1.12	1.01	1	1.05	1.04	0.98	1	good	30	8	P0388083A	not competed		37563	17	21	56.3	1.16	1.03	1.01	1	0.95	0.97	1.01	1.04	0.96	1	good	30	7.92	P0388093A	not competed		not competed
EIF3G	O75821	n/d	FALSE	7	Jurkat lysate		35611	5	5	12.2	0.85	0.83	0.87	0.83	0.9	0.86	0.88	1	0.98	1	good	30	7.25	P0388083A	not competed		35611	4	4	9.7	0.72	0.7	0.73	0.84	0.77	0.83	0.86	0.89	0.99	1	weak	30	6.94	P0388093A	not competed		not competed
EIF3H	O15372	n/d	FALSE	7	Jurkat lysate		39930	17	18	51.4	1.17	1.13	1.12	1.06	1.04	0.93	0.99	0.99	0.99	1	good	30	7.91	P0388083A	not competed		39930	16	18	49.1	1.23	0.98	1.06	0.99	0.92	1.02	1.06	1.08	0.93	1	good	30	7.85	P0388093A	not competed		not competed
EIF3I	Q13347	n/d	FALSE	7	Jurkat lysate		36501	16	17	73.5	0.87	0.81	0.82	0.88	0.89	0.98	0.99	1	1	1	good	30	7.86	P0388083A	not competed		36501	16	17	57.8	0.85	0.84	0.77	0.84	0.9	0.87	0.99	1	1.01	1	good	30	7.68	P0388093A	not competed		not competed
EIF3J	O75822	n/d	FALSE	7	Jurkat lysate		29062	28	53	73.6	0.93	1.1	1.18	1.02	1.11	0.97	0.84	1.07	1.02	1	good	30	8.95	P0388083A	not competed		29062	31	59	73.3	1.05	0.92	1.12	0.93	1.03	1.18	0.83	1.17	0.98	1	good	30	8.67	P0388093A	not competed		not competed
EIF3K	Q9UBQ5	n/d	FALSE	7	Jurkat lysate		25059	4	4	26.6	1.13	1.16	1.11	1.17	1.05	1.03	1	1.02	1.06	1	good	30	7.66	P0388083A	not competed		25059	6	7	39.9	1.15	1.01	1.06	1.01	0.95	0.99	1.07	1.08	1.01	1	good	30	7.61	P0388093A	not competed		not competed
EIF3L	Q9Y262	n/d	FALSE	7	Jurkat lysate		66726	21	24	42.4	1.26	1.15	1.24	1.17	1.09	1.03	1.06	1.05	1.04	1	good	30	7.88	P0388083A	not competed		66726	25	29	47.5	1.4	1.12	1.16	1.15	0.99	1.05	1.19	1.22	1.01	1	good	30	7.79	P0388093A	not competed		not competed
EIF3M	Q7L2H7	n/d	FALSE	7	Jurkat lysate		42502	15	17	43.6	1.3	1.2	1.2	1.19	1.08	1.07	1.02	1.05	1.04	1	good	30	7.87	P0388083A	not competed		42502	13	16	35.8	1.24	1.05	1.13	1.12	0.96	1.01	1.07	1.17	0.99	1	good	30	7.76	P0388093A	not competed		not competed
EIF4A1	P60842	n/d	FALSE	7	Jurkat lysate		46153	3	3	17.7	1.53	1.14	0.9	1.87	0.81	2.61	1.09	0.77	1.22	1	good	30	6.99	P0388083A	not competed		46153	4	4	22.4	1.79	2.19	1.51	2.04	2.26	0.95	0.94	0.88	1.72	1	n.d.		6.76	P0388093A			not competed
EIF4A2	Q14240	n/d	FALSE	7	Jurkat lysate																						46489	4	4	12	1.05	1.57	1.01	1.52	1.78	0.89	0.94	0.86	1.46	1	good	30	6.43	P0388093A	not competed		not competed
EIF4A3	P38919	n/d	FALSE	7	Jurkat lysate		46871	17	22	44.3	0.98	0.98	0.96	0.96	0.99	0.99	1.05	0.98	0.96	1	good	30	7.97	P0388083A	not competed		46871	19	21	45.5	1.04	0.91	0.92	0.97	0.92	1.01	1.18	1	0.96	1	good	30	7.74	P0388093A	not competed		not competed
EIF4E2	O60573	n/d	FALSE	7	Jurkat lysate																						28362	2	2	8.2	0.77	1	0.8	1.13	1.19	0.83	1.05	0.96	1.13	1	good	30	6.33	P0388093A	not competed		not competed
EIF5	P55010	n/d	FALSE	7	Jurkat lysate		49222	7	7	18.8	0.88	1.05	1.2	1.04	1.1	1.28	0.93	1.06	1	1	good	30	6.91	P0388083A	not competed		49222	10	10	22.3	0.96	1.05	1.02	1.14	1.18	1.06	1.01	1.02	1.21	1	good	30	6.85	P0388093A	not competed		not competed
EIF5A	P63241	n/d	FALSE	7	Jurkat lysate		20170	5	5	47.4	1	1.22	0.93	1.26	0.83	1.82	1.47	1.11	0.76	1	good	30	7.59	P0388083A	not competed																						not competed
EIF5B	O60841	n/d	FALSE	7	Jurkat lysate		138825	8	8	8.1	1.06	0.98	1.01	1.17	0.93	1.25	1.06	0.96	0.94	1	good	30	6.65	P0388083A	not competed		138825	5	5	7	1.02	1.18	0.97	1.09	1.2	0.93	0.95	0.91	1.02	1	good	30	6.36	P0388093A	not competed		not competed
EIF6	P56537	n/d	FALSE	7	Jurkat lysate		26599	2	2	14.3	0.85	0.92	0.84	0.83	0.93	0.94	0.93	0.9	0.88	1	good	30	7.18	P0388083A	not competed		26599	4	4	27.3	0.81	0.86	0.8	0.85	0.94	0.87	1.07	0.79	1	1	good	30	6.78	P0388093A	not competed		not competed
EIPR1	Q53HC9	n/d	FALSE	7	Jurkat lysate		43603	4	4	12.9	0.82	0.82	0.79	0.81	0.89	1.03	0.99	0.84	0.95	1	good	30	6.2	P0388083A	not competed		43603	3	3	9	0.83	0.97	0.88	0.98	1.19	0.93	1.06	0.99	1.04	1	good	30	6.23	P0388093A	not competed		not competed
ELAVL1	Q15717	n/d	FALSE	7	Jurkat lysate		38996	6	6	26.7	1	0.68	0.73	1.19	0.75	1.62	1.03	0.9	0.86	1	weak	30	6.96	P0388083A	not competed		38996	6	6	22.7	0.69	1.55	0.98	1.57	1.77	0.94	0.94	0.82	1.38	1	weak	30	6.88	P0388093A	not competed		not competed
ELMO1	Q92556	n/d	FALSE	7	Jurkat lysate		83829	9	9	19.7	1.06	1.05	0.96	1.19	1.03	1.53	0.95	1.06	1	1	good	30	6.66	P0388083A	not competed		83829	12	12	26.5	1.02	1.37	1.12	1.28	1.47	1.05	0.84	0.87	1.3	1	good	30	6.78	P0388093A	not competed		not competed
ELOB	Q15370	n/d	FALSE	7	Jurkat lysate		17911	2	2	14.4	0.93	0.98	0.88	0.87	0.81	0.95	1.01	0.84	0.78	1	good	30	6.79	P0388083A	not competed		17911	2	2	16.9	0.74	1.09	0.89	0.96	1.1	0.87	0.91	0.77	1.04	1	weak	30	6.61	P0388093A	not competed		not competed
ELOC	Q15369	n/d	FALSE	7	Jurkat lysate		12473	3	3	32.1	0.85	0.91	0.87	0.98	0.7	0.91	0.92	0.7	0.74	1	weak	30	6.47	P0388083A	not competed																						not competed
ELOVL5	Q9NYP7	n/d	FALSE	7	Jurkat lysate																						38402	2	2	12.7	1.05	1.27	0.86	0.92	1.16	0.93	0.94	1.03	1.24	1	good	30	6.62	P0388093A	not competed		not competed
ELP1	O95163	n/d	FALSE	7	Jurkat lysate		150253	3	3	2.9	1.04	1.02	1.07	1.14	1.17	1.16	1.03	1.09	1.09	1	good	30	6.08	P0388083A	not competed		150253	6	6	5.5	1	1.21	1.16	1.14	1.25	1.04	1.05	1.05	1.17	1	good	30	6.02	P0388093A	not competed		not competed
ELP2	Q6IA86	n/d	FALSE	7	Jurkat lysate		99987	4	4	7.1	0.86	1.04	0.92	0.94	1.01	1.13	1.1	1.11	1.04	1	good	30	6.34	P0388083A	not competed		99987	2	2	3	1	1.07	1.03	1.16	1.34	0.99	1.13	1.12	1.41	1	good	30	6.48	P0388093A	not competed		not competed
ELP3	Q9H9T3	MT, HAT	FALSE	7	Jurkat lysate		62258	2	2	3.7	1.04	1.04	1.24	1.08	1.23	1.27	0.98	1.19	1.14	1	good	30	6.22	P0388083A	not competed																						not competed
EMC1	Q8N766	n/d	FALSE	7	Jurkat lysate																						111758	3	3	3.2	0.95	1.67	1.08	1.25	1.76	0.95	1.2	0.82	1.36	1	good	30	6	P0388093A	not competed		not competed
EMC3	Q9P0I2	n/d	FALSE	7	Jurkat lysate																						29952	2	2	9.2	1.02	1.45	0.92	1.2	1.17	0.83	1.16	0.64	1.26	1	weak	30	5.56	P0388093A	not competed		not competed
EMC8	O43402	n/d	FALSE	7	Jurkat lysate																						23773	2	2	10	0.84	1.11	0.85	1.24	1.4	0.79	0.96	0.84	1.19	1	good	30	6.04	P0388093A	not competed		not competed
ENO1	P06733	n/d	FALSE	7	Jurkat lysate		47168	11	13	30.9	2.18	1.46	1.25	1.96	0.86	3.52	1.66	0.73	0.92	1	weak	30	7.62	P0388083A	not competed		47168	16	18	44.9	1.5	2.94	1.44	2.18	2.4	0.72	0.85	0.61	1.65	1	n.d.		7.71	P0388093A			not competed
ENO2	P09104	n/d	FALSE	7	Jurkat lysate		47268	6	6	20	0.8	0.89	0.79	0.88	0.77	1.27	1.14	0.92	0.88	1	good	30	6.81	P0388083A	not competed		47268	10	10	27.9	0.78	1.22	0.76	0.99	1.21	0.73	1.12	0.7	1.2	1	weak	30	6.79	P0388093A	not competed		not competed
EPHA3	P29320	KINASE	TRUE	7	Jurkat lysate	1.43	110129	4	4	6.9	0.12	0.13	0.14	0.13	0.2	0.52	0.86	1.05	1.08	1	good	0.01	6.35	P0388083A	8.09	8.24	110129	7	7	8.6	0.16	0.18	0.18	0.18	0.26	0.65	0.77	1.05	1.05	1	good	0.01	6.19	P0388093A	8	8.16	8.2
EPHB2	P29323	KINASE	TRUE	7	Jurkat lysate	1.99	117491	16	16	20.9	0.06	0.07	0.07	0.08	0.11	0.31	0.74	0.98	0.98	1	good	0	7.19	P0388083A	8.37	8.67	117491	17	18	22.5	0.05	0.06	0.06	0.07	0.09	0.36	0.69	1.02	0.98	1	good	0	7.21	P0388093A	8.35	8.65	8.66
EPHB6	O15197	KINASE	TRUE	7	Jurkat lysate	2.05	110699	8	8	10.4	0.09	0.13	0.12	0.14	0.31	0.81	0.93	1.04	1.04	1	good	0.02	7.06	P0388083A	7.64	7.95	110699	6	6	8.8	0.09	0.11	0.13	0.14	0.29	1.02	0.96	1.12	1.01	1	weak	0.03	6.95	P0388093A	7.51	7.82	7.88
EPRS	P07814	n/d	FALSE	7	Jurkat lysate		170589	43	44	35.7	1	1.01	1.03	1.08	1.04	1.3	0.9	1.04	1.03	1	good	30	7.54	P0388083A	not competed		170589	48	48	38.6	1.02	1.22	1.14	1.16	1.34	1.05	0.99	1.05	1.29	1	good	30	7.32	P0388093A	not competed		not competed
ERAP1	Q9NZ08	PROTEASE	FALSE	7	Jurkat lysate		107840	11	11	13.2	1.38	1.2	1.05	1.42	0.99	1.83	1.08	0.95	0.97	1	good	30	6.49	P0388083A	not competed		107840	13	13	16.3	1.26	1.84	1.23	1.53	1.83	1.02	0.94	0.94	1.46	1	good	30	6.32	P0388093A	not competed		not competed
ERAP2	Q6P179	PROTEASE	FALSE	7	Jurkat lysate		110460	6	6	5.7	1.09	1.1	1.03	1.13	1.02	1.34	1.03	0.99	1.02	1	good	30	6.51	P0388083A	not competed		110460	5	5	6.5	0.94	1.14	0.96	1.08	1.24	1.01	1.02	1.03	1.23	1	good	30	6.17	P0388093A	not competed		not competed
ERGIC1	Q969X5	n/d	FALSE	7	Jurkat lysate		32592	7	7	32.1	1.12	1.09	1.09	1.05	1.09	1.16	0.86	1.1	0.98	1	good	30	7.33	P0388083A	not competed		32592	10	10	45.2	1.02	1.03	1.11	1.08	1.18	1.05	0.9	1.11	1.05	1	good	30	7.2	P0388093A	not competed		not competed
ERLEC1	Q96DZ1	n/d	FALSE	7	Jurkat lysate																						54858	2	2	5.4	0.94	0.88	1.01	0.92	1.01	0.99	1.01	0.95	1.17	1	good	30	5.95	P0388093A	not competed		not competed
ERLIN1	O75477	n/d	FALSE	7	Jurkat lysate		38925	4	4	12.6	1.06	1.02	1.03	0.99	1.05	1.02	0.96	1.04	0.93	1	good	30	6.86	P0388083A	not competed		38925	4	4	13.5	1.05	1.07	1	1	1	0.91	0.83	1.1	0.94	1	good	30	6.47	P0388093A	not competed		not competed
ERLIN2	O94905	n/d	FALSE	7	Jurkat lysate		37839	5	5	13	1.04	1.07	1.09	1.02	1.12	1.08	0.85	1.07	1.03	1	good	30	6.49	P0388083A	not competed		37839	3	3	10.6	1.06	1.01	1.06	1	1.11	1.1	0.81	1.12	1.03	1	good	30	6.25	P0388093A	not competed		not competed
ERN1	O75460	KINASE	TRUE	7	Jurkat lysate	1.25	109734	14	14	16.8	0.73	0.84	0.9	0.79	0.99	0.95	0.81	0.99	1.07	1	weak	30	7.34	P0388083A	not competed		109734	14	14	16.5	0.86	0.79	0.97	0.86	1.01	1	0.86	1.12	1.09	1	good	30	7.18	P0388093A	not competed		not competed
ERO1A	Q96HE7	OXIDOREDUCTASE	FALSE	7	Jurkat lysate																						54392	2	2	4.3	1.22	1.79	1.1	1.54	1.91	0.97	0.97	0.77	1.43	1	good	30	6.04	P0388093A	not competed		not competed
ERP44	Q9BS26	n/d	FALSE	7	Jurkat lysate		46971	9	9	22.7	0.95	0.91	0.9	1.08	1	1.3	0.96	1.01	1.02	1	good	30	6.61	P0388083A	not competed		46971	8	8	24.4	1.03	1.27	1	1.26	1.34	0.95	1.12	0.92	1.27	1	good	30	6.74	P0388093A	not competed		not competed
ESD	P10768	PROTEASE	FALSE	7	Jurkat lysate		31462	2	2	7.4	2.88	1.53	1.52	3.27	0.89	4.85	1.61	0.8	0.89	1	n.d.		6.76	P0388083A			31462	4	4	22.7	2.05	3.5	1.74	3.31	3.46	1.12	1.26	0.69	2.25	1	n.d.		6.87	P0388093A			not competed
ESYT1	Q9BSJ8	n/d	FALSE	7	Jurkat lysate																						124001	6	6	8.4	1.16	1.75	1.11	1.49	1.78	0.99	0.95	0.91	1.53	1	good	30	6.39	P0388093A	not competed		not competed
ESYT2	A0FGR8	n/d	FALSE	7	Jurkat lysate		98900	5	5	7.5	1.04	0.97	0.9	1.06	0.91	1.45	1.01	0.99	1.07	1	good	30	6.75	P0388083A	not competed		98900	6	6	8.1	1.12	1.51	1.06	1.36	1.44	0.97	1	1.02	1.28	1	good	30	6.36	P0388093A	not competed		not competed
ETF1	P62495	n/d	FALSE	7	Jurkat lysate		49030	7	7	20.8	0.95	0.86	0.92	1.02	0.82	1.5	0.85	1.11	1.03	1	good	30	6.71	P0388083A	not competed		49030	8	8	24.5	1.05	1.41	0.99	1.22	1.41	0.91	0.88	0.94	1.38	1	good	30	6.67	P0388093A	not competed		not competed
ETFA	P13804	n/d	FALSE	7	Jurkat lysate		35079	2	2	10.8	2.22	1.58	1.37	2.57	1.35	3.63	1.98	1.16	1.05	1	n.d.		5.98	P0388083A			35079	3	3	14.7	1.56	3.98	1.98	2.78	3.96	1.02	0.92	0.66	2.21	1	n.d.		6.13	P0388093A			not competed
ETFDH	Q16134	OXIDOREDUCTASE	FALSE	7	Jurkat lysate																						68495	2	2	3.4	0.83	1.26	0.96	1.3	1.54	0.91	0.93	0.81	1.64	1	good	30		P0388093A	not competed		not competed
ETNK1	Q9HBU6	n/d	FALSE	7	Jurkat lysate																						50968	2	2	2.7	0.85	1.56	0.93	1.35	1.53	0.85	0.86	0.77	1.15	1	good	30	6.04	P0388093A	not competed		not competed
EWSR1	Q01844	n/d	FALSE	7	Jurkat lysate																						68965	3	3	3.5	0.71	1.02	1.06	0.95	0.93	1	0.95	0.88	1.12	1	weak	30	5.95	P0388093A	not competed		not competed
EXOC2	Q96KP1	n/d	FALSE	7	Jurkat lysate		104065	2	2	2.1	1.02	0.91	0.95	0.91	0.95	1.15	0.91	0.94	1.03	1	good	30	6.22	P0388083A	not competed		104065	2	2	0.8	0.82	1.07	0.73	1.03	1.1	0.99	1.07	0.96	1.21	1	weak	30	5.81	P0388093A	not competed		not competed
EXOC7	Q9UPT5	n/d	FALSE	7	Jurkat lysate																						83381	2	2	4.4	0.75	0.77	0.94	0.85	1	1	0.75	0.94	1.13	1	weak	30	6.07	P0388093A	not competed		not competed
EXOC8	Q8IYI6	n/d	FALSE	7	Jurkat lysate		81798	2	2	2.3	0.93	1.15	1.02	1.04	1.18	1.2	1.13	0.92	0.8	1	good	30	5.78	P0388083A	not competed		81798	2	2	2.3	1.01	1.19	1.3	1.11	1.41	1	1.03	1.03	0.83	1	good	30	5.91	P0388093A	not competed		not competed
EXOSC1	Q9Y3B2	n/d	FALSE	7	Jurkat lysate		21452	3	3	17.4	1.08	1.07	1	1.78	2.14	1.47	0.95	1.05	0.99	1	good	30	6.38	P0388083A	not competed		21452	3	3	17.4	1	1.23	1.07	1.59	1.86	1.09	0.92	0.91	1.08	1	good	30	6.21	P0388093A	not competed		not competed
EXOSC2	Q13868	n/d	FALSE	7	Jurkat lysate		32789	5	5	25.9	0.87	0.98	1	1.02	1.03	1.13	1.02	1.09	1.02	1	good	30	6.72	P0388083A	not competed		32789	6	6	23.5	0.79	0.95	0.86	0.91	0.93	0.92	0.89	0.89	1.08	1	good	30	6.61	P0388093A	not competed		not competed
EXOSC3	Q9NQT5	n/d	FALSE	7	Jurkat lysate		29572	2	2	11.3	0.83	0.85	1.02	1.05	0.91	1.2	1.04	1.11	0.97	1	good	30	6.2	P0388083A	not competed		29572	2	2	11.3	1.07	1.22	1.06	1.16	1.28	1.07	0.89	1.03	1.17	1	good	30	6.15	P0388093A	not competed		not competed
EXOSC4	Q9NPD3	n/d	FALSE	7	Jurkat lysate		26383	2	2	8.2	0.9	1.07	1.05	1.19	1.19	1.04	1.08	0.95	0.95	1	good	30	6.92	P0388083A	not competed		26383	2	2	8.2	0.91	0.89	0.83	0.92	1.31	0.86	1.06	0.89	0.95	1	good	30	6.48	P0388093A	not competed		not competed
EXOSC5	Q9NQT4	n/d	FALSE	7	Jurkat lysate		25249	2	2	9.4	0.96	0.86	0.83	0.83	0.89	0.93	0.92	1.15	1.04	1	good	30	6.49	P0388083A	not competed		25249	2	2	9.4	0.85	0.94	0.73	0.82	0.98	0.84	1.05	0.83	1.06	1	weak	30	6.43	P0388093A	not competed		not competed
EXOSC7	Q15024	n/d	FALSE	7	Jurkat lysate		31821	3	3	10.3	1.06	1.04	1.03	1.01	1.22	1.08	1.1	0.98	0.97	1	good	30	6.66	P0388083A	not competed		31821	4	4	11	1.04	1.24	0.95	1.36	2.24	0.9	1.14	0.89	1.09	1	good	30	6.34	P0388093A	not competed		not competed
EXOSC8	Q96B26	n/d	FALSE	7	Jurkat lysate		30039	2	2	9.1	0.87	0.76	0.98	0.74	0.83	0.93	0.79	1	1.03	1	weak	30	6.51	P0388083A	not competed		30039	3	3	14.9	0.98	1.02	0.88	0.9	1.03	0.9	1.02	0.91	1.11	1	good	30	6.09	P0388093A	not competed		not competed
EXOSC9	Q06265	n/d	FALSE	7	Jurkat lysate																						50803	2	2	5.5	0.89	1.1	0.96	1.15	1.23	1.24	1.02	1.23	1.23	1	good	30	5.82	P0388093A	not competed		not competed
EZR	P15311	n/d	FALSE	7	Jurkat lysate		69412	8	8	16.6	1.27	0.99	0.83	1.39	0.79	1.97	1.05	0.89	0.9	1	good	30	7.37	P0388083A	not competed																						not competed
FABP5	Q01469	contaminant	FALSE	7	Jurkat lysate																						15164	5	6	47.4	1.06	2.82	1.41	2.42	2.38	0.8	0.79	0.76	1.72	1	n.d.		6.76	P0388093A			not competed
FADS2	O95864	OXIDOREDUCTASE	FALSE	7	Jurkat lysate		52259	2	2	4.1	1.31	1.22	1.25	1.25	1.04	1.29	1.22	1.15	1.1	1	good	30	6.73	P0388083A	not competed		52259	4	4	10.1	1.25	1.38	1.32	1.47	1.25	1.02	1.05	1.24	1.23	1	good	30	6.59	P0388093A	not competed		not competed
FAF1	Q9UNN5	n/d	FALSE	7	Jurkat lysate		73953	2	2	2.5	1.19	0.96	0.96	1.33	0.96	1.61	1.19	0.91	0.93	1	good	30	6.48	P0388083A	not competed		73953	4	4	5.5	0.95	1.42	0.94	1.25	1.51	0.91	1.05	1	1.27	1	good	30	5.96	P0388093A	not competed		not competed
FAF2	Q96CS3	n/d	FALSE	7	Jurkat lysate																						52623	2	2	6.1	1.05	1.33	1.09	1.19	1.41	1.14	1	1	1.1	1	good	30	5.8	P0388093A	not competed		not competed
FAHD2A	Q96GK7	n/d	FALSE	7	Jurkat lysate		34596	2	2	4.5	2.63	1.65	1.44	2.71	0.61	4	1.58	0.61	0.95	1	n.d.		6.64	P0388083A			34596	4	4	15	1.43	2.51	1.28	2.17	2.28	0.83	1.02	0.58	1.67	1	n.d.		6.16	P0388093A			not competed
FAM120A	Q9NZB2	n/d	FALSE	7	Jurkat lysate		125270	6	6	7.3	1.19	1.03	1.03	1.21	0.98	1.31	1.08	1	0.95	1	good	30	6.77	P0388083A	not competed		125270	7	7	9.7	1.3	1.4	1.12	1.34	1.41	1.04	1.11	1.05	1.21	1	good	30	6.77	P0388093A	not competed		not competed
FAM160B1	Q5W0V3	n/d	FALSE	7	Jurkat lysate		86557	4	4	6.7	1.12	1.13	1.08	1.33	1.13	1.56	0.99	1.08	1.01	1	good	30	6.08	P0388083A	not competed		86557	3	3	5.6	1.13	1.45	1.24	1.28	1.45	0.87	0.74	1	1.28	1	weak	30	6.2	P0388093A	not competed		not competed
FAM45A	Q8TCE6	n/d	FALSE	7	Jurkat lysate																						40513	2	2	5	0.92	1.27	1.6	1.24	1.51	1.22	1.31	0.88	1.32	1	good	30		P0388093A	not competed		not competed
FAM49B	Q9NUQ9	n/d	FALSE	7	Jurkat lysate		36748	2	2	4.3	2.77	1.44	1.09	3.41	0.73	5.6	1.34	0.62	0.93	1	n.d.		6.12	P0388083A			36748	2	2	5.9	1.99	4.31	2.02	3.43	4.05	1.09	1.02	0.52	2.36	1	n.d.		6.51	P0388093A			not competed
FAM83D	Q9H4H8	n/d	FALSE	7	Jurkat lysate		64424	2	2	2.9	0.78	0.85	0.91	0.8	1.1	1	0.99	1.05	1.02	1	good	30	6.66	P0388083A	not competed																						not competed
FAM98B	Q52LJ0	n/d	FALSE	7	Jurkat lysate		45547	4	4	11.8	0.83	0.83	0.7	0.94	0.88	1.23	1.05	0.89	0.88	1	weak	30	6.67	P0388083A	not competed		45547	5	5	17.1	0.79	1.21	0.82	1.05	1.2	0.9	1.13	0.85	1.14	1	good	30	6.37	P0388093A	not competed		not competed
FANCD2	Q9BXW9	n/d	FALSE	7	Jurkat lysate		166460	2	2	2.1	1.03	0.87	0.77	0.96	0.85	1.57	1.27	1.27	1.35	1	good	30		P0388083A	not competed																						not competed
FANCI	Q9NVI1	n/d	FALSE	7	Jurkat lysate																						149322	4	4	4.1	1.21	1.62	1.27	1.49	1.9	1.14	1.19	1.28	1.51	1	good	30	5.94	P0388093A	not competed		not competed
FAR1	Q8WVX9	OXIDOREDUCTASE	FALSE	7	Jurkat lysate		59356	4	4	9.7	1.01	1.07	1.04	0.99	0.92	1.15	1.02	1.01	1.02	1	good	30	6.28	P0388083A	not competed		59356	3	3	7.2	1.11	1.18	0.97	1.1	1.14	0.98	0.92	0.99	1.04	1	good	30	6.05	P0388093A	not competed		not competed
FARSA	Q9Y285	n/d	FALSE	7	Jurkat lysate		57563	3	3	10.8	1.15	1	0.93	1.27	0.88	1.73	1.1	1.01	0.96	1	good	30	6.92	P0388083A	not competed		57563	6	6	18.7	1.13	1.7	1.07	1.41	1.67	0.94	0.97	0.91	1.35	1	good	30	6.94	P0388093A	not competed		not competed
FARSB	Q9NSD9	n/d	FALSE	7	Jurkat lysate																						66115	4	4	9.8	1.06	1.92	0.86	1.58	1.85	0.79	1.1	0.65	1.65	1	weak	30	6.64	P0388093A	not competed		not competed
FASN	P49327	OXIDOREDUCTASE	FALSE	7	Jurkat lysate		273423	14	14	7	1.07	0.93	0.88	1.11	0.94	1.36	1.07	0.86	1.05	1	good	30	6.6	P0388083A	not competed		273423	17	17	9.5	0.98	1.28	0.92	1.24	1.34	0.96	0.99	0.89	1.34	1	good	30	6.55	P0388093A	not competed		not competed
FASTKD5	Q7L8L6	n/d	FALSE	7	Jurkat lysate		86573	2	2	2.1	1.18	1.13	1.13	1.02	0.86	0.87	0.93	0.8	0.71	1	weak	30	6.77	P0388083A	not competed																						not competed
FBL	P22087	MT	FALSE	7	Jurkat lysate		33784	11	11	45.5	1.06	0.98	0.95	0.95	1	1.14	0.84	1.05	0.94	1	good	30	6.96	P0388083A	not competed		33784	9	9	35.5	1.11	0.99	1.01	1	1.12	1.01	0.97	1.11	1.05	1	good	30	6.59	P0388093A	not competed		not competed
FDFT1	P37268	OXIDOREDUCTASE	FALSE	7	Jurkat lysate		48115	5	5	15.8	1.1	1.02	0.95	1.23	0.86	1.76	0.99	0.99	1.09	1	good	30	6.85	P0388083A	not competed		48115	8	8	23.3	0.89	1.39	0.94	1.21	1.43	0.92	0.85	0.81	1.25	1	good	30	6.71	P0388093A	not competed		not competed
FDPS	P14324	n/d	FALSE	7	Jurkat lysate		48275	5	5	14.3	2.07	1.44	1.19	2.6	0.99	4.14	1.32	0.85	1.03	1	n.d.		6.79	P0388083A			48275	5	6	15.8	1.59	2.76	1.78	2.45	3.14	1.25	1.32	0.82	2.24	1	n.d.		6.65	P0388093A			not competed
FECH	P22830	n/d	FALSE	7	Jurkat lysate		48624	28	48	66.7	0.83	1.1	1.17	1.02	1.12	1.02	0.9	1.08	1.07	1	good	30	8.34	P0388083A	not competed		48624	30	51	68.3	0.87	0.94	1.12	1.01	1.04	1.12	0.9	1.2	1.04	1	good	30	8.15	P0388093A	not competed		not competed
FER	P16591	KINASE	TRUE	7	Jurkat lysate	2.96	94637	29	57	32.2	0.81	0.96	0.98	0.97	1.03	0.96	1	1	0.99	1	good	30	8.48	P0388083A	not competed		94637	29	54	32.4	0.77	0.76	0.89	0.9	0.92	1.04	0.94	1	0.93	1	good	30	8.36	P0388093A	not competed		not competed
FERMT3	Q86UX7	n/d	FALSE	7	Jurkat lysate		75952	5	5	12.4	1.4	1.01	0.87	1.47	0.79	2.15	1.13	0.74	0.98	1	weak	30	6.42	P0388083A	not competed																						not competed
FGFR1	P11362	KINASE	TRUE	7	Jurkat lysate	1.98	95343	5	5	8.9	0.7	0.91	1.02	0.88	1.07	0.97	0.89	0.97	0.94	1	weak	30	7.02	P0388083A	not competed		95343	4	4	6.1	0.75	0.77	0.96	1.43	1	1.26	0.91	1.07	0.96	1	weak	30	6.67	P0388093A	not competed		not competed
FH	P07954	n/d	FALSE	7	Jurkat lysate		54636	4	4	9.4	1.96	1.32	1.18	2.36	0.94	3.49	1.31	0.93	0.96	1	good	30	6.23	P0388083A	not competed		54636	7	7	15.1	1.89	4.09	2.03	3.49	3.95	1.15	1.17	0.8	2.45	1	n.d.		6.63	P0388093A			not competed
FIBP	O43427	n/d	FALSE	7	Jurkat lysate		41878	16	19	46.2	0.91	1.04	1.12	0.93	1.08	0.98	0.89	1.08	1.16	1	good	30	7.84	P0388083A	not competed		41878	21	23	57.1	0.88	0.82	0.97	0.84	0.93	0.97	0.93	1.06	0.99	1	good	30	7.64	P0388093A	not competed		not competed
FIG4	Q92562	n/d	FALSE	7	Jurkat lysate		103634	14	14	18.3	0.89	0.96	1.03	0.94	1.06	0.97	0.87	1.03	1.1	1	good	30	7.17	P0388083A	not competed		103634	15	15	18.4	0.97	0.96	1.07	1.03	0.99	1.1	0.98	1.25	1.12	1	good	30	7.03	P0388093A	not competed		not competed
FKBP1A	P62942	n/d	FALSE	7	Jurkat lysate																						11951	2	2	18.5	0.94	3.44	1.78	2.99	3.02	1.05	0.86	0.72	1.83	1	n.d.		6.51	P0388093A			not competed
FKBP4	Q02790	n/d	FALSE	7	Jurkat lysate																						51804	16	16	34.9	0.97	1.8	1	1.52	1.82	0.83	0.94	0.76	1.52	1	good	30	7.03	P0388093A	not competed		not competed
FKBP8	Q14318	n/d	FALSE	7	Jurkat lysate		44648	10	10	30.6	0.87	0.86	0.91	0.98	0.83	1.24	1.06	0.94	1	1	good	30	7.01	P0388083A	not competed		44648	6	6	17.5	0.95	1.2	0.95	1.15	1.24	0.89	0.91	0.95	1.25	1	good	30	6.81	P0388093A	not competed		not competed
FLAD1	Q8NFF5	n/d	FALSE	7	Jurkat lysate																						65265	2	2	4.4	0.91	0.92	1.16	1.25	1.01	1.03	0.9	1.28	1.01	1	good	30	6.05	P0388093A	not competed		not competed
FLII	Q13045	n/d	FALSE	7	Jurkat lysate		144749	4	4	5.2	1.04	0.88	0.97	0.94	0.93	1.21	0.93	1.07	1.05	1	good	30	6.7	P0388083A	not competed		144749	13	13	11.9	1.19	1.33	1.07	1.26	1.33	1.02	1.15	1.13	1.38	1	good	30	6.65	P0388093A	not competed		not competed
FLNA	P21333	n/d	FALSE	7	Jurkat lysate		280736	70	70	36	0.97	0.99	0.81	0.99	0.91	1.15	0.97	0.93	0.95	1	good	30	7.61	P0388083A	not competed		280736	65	65	33.4	0.91	1.15	0.91	1.1	1.2	0.99	1.03	0.84	1.24	1	good	30	7.28	P0388093A	not competed		not competed
FLNB	O75369	n/d	FALSE	7	Jurkat lysate		281631	51	51	25.1	1.03	1.06	0.94	1.06	0.99	1.18	0.91	1	0.97	1	good	30	7.27	P0388083A	not competed		281631	57	57	28.6	1.02	1.2	1.01	1.1	1.24	1.02	0.97	0.95	1.18	1	good	30	7.13	P0388093A	not competed		not competed
FLOT1	O75955	n/d	FALSE	7	Jurkat lysate																						47355	2	2	4.9	0.83	0.66	0.81	0.89	0.74	0.82	0.98	0.92	0.93	1	weak	30	6.03	P0388093A	not competed		not competed
FLOT2	Q14254	n/d	FALSE	7	Jurkat lysate		47064	2	2	4.4	0.91	1.02	0.85	0.86	0.97	1.12	0.92	0.9	1.07	1	good	30	5.99	P0388083A	not competed		47064	2	2	3.5	0.9	0.88	0.84	0.9	1.03	1.07	0.95	1.04	1.03	1	good	30	5.55	P0388093A	not competed		not competed
FMNL1	O95466	n/d	FALSE	7	Jurkat lysate		122408	6	6	5.2	1	1.1	1.01	1.15	0.99	1.55	1.01	0.93	1	1	good	30	6.55	P0388083A	not competed		128334	9	9	10.2	1.01	1.3	1.13	1.32	1.36	1.12	0.88	1.07	1.31	1	good	30	6.62	P0388093A	not competed		not competed
FN3KRP	Q9HA64	n/d	FALSE	7	Jurkat lysate		34412	18	54	50.8	0.93	0.97	1.02	0.94	1.02	0.93	0.98	1	0.94	1	good	30	9.03	P0388083A	not competed		34412	19	55	48.9	0.95	0.82	0.91	0.92	0.89	1.07	0.93	1.15	0.86	1	good	30	8.81	P0388093A	not competed		not competed
FNBP1	Q96RU3	n/d	FALSE	7	Jurkat lysate		71306	11	11	14.7	0.71	0.81	0.81	0.81	0.84	0.87	0.95	0.96	0.92	1	weak	30	7.09	P0388083A	not competed		71306	9	9	13.3	0.77	0.87	0.84	0.87	0.98	0.94	0.99	0.94	1.1	1	good	30	6.73	P0388093A	not competed		not competed
FNTA	P49354	n/d	FALSE	7	Jurkat lysate		44408	3	3	8.2	0.87	0.9	0.79	0.93	0.94	1.17	0.9	0.87	0.93	1	good	30	6.24	P0388083A	not competed																						not competed
FNTB	P49356	n/d	FALSE	7	Jurkat lysate		48773	2	2	6.2	0.88	1.02	0.94	1.02	1.04	1.09	0.99	1.03	0.97	1	good	30		P0388083A	not competed																						not competed
FTH1	P02794	OXIDOREDUCTASE	FALSE	7	Jurkat lysate		21225	3	3	23.5	0.71	0.94	0.9	0.89	1.12	0.98	1.4	0.97	1.05	1	weak	30	6.45	P0388083A	not competed		21225	2	2	16.4	0.71	0.83	0.9	0.92	0.92	0.91	1.11	0.79	1.11	1	weak	30	6.57	P0388093A	not competed		not competed
FTO	Q9C0B1	OXIDOREDUCTASE	FALSE	7	Jurkat lysate		58281	4	4	10.9	0.86	0.89	0.94	0.94	0.98	1.16	1.1	0.99	1.01	1	good	30	5.94	P0388083A	not competed		58281	5	5	14.3	0.98	1.07	1.09	1.04	1.12	0.88	1.1	0.91	1.22	1	good	30	6.18	P0388093A	not competed		not competed
FYB1	O15117	n/d	FALSE	7	Jurkat lysate																						91650	8	8	10.9	0.68	0.7	0.89	0.77	0.84	0.91	0.9	1.01	1.05	1	weak	30	6.35	P0388093A	not competed		not competed
FYN	P06241	KINASE	TRUE	7	Jurkat lysate	2.5	60761	15	16	23.8	0.06	0.07	0.06	0.06	0.17	0.66	0.85	1.01	1.02	1	good	0.01	7.87	P0388083A	7.89	8.28	60761	15	18	25.1	0.04	0.05	0.05	0.06	0.14	0.77	0.84	1.07	0.97	1	good	0.02	7.67	P0388093A	7.77	8.17	8.22
G3BP1	Q13283	n/d	FALSE	7	Jurkat lysate		52164	6	7	21	0.78	0.85	0.91	0.85	0.92	0.89	0.98	0.89	0.89	1	good	30	7.26	P0388083A	not competed		52164	7	8	22.1	0.78	0.83	0.87	0.92	0.86	0.95	0.96	0.96	0.92	1	good	30	7.04	P0388093A	not competed		not competed
G3BP2	Q9UN86	n/d	FALSE	7	Jurkat lysate		54120	3	3	8.5	1.07	1.01	1.02	0.99	1.09	1.27	1.05	1.05	1.14	1	good	30	6.34	P0388083A	not competed		54120	4	4	11	1.05	1.18	1.1	1.13	1.13	1.03	1.02	1.09	1.24	1	good	30	6.57	P0388093A	not competed		not competed
G6PD	P11413	OXIDOREDUCTASE	FALSE	7	Jurkat lysate		63826	7	7	14.4	1.45	1.06	0.94	1.67	0.93	2.47	1.27	0.9	1.04	1	good	30	6.78	P0388083A	not competed																						not competed
GAK	O14976	KINASE	TRUE	7	Jurkat lysate	2.76	143189	52	73	41.2	0.09	0.16	0.31	0.43	0.95	0.95	1.06	1.02	1.01	1	good	0.29	8.61	P0388083A	6.54	6.98	143189	50	71	40.7	0.08	0.15	0.29	0.43	0.82	1.07	1.01	1.06	0.92	1	good	0.24	8.38	P0388093A	6.62	7.06	7.02
GALK1	P51570	n/d	FALSE	7	Jurkat lysate																						42272	4	4	12.5	1.06	1.55	0.91	1.23	1.36	0.87	0.89	0.86	1.12	1	good	30	6.29	P0388093A	not competed		not competed
GALNT2	Q10471	n/d	FALSE	7	Jurkat lysate																						64732	3	3	8.1	1.1	1.9	1.19	1.7	1.87	0.89	0.89	1.02	1.37	1	good	30	6.59	P0388093A	not competed		not competed
GANAB	Q14697	n/d	FALSE	7	Jurkat lysate		109437	34	35	39.8	0.97	0.96	0.99	0.98	0.96	1.15	0.96	1.06	0.98	1	good	30	7.97	P0388083A	not competed		109437	36	36	41	1.02	1.06	1	1.05	1.07	0.99	1.03	1.04	1.12	1	good	30	7.87	P0388093A	not competed		not competed
GAPDH	P04406	OXIDOREDUCTASE, contaminant	FALSE	7	Jurkat lysate		36053	18	26	58.2	3.01	1.61	1.29	2.38	0.8	3.74	1.67	0.73	0.93	1	n.d.		8.32	P0388083A			36053	21	30	63	2.15	3.46	1.52	2.93	3.28	0.74	0.83	0.56	1.81	1	n.d.		8.35	P0388093A			not competed
GAPVD1	Q14C86	n/d	FALSE	7	Jurkat lysate		166166	3	3	2	1.06	1.1	1.11	1.18	0.93	1.44	0.94	1.05	1.21	1	good	30	6.23	P0388083A	not competed		166166	2	2	1	1.1	1.45	1.06	1.2	1.42	1.1	0.88	1.31	1.11	1	good	30	6.41	P0388093A	not competed		not competed
GAR1	Q9NY12	n/d	FALSE	7	Jurkat lysate		22348	7	7	34.6	1.05	1.08	0.98	1	1.1	0.95	1.03	0.97	0.89	1	good	30	7.5	P0388083A	not competed		22348	6	6	28.1	0.93	0.82	0.92	0.95	0.82	1.07	1.06	0.97	0.87	1	good	30	7.35	P0388093A	not competed		not competed
GARS	P41250	n/d	FALSE	7	Jurkat lysate		83165	14	14	18.9	1	1	0.8	1.02	0.79	1.34	1.12	0.87	0.84	1	good	30	7.13	P0388083A	not competed		83165	23	23	31.7	0.89	1.46	0.84	1.16	1.4	0.82	1.08	0.73	1.28	1	weak	30	7.09	P0388093A	not competed		not competed
GART	P22102	n/d	FALSE	7	Jurkat lysate		107766	8	8	11.5	1.5	1.09	1.04	1.77	0.8	2.56	1.14	0.89	0.87	1	good	30	6.6	P0388083A	not competed		107766	11	11	13.7	1.43	2.68	1.35	2.36	2.67	0.8	0.94	0.7	1.84	1	n.d.		6.74	P0388093A			not competed
GBF1	Q92538	n/d	FALSE	7	Jurkat lysate																						206444	3	3	1.8	0.98	1.19	1.01	1.12	1.19	1.13	0.91	0.95	1.28	1	good	30	6.18	P0388093A	not competed		not competed
GCDH	Q92947	OXIDOREDUCTASE	FALSE	7	Jurkat lysate		48127	8	8	27.6	0.92	0.98	1.01	1	1.03	1.13	0.8	1.01	0.92	1	good	30	7.31	P0388083A	not competed		48127	11	12	29.2	0.95	1.03	1.04	1.01	1.22	1.06	0.89	1.11	1.14	1	good	30	7.11	P0388093A	not competed		not competed
GCN1	Q92616	n/d	FALSE	7	Jurkat lysate		292755	2	2	0.7	1.01	1.13	0.95	1.88	1.07	1.58	1.15	0.93	1.06	1	good	30		P0388083A	not competed		292755	2	2	0.6	0.85	1.26	0.89	1.28	1.33	1.12	1	1	1.24	1	good	30	5.98	P0388093A	not competed		not competed
GDI1	P31150	n/d	FALSE	7	Jurkat lysate		50582	2	2	3.6	1.16	0.99	0.86	1.38	0.79	1.98	1.22	0.82	0.99	1	good	30	6.26	P0388083A	not competed																						not competed
GDI2	P50395	n/d	FALSE	7	Jurkat lysate		50663	8	8	36.4	2.68	1.55	1.39	3.32	0.81	5.16	1.6	0.73	1.01	1	n.d.		6.91	P0388083A			50663	11	11	49	1.87	3.84	1.72	3.43	3.81	0.92	0.93	0.63	2.31	1	n.d.		7.24	P0388093A			not competed
GEMIN2	O14893	n/d	FALSE	7	Jurkat lysate		31585	2	2	5.4	1.08	1.14	1.24	1.14	1.26	1.11	1.13	0.87	1.05	1	good	30	6.04	P0388083A	not competed																						not competed
GEMIN4	P57678	n/d	FALSE	7	Jurkat lysate		120036	2	2	2.6	0.93	1.01	0.92	1.21	1.13	1.08	0.87	0.9	1.08	1	good	30	5.9	P0388083A	not competed																						not competed
GEMIN5	Q8TEQ6	n/d	FALSE	7	Jurkat lysate		168587	4	4	1.5	0.89	1	1.08	1.01	1.15	1.12	0.92	1.01	0.98	1	good	30	6.47	P0388083A	not competed		168587	6	6	4	1.06	1.1	1.15	1.1	1.29	1.16	1.18	1.09	1.13	1	good	30	6.16	P0388093A	not competed		not competed
GET4	Q7L5D6	n/d	FALSE	7	Jurkat lysate																						36504	2	2	7	0.89	1.07	0.76	1.3	1.11	0.91	0.99	0.93	1.41	1	good	30	6.04	P0388093A	not competed		not competed
GFPT1	Q06210	PROTEASE	FALSE	7	Jurkat lysate		78806	16	16	28.5	1.2	1.17	1.13	1.2	1.05	1.46	1.04	1.17	1.11	1	good	30	6.72	P0388083A	not competed		78806	15	15	27	1.19	1.32	1.08	1.25	1.37	0.99	1.02	1.01	1.36	1	good	30	6.89	P0388093A	not competed		not competed
GGH	Q92820	PROTEASE	FALSE	7	Jurkat lysate		35964	4	4	12.6	0.95	0.89	0.86	0.98	0.97	1.25	0.93	0.93	0.87	1	good	30	6.35	P0388083A	not competed																						not competed
GID8	Q9NWU2	n/d	FALSE	7	Jurkat lysate																						26748	2	2	10.5	1.2	1.11	1.37	1.35	1.46	1.42	0.93	1.18	1.29	1	good	30	6.18	P0388093A	not competed		not competed
GIMAP1	Q8WWP7	n/d	FALSE	7	Jurkat lysate																						34369	2	2	8.8	0.87	1.15	0.95	1.05	1.46	0.87	0.8	0.98	1.24	1	good	30	6.16	P0388093A	not competed		not competed
GINS3	Q9BRX5	n/d	FALSE	7	Jurkat lysate		24534	5	5	31.9	0.87	0.89	0.82	0.87	1.03	0.97	0.99	0.99	0.93	1	good	30	6.59	P0388083A	not competed		24534	6	6	29.6	0.87	0.86	0.84	0.94	1.03	1.03	1.08	0.99	1.02	1	good	30	6.59	P0388093A	not competed		not competed
GINS4	Q9BRT9	n/d	FALSE	7	Jurkat lysate		26047	3	3	12.6	0.87	0.84	0.88	0.83	0.87	1.12	1	1.02	1.08	1	good	30	6.13	P0388083A	not competed																						not competed
GLB1	P16278	n/d	FALSE	7	Jurkat lysate		76074	2	2	5.6	0.99	0.83	0.87	1.1	0.9	1.23	1.33	1.12	1.07	1	good	30	6.11	P0388083A	not competed																						not competed
GLCCI1	Q86VQ1	n/d	FALSE	7	Jurkat lysate		58023	4	4	8.8	0.64	0.85	0.96	0.7	0.96	0.85	0.79	0.82	0.9	1	weak	30	6.26	P0388083A	not competed		58023	2	2	4.8	0.69	0.68	0.91	0.88	0.89	1.05	0.77	1.1	0.98	1	weak	30	6.01	P0388093A	not competed		not competed
GLG1	Q92896	n/d	FALSE	7	Jurkat lysate		137221	8	8	8.3	0.92	1.08	1.04	1.13	1.09	1	1.01	1.02	1.08	1	good	30	6.32	P0388083A	not competed		137221	7	7	7	0.92	0.91	0.91	1	0.97	0.96	0.88	0.89	1.18	1	good	30	6.23	P0388093A	not competed		not competed
GLO1	Q04760	n/d	FALSE	7	Jurkat lysate		20777	2	2	3.8	1.61	1.29	1.43	1.65	1	2.13	1.68	0.92	1.07	1	good	30	6.43	P0388083A	not competed		20777	3	3	16.8	1.11	2	1.31	1.51	2.14	0.87	0.71	0.72	1.14	1	weak	30	6.24	P0388093A	not competed		not competed
GLRX3	O76003	n/d	FALSE	7	Jurkat lysate		37432	4	4	12.8	1.08	1.1	0.92	1.17	0.83	1.51	0.87	0.97	0.98	1	good	30	6.63	P0388083A	not competed		37432	8	8	27.2	0.9	1.33	0.99	1.27	1.4	0.9	0.92	0.77	1.21	1	good	30	6.71	P0388093A	not competed		not competed
GLS	O94925	n/d	FALSE	7	Jurkat lysate		65459	4	4	4.2	0.9	0.8	0.7	1.04	0.75	1.44	1.12	0.88	0.89	1	weak	30	6.52	P0388083A	not competed		73460	5	5	11.4	0.84	1.19	0.78	1.02	1.11	0.83	1.17	0.71	1.2	1	weak	30	6.45	P0388093A	not competed		not competed
GLUD1	P00367	OXIDOREDUCTASE	FALSE	7	Jurkat lysate		61397	7	7	14	1.06	0.96	0.86	1.08	0.91	1.47	1.12	1.06	1.03	1	good	30	6.89	P0388083A	not competed		61397	9	9	18.1	0.94	1.34	0.89	1.09	1.41	0.92	1.07	0.92	1.35	1	good	30	7.01	P0388093A	not competed		not competed
GLUL	P15104	n/d	FALSE	7	Jurkat lysate		42064	15	16	46.1	1.11	1.19	1.19	0.98	1.17	1.13	0.91	1.18	1.07	1	good	30	8.01	P0388083A	not competed		42064	13	15	33.2	1.37	1.09	1.17	1.1	1.14	1.15	0.95	1.2	1.06	1	good	30	7.84	P0388093A	not competed		not competed
GMDS	O60547	n/d	FALSE	7	Jurkat lysate		41949	5	5	17.5	1.12	0.97	0.93	1.13	1.01	1.46	1.15	1.03	1.02	1	good	30	6.36	P0388083A	not competed		41949	4	4	15.1	1.06	1.28	0.94	1.25	1.44	0.94	1.15	0.77	1.29	1	good	30	6.37	P0388093A	not competed		not competed
GMPS	P49915	PROTEASE	FALSE	7	Jurkat lysate		76715	5	5	8.1	2.2	1.48	1.18	2.45	0.9	3.94	1.38	0.92	1.02	1	n.d.		6.4	P0388083A			76715	6	6	9.8	1.43	2.79	1.47	2.44	2.87	1.01	1.07	0.76	1.89	1	n.d.		6.42	P0388093A			not competed
GNA11	P29992	n/d	FALSE	7	Jurkat lysate		42123	4	4	15.9	0.87	0.75	0.79	0.78	0.98	0.77	1.06	1.03	1.06	1	good	30	6.98	P0388083A	not competed																						not competed
GNAI2	P04899	n/d	FALSE	7	Jurkat lysate		41548	6	6	43.7	0.75	0.83	0.82	0.91	0.86	1.16	0.96	0.91	0.95	1	weak	30	7.27	P0388083A	not competed		41548	7	8	37.5	0.77	1.03	0.79	1.01	1.05	0.95	1.08	0.94	1.06	1	good	30	7.13	P0388093A	not competed		not competed
GNAQ	P50148	n/d	FALSE	7	Jurkat lysate		42142	13	19	60.4	0.73	0.77	0.87	0.79	0.97	0.87	0.9	1.02	0.95	1	weak	30	8.2	P0388083A	not competed		42142	12	17	59.9	0.72	0.73	0.92	0.85	0.96	1.05	0.81	1.08	0.98	1	weak	30	7.85	P0388093A	not competed		not competed
GNAS	P63092	n/d	FALSE	7	Jurkat lysate																						45751	3	3	8.1	1.11	1.35	0.97	1.26	1.73	1.13	0.93	0.78	1.2	1	good	30	6.53	P0388093A	not competed		not competed
GNB1	P62873	n/d	FALSE	7	Jurkat lysate																						37377	4	4	26.2	0.83	1.35	0.82	1.23	1.36	0.95	1	0.93	1.24	1	good	30	6.79	P0388093A	not competed		not competed
GNB2	P62879	n/d	FALSE	7	Jurkat lysate		37331	3	3	12.9	0.91	0.82	0.8	1.03	0.8	1.18	0.93	0.97	0.9	1	good	30	6.82	P0388083A	not competed																						not competed
GNE	Q9Y223	n/d	FALSE	7	Jurkat lysate																						83065	3	3	5.4	0.96	1.25	0.93	1.19	1.38	1.05	1.05	0.91	1.32	1	good	30	6.39	P0388093A	not competed		not competed
GNL1	P36915	n/d	FALSE	7	Jurkat lysate		68660	6	6	8.7	0.91	0.97	0.99	1.11	1.18	1.23	1.17	0.93	0.92	1	good	30	6.36	P0388083A	not competed		68660	2	2	3.1	0.99	1.44	1.13	1.18	1.42	1.21	1.24	1	1.21	1	good	30	6.5	P0388093A	not competed		not competed
GOLGA2	Q08379	n/d	FALSE	7	Jurkat lysate		113085	2	2	1.9	1.2	1.03	1.11	1.17	1.11	0.94	1.02	0.91	1.14	1	good	30	5.9	P0388083A	not competed		113085	4	4	5.5	1.05	0.91	1.09	0.98	1.13	1.02	0.98	0.98	1.18	1	good	30	5.89	P0388093A	not competed		not competed
GOLGB1	Q14789	n/d	FALSE	7	Jurkat lysate																						377133	2	2	0.5	0.78	0.67	0.78	0.73	0.79	1	0.88	0.93	0.9	1	weak	30		P0388093A	not competed		not competed
GOPC	Q9HD26	n/d	FALSE	7	Jurkat lysate		50519	2	2	6.5	0.78	0.76	0.8	0.92	0.93	0.93	0.7	0.82	0.87	1	weak	30	6.36	P0388083A	not competed		50519	3	3	9.1	0.84	1.06	0.93	0.97	1.21	0.88	1.01	0.98	1.12	1	good	30	6.13	P0388093A	not competed		not competed
GOT2	P00505	n/d	FALSE	7	Jurkat lysate		47517	11	11	33.5	3.13	1.67	1.47	3.59	0.87	5.46	1.74	0.79	1.07	1	n.d.		6.87	P0388083A			47517	9	9	24.2	1.9	3.69	1.77	3.17	3.5	1	0.91	0.57	2.29	1	n.d.		6.96	P0388093A			not competed
GPI	P06744	n/d	FALSE	7	Jurkat lysate		63146	11	11	26.9	3.15	1.63	1.47	4.05	0.86	5.73	1.98	0.9	1.03	1	n.d.		7.34	P0388083A			63146	15	15	30.8	2.38	4.97	2.15	4.28	4.58	1.08	1.01	0.6	2.79	1	n.d.		7.44	P0388093A			not competed
GPS1	Q13098	n/d	FALSE	7	Jurkat lysate		59050	14	14	28.9	1.08	1.09	1.1	1.11	1.11	1.09	0.99	1.02	1.04	1	good	30	7.43	P0388083A	not competed		59050	13	13	25.1	1.16	1.14	1.13	1.16	1.16	1.1	1.1	1.11	1.09	1	good	30	7.34	P0388093A	not competed		not competed
GRAMD1A	Q96CP6	n/d	FALSE	7	Jurkat lysate		80679	4	4	7.3	0.96	1.11	1.39	1.09	1.29	1.11	1.07	1.27	1.11	1	good	30	6.4	P0388083A	not competed																						not competed
GRIPAP1	Q4V328	n/d	FALSE	7	Jurkat lysate		95988	2	2	1.8	0.86	0.96	0.7	1.02	0.99	0.94	0.99	0.97	0.94	1	weak	30	5.78	P0388083A	not competed																						not competed
GRK2	P25098	KINASE	TRUE	7	Jurkat lysate	1.75	79573	35	78	63.6	0.84	0.88	1.02	0.86	1.02	0.9	0.93	1.03	1.02	1	good	30	8.93	P0388083A	not competed		79573	35	73	67.5	0.82	0.75	0.97	0.89	0.96	1.1	0.82	1.08	0.95	1	good	30	8.74	P0388093A	not competed		not competed
GRK3	P35626	KINASE	TRUE	7	Jurkat lysate	1.71	79709	31	44	47.1	0.8	0.89	1.05	0.88	1.08	0.96	0.93	1.22	0.9	1	good	30	8.5	P0388083A	not competed		79709	31	49	45.9	0.72	0.71	0.99	0.86	1	1.1	0.73	1.12	0.96	1	weak	30	8.13	P0388093A	not competed		not competed
GRSF1	Q12849	n/d	FALSE	7	Jurkat lysate		53126	2	2	3.3	0.93	0.87	0.97	0.82	1.02	0.96	1.16	0.94	0.95	1	good	30	6.54	P0388083A	not competed		53126	3	3	7.5	0.92	1.09	1.04	1.26	1.14	0.86	1.27	0.96	1.15	1	good	30	6.25	P0388093A	not competed		not competed
GRWD1	Q9BQ67	n/d	FALSE	7	Jurkat lysate		49419	3	3	13	0.94	0.92	1.02	0.93	0.98	0.98	1.05	0.95	1.03	1	good	30	7.11	P0388083A	not competed		49419	2	2	7.6	0.92	0.77	0.79	0.79	0.95	1.18	1.22	1.05	1.08	1	good	30	6.68	P0388093A	not competed		not competed
GSK3A	P49840	KINASE	TRUE	7	Jurkat lysate	3	50980	14	21	37.5	0.95	1	1.04	1.01	1.02	0.94	1.06	0.97	0.96	1	good	30	8.75	P0388083A	not competed		50980	12	17	34.8	0.87	0.81	0.98	0.99	0.86	1.08	0.98	1.11	0.91	1	good	30	8.6	P0388093A	not competed		not competed
GSK3B	P49841	KINASE	TRUE	7	Jurkat lysate	3.33	48033	20	46	68.8	0.84	0.93	1	0.97	0.99	0.95	1.03	0.93	0.94	1	good	30	9.03	P0388083A	not competed		48033	18	45	66.7	0.89	0.81	1.01	1.03	0.91	1.11	1.01	1.14	0.84	1	good	30	8.75	P0388093A	not competed		not competed
GSKIP	Q9P0R6	n/d	FALSE	7	Jurkat lysate																						15648	3	3	24.5	0.84	0.77	1.04	0.83	0.87	1.02	0.96	1.07	0.8	1	good	30	6.95	P0388093A	not competed		not competed
GSPT1	P15170	n/d	FALSE	7	Jurkat lysate		68699	12	12	29.5	0.85	0.9	0.86	0.87	0.91	1.13	0.85	1.08	1.01	1	good	30	7.17	P0388083A	not competed		68699	11	11	20	0.9	1.01	0.95	0.95	1.1	0.88	0.94	0.98	1.17	1	good	30	7.02	P0388093A	not competed		not competed
GSR	P00390	OXIDOREDUCTASE	FALSE	7	Jurkat lysate																						56256	2	2	6.7	1.1	1.65	1.01	1.55	1.61	1.25	0.93	1.08	1.6	1	good	30	5.87	P0388093A	not competed		not competed
GSTO1	P78417	OXIDOREDUCTASE	FALSE	7	Jurkat lysate		27566	4	4	12	1.92	1.24	0.97	2.39	0.74	3.51	1.27	0.72	0.92	1	weak	30	6.36	P0388083A	not competed		27566	7	7	22.8	1.66	3.43	1.7	2.72	3.25	0.98	0.99	0.71	2.34	1	n.d.		6.66	P0388093A			not competed
GSTP1	P09211	n/d	FALSE	7	Jurkat lysate		23356	5	5	41.4	2.51	1.47	1.38	2.92	0.67	4.9	1.5	0.69	0.93	1	n.d.		7.08	P0388083A			23356	6	7	34.3	1.89	4.31	1.9	3.81	4.16	0.91	0.74	0.4	2.64	1	n.d.		7.55	P0388093A			not competed
GTF2A1	P52655	n/d	FALSE	7	Jurkat lysate																						41513	2	2	3.2	1.11	0.83	1.17	0.94	0.98	1.05	0.85	0.85	0.75	1	weak	30	6.07	P0388093A	not competed		not competed
GTF2F2	P13984	n/d	FALSE	7	Jurkat lysate		28380	4	4	27.7	1.31	1.18	1.15	1.11	1	0.93	0.94	0.93	0.92	1	good	30	7.39	P0388083A	not competed		28380	9	9	43.8	1.29	1	0.97	0.96	0.93	1.01	1.02	1.02	0.92	1	good	30	7.2	P0388093A	not competed		not competed
GTF2I	P78347	n/d	FALSE	7	Jurkat lysate		112415	13	13	13.2	0.9	0.99	1.04	0.96	1.01	1.09	0.84	1.07	1.02	1	good	30	7.2	P0388083A	not competed		112415	14	14	14.9	0.91	1	1	1.02	1.2	1.01	0.8	1.03	1.12	1	good	30	6.96	P0388093A	not competed		not competed
GTF3C1	Q12789	n/d	FALSE	7	Jurkat lysate		238872	2	2	1.1	0.78	0.94	0.96	0.86	0.96	1.09	0.82	0.9	0.92	1	good	30	6.43	P0388083A	not competed		238872	3	3	2.1	0.9	0.84	1	1.07	0.95	1.03	1.13	1.03	0.87	1	good	30	6.12	P0388093A	not competed		not competed
GTF3C3	Q9Y5Q9	n/d	FALSE	7	Jurkat lysate		101271	2	2	3.4	0.85	0.94	1.03	0.85	0.92	1.12	0.97	0.95	0.88	1	good	30	6.19	P0388083A	not competed		101271	4	4	5.6	0.89	1.04	1	1.04	1.16	1.05	1.04	0.86	0.91	1	good	30	6.58	P0388093A	not competed		not competed
GTF3C4	Q9UKN8	HAT	FALSE	7	Jurkat lysate		91981	6	6	9.5	0.98	1.01	1.06	1.04	0.99	1.12	1.06	1.06	1.01	1	good	30	6.81	P0388083A	not competed		91981	6	6	9.7	1.03	1.05	1.01	1.03	1.13	1.01	0.97	0.98	1.07	1	good	30	6.55	P0388093A	not competed		not competed
GTF3C5	Q9Y5Q8	n/d	FALSE	7	Jurkat lysate		60368	4	4	8.9	0.99	1.12	1.1	1	1.06	1.17	0.9	1.1	0.98	1	good	30	6.53	P0388083A	not competed		60368	9	9	19.1	1.04	1.01	1.1	1.09	1.27	1.15	1.04	1.08	1.12	1	good	30	6.66	P0388093A	not competed		not competed
GUSB	P08236	n/d	FALSE	7	Jurkat lysate																						74731	2	2	3.1	0.84	0.94	0.93	0.96	1.19	0.79	1.07	0.95	1.21	1	good	30	5.91	P0388093A	not competed		not competed
H1FX	Q92522	n/d	FALSE	7	Jurkat lysate		22487	8	8	34.3	1.46	0.97	0.82	0.77	0.73	0.81	0.91	1.03	1.1	1	weak	30	7.23	P0388083A	not competed																						not competed
H2AFX	P16104	n/d	FALSE	7	Jurkat lysate		15144	3	3	10.5	1.6	1.37	1.23	1.11	1.4	1.09	1.32	1.22	1.13	1	good	30	8.16	P0388083A	not competed		15144	4	5	14.7	1.25	0.98	0.85	0.97	0.89	1.1	1.3	0.95	0.88	1	good	30	8.29	P0388093A	not competed		not competed
H2AFY	O75367	n/d	FALSE	7	Jurkat lysate		39617	13	17	46.2	2.04	1.29	1.21	0.87	0.86	0.75	1.4	1.07	1.33	1	weak	30	8.06	P0388083A	not competed		39617	14	19	42.5	1.23	1.01	0.56	0.98	0.56	0.56	1.64	0.56	1.05	1	weak	30	8.04	P0388093A	not competed		not competed
H2AFZ	P0C0S5	n/d	FALSE	7	Jurkat lysate		13553	3	7	24.2	1.24	1.08	1.13	1.07	1.31	1.22	1.14	1.25	1.07	1	good	30	8.3	P0388083A	not competed		13553	3	9	24.2	0.9	0.83	0.97	1.01	1.05	1.06	1.23	1.06	0.96	1	good	30	8.07	P0388093A	not competed		not competed
HACD3	Q9P035	n/d	FALSE	7	Jurkat lysate		43159	4	4	16	1.05	1.08	1.03	1.21	0.99	1.46	0.99	1.03	1.19	1	good	30	7.05	P0388083A	not competed		43159	5	5	21.3	1.07	1.31	0.96	1.14	1.36	1.08	0.96	0.97	1.22	1	good	30	6.86	P0388093A	not competed		not competed
HADH	Q16836	OXIDOREDUCTASE	FALSE	7	Jurkat lysate		42139	5	5	17.5	2.63	1.59	1.34	2.44	0.81	3.41	1.57	0.78	0.89	1	n.d.		6.79	P0388083A			42139	3	3	8	2.02	3.65	1.78	3.05	4	0.7	0.71	0.51	1.98	1	n.d.		6.65	P0388093A			not competed
HADHA	P40939	OXIDOREDUCTASE	FALSE	7	Jurkat lysate		82999	22	22	37.1	1.1	0.86	1.01	1.21	0.79	1.65	1.01	0.95	0.98	1	good	30	6.89	P0388083A	not competed		82999	24	24	41.2	1.03	1.52	1.04	1.41	1.6	0.94	0.88	0.91	1.37	1	good	30	6.86	P0388093A	not competed		not competed
HADHB	P55084	n/d	FALSE	7	Jurkat lysate		51294	12	12	31.4	1.09	0.89	1.05	1.28	0.86	1.6	1	0.98	0.99	1	good	30	7.2	P0388083A	not competed		51294	11	11	27.4	1.07	1.61	1.12	1.46	1.65	0.99	0.9	1.02	1.45	1	good	30	6.94	P0388093A	not competed		not competed
HAGH	Q16775	n/d	FALSE	7	Jurkat lysate		33805	3	3	11.4	1.51	1.11	0.95	1.24	0.82	2.1	1.3	0.83	0.89	1	good	30	6.28	P0388083A	not competed		33805	2	2	7.8	1.08	1.94	0.99	1.48	1.57	0.83	1.03	0.83	1.1	1	good	30	6	P0388093A	not competed		not competed
HAGHL	Q6PII5	n/d	FALSE	7	Jurkat lysate		31233	3	3	9	1	1	0.99	1.06	1.07	0.96	1.05	1.01	1.06	1	good	30	6.07	P0388083A	not competed																						not competed
HARS	P12081	n/d	FALSE	7	Jurkat lysate		57410	7	7	13.4	1.09	0.97	0.84	1.2	0.83	1.68	1.2	0.95	1	1	good	30	6.57	P0388083A	not competed		57410	11	11	22.2	0.87	1.37	0.82	1.17	1.43	0.84	0.88	0.73	1.29	1	weak	30	6.63	P0388093A	not competed		not competed
HASPIN	Q8TF76	KINASE	TRUE	7	Jurkat lysate	1.54	88494	10	10	14.9	0.73	0.82	0.85	0.81	1	0.92	0.9	0.99	0.97	1	weak	30	7.11	P0388083A	not competed		88494	9	9	12.9	0.79	0.74	0.82	0.85	0.95	1.04	0.92	1.14	0.99	1	weak	30	6.93	P0388093A	not competed		not competed
HAT1	O14929	HAT	FALSE	7	Jurkat lysate		49512	6	6	12.6	1.18	1.05	1.05	1.36	0.93	1.77	1.08	1.07	1.09	1	good	30	6.85	P0388083A	not competed		49512	8	8	25.1	1.18	1.48	1.09	1.31	1.48	1.01	0.99	0.88	1.42	1	good	30	6.63	P0388093A	not competed		not competed
HAUS6	Q7Z4H7	n/d	FALSE	7	Jurkat lysate		108620	2	2	2.1	0.88	1.01	0.91	1.1	0.94	1.35	1.08	0.92	0.83	1	good	30	5.9	P0388083A	not competed																						not competed
HAX1	O00165	n/d	FALSE	7	Jurkat lysate		32418	2	2	7.2	0.84	1.08	1.12	0.99	1.19	1.37	1.74	1.1	1.13	1	good	30	6.1	P0388083A	not competed		32418	2	2	7.9	1.3	1.48	1.13	1.33	1.52	1.04	0.98	1.2	1.29	1	good	30	6.28	P0388093A	not competed		not competed
HCFC1	P51610	n/d	FALSE	7	Jurkat lysate		213402	6	6	2.7	0.95	0.98	0.93	1.1	0.95	1.27	0.95	0.96	0.93	1	good	30	6.51	P0388083A	not competed		213402	5	5	3.5	0.97	1.15	0.94	1.15	1.37	1	0.85	1	1.18	1	good	30	6.5	P0388093A	not competed		not competed
HDAC1	Q13547	HDAC	FALSE	7	Jurkat lysate		55102	8	8	24.7	1.26	1.18	1.09	1.07	1	1.14	1.15	0.93	1.02	1	good	30	7.11	P0388083A	not competed		55102	11	12	35.5	1.07	1.15	0.96	1.11	1.1	0.89	1.09	0.92	1.13	1	good	30	6.99	P0388093A	not competed		not competed
HDAC10	Q969S8	HDAC	FALSE	7	Jurkat lysate		71444	2	2	3.3	0.95	1.04	1.13	1.05	1.13	1.14	0.98	1.04	1.06	1	good	30	6.18	P0388083A	not competed		71444	5	5	9.6	1.06	0.97	1.12	1	1.13	1.12	1.01	1.11	1.08	1	good	30	6.74	P0388093A	not competed		not competed
HDAC2	Q92769	HDAC	FALSE	7	Jurkat lysate		55364	3	3	11.7	1.13	0.96	0.86	0.95	0.92	1	1.04	0.93	0.92	1	good	30	6.32	P0388083A	not competed		55364	4	4	13.9	1.07	1.25	0.95	1.55	1.14	0.94	1.35	0.86	1.12	1	good	30	6.37	P0388093A	not competed		not competed
HDAC3	O15379	HDAC	FALSE	7	Jurkat lysate		48847	2	2	8.2	0.82	0.79	0.79	1.04	1.01	1.02	0.88	1.02	0.93	1	good	30	6.22	P0388083A	not competed		48847	2	2	7.7	0.98	1.1	0.97	1.08	0.99	1.07	0.9	1.03	1.09	1	good	30	6.19	P0388093A	not competed		not competed
HDAC6	Q9UBN7	HDAC	FALSE	7	Jurkat lysate		131418	5	5	5.3	0.82	0.94	1.05	0.8	1.14	1.01	0.88	1	1	1	good	30	6.46	P0388083A	not competed		131418	3	3	5.2	0.87	1.07	1.04	1.12	1.26	1.22	0.88	1.06	1.06	1	good	30	6.43	P0388093A	not competed		not competed
HDGFL2	Q7Z4V5	n/d	FALSE	7	Jurkat lysate		74316	17	18	27.4	1.27	0.94	0.95	0.78	0.81	0.67	1.23	1	1.18	1	weak	30	7.87	P0388083A	not competed																						not competed
HDLBP	Q00341	n/d	FALSE	7	Jurkat lysate		141454	3	3	1.9	1	1.11	1.07	1.11	1.07	1.26	0.94	0.96	1.07	1	good	30	6.35	P0388083A	not competed		141454	8	8	7.6	1.1	1.19	1.08	1.12	1.11	0.93	0.95	0.99	1.15	1	good	30	6.51	P0388093A	not competed		not competed
HEATR1	Q9H583	n/d	FALSE	7	Jurkat lysate		242367	2	2	1	1.03	0.94	1.03	1.2	1.14	1.22	1.31	0.89	1.02	1	good	30	6.43	P0388083A	not competed		242367	2	2	1	1.03	1.11	1.08	1.14	1.08	1.03	1.24	0.98	1.09	1	good	30	6.08	P0388093A	not competed		not competed
HECTD3	Q5T447	n/d	FALSE	7	Jurkat lysate		97112	2	2	3.3	0.98	1.08	1.08	1.24	1.08	1.1	1.01	0.99	1.11	1	good	30	6	P0388083A	not competed		97112	3	3	5.2	0.82	0.84	1	1.12	0.89	1.07	1.06	0.88	1.14	1	good	30	6.17	P0388093A	not competed		not competed
HERC2	O95714	n/d	FALSE	7	Jurkat lysate																						527222	2	2	1	0.84	1.05	1.03	0.82	1.31	1.45	1.03	1.17	0.96	1	good	30	5.81	P0388093A	not competed		not competed
HEXB	P07686	n/d	FALSE	7	Jurkat lysate		63111	4	4	8.6	0.94	0.92	0.81	0.99	0.79	1.36	1.02	0.88	0.88	1	good	30	6.52	P0388083A	not competed		63111	2	2	3.4	0.96	1.36	0.88	1.31	1.45	0.81	1.03	0.82	1.22	1	good	30	6.31	P0388093A	not competed		not competed
HEXIM1	O94992	n/d	FALSE	7	Jurkat lysate		40623	2	2	5.8	0.94	0.9	0.88	0.9	0.96	0.82	0.93	0.81	0.96	1	good	30	6.56	P0388083A	not competed		40623	2	2	10.9	0.78	0.7	0.76	0.91	0.91	1.08	0.99	0.96	1.04	1	weak	30	6.27	P0388093A	not competed		not competed
HIBCH	Q6NVY1	n/d	FALSE	7	Jurkat lysate																						43482	2	2	5.7	0.89	1.52	0.96	1.61	2.05	1.13	1.27	0.86	1.41	1	good	30		P0388093A	not competed		not competed
HINT1	P49773	n/d	FALSE	7	Jurkat lysate																						13802	4	4	47.6	0.71	1.43	1.02	1.39	1.51	0.95	0.77	0.86	1.21	1	weak	30	6.88	P0388093A	not competed		not competed
HIPK1	Q86Z02	KINASE	TRUE	7	Jurkat lysate	2.24	130841	7	9	10.8	0.71	0.84	0.86	0.82	0.95	0.92	0.93	0.97	0.95	1	weak	30	7.25	P0388083A	not competed		130841	8	9	9.2	0.76	0.73	0.83	0.83	0.88	1.02	0.91	1.01	0.89	1	weak	30	7.11	P0388093A	not competed		not competed
HIPK2	Q9H2X6	KINASE	TRUE	7	Jurkat lysate	3.45	130964	3	3	2.6	0.72	0.75	0.88	0.83	0.98	0.87	0.88	0.93	0.98	1	weak	30	6.7	P0388083A	not competed		130964	3	3	2.3	0.89	0.81	0.93	0.92	1.03	1.05	1.05	1.04	0.96	1	good	30	6.81	P0388093A	not competed		not competed
HIPK3	Q9H422	KINASE	TRUE	7	Jurkat lysate	3.39	133742	4	4	7.2	0.82	0.91	0.91	0.94	1	1	1.01	0.97	1	1	good	30	6.66	P0388083A	not competed		133742	4	4	10.9	0.76	0.69	0.8	0.77	0.82	1.02	0.91	0.93	0.87	1	weak	30	6.68	P0388093A	not competed		not competed
HIST1H1B	P16401	n/d	FALSE	7	Jurkat lysate		22580	6	7	39.8	1.59	1.06	1.02	0.89	0.8	0.75	1.08	1.1	1.16	1	good	30	7.61	P0388083A	not competed																						not competed
HIST1H1D	P16402	n/d	FALSE	7	Jurkat lysate		22350	2	2	7.7	1.32	1.03	0.87	0.9	0.74	0.83	0.97	1.08	0.96	1	weak	30	7.06	P0388083A	not competed																						not competed
HIST1H1E	P10412	n/d	FALSE	7	Jurkat lysate		21865	3	3	29.2	1.41	0.94	0.78	0.79	0.77	0.81	0.89	1.03	1.1	1	good	30	7	P0388083A	not competed																						not competed
HIST2H2AB	Q8IUE6	n/d	FALSE	7	Jurkat lysate		13995	2	2	12.3	1.38	1.21	1.2	1.22	1.22	1.3	1.04	1.3	1.09	1	good	30	7.58	P0388083A	not competed		13995	3	3	12.3	1.12	1.01	0.88	0.98	0.74	1.04	1.08	1	0.78	1	weak	30	7.44	P0388093A	not competed		not competed
HIST3H2BB	Q8N257	n/d	FALSE	7	Jurkat lysate		13908	3	12	17.5	0.91	0.86	0.87	0.9	0.95	0.93	0.9	0.95	1.04	1	good	30	8.49	P0388083A	not competed																						not competed
HK1	P19367	n/d	FALSE	7	Jurkat lysate																						102737	4	4	5.7	1.13	1.62	1.13	1.5	1.96	1.07	1.03	0.98	1.38	1	good	30	5.95	P0388093A	not competed		not competed
HLA-A	P04439	n/d	FALSE	7	Jurkat lysate																						40840	2	2	12.3	1.16	1.75	1.19	1.6	1.85	1.01	0.81	0.77	1.33	1	good	30	5.77	P0388093A	not competed		not competed
HLTF	Q14527	n/d	FALSE	7	Jurkat lysate		113927	6	6	5.3	1.23	1.09	1.02	1.26	0.99	1.65	1	0.98	1.04	1	good	30	6.38	P0388083A	not competed		113927	7	7	8.6	1.02	1.13	0.9	1.13	1.31	0.9	0.85	0.91	1.16	1	good	30	6.24	P0388093A	not competed		not competed
HMG20A	Q9NP66	n/d	FALSE	7	Jurkat lysate		40143	9	9	29.7	0.94	1	0.94	0.87	0.91	0.86	0.94	0.91	0.91	1	good	30	7.22	P0388083A	not competed		40143	9	9	25.1	0.87	0.77	0.82	0.86	0.85	0.97	0.93	0.91	0.91	1	good	30	7.04	P0388093A	not competed		not competed
HMGA1	P17096	n/d	FALSE	7	Jurkat lysate		19694	2	2	23.4	1.1	0.96	1.11	0.81	1.04	0.9	1.08	1.08	1.14	1	good	30	6.83	P0388083A	not competed		11676	2	2	22.4	1.05	0.84	0.88	0.84	0.71	0.83	1.29	0.97	1.05	1	weak	30	6.71	P0388093A	not competed		not competed
HMGB1	P09429	n/d	FALSE	7	Jurkat lysate		24893	11	16	49.8	0.86	1	1.02	0.94	1.04	0.96	0.96	0.97	1.03	1	good	30	8.32	P0388083A	not competed		24893	13	19	48.4	1.02	0.94	1.03	1.03	0.91	1.11	1.18	1.08	1.07	1	good	30	8.1	P0388093A	not competed		not competed
HMGB2	P26583	n/d	FALSE	7	Jurkat lysate		24033	7	11	32.5	0.66	0.73	0.8	0.76	0.8	0.77	1	0.86	0.92	1	weak	30	8.13	P0388083A	not competed																						not competed
HMGB3	O15347	n/d	FALSE	7	Jurkat lysate																						22980	3	3	15.5	0.79	0.75	0.74	0.76	0.76	0.81	0.82	0.85	0.99	1	weak	30	6.69	P0388093A	not competed		not competed
HMGCS1	Q01581	n/d	FALSE	7	Jurkat lysate		57293	2	2	7.5	1.12	1.11	0.94	1.09	0.86	1.27	0.97	1	0.92	1	good	30	6.41	P0388083A	not competed		57293	4	4	8.8	0.87	1.24	0.95	1.09	1.25	0.83	1.07	0.7	1.23	1	weak	30	6.31	P0388093A	not competed		not competed
HMGN5	P82970	n/d	FALSE	7	Jurkat lysate		31524	5	5	20.2	0.74	0.86	0.78	0.77	0.91	0.8	0.95	0.98	0.94	1	weak	30	6.61	P0388083A	not competed		31524	5	5	25.5	0.72	0.67	0.79	0.7	0.7	0.8	0.85	0.96	0.96	1	weak	30	6.76	P0388093A	not competed		not competed
HMOX2	P30519	n/d	FALSE	7	Jurkat lysate		36032	3	3	11.4	1.04	1	0.9	1.12	0.91	1.37	1	0.91	0.96	1	good	30	6.11	P0388083A	not competed		36032	4	4	15.5	0.83	1.25	1.07	1.13	1.34	0.98	0.88	0.84	1.13	1	good	30	6.38	P0388093A	not competed		not competed
HNRNPA0	Q13151	n/d	FALSE	7	Jurkat lysate																						30840	4	4	15.1	1.26	2.82	1.62	2.54	2.84	0.94	0.99	0.71	1.85	1	n.d.		6.54	P0388093A			not competed
HNRNPA1	P09651	n/d	FALSE	7	Jurkat lysate																						38746	11	11	40.9	1.23	2.99	1.44	2.85	3.26	0.99	1.03	0.75	2	1	n.d.		7.67	P0388093A			not competed
HNRNPA2B1	P22626	n/d	FALSE	7	Jurkat lysate																						37429	12	13	45.3	1.06	2.48	1.45	2.47	2.57	0.86	0.88	0.83	1.65	1	n.d.		7.27	P0388093A			not competed
HNRNPA3	P51991	n/d	FALSE	7	Jurkat lysate																						39594	6	6	21.4	0.8	1.65	1.1	1.62	1.79	0.76	0.82	0.87	1.23	1	good	30	6.93	P0388093A	not competed		not competed
HNRNPC	P07910	n/d	FALSE	7	Jurkat lysate		32337	20	24	43.1	1.13	1.24	1.13	1.15	0.97	1.05	1.01	0.81	0.83	1	good	30	8.37	P0388083A	not competed		32337	20	23	45.4	1.1	1.16	1.24	1.18	1.09	1.18	1.09	1.05	0.91	1	good	30	8.04	P0388093A	not competed		not competed
HNRNPD	Q14103	n/d	FALSE	7	Jurkat lysate		38434	12	12	27.9	0.67	0.68	0.66	0.8	0.78	1.02	1	0.95	0.91	1	weak	30	7.9	P0388083A	not competed		38434	13	13	36.6	0.64	0.88	0.75	0.96	1.01	0.83	1.01	0.89	1.09	1	weak	30	7.63	P0388093A	not competed		not competed
HNRNPF	P52597	n/d	FALSE	7	Jurkat lysate		45671	10	10	32.5	1.22	0.99	1.01	1.31	0.91	1.6	1.08	0.92	0.95	1	good	30	7.3	P0388083A	not competed		45671	10	11	34	1.05	1.66	1.13	1.61	1.68	0.95	0.96	0.83	1.34	1	good	30	7.14	P0388093A	not competed		not competed
HNRNPH1	P31943	n/d	FALSE	7	Jurkat lysate		49229	7	8	37.9	0.78	0.73	0.74	0.93	0.77	1.12	1.06	0.83	0.87	1	weak	30	7.36	P0388083A	not competed		49229	7	9	45.2	0.75	1.07	0.86	1.11	1.23	0.88	0.92	0.84	1.15	1	weak	30	7.45	P0388093A	not competed		not competed
HNRNPH2	P55795	n/d	FALSE	7	Jurkat lysate		49263	2	2	3.8	0.99	0.83	0.82	1.05	0.83	1.38	1.14	0.89	0.96	1	good	30	6.78	P0388083A	not competed		49263	2	2	3.8	0.85	1.26	0.85	1.28	1.35	0.87	0.89	0.82	1.23	1	good	30	6.84	P0388093A	not competed		not competed
HNRNPK	P61978	n/d	FALSE	7	Jurkat lysate		48562	17	25	33.7	0.86	0.91	0.85	0.9	0.89	1.07	0.83	1.03	0.9	1	good	30	7.9	P0388083A	not competed		48562	21	26	47.3	0.87	1.02	0.92	0.99	1.09	0.85	0.86	0.96	1.09	1	good	30	7.64	P0388093A	not competed		not competed
HNRNPM	P52272	n/d	FALSE	7	Jurkat lysate		77515	22	22	33.7	1.23	1.03	0.99	1.31	1	1.58	1.04	0.96	0.97	1	good	30	7.44	P0388083A	not competed		77515	22	22	31.5	1.14	1.63	1.11	1.54	1.61	0.99	0.94	0.94	1.33	1	good	30	7.24	P0388093A	not competed		not competed
HNRNPR	O43390	n/d	FALSE	7	Jurkat lysate		70942	10	10	26.1	0.88	0.83	0.76	0.87	0.85	1.29	0.88	0.95	0.97	1	good	30	7.19	P0388083A	not competed		70942	11	11	31.4	0.83	0.96	0.83	0.93	1.14	0.91	0.88	0.98	1.23	1	good	30	7.19	P0388093A	not competed		not competed
HNRNPU	Q00839	n/d	FALSE	7	Jurkat lysate		90583	31	37	38.5	0.81	0.77	0.8	0.87	0.9	1.13	0.9	0.98	0.94	1	good	30	8.18	P0388083A	not competed		90583	30	34	38.4	0.83	0.91	0.93	1	1.09	1	0.95	1.14	1.17	1	good	30	7.98	P0388093A	not competed		not competed
HNRNPUL1	Q9BUJ2	n/d	FALSE	7	Jurkat lysate		95737	11	11	16.1	0.86	0.86	0.84	0.83	0.95	0.98	1.05	1	1	1	good	30	7.22	P0388083A	not competed		95737	17	17	18.8	0.79	0.82	0.76	0.83	0.92	0.9	1.11	0.92	1.04	1	good	30	7.09	P0388093A	not competed		not competed
HNRNPUL2	Q1KMD3	n/d	FALSE	7	Jurkat lysate		85104	17	17	24.4	0.91	0.9	0.97	0.94	0.98	1.14	0.9	1.05	1.02	1	good	30	7.13	P0388083A	not competed		85104	12	13	18.2	0.96	1.02	1	1.01	1.07	1	0.86	1.08	1.13	1	good	30	7.06	P0388093A	not competed		not competed
HOOK3	Q86VS8	n/d	FALSE	7	Jurkat lysate																						83125	2	2	3.2	1.02	0.9	1	1.05	1.04	1.12	1.16	0.94	0.99	1	good	30	6.11	P0388093A	not competed		not competed
HP1BP3	Q5SSJ5	n/d	FALSE	7	Jurkat lysate		61206	15	16	23.5	1.88	1.2	1.07	0.83	0.82	0.71	1.36	1.03	1.29	1	weak	30	7.54	P0388083A	not competed																						not competed
HPRT1	P00492	n/d	FALSE	7	Jurkat lysate																						24579	2	2	11	1.76	1.84	0.99	1.31	1.12	0.7	0.88	0.74	0.98	1	weak	30	6.07	P0388093A	not competed		not competed
HSD17B10	Q99714	OXIDOREDUCTASE	FALSE	7	Jurkat lysate		26923	3	3	14.2	1.64	0.94	1.04	1.47	0.66	1.83	1.16	0.78	0.84	1	weak	30	6.51	P0388083A	not competed		26923	6	6	26.1	1.4	1.94	1.09	1.62	2.45	0.81	0.74	0.78	1.39	1	weak	30	6.37	P0388093A	not competed		not competed
HSD17B11	Q8NBQ5	OXIDOREDUCTASE	FALSE	7	Jurkat lysate																						32935	2	2	8.7	0.77	0.92	0.8	0.9	1.02	0.85	1	0.96	1.1	1	good	30	6.49	P0388093A	not competed		not competed
HSD17B4	P51659	OXIDOREDUCTASE	FALSE	7	Jurkat lysate		83024	4	4	5.7	1.64	1.13	1.03	1.78	0.83	2.61	1.22	0.89	1.03	1	good	30	6.44	P0388083A	not competed		83024	6	6	7.5	1.31	2.21	1.35	2.04	2.52	0.89	1.29	0.9	1.73	1	n.d.		6.5	P0388093A			not competed
HSP90AA1	P07900	n/d	FALSE	7	Jurkat lysate		98160	21	27	27.3	1.2	1.16	1.09	1.21	1.01	1.39	1.06	1.03	1.01	1	good	30	8.49	P0388083A	not competed		98160	25	37	33.3	1.27	1.45	1.18	1.35	1.39	1.07	1.2	1.08	1.26	1	good	30	8.3	P0388093A	not competed		not competed
HSP90AB1	P08238	n/d	FALSE	7	Jurkat lysate		83263	13	17	53.7	1.26	1.22	1.2	1.34	1.08	1.5	1.18	1.05	1.05	1	good	30	8.33	P0388083A	not competed		83263	16	21	52.8	1.31	1.54	1.24	1.41	1.43	1.05	1.22	1.12	1.28	1	good	30	8.29	P0388093A	not competed		not competed
HSP90B1	P14625	n/d	FALSE	7	Jurkat lysate		92468	40	43	46.7	0.89	0.88	0.97	0.92	0.92	1.04	0.99	1.01	0.98	1	good	30	8.03	P0388083A	not competed		92468	35	37	43.3	0.93	0.98	0.94	1.02	1	0.91	1	1.05	1.11	1	good	30	7.87	P0388093A	not competed		not competed
HSPA14	Q0VDF9	n/d	FALSE	7	Jurkat lysate		54794	6	6	15.9	1.01	0.99	0.99	1.08	1.01	1.26	1.04	0.97	1.04	1	good	30	6.84	P0388083A	not competed		54794	9	9	26.7	0.96	1.21	0.9	1.19	1.23	0.88	1.04	0.84	1.19	1	good	30	6.58	P0388093A	not competed		not competed
HSPA1A	P0DMV8	n/d	FALSE	7	Jurkat lysate		70051	17	17	28.1	0.79	0.85	0.82	0.9	0.92	1.1	0.95	0.98	0.95	1	good	30	7.31	P0388083A	not competed		70051	15	15	25.6	0.77	0.9	0.81	0.89	1.01	0.89	1.01	0.89	1.11	1	good	30	7.26	P0388093A	not competed		not competed
HSPA4	P34932	n/d	FALSE	7	Jurkat lysate		94330	40	43	58.8	1.01	1.05	0.99	0.99	0.99	1.19	0.91	1.06	1.01	1	good	30	7.87	P0388083A	not competed		94330	38	41	54.2	1.05	1.18	1.03	1.08	1.17	0.94	0.99	0.98	1.21	1	good	30	7.74	P0388093A	not competed		not competed
HSPA4L	O95757	n/d	FALSE	7	Jurkat lysate		94511	4	4	8.5	0.82	1.01	0.82	0.92	1	0.95	0.95	0.98	1.01	1	good	30	6.44	P0388083A	not competed		94511	9	9	11.2	0.91	1.07	0.99	1.07	1.13	1.04	1.01	0.95	1.23	1	good	30	6.24	P0388093A	not competed		not competed
HSPA5	P11021	n/d	FALSE	7	Jurkat lysate		72332	29	33	44.8	0.9	0.94	0.97	0.91	0.95	1.03	0.91	1.07	1	1	good	30	7.92	P0388083A	not competed		72332	31	34	45.3	0.91	0.92	0.95	0.92	0.98	0.94	0.94	1.06	1.1	1	good	30	7.8	P0388093A	not competed		not competed
HSPA8	P11142	n/d	FALSE	7	Jurkat lysate		70897	32	58	52.6	0.88	0.9	0.84	0.94	0.89	1.06	1.03	0.98	0.95	1	good	30	8.72	P0388083A	not competed		70897	28	56	54	0.85	1.01	0.83	0.98	1.05	0.92	0.99	0.94	1.08	1	good	30	8.55	P0388093A	not competed		not competed
HSPA9	P38646	n/d	FALSE	7	Jurkat lysate		73680	32	38	54.1	0.84	0.88	0.81	0.89	0.89	1.06	0.98	0.96	0.94	1	good	30	7.94	P0388083A	not competed		73680	29	32	47.4	0.78	0.95	0.8	0.96	1.01	0.87	1.05	0.86	1.05	1	good	30	7.84	P0388093A	not competed		not competed
HSPD1	P10809	n/d	FALSE	7	Jurkat lysate		61054	31	40	57.6	1.08	1.05	0.91	1.11	0.9	1.29	1.02	1	0.93	1	good	30	8.21	P0388083A	not competed		61054	34	40	65.4	0.96	1.32	0.98	1.22	1.31	0.91	1.07	0.83	1.22	1	good	30	8.19	P0388093A	not competed		not competed
HSPE1	P61604	n/d	FALSE	7	Jurkat lysate																						10932	3	3	24.5	0.79	1.58	1.52	1.57	1.04	0.88	0.69	0.71	0.9	1	weak	30	6.47	P0388093A	not competed		not competed
HSPH1	Q92598	n/d	FALSE	7	Jurkat lysate		96864	17	17	25.9	1.09	1.01	0.91	1.19	0.92	1.61	1.09	1.03	0.94	1	good	30	7.08	P0388083A	not competed		96864	11	11	16.2	1.07	1.5	1.08	1.39	1.59	0.94	0.96	0.85	1.36	1	good	30	6.85	P0388093A	not competed		not competed
HTATSF1	O43719	n/d	FALSE	7	Jurkat lysate		85852	8	8	10.3	0.88	0.83	0.79	0.89	0.87	1	1.1	0.95	0.98	1	good	30	6.82	P0388083A	not competed		85852	11	11	12.8	0.95	0.98	0.8	0.95	0.99	0.9	1.05	0.84	1.08	1	good	30	6.95	P0388093A	not competed		not competed
HUWE1	Q7Z6Z7	n/d	FALSE	7	Jurkat lysate		481885	13	13	3.2	1.06	0.98	1.04	1.09	0.94	1.26	1.06	1.02	0.99	1	good	30	7.34	P0388083A	not competed		481885	23	23	5.6	1.13	1.31	1.1	1.25	1.45	1	0.99	0.98	1.26	1	good	30	7.19	P0388093A	not competed		not competed
HYOU1	Q9Y4L1	n/d	FALSE	7	Jurkat lysate		111334	20	20	21.5	1.08	1.06	1.01	1.07	0.97	1.4	0.91	1.04	1	1	good	30	7.23	P0388083A	not competed		111334	19	19	23	1.12	1.38	1.15	1.24	1.42	1.01	0.91	0.91	1.32	1	good	30	7.05	P0388093A	not competed		not competed
HYPK	Q9NX55	n/d	FALSE	7	Jurkat lysate		14665	2	2	24.8	0.9	1.12	0.95	0.89	0.9	0.83	0.84	0.76	0.8	1	good	30	6.88	P0388083A	not competed		14665	2	2	24.8	0.75	0.87	0.9	0.87	0.99	1.17	0.96	0.84	0.92	1	weak	30	6.52	P0388093A	not competed		not competed
IARS	P41252	n/d	FALSE	7	Jurkat lysate		144496	29	29	27.3	1.19	1.04	1	1.2	1.05	1.52	0.93	1	1.13	1	good	30	7.25	P0388083A	not competed		144496	31	31	27.8	1.24	1.46	1.2	1.36	1.52	1.07	1.03	1.08	1.43	1	good	30	7.14	P0388093A	not competed		not competed
IARS2	Q9NSE4	n/d	FALSE	7	Jurkat lysate		113790	6	6	7.9	1.08	0.97	0.88	1.19	0.89	1.76	1.05	0.99	1	1	good	30	6.64	P0388083A	not competed		113790	10	10	12.7	0.99	1.44	0.98	1.36	1.5	1	1.11	0.92	1.41	1	good	30	6.32	P0388093A	not competed		not competed
ICK	Q9UPZ9	KINASE	TRUE	7	Jurkat lysate	2.68	71426	4	4	5.2	0.7	0.8	0.88	0.8	0.96	0.87	2.61	0.93	0.94	1	weak	30	6.68	P0388083A	not competed		71426	6	6	12.8	0.79	0.83	0.86	0.92	1.06	1.03	0.92	1.08	0.99	1	good	30	6.32	P0388093A	not competed		not competed
ICMT	O60725	MT	FALSE	7	Jurkat lysate		31938	3	3	6.3	0.84	0.93	0.93	0.9	1	1.1	1.14	0.96	0.99	1	good	30	6.39	P0388083A	not competed																						not competed
IDE	P14735	PROTEASE	FALSE	7	Jurkat lysate																						117967	3	3	3.3	0.75	1.37	0.85	1.12	1.49	0.98	0.94	0.93	1.31	1	weak	30	6.5	P0388093A	not competed		not competed
IDH2	P48735	OXIDOREDUCTASE	FALSE	7	Jurkat lysate		50909	15	15	38.1	2.68	1.57	1.43	3.58	0.85	5.55	1.72	0.81	1.1	1	n.d.		7.73	P0388083A			50909	20	20	47.3	2.22	4.8	2.33	4.12	4.81	1.1	0.87	0.67	2.96	1	n.d.		7.93	P0388093A			not competed
IDH3A	P50213	OXIDOREDUCTASE	FALSE	7	Jurkat lysate		39591	8	8	24.9	1.07	1.03	0.93	1.24	0.79	1.64	1.12	0.93	0.84	1	good	30	6.96	P0388083A	not competed		39591	9	9	30.9	1.09	1.68	1.09	1.53	1.76	0.88	1.12	0.8	1.41	1	good	30	6.82	P0388093A	not competed		not competed
IDH3B	O43837	OXIDOREDUCTASE	FALSE	7	Jurkat lysate		42183	6	6	14	1.08	0.99	0.95	1.19	0.83	1.58	1.13	0.89	0.93	1	good	30	6.86	P0388083A	not competed		42183	5	5	14.5	0.83	1.28	1.05	1.21	1.38	0.83	0.88	0.95	1.25	1	good	30	6.46	P0388093A	not competed		not competed
IFI16	Q16666	n/d	FALSE	7	Jurkat lysate		88255	4	4	6.9	2.47	1.39	1.31	2.51	0.87	3.95	1.66	0.79	1.08	1	n.d.		6.5	P0388083A			88255	6	6	9.9	0.93	1.87	1.11	1.64	1.86	0.78	0.86	0.7	1.49	1	weak	30	6.54	P0388093A	not competed		not competed
IGF1R	P08069	KINASE	TRUE	7	Jurkat lysate	1.28	154791	13	13	10.3	1.01	1.12	1.11	0.97	1.19	0.95	0.91	1.05	1.01	1	good	30	6.77	P0388083A	not competed		154791	18	18	14.2	1.05	0.96	1.06	0.93	1.05	1.08	0.92	1.05	1.04	1	good	30	6.7	P0388093A	not competed		not competed
IGF2R	P11717	n/d	FALSE	7	Jurkat lysate		274372	32	32	14.3	0.98	0.99	0.95	0.97	1	1.08	0.96	1	0.96	1	good	30	7.13	P0388083A	not competed		274372	36	36	15.9	1.03	1.1	1	1.01	1.07	0.96	0.98	0.97	1.08	1	good	30	6.94	P0388093A	not competed		not competed
IKBKB	O14920	KINASE	TRUE	7	Jurkat lysate	1.03	86563	14	14	26.3	1.1	1.14	1.2	1.02	1.15	1	0.91	1.07	1.02	1	good	30	7.2	P0388083A	not competed		86563	14	14	23.8	1.15	1.03	1.2	1.06	1.07	1.13	0.83	1.1	1.04	1	good	30	7.01	P0388093A	not competed		not competed
IKBKE	Q14164	KINASE	TRUE	7	Jurkat lysate	2.11	80461	26	27	39.1	0.9	1	1.1	0.94	1.09	0.99	0.96	1.02	1	1	good	30	7.81	P0388083A	not competed		80461	25	25	36.6	0.94	0.87	1.02	0.94	0.99	1.1	0.97	1.13	0.99	1	good	30	7.67	P0388093A	not competed		not competed
IKZF1	Q13422	n/d	FALSE	7	Jurkat lysate		57528	3	3	6.7	1.09	0.94	0.98	1.09	1.03	0.98	1.2	1.01	1.05	1	good	30	7.05	P0388083A	not competed		57528	3	3	8.1	0.98	0.95	0.83	0.99	0.95	0.83	1.03	1.06	0.92	1	good	30	6.95	P0388093A	not competed		not competed
ILF2	Q12905	n/d	FALSE	7	Jurkat lysate		43062	7	7	28.7	0.97	0.89	1	1.01	0.94	1.27	0.95	1.19	0.96	1	good	30	7.64	P0388083A	not competed		43062	7	7	27.9	0.83	0.98	0.89	0.96	1.04	0.93	0.9	0.91	1.21	1	good	30	7.53	P0388093A	not competed		not competed
ILF3	Q12906	n/d	FALSE	7	Jurkat lysate		95807	16	16	19.5	0.98	0.89	0.94	0.92	0.87	1.21	0.89	1.09	1.01	1	good	30	7.37	P0388083A	not competed		95807	17	17	26	0.95	1.1	0.91	0.97	1.13	0.86	0.92	0.96	1.18	1	good	30	7.12	P0388093A	not competed		not competed
ILK	Q13418	KINASE	TRUE	7	Jurkat lysate	1.94	51419	18	20	45.1	0.22	0.25	0.39	0.58	1	0.96	0.87	1.01	0.96	1	good	0.3	7.76	P0388083A	6.52	6.81	51419	17	20	40.7	0.16	0.2	0.34	0.52	0.93	1.05	0.84	1.09	0.96	1	good	0.3	7.61	P0388093A	6.52	6.81	6.81
IMMT	Q16891	n/d	FALSE	7	Jurkat lysate		83548	21	21	29.9	1.11	1.15	1.06	1.07	1.11	1.07	0.94	1.09	1.01	1	good	30	7.26	P0388083A	not competed		83548	28	28	39.4	0.95	1.04	1	1.02	1.14	1.04	0.89	0.93	1.1	1	good	30	7.3	P0388093A	not competed		not competed
IMPDH2	P12268	OXIDOREDUCTASE	FALSE	7	Jurkat lysate		55804	14	14	36.6	0.93	0.97	0.93	0.9	0.95	1	0.89	1.04	1.01	1	good	30	7.41	P0388083A	not competed		55804	17	19	38.5	1.01	0.99	0.96	0.95	1.02	0.91	0.91	0.95	1.09	1	good	30	7.18	P0388093A	not competed		not competed
INCENP	Q9NQS7	n/d	FALSE	7	Jurkat lysate		105428	2	2	3.4	0.72	1.15	1.14	1.01	1.05	0.76	0.8	0.87	0.69	1	weak	30	7.43	P0388083A	not competed																						not competed
ING1	Q9UK53	n/d	FALSE	7	Jurkat lysate		46737	2	2	3.6	1.76	1.38	1.38	1.01	1.23	1.06	1.12	1.25	1.11	1	good	30	6.01	P0388083A	not competed																						not competed
INPP4A	Q96PE3	n/d	FALSE	7	Jurkat lysate		109955	2	2	2.4	1.29	1.08	1.05	1.66	1.03	2.09	1.22	0.65	0.89	1	weak	30		P0388083A	not competed		109955	4	4	5.9	1.01	1.31	1.21	1.31	1.6	0.96	1.03	0.98	1.35	1	good	30	6.07	P0388093A	not competed		not competed
INPP5K	Q9BT40	n/d	FALSE	7	Jurkat lysate		51090	2	2	4.5	0.89	0.77	0.84	0.68	0.96	1.11	1.1	0.92	1.06	1	weak	30		P0388083A	not competed																						not competed
INSR	P06213	KINASE	TRUE	7	Jurkat lysate	1.11	156331	22	23	20	1.02	1.15	1.14	0.99	1.17	1	0.91	1.05	1.04	1	good	30	7.34	P0388083A	not competed		156331	22	23	19.5	1.13	1.06	1.17	1.08	1.06	1.09	0.91	1.09	1.06	1	good	30	7.23	P0388093A	not competed		not competed
INTS14	Q96SY0	n/d	FALSE	7	Jurkat lysate		57470	2	2	4.6	0.88	0.97	0.95	1.01	0.94	1.17	0.93	0.97	1	1	good	30	6.53	P0388083A	not competed		57470	2	2	6.8	0.97	1.05	1.08	1.09	1.22	1.17	1.12	1.1	1.13	1	good	30	6.83	P0388093A	not competed		not competed
IPMK	Q8NFU5	n/d	FALSE	7	Jurkat lysate		47221	7	7	21.6	1.05	1.08	1.07	1.08	1.02	0.94	1.09	1.02	1.01	1	good	30	7.28	P0388083A	not competed		47221	6	6	20.4	0.98	0.87	0.98	0.95	0.94	1.03	1.05	1.14	0.93	1	good	30	6.98	P0388093A	not competed		not competed
IPO4	Q8TEX9	n/d	FALSE	7	Jurkat lysate		118900	2	2	2.3	1.16	1.11	1.18	1.41	0.99	1.5	1.1	0.78	1.05	1	good	30	6.51	P0388083A	not competed																						not competed
IPO5	O00410	n/d	FALSE	7	Jurkat lysate		125544	10	10	12.2	1.2	1.28	1.1	1.33	1	1.74	0.94	0.95	1.07	1	good	30	7.02	P0388083A	not competed																						not competed
IPO7	O95373	n/d	FALSE	7	Jurkat lysate		119515	4	4	5.2	1.16	1.12	0.84	1.23	0.9	1.81	1.15	1	0.97	1	good	30	6.67	P0388083A	not competed		119515	4	4	5.2	1.3	1.94	1.42	1.88	1.94	1.12	1.02	0.82	1.51	1	good	30	6.27	P0388093A	not competed		not competed
IPO9	Q96P70	n/d	FALSE	7	Jurkat lysate																						115962	3	3	2.5	1.27	1.62	1.2	1.44	1.63	1.02	0.97	0.87	1.32	1	good	30	6.49	P0388093A	not competed		not competed
IQGAP1	P46940	n/d	FALSE	7	Jurkat lysate		189250	18	18	13.5	1.03	1	0.96	1.09	0.86	1.32	0.95	0.94	0.94	1	good	30	7.04	P0388083A	not competed		189250	32	32	25.8	0.98	1.41	1.03	1.29	1.46	0.94	0.96	0.83	1.31	1	good	30	7.07	P0388093A	not competed		not competed
IQGAP2	Q13576	n/d	FALSE	7	Jurkat lysate		180576	3	3	1.1	0.87	0.93	1	0.93	0.92	1.13	0.93	0.93	0.99	1	good	30	6.03	P0388083A	not competed		180576	5	5	2.3	1.05	1.21	1.14	1.25	1.32	1.1	0.96	1.07	1.21	1	good	30	6.39	P0388093A	not competed		not competed
IRAK1	P51617	KINASE	TRUE	7	Jurkat lysate	1.96	76536	3	3	6	0.75	0.85	0.81	0.86	0.9	0.86	1.02	0.84	0.83	1	good	30	6.63	P0388083A	not competed		76536	4	4	7.2	1.02	0.9	0.95	1.01	1.05	1.13	1.06	1.08	0.97	1	good	30	6.69	P0388093A	not competed		not competed
IRAK4	Q9NWZ3	KINASE	TRUE	7	Jurkat lysate	1.8	51529	21	35	47	0.86	0.97	1	0.88	1.02	0.91	0.95	0.99	1.03	1	good	30	8.55	P0388083A	not competed		51529	22	35	42.8	0.84	0.76	0.92	0.8	0.88	0.99	0.94	1.02	0.94	1	good	30	8.24	P0388093A	not competed		not competed
ISG15	P05161	n/d	FALSE	7	Jurkat lysate		17887	4	4	19.4	0.94	0.98	1.06	1.03	0.99	1.22	1	1.02	1	1	good	30	7.11	P0388083A	not competed		17887	6	6	29.1	0.89	1.08	0.91	1.13	1.2	0.98	0.98	0.95	1.07	1	good	30	7.08	P0388093A	not competed		not competed
ISOC1	Q96CN7	n/d	FALSE	7	Jurkat lysate		32236	12	15	51.3	0.97	1.01	1.09	0.96	1.15	1.03	0.96	1.14	1.15	1	good	30	8.17	P0388083A	not competed		32236	13	19	48.3	0.92	0.81	1.03	1.02	0.98	1.11	0.9	1.17	0.99	1	good	30	7.92	P0388093A	not competed		not competed
ISOC2	Q96AB3	n/d	FALSE	7	Jurkat lysate		24097	5	5	56.1	0.7	0.72	0.73	0.74	0.91	0.86	0.84	1.05	0.96	1	weak	30	8.03	P0388083A	not competed		24097	5	6	40	0.75	0.64	0.75	0.79	0.93	0.95	0.93	1.15	0.99	1	weak	30	7.68	P0388093A	not competed		not competed
ISY1	Q9ULR0	n/d	FALSE	7	Jurkat lysate		37566	7	7	28.1	1.08	1.07	1.04	0.99	1.12	0.96	1.05	1.04	0.95	1	good	30	6.86	P0388083A	not competed		37566	4	4	15.1	1.03	0.84	1.03	1.01	1.08	1.2	1.08	1.1	1.03	1	good	30	6	P0388093A	not competed		not competed
ITGA4	P13612	n/d	FALSE	7	Jurkat lysate		114898	4	4	5.2	1.01	0.95	0.89	0.92	0.95	1.1	1.05	0.95	0.96	1	good	30	6.41	P0388083A	not competed		114898	8	8	8.4	0.88	1.02	0.91	0.98	1.1	0.91	0.99	1	0.99	1	good	30	6.25	P0388093A	not competed		not competed
ITGAL	P20701	n/d	FALSE	7	Jurkat lysate		134425	4	4	3.8	1.02	0.96	1	1.07	1.19	1.3	0.95	1.06	1	1	good	30	6.66	P0388083A	not competed																						not competed
ITGB1	P05556	n/d	FALSE	7	Jurkat lysate		91619	3	3	3.9	0.92	0.91	0.8	0.88	0.89	1.05	0.94	1.05	0.96	1	good	30	6.1	P0388083A	not competed		91619	2	2	2.9	0.92	0.93	0.83	0.92	1.02	0.91	1.1	0.95	1.02	1	good	30	6.22	P0388093A	not competed		not competed
ITGB2	P05107	n/d	FALSE	7	Jurkat lysate		84781	5	5	7.7	1.27	1.13	1.16	0.98	0.99	1.25	1	1.08	1	1	good	30	6.38	P0388083A	not competed		84781	3	3	4.2	0.9	1.16	0.91	1.15	1.11	0.88	0.91	0.81	1.15	1	good	30	6.2	P0388093A	not competed		not competed
ITK	Q08881	KINASE	TRUE	7	Jurkat lysate	5.21	71830	42	97	66.8	0.82	0.96	1.01	0.97	1.05	0.98	0.96	0.98	0.96	1	good	30	9	P0388083A	not competed		71830	44	96	72.7	0.84	0.84	0.96	0.92	0.96	1.12	0.91	1.06	0.93	1	good	30	8.9	P0388093A	not competed		not competed
IVD	P26440	OXIDOREDUCTASE	FALSE	7	Jurkat lysate																						46319	2	2	5.4	0.99	1.6	1.08	1.53	1.94	0.95	0.95	1	1.36	1	good	30	5.99	P0388093A	not competed		not competed
IWS1	Q96ST2	n/d	FALSE	7	Jurkat lysate		91954	19	26	19.9	1.17	0.97	0.9	0.8	0.88	0.74	1.22	0.96	1.12	1	weak	30	7.94	P0388083A	not competed																						not competed
JADE1	Q6IE81	n/d	FALSE	7	Jurkat lysate		95532	2	2	2.9	1.07	0.91	0.87	0.81	0.9	1.02	1.07	0.9	0.93	1	good	30	6.21	P0388083A	not competed		95532	3	3	4.9	0.85	0.79	0.73	0.97	0.77	0.73	1.09	0.77	0.97	1	weak	30	5.97	P0388093A	not competed		not competed
JAK1	P23458	KINASE	TRUE	7	Jurkat lysate		133276	65	87	62.8	0.87	1.04	1.06	1.06	1.05	0.97	1.05	1	0.98	1	good	30	8.71	P0388083A	not competed		133276	58	83	61	0.9	0.85	1	0.98	0.95	1.11	0.98	1.04	0.93	1	good	30	8.5	P0388093A	not competed		not competed
JAK2	O60674	KINASE	TRUE	7	Jurkat lysate	2.18	130672	3	3	2.6	0.88	1.23	1.22	1.12	1.18	1.06	1.12	1.08	1.03	1	good	30	5.92	P0388083A	not competed																						not competed
JAK3	P52333	KINASE	TRUE	7	Jurkat lysate	1.97	125097	29	29	30.2	0.89	1.09	1.15	1.06	1.14	1.05	1	1.09	1.05	1	good	30	7.68	P0388083A	not competed		125097	36	36	37.7	0.92	0.93	1.1	1.08	1.04	1.13	1.04	1.13	1.05	1	good	30	7.53	P0388093A	not competed		not competed
JMJD1C	Q15652	OXIDOREDUCTASE	FALSE	7	Jurkat lysate		284522	4	4	2	0.88	0.94	0.97	0.91	0.91	0.95	0.96	1.09	0.95	1	good	30	6.18	P0388083A	not competed		284522	4	4	2	0.88	0.72	0.76	0.79	0.7	0.9	1.03	0.91	0.83	1	weak	30	6	P0388093A	not competed		not competed
KARS	Q15046	n/d	FALSE	7	Jurkat lysate		68047	17	18	28.1	1.06	0.96	0.89	1.04	0.92	1.22	0.95	1.06	1.03	1	good	30	7.69	P0388083A	not competed		68047	17	18	30.2	0.93	1.13	0.89	1.08	1.12	0.94	0.94	0.99	1.17	1	good	30	7.61	P0388093A	not competed		not competed
KAT7	O95251	HAT	FALSE	7	Jurkat lysate		70642	4	4	9.7	0.94	0.83	0.87	0.81	0.92	0.91	1.03	0.8	1.07	1	good	30	6.35	P0388083A	not competed																						not competed
KDM1A	O60341	OXIDOREDUCTASE	FALSE	7	Jurkat lysate		95154	11	11	16	1.1	1.07	1.08	1.15	1.08	1.25	1.19	1.05	1.05	1	good	30	6.71	P0388083A	not competed		92902	14	14	19.2	0.94	1.1	0.97	1.13	1.13	1.03	1.12	1.02	1.17	1	good	30	6.79	P0388093A	not competed		not competed
KDM3B	Q7LBC6	OXIDOREDUCTASE	FALSE	7	Jurkat lysate		191579	5	5	4.9	0.8	0.93	0.88	0.88	0.9	1.05	0.95	0.9	0.91	1	good	30	6.58	P0388083A	not competed		191579	3	3	2	0.86	1.11	1.02	1.2	1.25	1.14	1.08	1.07	1.24	1	good	30	6.14	P0388093A	not competed		not competed
KHDRBS1	Q07666	n/d	FALSE	7	Jurkat lysate		48227	5	5	15.1	0.86	1.01	0.71	1.03	0.94	1.29	1.06	0.98	0.9	1	weak	30	7.42	P0388083A	not competed		48227	7	7	17.8	0.75	1.28	0.84	1.15	1.34	0.91	1.2	0.73	1.23	1	weak	30	7.35	P0388093A	not competed		not competed
KHSRP	Q92945	n/d	FALSE	7	Jurkat lysate		73114	4	4	5.5	0.69	0.81	0.66	0.76	0.74	1	0.94	0.8	0.84	1	weak	30	6.28	P0388083A	not competed		73114	3	3	5.6	0.65	1.32	0.99	1.29	1.21	0.82	0.85	0.89	1.14	1	weak	30	6.41	P0388093A	not competed		not competed
KIF11	P52732	n/d	FALSE	7	Jurkat lysate		119158	6	6	4.7	0.98	1.04	0.96	1.1	1.1	1.25	0.9	0.96	0.95	1	good	30	6.31	P0388083A	not competed		119158	7	7	4.5	0.96	1.19	1.05	1.21	1.27	1.05	0.93	1.04	1.14	1	good	30	5.78	P0388093A	not competed		not competed
KIF15	Q9NS87	n/d	FALSE	7	Jurkat lysate																						160159	5	5	4.7	0.9	1.05	1.02	1.06	1.17	1.04	1.32	0.94	1.09	1	good	30	6	P0388093A	not competed		not competed
KIF2C	Q99661	n/d	FALSE	7	Jurkat lysate		81312	4	4	8.6	0.99	0.98	1.02	1.15	0.99	1.37	0.98	0.99	1.11	1	good	30	6.06	P0388083A	not competed		81312	6	6	7.7	1.02	1.33	1.04	1.2	1.3	1	0.92	0.95	1.26	1	good	30	6.59	P0388093A	not competed		not competed
KIF4A	O95239	n/d	FALSE	7	Jurkat lysate		139879	4	4	4.1	0.92	1.02	0.95	0.98	0.96	1.22	0.88	1.06	0.94	1	good	30	5.89	P0388083A	not competed		139879	2	2	1.3	0.87	1	1.06	0.93	1.32	0.74	0.99	0.91	1.1	1	weak	30	6	P0388093A	not competed		not competed
KIF5B	P33176	n/d	FALSE	7	Jurkat lysate		109684	20	20	21.9	1.01	1.07	1.04	1.04	1.04	1.22	0.96	1.06	1.05	1	good	30	7.11	P0388083A	not competed		109684	19	20	23.2	1.03	1.12	0.98	1.07	1.2	1	0.95	0.98	1.18	1	good	30	6.9	P0388093A	not competed		not competed
KLC1	Q07866	n/d	FALSE	7	Jurkat lysate		72397	6	6	17.1	0.93	1.04	0.94	0.96	1.14	1.04	0.93	1	0.98	1	good	30	6.87	P0388083A	not competed		72397	4	4	14.8	1.02	1.13	1.05	1.18	1.22	1.13	1.04	1.05	1.12	1	good	30	6.33	P0388093A	not competed		not competed
KLHDC4	Q8TBB5	n/d	FALSE	7	Jurkat lysate		57891	3	3	6	1.22	1.33	1.14	1.16	1.69	1.36	1.27	1.03	1.16	1	good	30	6.27	P0388083A	not competed																						not competed
KNL1	Q8NG31	n/d	FALSE	7	Jurkat lysate																						265388	2	2	0.9	1	1.14	1	1.08	0.98	1.01	1.18	0.95	1.1	1	good	30	5.57	P0388093A	not competed		not competed
KPNA1	P52294	n/d	FALSE	7	Jurkat lysate		60221	4	4	14.1	1.06	1.01	1.12	1.05	1.08	1.17	0.96	1.1	1.12	1	good	30	6.72	P0388083A	not competed		60221	4	4	17.1	1	1.01	1.02	0.98	1.03	1.04	1.04	1.01	1.05	1	good	30	6.53	P0388093A	not competed		not competed
KPNA2	P52292	n/d	FALSE	7	Jurkat lysate		57861	4	4	12.7	0.86	0.81	0.9	0.95	0.97	1.12	0.99	1.03	0.96	1	good	30	7.01	P0388083A	not competed		57861	10	10	24.4	0.92	1.07	0.99	1.04	1.17	0.91	0.88	1.04	1.18	1	good	30	6.88	P0388093A	not competed		not competed
KPNA3	O00505	n/d	FALSE	7	Jurkat lysate		57810	3	3	18	0.89	0.9	0.97	0.88	1.02	1.15	0.87	1.08	1.05	1	good	30	7.25	P0388083A	not competed		57810	3	3	14.8	0.9	0.97	0.89	1.04	0.98	0.91	0.97	0.97	1.08	1	good	30	6.93	P0388093A	not competed		not competed
KPNA4	O00629	n/d	FALSE	7	Jurkat lysate																						57886	2	2	6.1	0.97	0.91	0.87	1.11	1.06	1	0.99	1.12	1.21	1	good	30	6.6	P0388093A	not competed		not competed
KPNA6	O60684	n/d	FALSE	7	Jurkat lysate		60029	2	2	3.2	1.26	1.31	1.24	1.4	1.28	1.69	1.14	1.26	1.17	1	good	30	6.55	P0388083A	not competed																						not competed
KPNB1	Q14974	n/d	FALSE	7	Jurkat lysate		97169	13	13	20.2	1.36	1.34	1.28	1.42	1.05	1.78	0.91	1.07	1.08	1	good	30	7.66	P0388083A	not competed		97169	17	18	21.5	1.35	1.63	1.44	1.51	1.58	1.14	0.9	1.09	1.45	1	good	30	7.38	P0388093A	not competed		not competed
KRR1	Q13601	n/d	FALSE	7	Jurkat lysate		43664	10	10	28.9	1.27	1.01	1.01	0.85	0.95	0.89	1.11	1	1.09	1	good	30	7.27	P0388083A	not competed		43664	8	8	25.2	1.01	0.93	0.72	0.95	0.79	0.85	1.25	0.87	1.03	1	weak	30	7.15	P0388093A	not competed		not competed
KRT14	P02533	contaminant	FALSE	7	Jurkat lysate		51561	2	2	21	0.37	0.43	0.69	1.24	1.17	0.91	1.24	1.12	1.11	1	weak	2.9	7.05	P0388083A	5.54																						not competed
KRT5	P13647	contaminant	FALSE	7	Jurkat lysate		62378	10	11	26.9	0.4	0.49	0.87	1.23	1.2	0.89	1.29	1.35	1.16	1	weak	4.6	7.56	P0388083A	5.34																						not competed
KRT78	Q8N1N4	n/d	FALSE	7	Jurkat lysate		56865	2	2	3.1	0.61	0.72	0.92	0.92	1.36	1.02	1.14	1.18	0.9	1	weak	30	6.57	P0388083A	not competed																						not competed
KRT86	O43790	n/d	FALSE	7	Jurkat lysate		53500	2	2	15	0.87	0.76	15.97	1.34	1.34	4.32	0.93	1.13	1	1	good	30	6.39	P0388083A	not competed																						not competed
KSR1	Q8IVT5	KINASE	TRUE	7	Jurkat lysate	1.36	102159	2	2	1.7	0.56	0.88	1.02	1.01	1.16	0.99	1.23	1.14	1.29	1	weak	19	6.26	P0388083A	4.72	4.86																					4.86
KTN1	Q86UP2	n/d	FALSE	7	Jurkat lysate		156273	20	20	16.1	0.93	1.04	0.99	0.93	1.04	0.96	0.93	1.07	1.04	1	good	30	6.87	P0388083A	not competed		156273	24	24	16.9	0.87	0.87	0.97	0.94	1	1.05	0.95	1	1.07	1	good	30	6.79	P0388093A	not competed		not competed
LAGE3	Q14657	n/d	FALSE	7	Jurkat lysate		14804	2	2	16.1	0.93	0.99	1.07	0.91	1	0.71	0.79	0.77	0.83	1	weak	30	7.28	P0388083A	not competed		14804	3	3	32.2	0.72	0.8	1.03	0.85	0.78	1.07	0.68	1.04	0.73	1	weak	30	6.99	P0388093A	not competed		not competed
LANCL1	O43813	n/d	FALSE	7	Jurkat lysate																						45283	2	2	4.5	1.82	3.15	1.6	2.58	3.35	1.04	0.98	0.64	2.04	1	n.d.		7	P0388093A			not competed
LAP3	P28838	PROTEASE	FALSE	7	Jurkat lysate		56166	12	12	30.4	1.02	0.92	0.78	1.11	0.76	1.64	1.13	0.91	0.84	1	good	30	6.68	P0388083A	not competed		56166	15	15	35.6	0.94	1.71	0.93	1.36	1.73	0.77	1.17	0.74	1.4	1	weak	30	6.79	P0388093A	not competed		not competed
LARP7	Q4G0J3	n/d	FALSE	7	Jurkat lysate		67653	2	2	2.7	1.05	0.92	1.06	0.82	0.91	0.87	1.17	0.86	1.13	1	good	30	6.25	P0388083A	not competed																						not competed
LARS	Q9P2J5	n/d	FALSE	7	Jurkat lysate		134465	25	25	24.4	0.99	0.99	0.89	1.05	1.01	1.3	0.89	1.02	0.98	1	good	30	7.13	P0388083A	not competed		134465	22	23	21.4	1.02	1.28	1.1	1.23	1.44	1.09	0.94	1.07	1.34	1	good	30	7.1	P0388093A	not competed		not competed
LAS1L	Q9Y4W2	n/d	FALSE	7	Jurkat lysate		83064	4	4	5.9	1.02	1.28	1.07	0.91	5.6	1.22	1.2	1	1.18	1	good	30	6.37	P0388083A	not competed		83064	6	6	11.3	1.06	1	0.89	0.96	1.59	0.97	1.07	1	1.03	1	good	30	6.28	P0388093A	not competed		not competed
LATS1	O95835	KINASE	TRUE	7	Jurkat lysate	1.22	126868	17	17	20.9	0.95	1.08	1.13	0.97	1.11	0.99	0.88	1.06	1.02	1	good	30	7.52	P0388083A	not competed		126868	13	13	16.4	1.03	0.89	1.15	0.96	1	1.14	0.92	1.16	0.98	1	good	30	7.46	P0388093A	not competed		not competed
LCK	P06239	KINASE	TRUE	7	Jurkat lysate	4.4	61189	32	142	70.5	0.05	0.05	0.06	0.06	0.16	0.57	0.89	0.92	0.96	1	good	0.01	9.35	P0388083A	8	8.64	61189	30	137	68	0.03	0.04	0.04	0.05	0.13	0.69	0.89	1.11	0.83	1	good	0.01	9.35	P0388093A	7.85	8.5	8.57
LCOR	Q96JN0	n/d	FALSE	7	Jurkat lysate		170476	2	2		1.18	1.16	1.01	1.51	1.05	1.61	1.16	0.89	0.92	1	good	30	6.22	P0388083A	not competed																						not competed
LCP1	P13796	n/d	FALSE	7	Jurkat lysate		70288	22	22	41.8	1.51	1	0.74	1.28	0.64	2.01	1.24	0.84	0.87	1	weak	30	7.79	P0388083A	not competed		70288	21	24	51.8	1.04	1.71	0.83	1.32	1.66	0.77	0.92	0.65	1.37	1	weak	30	7.73	P0388093A	not competed		not competed
LCP2	Q13094	n/d	FALSE	7	Jurkat lysate		60187	3	3	6.4	0.9	1.03	1.04	0.93	0.95	1.01	0.92	0.96	0.95	1	good	30	6.6	P0388083A	not competed		60187	2	2	4.3	0.97	0.93	1.09	0.92	0.89	1.2	1.17	1.22	1.09	1	good	30	6.26	P0388093A	not competed		not competed
LDHB	P07195	OXIDOREDUCTASE	FALSE	7	Jurkat lysate																						36638	14	19	44.6	1.11	1.98	0.99	1.6	1.86	0.8	1.1	0.69	1.57	1	weak	30	7.87	P0388093A	not competed		not competed
LEO1	Q8WVC0	n/d	FALSE	7	Jurkat lysate		75403	13	13	23.1	1.21	1.03	0.94	0.83	0.86	0.74	1.17	0.94	1.07	1	weak	30	8.34	P0388083A	not competed		75403	14	19	22.1	0.97	0.8	0.67	0.85	0.67	0.79	1.29	0.71	0.91	1	weak	30	8.17	P0388093A	not competed		not competed
LGALS3BP	Q08380	n/d	FALSE	7	Jurkat lysate		65330	6	6	11.6	0.96	0.89	0.97	0.85	1.06	1	0.97	0.95	0.97	1	good	30	6.9	P0388083A	not competed		65330	7	7	14	0.88	0.91	0.9	0.95	0.92	0.95	0.93	0.98	1.04	1	good	30	7.39	P0388093A	not competed		not competed
LGALS9	O00182	n/d	FALSE	7	Jurkat lysate																						39518	2	2	7.9	0.94	1.27	1.11	1.49	1.57	1.04	0.88	1.12	1.29	1	good	30	6.55	P0388093A	not competed		not competed
LIG1	P18858	n/d	FALSE	7	Jurkat lysate		101735	2	2	2.5	0.86	0.87	0.88	1.16	0.87	1.35	0.96	0.89	0.97	1	good	30	6.45	P0388083A	not competed		101735	3	3	4.6	0.64	0.89	0.71	0.81	1	0.85	0.97	0.71	1	1	weak	30	6.08	P0388093A	not competed		not competed
LIG3	P49916	n/d	FALSE	7	Jurkat lysate		112906	10	10	9.7	0.9	0.88	0.93	0.96	0.96	1.09	1.04	0.97	0.98	1	good	30	6.84	P0388083A	not competed		112906	8	8	8.2	0.83	0.95	0.92	0.96	1.04	0.93	1.11	0.95	1.03	1	good	30	6.56	P0388093A	not competed		not competed
LIMK1	P53667	KINASE	TRUE	7	Jurkat lysate	2.03	68728	21	25	39.1	0.17	0.31	0.56	0.73	1.06	0.98	0.9	1	0.94	1	good	1.1	7.96	P0388083A	5.96	6.27	72584	19	22	35.2	0.21	0.3	0.6	0.72	1.01	1.18	0.84	1.14	0.93	1	weak	0.89	7.75	P0388093A	6.05	6.36	6.31
LIMK2	P53671	KINASE	TRUE	7	Jurkat lysate	1.66	72231	11	11	25.1	0.2	0.3	0.57	0.75	1.02	1.02	0.91	1.12	1.01	1	good	0.83	7.51	P0388083A	6.08	6.3	72231	12	12	22.3	0.1	0.18	0.48	0.63	0.94	1.09	0.75	1.22	0.99	1	weak	0.68	7.41	P0388093A	6.17	6.39	6.34
LIMS1	P48059	n/d	FALSE	7	Jurkat lysate		41571	12	12	45.8	0.2	0.25	0.37	0.62	1.02	0.98	0.88	1.07	1.05	1	good	0.32	7.48	P0388083A	6.49		41571	18	18	54.2	0.19	0.25	0.35	0.55	0.89	0.98	0.81	1.02	0.94	1	good	0.29	7.42	P0388093A	6.54		not competed
LMAN1	P49257	n/d	FALSE	7	Jurkat lysate		57548	11	11	32.9	1.17	1.16	1.08	1.13	1.05	1.17	0.95	1.08	1	1	good	30	7.23	P0388083A	not competed		57548	14	14	39.2	1	1.23	1.03	1.15	1.3	0.98	0.85	0.86	1.2	1	good	30	7.17	P0388093A	not competed		not competed
LMAN2	Q12907	n/d	FALSE	7	Jurkat lysate		40228	2	2	7	1.16	0.9	1.04	1.28	1	1.9	1.15	0.99	0.93	1	good	30	5.95	P0388083A	not competed		40228	2	2	7.3	0.88	1.98	1.19	1.92	1.92	1.11	1.16	1.03	1.47	1	good	30	6.08	P0388093A	not competed		not competed
LMNB1	P20700	n/d	FALSE	7	Jurkat lysate		66408	23	24	41.8	0.97	1.16	1.23	1.02	1.36	1.08	0.99	1.07	1.02	1	good	30	7.57	P0388083A	not competed		66408	25	26	46.1	0.94	0.83	0.96	0.94	0.94	0.99	0.98	0.9	0.91	1	good	30	7.44	P0388093A	not competed		not competed
LMNB2	Q03252	n/d	FALSE	7	Jurkat lysate		69948	5	5	13.1	0.91	1.08	1.12	0.98	1.26	1.11	1.02	1.04	1.06	1	good	30	6.35	P0388083A	not competed		69948	9	9	22.6	0.75	0.9	0.91	1.01	1.03	0.98	0.99	0.94	1.07	1	good	30	6.49	P0388093A	not competed		not competed
LNPEP	Q9UIQ6	PROTEASE	FALSE	7	Jurkat lysate																						117348	2	2	2.7	0.83	1.06	0.72	1.07	1.17	0.83	0.75	0.91	1.16	1	weak	30	6.14	P0388093A	not competed		not competed
LONP1	P36776	PROTEASE	FALSE	7	Jurkat lysate																						106488	3	3	3.8	1.12	1.8	1.08	1.5	1.74	0.96	0.89	0.84	1.44	1	good	30	6.27	P0388093A	not competed		not competed
LPXN	O60711	n/d	FALSE	7	Jurkat lysate																						43749	2	2	8.5	0.88	1.35	0.88	1.31	1.47	0.71	0.92	0.74	1.3	1	weak	30	6.4	P0388093A	not competed		not competed
LRBA	P50851	n/d	FALSE	7	Jurkat lysate		319104	2	2	1	1.03	1.2	1.63	1.35	0.98	1.33	1.02	0.81	1.02	1	good	30	5.91	P0388083A	not competed		319104	3	3	1.5	1.16	1.57	1.62	1.56	1.51	1.27	0.87	1.18	1.4	1	good	30	5.92	P0388093A	not competed		not competed
LRPPRC	P42704	n/d	FALSE	7	Jurkat lysate		157903	21	21	17.2	1.23	1.1	1	1.39	0.96	1.97	0.96	1.01	0.95	1	good	30	7	P0388083A	not competed		157903	19	19	13.9	1.16	1.73	1.36	1.64	1.85	1.2	0.84	1.04	1.51	1	good	30	6.94	P0388093A	not competed		not competed
LRRC47	Q8N1G4	n/d	FALSE	7	Jurkat lysate		63472	2	2	3.4	1.04	0.94	0.88	1.09	0.8	1.32	0.9	1.01	0.94	1	good	30	6.38	P0388083A	not competed		63472	5	5	8.7	0.84	1.35	0.85	1.23	1.64	0.97	0.89	0.85	1.33	1	good	30	6.44	P0388093A	not competed		not competed
LRRFIP1	Q32MZ4	n/d	FALSE	7	Jurkat lysate		89252	2	2	3.5	0.86	1.08	1.12	0.92	1.04	0.87	0.8	0.67	0.75	1	weak	30	6.25	P0388083A	not competed																						not competed
LSM2	Q9Y333	n/d	FALSE	7	Jurkat lysate		10834	4	4	67.4	0.73	0.95	0.76	0.69	0.75	0.77	0.9	0.85	0.85	1	weak	30	6.9	P0388083A	not competed		10834	3	3	40	0.76	0.86	0.79	0.8	0.81	0.83	0.89	0.84	1.02	1	good	30	6.08	P0388093A	not competed		not competed
LSM4	Q9Y4Z0	n/d	FALSE	7	Jurkat lysate		15350	3	3	20.9	0.79	1.06	0.86	0.78	0.92	0.79	0.95	0.9	0.81	1	good	30	6.88	P0388083A	not competed		15350	4	4	41	0.71	0.82	0.92	0.85	0.8	0.92	0.99	0.79	0.88	1	weak	30	6.63	P0388093A	not competed		not competed
LSM6	P62312	n/d	FALSE	7	Jurkat lysate		9127	3	3	35	0.8	1.05	0.85	0.8	0.67	0.74	0.88	0.75	0.74	1	weak	30	6.9	P0388083A	not competed		9127	2	2	26.2	0.76	0.91	0.94	0.88	0.82	0.96	0.92	0.72	0.96	1	weak	30	6.52	P0388093A	not competed		not competed
LSM8	O95777	n/d	FALSE	7	Jurkat lysate		10403	2	2	27.1	0.89	0.99	0.85	0.81	0.77	0.9	0.8	0.84	0.8	1	good	30	6.87	P0388083A	not competed																						not competed
LSS	P48449	n/d	FALSE	7	Jurkat lysate																						83308	2	2	3.4	1.4	3.01	1.46	2.67	3.18	1.27	1.29	0.93	2.07	1	n.d.		6.12	P0388093A			not competed
LTA4H	P09960	PROTEASE	FALSE	7	Jurkat lysate																						69284	8	8	17.5	1.74	3.07	1.61	2.5	3.26	1.17	1.14	0.87	2.2	1	n.d.		6.39	P0388093A			not competed
LUC7L	Q9NQ29	n/d	FALSE	7	Jurkat lysate		43727	3	3	8.9	1.18	1.26	1.2	1.11	1.21	1	1.3	1.1	1.26	1	good	30	6.75	P0388083A	not competed																						not competed
LUC7L2	Q9Y383	n/d	FALSE	7	Jurkat lysate		46513	6	6	27.6	1.11	1.1	1.04	1.04	1.09	0.97	1.28	1.06	1.09	1	good	30	7.06	P0388083A	not competed		46513	6	6	25.5	0.99	0.88	0.87	0.86	0.8	0.95	1.37	0.78	1.13	1	good	30	6.96	P0388093A	not competed		not competed
LUC7L3	O95232	n/d	FALSE	7	Jurkat lysate		51466	3	3	6	1	0.98	0.94	1.01	1.06	0.94	1.01	1.02	0.98	1	good	30	6.46	P0388083A	not competed		51466	4	4	8.3	1.01	0.79	0.87	0.85	0.87	0.87	1.09	0.79	0.99	1	good	30	6.53	P0388093A	not competed		not competed
M6PR	P20645	n/d	FALSE	7	Jurkat lysate																						30993	2	2	6.9	0.78	0.91	0.82	0.96	1.06	0.94	0.8	0.82	1.05	1	good	30	6.3	P0388093A	not competed		not competed
MACF1	Q9UPN3	n/d	FALSE	7	Jurkat lysate																						838298	3	3	0.7	0.82	1.08	0.91	0.98	1.1	0.84	0.87	0.87	1.02	1	good	30	5.86	P0388093A	not competed		not competed
MAD2L1	Q13257	n/d	FALSE	7	Jurkat lysate		23510	4	4	19.5	1.22	1.31	0.99	1.22	0.96	1.26	0.94	1.02	1.11	1	good	30	6.57	P0388083A	not competed		23510	4	4	24.4	1.15	1.21	1.07	1.14	1.25	1.04	1.06	1.1	1.17	1	good	30	6.41	P0388093A	not competed		not competed
MADD	Q8WXG6	n/d	FALSE	7	Jurkat lysate																						183301	3	3	2.7	0.87	0.96	0.93	0.93	1.03	0.96	1.14	0.9	1.01	1	good	30	5.73	P0388093A	not competed		not competed
MAEA	Q7L5Y9	n/d	FALSE	7	Jurkat lysate		45287	5	5	17.7	0.91	0.93	0.96	1	1.01	1.08	0.97	0.98	0.97	1	good	30	6.45	P0388083A	not competed		45287	5	5	12.4	1.06	1.14	1	1.11	1.17	1.03	1.1	1.09	1.1	1	good	30	6.49	P0388093A	not competed		not competed
MAGED1	Q9Y5V3	n/d	FALSE	7	Jurkat lysate		91957	2	2	4.1	1.2	1.24	1.13	1.19	1.17	1.04	1.09	1.14	1.16	1	good	30	6.44	P0388083A	not competed		91957	2	2	4.2	1.09	1.12	1.16	1.13	1.09	0.96	1.33	1.08	1.11	1	good	30	6.25	P0388093A	not competed		not competed
MAGOHB	Q96A72	n/d	FALSE	7	Jurkat lysate		17276	12	13	66.2	1.03	1.06	1.03	0.99	1.04	1	1.05	1.02	0.99	1	good	30	7.97	P0388083A	not competed		17276	12	12	68.9	0.92	0.9	0.92	0.92	0.95	1.02	1.08	0.99	0.98	1	good	30	7.95	P0388093A	not competed		not competed
MAGT1	Q9H0U3	n/d	FALSE	7	Jurkat lysate		38036	2	2	6.9	0.92	0.93	0.92	1.08	1.04	1.43	1.24	0.99	1.08	1	good	30	6.66	P0388083A	not competed																						not competed
MAIP1	Q8WWC4	n/d	FALSE	7	Jurkat lysate		32544	2	2	5.5	0.99	1.06	1.08	1.11	1.09	1.14	1.02	1.04	0.99	1	good	30	6.61	P0388083A	not competed		32544	3	3	10.3	1.09	1.32	0.99	1.16	1.22	1.01	1.03	1.02	1.1	1	good	30	6.3	P0388093A	not competed		not competed
MAP1A	P78559	n/d	FALSE	7	Jurkat lysate		305668	2	2	0.9	0.95	0.9	0.94	1.05	0.89	1.49	0.94	1.06	0.88	1	good	30	6.19	P0388083A	not competed		305668	3	3	1.3	0.96	1.5	1.2	1.53	1.49	0.97	0.91	0.81	1.23	1	good	30	6.16	P0388093A	not competed		not competed
MAP2K1	Q02750	KINASE	TRUE	7	Jurkat lysate	1.07	43439	13	13	59.3	0.6	0.84	0.87	0.9	0.98	1.07	0.76	1.14	1.04	1	weak	30	7.33	P0388083A	not competed		43439	10	11	44.5	0.52	0.65	0.85	0.77	0.93	0.93	0.67	1.06	0.95	1	weak	10	7.22	P0388093A	5	5.03	5.03
MAP2K2	P36507	KINASE	TRUE	7	Jurkat lysate	1.14	44424	12	13	29.5	0.41	0.7	0.82	0.78	1.05	0.95	0.81	1.08	1.02	1	weak	8.1	7.68	P0388083A	5.09	5.15	44424	13	17	43	0.41	0.58	0.88	0.73	0.94	1	0.69	1.14	0.97	1	weak	5.4	7.52	P0388093A	5.27	5.32	5.24
MAP2K3	P46734	KINASE	TRUE	7	Jurkat lysate	1.07	36172	8	8	25.4	0.7	0.84	0.87	0.83	0.94	0.94	0.84	1.03	0.97	1	weak	30	7.04	P0388083A	not competed		36172	9	9	22.2	0.74	0.7	0.84	0.72	0.91	0.9	0.78	1.08	0.96	1	weak	30	7.03	P0388093A	not competed		not competed
MAP2K4	P45985	KINASE	TRUE	7	Jurkat lysate	1.28	45584	13	13	36.3	0.74	0.93	0.99	0.87	1.04	0.98	0.82	1.05	1.01	1	weak	30	7.37	P0388083A	not competed		45584	12	12	31.3	0.81	0.72	0.93	0.76	0.97	0.97	0.75	1.05	0.94	1	weak	30	7.18	P0388093A	not competed		not competed
MAP2K5	Q13163	KINASE	TRUE	7	Jurkat lysate	2.73	50111	17	21	42.2	0.13	0.22	0.45	0.66	1.06	0.95	1.08	1.01	1	1	good	0.72	8.14	P0388083A	6.14	6.58	50111	18	21	41.5	0.09	0.16	0.36	0.58	0.84	1.01	0.97	1.07	0.88	1	good	0.42	8.02	P0388093A	6.38	6.81	6.7
MAP2K6	P52564	KINASE	TRUE	7	Jurkat lysate	1.28	37492	15	16	61.1	0.82	0.94	1.02	0.87	1.02	0.94	0.86	1.03	1.01	1	good	30	8.03	P0388083A	not competed		37492	16	16	63.5	0.72	0.68	0.86	0.72	0.86	0.93	0.73	0.98	0.89	1	weak	30	7.75	P0388093A	not competed		not competed
MAP3K1	Q13233	KINASE	TRUE	7	Jurkat lysate	3.34	164468	15	16	12.4	0.34	0.65	0.87	0.89	1.06	0.93	0.97	0.96	0.95	1	good	6.9	7.81	P0388083A	5.16	5.69	164468	8	8	7.6	0.4	0.6	0.87	0.92	0.92	1.05	1	1.01	0.95	1	good	6.8	7.27	P0388093A	5.17	5.69	5.69
MAP3K11	Q16584	KINASE	TRUE	7	Jurkat lysate	2.06	92687	10	11	16.1	0.66	0.87	0.88	0.88	1.02	0.96	0.85	1.01	0.93	1	weak	30	7.5	P0388083A	not competed		92687	8	8	14.9	0.72	0.78	1.04	0.85	0.99	1.16	0.77	1.19	0.98	1	weak	30	7.25	P0388093A	not competed		not competed
MAP3K12	Q12852	KINASE	TRUE	7	Jurkat lysate	2.81	96320	4	4	5.7	0.7	0.86	0.98	1.06	0.96	1.02	0.98	1.09	1.06	1	weak	30	6.97	P0388083A	not competed		96320	4	4	3.8	0.68	0.69	1	0.92	0.89	1.07	1.01	1	0.89	1	weak	30	6.46	P0388093A	not competed		not competed
MAP3K2	Q9Y2U5	KINASE	TRUE	7	Jurkat lysate	1.96	69740	10	10	33.8	0.19	0.49	0.73	0.69	1.02	0.86	0.78	1	0.95	1	weak	2.2	7.46	P0388083A	5.66	5.95	69740	14	16	33	0.43	0.54	0.79	0.78	0.92	1	0.9	1.1	1.02	1	weak	4.2	7.8	P0388093A	5.38	5.67	5.81
MAP3K20	Q9NYL2	KINASE	TRUE	7	Jurkat lysate	1.35	91154	16	20	23.8	0.06	0.08	0.19	0.36	0.89	0.89	0.8	1.02	1.03	1	good	0.16	8.21	P0388083A	6.8	6.92	91154	16	21	26.2	0.06	0.1	0.2	0.36	0.82	1.04	0.86	1.19	1	1	good	0.18	7.98	P0388093A	6.74	6.87	6.89
MAP3K21	Q5TCX8	KINASE	TRUE	7	Jurkat lysate	1.83	113925	8	8	8.9	0.81	0.96	0.94	0.9	1.05	1.1	0.88	0.98	0.98	1	good	30	6.75	P0388083A	not competed		113925	8	8	7.2	0.83	0.84	0.97	0.89	1.09	1.12	0.88	1.12	1.01	1	good	30	6.64	P0388093A	not competed		not competed
MAP3K3	Q99759	KINASE	TRUE	7	Jurkat lysate	1.79	74088	8	8	19.2	0.21	0.52	0.82	0.79	0.98	0.87	0.93	0.99	1	1	good	2.9	7.3	P0388083A	5.54	5.79	74088	9	10	20.6	0.19	0.4	0.7	0.73	0.86	0.97	0.86	1.01	0.91	1	good	1.5	7.22	P0388093A	5.82	6.08	5.94
MAP3K4	Q9Y6R4	KINASE	TRUE	7	Jurkat lysate	1.9	181683	14	16	9.6	0.55	0.89	1.1	1.01	1.06	0.99	1.02	1	0.97	1	weak	25	8.05	P0388083A	4.6	4.88	181683	14	18	9.8	0.63	0.77	1.08	1.02	0.91	1.13	0.95	1.06	0.92	1	weak	30	7.82	P0388093A	not competed		4.88
MAP3K5	Q99683	KINASE	TRUE	7	Jurkat lysate	1.63	154535	13	13	9	0.86	0.97	1.01	0.98	1.05	1.06	0.93	1	0.99	1	good	30	6.82	P0388083A	not competed		154535	10	10	7.1	0.87	0.88	0.93	0.82	0.95	0.97	0.87	1.03	0.94	1	good	30	6.67	P0388093A	not competed		not competed
MAP3K7	O43318	KINASE	TRUE	7	Jurkat lysate	1.22	67195	9	10	16	0.86	0.91	1.01	0.94	1.05	0.97	0.94	1.01	0.99	1	good	30	7.55	P0388083A	not competed		67195	10	10	18.6	0.94	0.96	0.99	0.99	1.05	1.08	0.98	1.25	1.09	1	good	30	7.38	P0388093A	not competed		not competed
MAP3K9	P80192	KINASE	TRUE	7	Jurkat lysate	3.17	123372	6	6	6.6	0.62	0.96	1	0.82	1.03	0.94	0.89	0.94	0.98	1	good	30	6.71	P0388083A	not competed		123372	5	5	7	0.67	0.75	0.96	0.83	0.96	1.1	0.8	1.05	0.94	1	weak	30	6.63	P0388093A	not competed		not competed
MAP4K1	Q92918	KINASE	TRUE	7	Jurkat lysate	1.66	90424	26	43	35.9	0.56	0.88	1.03	0.93	1.09	0.94	0.95	1.07	1.03	1	weak	28	8.49	P0388083A	4.55	4.77	91295	26	40	36.5	0.63	0.72	0.97	0.9	0.98	1.11	0.96	1.16	1.01	1	weak	30	8.29	P0388093A	not competed		4.77
MAP4K2	Q12851	KINASE	TRUE	7	Jurkat lysate	1.49	91555	25	32	35.9	0.37	0.68	0.96	0.93	1.07	0.92	1	1	0.99	1	good	8.9	8.45	P0388083A	5.05	5.22	91555	24	38	37.4	0.4	0.59	0.91	0.9	0.92	1.08	0.95	1.09	0.96	1	weak	6.8	8.38	P0388093A	5.17	5.34	5.28
MAP4K3	Q8IVH8	KINASE	TRUE	7	Jurkat lysate	2.35	101315	4	4	4.5	0.41	0.78	1.01	0.98	1.11	0.98	0.99	1.03	1.03	1	weak	14	7.25	P0388083A	4.85	5.23	101315	5	5	7	0.53	0.77	1.08	0.95	1.07	1.13	1.1	1.12	0.98	1	good	20	6.91	P0388093A	4.7	5.07	5.15
MAP4K4	O95819	KINASE	TRUE	7	Jurkat lysate	1.68	150912	18	37	23.6	0.68	0.92	1.03	0.89	1.05	0.93	0.87	0.96	1.02	1	weak	30	8.7	P0388083A	not competed		150912	21	38	20.7	0.82	0.81	1.08	0.93	1.02	1.13	0.93	1.25	1.03	1	good	30	8.56	P0388093A	not competed		not competed
MAP4K5	Q9Y4K4	KINASE	TRUE	7	Jurkat lysate	1.45	95039	14	19	22.5	0.15	0.23	0.52	0.69	1.02	0.94	0.98	1.06	0.96	1	good	0.84	8.34	P0388083A	6.08	6.24	95039	15	19	23.5	0.1	0.2	0.47	0.67	0.97	1.11	0.96	1.21	0.99	1	good	0.78	8.07	P0388093A	6.11	6.27	6.26
MAPK1	P28482	KINASE	TRUE	7	Jurkat lysate	1.98	41389	18	44	63.9	0.74	0.86	0.87	0.84	0.93	0.88	0.9	1.01	1	1	weak	30	8.87	P0388083A	not competed		41389	16	51	58.9	0.79	0.72	0.85	0.82	0.9	1.02	0.82	1.05	0.93	1	weak	30	8.61	P0388093A	not competed		not competed
MAPK11	Q15759	KINASE	TRUE	7	Jurkat lysate	1.81	41357	6	6	20.9	0.55	0.76	0.96	0.89	1.09	0.95	0.92	0.96	1.02	1	good	21	7.05	P0388083A	4.68	4.93	41357	4	4	18.4	0.48	0.58	0.86	0.85	0.96	1.09	0.83	1.06	0.96	1	weak	8.1	6.76	P0388093A	5.09	5.35	5.14
MAPK14	Q16539	KINASE	TRUE	7	Jurkat lysate	1.88	41493	24	49	61.4	0.37	0.66	0.93	0.93	1.06	0.97	1.01	1.02	0.99	1	good	8.3	8.93	P0388083A	5.08	5.36	41493	24	46	66.4	0.38	0.57	0.9	0.94	0.98	1.11	0.92	1.1	0.99	1	good	6.4	8.82	P0388093A	5.19	5.47	5.42
MAPK3	P27361	KINASE	TRUE	7	Jurkat lysate	1.36	43135	12	19	39.3	0.66	0.8	0.87	0.79	1.02	0.88	0.82	1.13	1.03	1	weak	30	8.27	P0388083A	not competed		43135	12	18	45.1	0.64	0.61	0.86	0.75	0.85	0.96	0.71	1.11	0.94	1	weak	30	8.03	P0388093A	not competed		not competed
MAPK6	Q16659	KINASE	TRUE	7	Jurkat lysate	1.22	82680	6	6	13.3	0.79	0.99	1.1	0.93	1.05	1.01	0.88	0.98	0.97	1	good	30	7.42	P0388083A	not competed		82680	11	11	20.7	0.76	0.83	1.06	0.87	1	1.12	0.82	1.13	0.99	1	good	30	7.44	P0388093A	not competed		not competed
MAPK7	Q13164	KINASE	TRUE	7	Jurkat lysate	2.92	88385	15	21	21.3	0.33	0.45	0.59	0.69	1.03	0.93	0.91	0.97	1.02	1	good	1.2	7.73	P0388083A	5.92	6.39	88385	15	18	22.2	0.36	0.39	0.6	0.69	0.92	1.08	0.98	1.1	0.93	1	good	1.1	7.67	P0388093A	5.96	6.42	6.4
MAPK8	P45983	KINASE	TRUE	7	Jurkat lysate	5.25	48295	19	42	45.7	0.88	0.98	1.01	0.98	1.02	0.94	1	0.94	0.92	1	good	30	8.77	P0388083A	not competed		48295	21	41	64.2	0.9	0.81	0.97	0.96	0.9	1.11	0.95	1	0.89	1	good	30	8.57	P0388093A	not competed		not competed
MAPK9	P45984	KINASE	TRUE	7	Jurkat lysate	7.37	48311	18	42	66	0.83	0.91	0.95	0.96	1.04	0.94	1.04	1	0.93	1	good	30	8.88	P0388083A	not competed		48139	19	41	41.7	0.75	0.75	0.9	0.92	0.92	1.08	0.94	1.01	0.91	1	weak	30	8.53	P0388093A	not competed		not competed
MAPKAPK3	Q16644	KINASE	TRUE	7	Jurkat lysate	1.33	42987	8	9	19.6	0.16	0.26	0.35	0.48	0.77	0.84	0.77	1.11	1.17	1	weak	0.18	7.16	P0388083A	6.74	6.87	42987	6	7	15.7	0.15	0.24	0.34	0.52	0.7	0.88	0.7	1.14	1.05	1	weak	0.18	7.05	P0388093A	6.74	6.87	6.87
MAPKAPK5	Q8IW41	KINASE	TRUE	7	Jurkat lysate	1.2	54220	10	10	18.8	0.68	0.99	1.15	0.96	1.14	1.07	0.85	1.07	1.07	1	weak	30	7.17	P0388083A	not competed		54220	6	6	16.1	0.7	0.9	1.12	0.93	1.07	1.03	1.18	1.04	1.04	1	weak	30	6.87	P0388093A	not competed		not competed
MAPRE1	Q15691	n/d	FALSE	7	Jurkat lysate		29999	2	2	4.9	1.48	1.31	1.09	1.67	0.9	1.69	1.4	0.85	0.91	1	good	30	6.81	P0388083A	not competed		29999	5	5	14.9	1.39	2.92	1.55	2.33	2.58	1.01	0.74	0.75	1.59	1	n.d.		6.1	P0388093A			not competed
MAPRE2	Q15555	n/d	FALSE	7	Jurkat lysate		37031	6	6	26	0.94	0.96	0.95	1.02	0.89	1.23	0.86	1.06	0.98	1	good	30	7.16	P0388083A	not competed		37031	6	6	27.2	0.95	1.12	0.96	1.15	1.27	1.02	0.83	0.99	1.23	1	good	30	6.53	P0388093A	not competed		not competed
MARK2	Q7KZI7	KINASE	TRUE	7	Jurkat lysate	1.85	87910	29	33	36	0.71	0.87	0.94	0.84	0.98	0.9	0.83	1.01	1.01	1	weak	30	8.37	P0388083A	not competed		87910	30	36	36.2	0.75	0.67	0.9	0.78	0.91	1.06	0.83	1.13	0.94	1	weak	30	8.08	P0388093A	not competed		not competed
MARK3	P27448	KINASE	TRUE	7	Jurkat lysate	2.03	84488	18	28	26.2	0.76	0.92	0.96	0.89	1.05	0.94	0.86	1.01	1.01	1	good	30	8.31	P0388083A	not competed		84488	21	26	26.7	0.79	0.7	0.9	0.82	0.88	1.01	0.88	1.09	0.91	1	weak	30	7.92	P0388093A	not competed		not competed
MARK4	Q96L34	KINASE	TRUE	7	Jurkat lysate	2.36	82519	12	12	17.8	0.68	0.93	1.04	0.91	1.11	1.01	0.91	1.05	1	1	weak	30	7.49	P0388083A	not competed		82519	18	18	23.3	0.73	0.78	0.96	0.85	1.04	1.16	0.84	1.15	0.93	1	weak	30	7.32	P0388093A	not competed		not competed
MARS	P56192	n/d	FALSE	7	Jurkat lysate		101115	10	10	14.2	0.98	0.97	0.95	1.04	0.96	1.34	0.91	1	0.93	1	good	30	7.13	P0388083A	not competed		101115	12	12	19.2	1.03	1.38	1.08	1.27	1.47	1.02	0.9	0.96	1.32	1	good	30	6.94	P0388093A	not competed		not competed
MAST3	O60307	KINASE	TRUE	7	Jurkat lysate	2.33	143136	12	12	16.8	0.77	0.95	0.99	0.91	1.08	0.99	0.93	1.06	0.98	1	good	30	7.73	P0388083A	not competed		143136	11	11	13.8	0.92	0.83	0.99	0.87	1.02	1.13	0.98	1.15	1.06	1	good	30	7.61	P0388093A	not competed		not competed
MAST4	O15021	KINASE	TRUE	7	Jurkat lysate	1.72	284374	3	3	2.6	0.78	0.99	1.06	0.93	1.12	1.01	0.94	1.06	1.1	1	good	30	6.83	P0388083A	not competed		284374	4	4	4.1	1.03	0.87	1.02	1.01	1.01	1.15	1.06	1.12	1	1	good	30	6.77	P0388093A	not competed		not competed
MASTL	Q96GX5	KINASE	TRUE	7	Jurkat lysate	1.17	97318	4	4	6.5	0.97	1.1	1.13	0.91	1.27	0.96	0.86	1.05	1	1	good	30	7.15	P0388083A	not competed		97318	9	9	13	1.07	0.97	1.08	0.99	1.07	1.15	0.89	1.08	1.04	1	good	30	7.2	P0388093A	not competed		not competed
MAT2A	P31153	n/d	FALSE	7	Jurkat lysate		43660	8	8	18.5	0.85	0.93	0.68	0.97	0.86	1.2	1.14	0.96	0.95	1	weak	30	6.87	P0388083A	not competed		43660	8	8	23.5	0.83	1.16	0.87	1.11	1.22	0.89	1.11	0.73	1.18	1	weak	30	6.87	P0388093A	not competed		not competed
MAT2B	Q9NZL9	n/d	FALSE	7	Jurkat lysate		37551	4	4	18.6	0.77	0.78	0.65	0.87	0.75	1.21	1	0.91	0.82	1	weak	30	6.53	P0388083A	not competed		37551	4	4	19.2	0.77	1.28	0.84	1.13	1.31	0.9	1.02	0.71	1.18	1	weak	30	6.33	P0388093A	not competed		not competed
MATR3	P43243	n/d	FALSE	7	Jurkat lysate		94622	17	17	22.2	1.07	1.07	0.95	1.18	0.99	1.42	1.12	0.97	0.99	1	good	30	7.26	P0388083A	not competed		94622	15	15	18.1	1.13	1.49	1.11	1.45	1.58	1	1.15	1.04	1.3	1	good	30	7	P0388093A	not competed		not competed
MAX	P61244	n/d	FALSE	7	Jurkat lysate		18275	2	2	11.9	1.34	1.28	1.3	1.17	1.22	0.98	1.01	1	1.06	1	good	30	6.75	P0388083A	not competed		18275	2	2	11.9	1.04	1.04	1.06	0.96	1.06	1.25	1.15	0.96	0.96	1	good	30	6.04	P0388093A	not competed		not competed
MBD1	Q9UIS9	n/d	FALSE	7	Jurkat lysate		72125	4	4	6.6	1.69	1.04	1.08	0.85	0.88	0.86	1.27	1.08	1.37	1	good	30	6.3	P0388083A	not competed																						not competed
MBD3	O95983	n/d	FALSE	7	Jurkat lysate		32844	4	4	22	1	1.13	1.18	1.17	1.11	1.14	0.97	1.07	1.15	1	good	30	6.82	P0388083A	not competed		29014	6	6	22.3	1.04	0.94	1.16	0.98	1.02	1.14	1.11	1.14	0.88	1	good	30	6.74	P0388093A	not competed		not competed
MCCC2	Q9HCC0	n/d	FALSE	7	Jurkat lysate																						61332	2	2	5.7	0.6	0.94	1.06	0.91	0.92	0.83	0.95	0.83	1.26	1	weak	30	5.84	P0388093A	not competed		not competed
MCM2	P49736	n/d	FALSE	7	Jurkat lysate		101895	16	16	18.8	1.2	1.05	1.03	1.09	0.99	1.39	1.18	0.96	1.09	1	good	30	7.45	P0388083A	not competed		101895	20	21	21	1.15	1.41	1.04	1.29	1.34	0.96	1.18	0.87	1.31	1	good	30	7.25	P0388093A	not competed		not competed
MCM3	P25205	n/d	FALSE	7	Jurkat lysate		95907	26	26	30.7	0.99	0.97	0.95	0.98	0.95	1.24	1.03	0.99	1.01	1	good	30	7.46	P0388083A	not competed		95907	24	24	31.6	0.98	1.12	0.93	1.1	1.2	0.97	1.07	0.96	1.15	1	good	30	7.36	P0388093A	not competed		not competed
MCM4	P33991	n/d	FALSE	7	Jurkat lysate		96557	37	40	45.7	0.94	0.97	0.98	0.96	0.99	1.05	1.01	1.02	0.95	1	good	30	7.88	P0388083A	not competed		96557	39	43	49.7	0.98	0.99	0.97	1.02	1.01	0.97	0.99	0.98	1.07	1	good	30	7.76	P0388093A	not competed		not competed
MCM5	P33992	n/d	FALSE	7	Jurkat lysate		82285	35	36	51.9	1.06	1.06	1.06	0.96	0.99	1.06	1.16	1.08	1.03	1	good	30	7.84	P0388083A	not competed		82285	27	28	40.9	1.03	1.02	0.91	1.02	0.98	0.93	1.15	1	1.07	1	good	30	7.5	P0388093A	not competed		not competed
MCM6	Q14566	n/d	FALSE	7	Jurkat lysate		92888	35	36	45.6	0.99	1.02	1.05	0.99	0.97	1.11	1.02	1.02	1	1	good	30	7.66	P0388083A	not competed		92888	33	34	44.8	1.09	1.06	1	1.06	1.09	0.98	1.04	1.04	1.08	1	good	30	7.53	P0388093A	not competed		not competed
MCM7	P33993	n/d	FALSE	7	Jurkat lysate		81307	28	29	42.1	1.04	1.02	1.08	1.02	0.99	1.13	1.04	1.04	1.04	1	good	30	7.61	P0388083A	not competed		81307	34	35	44.9	1	1.04	0.93	1.01	1.02	0.92	0.98	0.94	1.05	1	good	30	7.62	P0388093A	not competed		not competed
MCMBP	Q9BTE3	n/d	FALSE	7	Jurkat lysate																						72979	5	5	10.1	0.97	1.16	1.1	1.18	1.16	1.06	1.09	0.85	1.32	1	good	30	6.18	P0388093A	not competed		not competed
MCTS1	Q9ULC4	n/d	FALSE	7	Jurkat lysate		20555	5	5	31.5	1.06	0.99	0.71	1.08	0.77	1.43	1.05	1.01	0.86	1	weak	30	6.97	P0388083A	not competed		20555	3	3	23.2	0.88	1.28	0.91	1.19	1.44	0.82	1	0.73	1.3	1	weak	30	6.88	P0388093A	not competed		not competed
MDH1	P40925	OXIDOREDUCTASE	FALSE	7	Jurkat lysate		38627	4	4	15.9	1.97	1.39	1.24	2.32	0.77	3.12	1.43	0.8	0.83	1	good	30	6.62	P0388083A	not competed		38627	7	7	19.2	1.69	3.05	1.55	2.53	3.11	0.89	0.9	0.65	1.91	1	n.d.		6.99	P0388093A			not competed
MDH2	P40926	OXIDOREDUCTASE	FALSE	7	Jurkat lysate		35503	9	9	30.5	2.87	1.59	1.31	2.48	0.73	3.8	1.77	0.67	0.88	1	n.d.		7.45	P0388083A			35503	11	11	34	2.21	4.39	2.06	3.7	4.16	0.89	1.05	0.57	2.36	1	n.d.		7.43	P0388093A			not competed
MDN1	Q9NU22	n/d	FALSE	7	Jurkat lysate		632812	2	2	0.4	0.85	0.83	0.95	1.04	0.84	1.21	1.03	0.8	0.93	1	good	30	5.84	P0388083A	not competed		632812	3	3	0.7	0.94	1.09	1.1	0.88	1.26	0.84	1.1	0.97	1.09	1	good	30	5.93	P0388093A	not competed		not competed
ME2	P23368	OXIDOREDUCTASE	FALSE	7	Jurkat lysate		65443	4	4	7.9	0.88	0.77	0.75	0.99	0.79	1.37	1	0.94	0.93	1	good	30	6.44	P0388083A	not competed																						not competed
MED1	Q15648	n/d	FALSE	7	Jurkat lysate		168476	3	3	2.6	0.93	0.92	0.92	0.96	0.93	0.99	0.93	1.03	0.98	1	good	30	6.37	P0388083A	not competed																						not competed
MED17	Q9NVC6	n/d	FALSE	7	Jurkat lysate		72889	3	3	4.3	0.92	1.03	0.99	0.88	0.96	1	0.82	0.91	0.98	1	good	30	6.47	P0388083A	not competed		72889	3	3	5.7	1.33	1.25	1.02	1.24	1.16	1.04	1.12	1.13	1.26	1	good	30	6.41	P0388093A	not competed		not competed
MED18	Q9BUE0	n/d	FALSE	7	Jurkat lysate																						23662	2	2	7.2	0.76	1.11	0.94	0.97	1.15	0.79	1.17	0.73	1.06	1	weak	30	6.32	P0388093A	not competed		not competed
MED20	Q9H944	n/d	FALSE	7	Jurkat lysate		23222	4	4	26.4	0.98	0.91	0.9	0.93	0.93	1.04	0.92	0.9	0.92	1	good	30	6.32	P0388083A	not competed		23222	3	3	21.7	0.94	1.04	0.81	1.1	1.15	0.83	0.97	0.9	0.99	1	good	30	6.1	P0388093A	not competed		not competed
MED22	Q15528	n/d	FALSE	7	Jurkat lysate		22220	2	2	10	1.02	1.08	1.01	0.92	1.1	0.94	1.07	0.78	0.83	1	good	30	6.35	P0388083A	not competed																						not competed
MED8	Q96G25	n/d	FALSE	7	Jurkat lysate		32818	2	2	9.7	1.35	1.25	1.21	1.31	1.69	1.14	1.25	1.16	1.22	1	good	30	6.35	P0388083A	not competed																						not competed
MELK	Q14680	KINASE	TRUE	7	Jurkat lysate	3.13	74641	12	15	24.1	0.93	1.1	1.2	1.03	1.17	1.03	1.08	1.01	1.07	1	good	30	7.92	P0388083A	not competed		74641	12	15	25.2	1.03	0.87	1.09	0.96	1.01	1.15	1.07	1.21	0.99	1	good	30	7.81	P0388093A	not competed		not competed
MEPCE	Q7L2J0	MT	FALSE	7	Jurkat lysate		74354	2	2	2.5	0.98	0.96	0.87	0.98	0.88	1.05	1.05	0.98	0.96	1	good	30	6.49	P0388083A	not competed																						not competed
MERTK	Q12866	KINASE	TRUE	7	Jurkat lysate	2.52	110248	13	13	16.5	0.84	0.99	1.01	0.94	1.05	1	1.01	0.98	1.06	1	good	30	7.42	P0388083A	not competed		110248	11	11	13.4	0.85	0.76	0.86	0.82	0.88	1	1.01	1	0.95	1	good	30	7.18	P0388093A	not competed		not competed
MFAP1	P55081	n/d	FALSE	7	Jurkat lysate		51958	2	2	6.2	1.18	0.89	0.93	0.85	0.92	0.95	1	0.91	1.17	1	good	30	6.14	P0388083A	not competed																						not competed
MIC13	Q5XKP0	n/d	FALSE	7	Jurkat lysate		13087	3	3	16.1	0.98	1.08	0.97	1.03	0.92	1.06	0.93	0.86	0.79	1	good	30	6.51	P0388083A	not competed		13087	3	3	16.1	0.86	1.23	1.19	1.09	1.09	0.98	0.7	0.99	0.92	1	weak	30	6.36	P0388093A	not competed		not competed
MIF	P14174	n/d	FALSE	7	Jurkat lysate		12476	2	2	13.9	0.92	0.76	0.59	0.96	0.51	1	0.81	0.49	0.56	1	weak	30	7.2	P0388083A	not competed																						not competed
MINK1	Q8N4C8	KINASE	TRUE	7	Jurkat lysate	1.52	149820	6	8	4.5	0.78	0.98	1.06	0.94	1.1	0.97	0.83	1.01	1.06	1	good	30	7.5	P0388083A	not competed		149820	5	7	4.5	0.81	0.79	1.04	0.94	0.95	1.1	0.94	1.24	1	1	good	30	7.36	P0388093A	not competed		not competed
MKLN1	Q9UL63	n/d	FALSE	7	Jurkat lysate																						84767	2	2	1.9	0.89	1.12	1.01	0.96	1.13	1.04	1.18	1.1	1.08	1	good	30	5.86	P0388093A	not competed		not competed
MKNK1	Q9BUB5	KINASE	TRUE	7	Jurkat lysate	1.15	47402	8	8	21.1	0.64	0.69	0.81	0.74	0.92	0.87	0.87	1	1.06	1	weak	30	7.11	P0388083A	not competed																						not competed
MKNK2	Q9HBH9	KINASE	TRUE	7	Jurkat lysate	1.51	51874	3	3	10.8	0.88	0.93	1.04	0.91	0.93	0.94	0.92	1.02	1.03	1	good	30	6.69	P0388083A	not competed		51874	4	4	12.9	0.77	0.77	0.92	0.91	0.91	1.07	0.93	1.04	0.93	1	good	30	6.21	P0388093A	not competed		not competed
MLEC	Q14165	n/d	FALSE	7	Jurkat lysate		32233	4	4	15.4	0.92	0.97	0.85	0.97	0.94	1.36	1	1	1.03	1	good	30	6.77	P0388083A	not competed		32233	9	9	33.6	0.83	1.14	0.92	1.16	1.37	0.98	0.89	0.86	1.3	1	good	30	6.85	P0388093A	not competed		not competed
MLLT11	Q13015	n/d	FALSE	7	Jurkat lysate																						10061	2	2	28.9	1.02	1.13	0.87	0.94	1.18	0.87	0.8	1.1	1.3	1	good	30	6.22	P0388093A	not competed		not competed
MMS19	Q96T76	n/d	FALSE	7	Jurkat lysate																						115704	4	4	5.2	0.78	0.96	1	0.96	1.07	0.88	0.96	1.04	1.1	1	good	30	5.8	P0388093A	not competed		not competed
MNAT1	P51948	n/d	FALSE	7	Jurkat lysate																						35823	2	2	8.7	0.82	1.11	0.91	1.07	1.28	1.07	1.03	0.82	1.02	1	good	30	6.59	P0388093A	not competed		not competed
MOB1B	Q7L9L4	n/d	FALSE	7	Jurkat lysate		25499	4	4	25.5	1.1	1.06	1.13	1.1	1.12	1.14	0.89	1.09	1.2	1	good	30	7.46	P0388083A	not competed		25091	5	5	25.5	1.06	1.13	1.01	1.1	1.17	1.03	0.97	1.07	1.1	1	good	30	7.12	P0388093A	not competed		not competed
MOB2	Q70IA6	n/d	FALSE	7	Jurkat lysate		30174	4	4	14.3	0.85	1.03	1.01	0.94	1.15	0.94	0.82	1.1	1.03	1	good	30	7.09	P0388083A	not competed		30174	4	4	14.3	1.11	0.96	1.12	1.02	1.04	1.21	0.9	1.31	1.05	1	good	30	6.87	P0388093A	not competed		not competed
MOB4	Q9Y3A3	n/d	FALSE	7	Jurkat lysate		26032	2	2	10.2	0.82	0.88	0.84	0.99	1.02	1.43	1.04	0.98	1	1	good	30	6.17	P0388083A	not competed																						not competed
MOV10	Q9HCE1	n/d	FALSE	7	Jurkat lysate		113670	33	33	41.4	1.23	1.07	1.1	0.99	1	1.02	1.11	1.02	1.02	1	good	30	7.32	P0388083A	not competed		113670	31	31	38	0.95	0.86	0.82	0.87	0.83	0.9	1.04	0.88	1.05	1	good	30	7.21	P0388093A	not competed		not competed
MRPL1	Q9BYD6	n/d	FALSE	7	Jurkat lysate		36908	4	4	12.6	0.83	0.85	0.89	0.92	0.84	1.03	0.98	0.93	0.96	1	good	30	6.34	P0388083A	not competed		36908	2	2	1.8	0.95	0.92	1.03	1.09	1.12	0.99	1	1.08	1.13	1	good	30	6.53	P0388093A	not competed		not competed
MRPL13	Q9BYD1	n/d	FALSE	7	Jurkat lysate		20692	4	4	21.9	1.19	1.18	1.1	0.94	1.18	1.12	1.32	1.12	0.99	1	good	30	6.66	P0388083A	not competed		20692	4	4	30.3	1.09	0.97	1	1.02	1.08	1.1	1.08	1.01	1.07	1	good	30	6.13	P0388093A	not competed		not competed
MRPL15	Q9P015	n/d	FALSE	7	Jurkat lysate		33419	5	5	22.6	1.05	0.98	1.05	0.92	1.05	0.97	0.99	0.96	1	1	good	30	6.64	P0388083A	not competed		33419	3	3	9.5	0.89	0.81	0.83	0.87	0.82	0.87	1.01	0.89	0.98	1	good	30	6.42	P0388093A	not competed		not competed
MRPL17	Q9NRX2	n/d	FALSE	7	Jurkat lysate		20050	2	2	8	1.21	1.18	1.11	1.18	1.19	1.76	1.48	1.03	0.89	1	good	30	6.51	P0388083A	not competed		20050	2	2	8.6	1.03	0.96	1.09	0.98	1.19	1.19	0.98	0.91	1	1	good	30	5.8	P0388093A	not competed		not competed
MRPL19	P49406	n/d	FALSE	7	Jurkat lysate		33535	3	3	10.3	0.93	1.07	1.08	1.05	0.83	0.88	1	0.94	0.9	1	good	30	6.47	P0388083A	not competed		33535	4	4	13.4	1.05	0.88	0.97	1.05	0.9	0.96	1.02	1	0.99	1	good	30	6.37	P0388093A	not competed		not competed
MRPL22	Q9NWU5	n/d	FALSE	7	Jurkat lysate		23640	4	4	23.8	0.91	0.87	0.86	0.92	0.96	1.02	0.88	0.85	0.84	1	good	30	6.4	P0388083A	not competed		23640	4	4	18	0.96	0.89	0.91	0.93	0.91	1.01	1.03	0.92	0.92	1	good	30	6.39	P0388093A	not competed		not competed
MRPL23	Q16540	n/d	FALSE	7	Jurkat lysate		17781	2	2	14.4	1.04	1.09	1.12	1.18	0.92	1.16	0.98	0.9	0.97	1	good	30	6.41	P0388083A	not competed																						not competed
MRPL27	Q9P0M9	n/d	FALSE	7	Jurkat lysate		16073	4	4	35.8	0.99	1.05	0.98	0.98	0.96	0.97	1.06	0.91	0.86	1	good	30	6.6	P0388083A	not competed		16073	4	4	31.8	0.91	1.02	0.97	0.97	0.98	1.16	1.1	0.91	0.92	1	good	30	6.39	P0388093A	not competed		not competed
MRPL3	P09001	n/d	FALSE	7	Jurkat lysate		38632	3	3	8.3	1.17	1.1	1.1	1.02	1.01	0.98	0.94	1.08	1.03	1	good	30	6.67	P0388083A	not competed		38632	4	4	10.9	1.01	1.06	0.97	1.1	1.15	0.97	1.21	1.08	1.29	1	good	30	6.54	P0388093A	not competed		not competed
MRPL32	Q9BYC8	n/d	FALSE	7	Jurkat lysate		21405	3	3	16	1.18	1.2	1.22	1.04	1.23	1.06	1.17	0.99	0.96	1	good	30	6.45	P0388083A	not competed		21405	2	2	10.6	0.93	0.99	1.09	0.93	0.94	1.09	0.93	0.93	0.74	1	weak	30	6.07	P0388093A	not competed		not competed
MRPL37	Q9BZE1	n/d	FALSE	7	Jurkat lysate		48117	3	3	12.5	1.07	0.99	0.92	1.11	1.05	1.19	1.08	1.01	0.99	1	good	30	6.21	P0388083A	not competed		48117	3	3	8.3	0.75	0.86	0.76	0.71	0.83	1.02	0.9	0.85	0.9	1	weak	30	6.13	P0388093A	not competed		not competed
MRPL38	Q96DV4	n/d	FALSE	7	Jurkat lysate		44596	3	3	10	1.1	1.11	1.09	0.94	1.13	1.08	1.01	1.03	1.01	1	good	30	6.38	P0388083A	not competed		44596	2	2	4.7	1.15	1.04	1.2	1.01	1.02	1.1	1.12	0.99	1.03	1	good	30	6.59	P0388093A	not competed		not competed
MRPL39	Q9NYK5	n/d	FALSE	7	Jurkat lysate		40457	6	6	19.8	1.01	1.04	1	0.96	0.97	1.03	0.93	0.95	0.97	1	good	30	6.38	P0388083A	not competed		38711	5	5	13	1.07	0.96	1.01	0.98	1.08	0.98	1.06	0.89	1.06	1	good	30	6.55	P0388093A	not competed		not competed
MRPL4	Q9BYD3	n/d	FALSE	7	Jurkat lysate		34919	2	2	9	1.04	1.08	1.09	0.99	1	1.1	1.2	1	0.91	1	good	30	6.71	P0388083A	not competed		34919	3	3	10.9	1.06	0.96	1.05	0.97	0.97	1.1	1.03	0.99	1.07	1	good	30	6.62	P0388093A	not competed		not competed
MRPL41	Q8IXM3	n/d	FALSE	7	Jurkat lysate		15383	2	2	13.1	1.21	1.57	1.2	2.25	1.08	0.9	1.06	0.86	0.93	1	good	30		P0388083A	not competed																						not competed
MRPL43	Q8N983	n/d	FALSE	7	Jurkat lysate		25862	3	3	13.5	1.24	1.09	1.13	1.12	1.17	1.08	1.12	0.9	0.86	1	good	30	6.35	P0388083A	not competed		28675	3	3	13.5	0.87	1.01	1.02	0.98	0.92	1.02	0.94	0.84	0.73	1	weak	30	6.12	P0388093A	not competed		not competed
MRPL44	Q9H9J2	n/d	FALSE	7	Jurkat lysate		37535	3	3	8.1	0.98	0.99	0.92	0.86	0.95	1.05	0.93	0.91	0.86	1	good	30	6.6	P0388083A	not competed		37535	3	3	7.2	0.97	0.94	0.88	0.87	0.96	0.96	0.99	0.94	0.97	1	good	30	6.08	P0388093A	not competed		not competed
MRPL45	Q9BRJ2	n/d	FALSE	7	Jurkat lysate		35351	2	2	8.8	0.99	1.02	0.92	0.98	1.04	1	0.95	0.9	0.88	1	good	30	6.34	P0388083A	not competed		35351	3	3	8.2	1.02	1.08	0.96	1.08	1.13	1.02	1.05	0.89	1.13	1	good	30	6.06	P0388093A	not competed		not competed
MRPL48	Q96GC5	n/d	FALSE	7	Jurkat lysate		23934	2	2	10.8	0.84	0.83	0.91	0.92	0.9	1.05	1.02	0.91	1.05	1	good	30	6.26	P0388083A	not competed		23934	3	3	17	0.95	1.03	0.95	0.95	1.1	1.09	1.22	0.98	1.06	1	good	30	6.03	P0388093A	not competed		not competed
MRPL49	Q13405	n/d	FALSE	7	Jurkat lysate		19198	2	2	13.9	1.43	1.38	1.26	1.06	1.5	0.85	5.56	0.77	0.8	1	good	30	6.61	P0388083A	not competed																						not competed
MRPL50	Q8N5N7	n/d	FALSE	7	Jurkat lysate		18325	2	2	16.5	1.08	0.98	1.11	1.18	1.03	1.12	1.14	0.85	0.75	1	weak	30	6.35	P0388083A	not competed		18325	2	2	20.3	0.68	0.94	1.01	0.99	0.77	1.18	0.99	0.86	0.79	1	weak	30	6.03	P0388093A	not competed		not competed
MRPL58	Q14197	n/d	FALSE	7	Jurkat lysate		23630	4	4	13.1	1.16	1.03	1	0.96	0.93	1.01	1.81	0.81	1.05	1	good	30	6.55	P0388083A	not competed																						not competed
MRPL9	Q9BYD2	n/d	FALSE	7	Jurkat lysate		30243	4	4	16.9	0.99	1.1	0.99	1.1	1.3	1.08	1	0.91	0.87	1	good	30	6.57	P0388083A	not competed		30243	4	4	13.5	1.2	1.28	1.11	1.18	1.48	0.95	0.95	0.96	1.19	1	good	30	6.24	P0388093A	not competed		not competed
MRPS10	P82664	n/d	FALSE	7	Jurkat lysate		22999	9	9	55.7	1.14	0.99	1	0.96	1.02	0.99	1.01	0.86	0.89	1	good	30	7.96	P0388083A	not competed		22999	11	12	56.2	0.92	0.79	0.94	0.88	0.78	1.08	0.96	0.88	0.8	1	good	30	7.46	P0388093A	not competed		not competed
MRPS11	P82912	n/d	FALSE	7	Jurkat lysate		20616	2	3	13.4	0.96	0.93	0.92	0.87	0.89	0.86	1.06	0.87	0.88	1	good	30	7.43	P0388083A	not competed		20616	7	8	43.3	0.81	0.78	0.81	0.82	0.9	0.93	0.96	0.84	0.91	1	good	30	7.27	P0388093A	not competed		not competed
MRPS14	O60783	n/d	FALSE	7	Jurkat lysate		15139	3	3	23.4	2.08	1.37	1.07	0.72	0.89	0.77	1.27	0.95	1.14	1	weak	30	6.59	P0388083A	not competed																						not competed
MRPS15	P82914	n/d	FALSE	7	Jurkat lysate		29842	6	6	22.6	1.43	1.04	1	0.89	0.9	0.92	1.14	0.95	0.97	1	good	30	6.87	P0388083A	not competed		29842	7	7	19.5	1.04	0.95	0.67	0.92	0.81	0.85	1.21	0.75	1	1	weak	30	6.83	P0388093A	not competed		not competed
MRPS16	Q9Y3D3	n/d	FALSE	7	Jurkat lysate		15345	4	5	38.7	1.14	1.07	1.08	1	1.11	0.98	1.19	1	0.99	1	good	30	7.47	P0388083A	not competed		15345	4	5	44.5	1.06	0.91	1.04	1.03	1.04	1.2	1.13	1.02	0.93	1	good	30	7.4	P0388093A	not competed		not competed
MRPS17	Q9Y2R5	n/d	FALSE	7	Jurkat lysate		14502	4	4	33.8	0.94	0.95	0.83	0.81	0.92	0.91	0.91	0.87	0.87	1	good	30	7.76	P0388083A	not competed		14502	4	4	33.8	0.98	0.87	0.89	0.88	0.78	1.04	0.97	0.91	0.79	1	good	30	7.7	P0388093A	not competed		not competed
MRPS18A	Q9NVS2	n/d	FALSE	7	Jurkat lysate		30539	2	2	8.7	0.59	0.79	0.83	0.86	0.89	0.86	0.78	0.93	0.91	1	weak	21	6.39	P0388083A	4.68		30539	3	3	12.2	0.9	0.91	0.86	0.96	0.94	1.12	0.94	0.98	1.02	1	good	30	6.34	P0388093A	not competed		not competed
MRPS18B	Q9Y676	n/d	FALSE	7	Jurkat lysate		29395	8	9	42.6	1.16	1.08	1.08	1.03	1.16	1.01	1.16	0.93	0.97	1	good	30	7.72	P0388083A	not competed		29395	6	8	38	1.15	0.94	1.01	1	1.01	1.16	1.13	1.03	0.91	1	good	30	7.42	P0388093A	not competed		not competed
MRPS2	Q9Y399	n/d	FALSE	7	Jurkat lysate		33249	10	12	31.8	1.09	1	0.94	0.84	0.94	0.93	1.02	0.89	0.95	1	good	30	7.68	P0388083A	not competed		33249	10	13	31.8	1.13	0.99	0.96	1	0.88	0.99	1.2	0.99	0.96	1	good	30	7.59	P0388093A	not competed		not competed
MRPS21	P82921	n/d	FALSE	7	Jurkat lysate		10741	4	4	51.7	1.07	0.96	1.07	0.98	1.02	1.02	1.04	0.93	0.85	1	good	30	7.37	P0388083A	not competed		10741	3	3	44.8	0.92	0.94	1	1.01	0.94	1.15	1.03	0.96	0.77	1	good	30	6.98	P0388093A	not competed		not competed
MRPS22	P82650	n/d	FALSE	7	Jurkat lysate		41280	23	29	63.6	1.06	1.03	0.99	0.91	0.95	0.88	1.06	0.87	0.9	1	good	30	8.13	P0388083A	not competed		41280	21	28	55.3	1.01	0.85	0.86	0.92	0.81	0.97	1.1	0.93	0.88	1	good	30	7.94	P0388093A	not competed		not competed
MRPS23	Q9Y3D9	n/d	FALSE	7	Jurkat lysate		21770	8	8	43.7	1.15	1.07	1.11	0.98	1.16	1	1.09	1.02	0.98	1	good	30	7.54	P0388083A	not competed		21770	9	10	52.1	1.5	1.08	1.1	1.08	1.05	1.25	1.25	1.1	1.01	1	good	30	7.48	P0388093A	not competed		not competed
MRPS24	Q96EL2	n/d	FALSE	7	Jurkat lysate		19015	4	5	36.5	1.07	1.06	0.97	0.93	1.01	0.94	0.94	0.94	0.87	1	good	30	7.42	P0388083A	not competed		19015	6	7	43.7	1.13	0.96	1.03	1	0.86	1.1	1.08	1.1	0.89	1	good	30	7.3	P0388093A	not competed		not competed
MRPS25	P82663	n/d	FALSE	7	Jurkat lysate		20116	12	12	57.8	1.16	0.99	0.96	0.88	1.01	0.91	0.98	0.94	0.96	1	good	30	7.59	P0388083A	not competed		20116	12	13	57.8	1.1	0.92	0.9	0.94	0.81	0.94	1.12	0.95	0.94	1	good	30	7.35	P0388093A	not competed		not competed
MRPS26	Q9BYN8	n/d	FALSE	7	Jurkat lysate		24211	8	8	37.1	1.11	1.14	1.03	1.01	1.1	0.93	1.02	0.91	0.86	1	good	30	7.62	P0388083A	not competed		24211	14	14	53.7	1.18	0.97	1.04	1.05	1.01	1.31	1.26	1.01	0.91	1	good	30	7.46	P0388093A	not competed		not competed
MRPS27	Q92552	n/d	FALSE	7	Jurkat lysate		49149	22	24	45.9	1.16	1.07	1.05	0.96	0.97	0.94	1.06	0.93	0.94	1	good	30	7.97	P0388083A	not competed		49149	21	23	53.9	1.11	0.91	0.95	0.96	0.89	0.99	1.13	0.94	0.94	1	good	30	7.72	P0388093A	not competed		not competed
MRPS28	Q9Y2Q9	n/d	FALSE	7	Jurkat lysate		20843	6	7	29.9	1.39	1.17	1.1	1.03	1.07	1.01	1.15	0.87	0.87	1	good	30	7.61	P0388083A	not competed		20843	7	8	32.1	0.98	0.9	1	0.93	0.82	1.12	0.95	0.83	0.66	1	weak	30	7.51	P0388093A	not competed		not competed
MRPS30	Q9NP92	n/d	FALSE	7	Jurkat lysate																						50364	4	4	13.4	0.95	0.91	0.96	0.95	0.95	0.97	1.04	0.9	0.88	1	good	30	6.51	P0388093A	not competed		not competed
MRPS31	Q92665	n/d	FALSE	7	Jurkat lysate		45318	6	9	13.4	1.04	0.97	0.92	0.89	0.97	0.86	0.97	0.87	0.88	1	good	30	7.71	P0388083A	not competed		45318	11	14	27.3	1.03	0.88	0.89	0.94	0.83	0.93	1.02	0.9	0.83	1	good	30	7.61	P0388093A	not competed		not competed
MRPS33	Q9Y291	n/d	FALSE	7	Jurkat lysate		12629	6	6	55.7	0.98	0.86	0.95	0.89	1.04	0.96	0.96	0.89	0.92	1	good	30	7.54	P0388083A	not competed		12629	5	5	54.7	1.03	0.88	0.86	0.8	0.73	1	0.92	0.9	0.72	1	weak	30	7.35	P0388093A	not competed		not competed
MRPS34	P82930	n/d	FALSE	7	Jurkat lysate		25650	10	10	56	1.4	1.14	1.03	0.94	1	0.96	1.29	0.97	1.1	1	good	30	7.57	P0388083A	not competed		25650	9	10	49.1	1	0.9	0.62	0.88	0.75	0.79	1.2	0.72	0.95	1	weak	30	7.4	P0388093A	not competed		not competed
MRPS35	P82673	n/d	FALSE	7	Jurkat lysate		36844	16	18	47.7	1.13	1.09	1.03	0.96	0.99	0.96	1.04	0.96	0.93	1	good	30	7.84	P0388083A	not competed		36844	14	16	40.6	1.1	0.89	0.96	0.94	0.86	1.02	1.09	0.96	0.9	1	good	30	7.54	P0388093A	not competed		not competed
MRPS5	P82675	n/d	FALSE	7	Jurkat lysate		48006	16	16	30.9	1.83	1.22	1.16	0.91	0.91	0.86	1.37	0.97	1.19	1	good	30	7.65	P0388083A	not competed																						not competed
MRPS6	P82932	n/d	FALSE	7	Jurkat lysate		14226	4	4	32.8	1.24	1.1	1.07	1.01	1.11	1	1.23	1.03	0.94	1	good	30	7.45	P0388083A	not competed		14226	6	7	44	1.12	0.85	0.98	0.94	0.88	1.17	1.11	0.94	0.82	1	good	30	7.29	P0388093A	not competed		not competed
MRPS7	Q9Y2R9	n/d	FALSE	7	Jurkat lysate		28134	14	14	47.5	1.11	1.11	1.05	0.92	1.1	1.05	0.96	0.97	0.93	1	good	30	7.7	P0388083A	not competed		28134	12	12	42.6	1.15	0.95	1.05	1.01	1.06	1.27	1.16	1.04	0.94	1	good	30	7.42	P0388093A	not competed		not competed
MRPS9	P82933	n/d	FALSE	7	Jurkat lysate		45834	22	23	55.3	1.15	1.04	0.95	0.88	0.92	0.91	1.03	0.94	0.96	1	good	30	8.14	P0388083A	not competed		45834	24	27	53	0.96	0.78	0.79	0.81	0.74	0.92	1.08	0.89	0.92	1	weak	30	7.84	P0388093A	not competed		not competed
MSI2	Q96DH6	n/d	FALSE	7	Jurkat lysate																						35196	4	4	14.3	1	1.6	1.05	1.56	1.58	0.97	0.94	0.88	1.46	1	good	30	6.44	P0388093A	not competed		not competed
MSMO1	Q15800	OXIDOREDUCTASE	FALSE	7	Jurkat lysate		35215	2	2	8.9	0.87	0.9	0.78	1.01	0.77	1.35	0.83	0.85	0.97	1	good	30	5.62	P0388083A	not competed																						not competed
MSN	P26038	n/d	FALSE	7	Jurkat lysate		67819	23	25	45.8	1.27	1.09	0.9	1.34	0.88	1.77	1.07	1.01	1	1	good	30	7.78	P0388083A	not competed		67819	27	31	49.9	1.06	1.64	1.03	1.46	1.65	0.9	0.99	0.81	1.45	1	good	30	7.73	P0388093A	not competed		not competed
MT-CO2	P00403	n/d	FALSE	7	Jurkat lysate		25565	3	3	18.9	1.06	1.08	0.92	1.06	1.05	1.13	1.05	1.12	1.01	1	good	30	7.28	P0388083A	not competed		25565	3	3	16.3	0.83	0.92	0.93	0.98	1.07	0.95	0.81	1.03	1.04	1	good	30	7.36	P0388093A	not competed		not competed
MTA1	Q13330	n/d	FALSE	7	Jurkat lysate		80785	13	13	27	0.97	1	0.98	1	0.99	1.08	0.95	0.98	0.96	1	good	30	7.03	P0388083A	not competed		80785	16	16	28.1	0.9	0.95	0.88	0.96	0.99	0.97	1.09	0.94	1.07	1	good	30	7.18	P0388093A	not competed		not competed
MTA2	O94776	n/d	FALSE	7	Jurkat lysate		75022	7	7	17.5	1.2	1.11	1.13	1.02	1.05	1.09	1.09	1.08	1.03	1	good	30	7.12	P0388083A	not competed		75022	14	14	25.7	0.97	1	0.81	1	0.96	0.93	1.12	0.89	1.01	1	good	30	7.1	P0388093A	not competed		not competed
MTA3	Q9BTC8	n/d	FALSE	7	Jurkat lysate																						67503	3	3	5.2	0.98	1.03	1.01	0.97	1.05	0.95	0.95	1.07	0.95	1	good	30	6.36	P0388093A	not competed		not competed
MTCH2	Q9Y6C9	n/d	FALSE	7	Jurkat lysate		33331	2	2	9.6	1.19	1.22	1.09	1.35	1.01	1.65	1.12	1.05	1.05	1	good	30	5.87	P0388083A	not competed		33331	4	4	19.5	1.03	1.32	1.04	1.41	1.47	1.15	0.94	0.97	1.39	1	good	30	6.43	P0388093A	not competed		not competed
MTHFD1	P11586	OXIDOREDUCTASE	FALSE	7	Jurkat lysate		101558	17	17	18.2	1.69	1.16	1.05	2	0.87	3.15	1.24	0.96	0.97	1	good	30	6.9	P0388083A	not competed		101558	22	22	24.4	1.31	2.79	1.41	2.38	2.85	0.86	0.94	0.71	1.96	1	n.d.		6.92	P0388093A			not competed
MTREX	P42285	n/d	FALSE	7	Jurkat lysate		117803	29	29	31.3	0.91	0.89	0.91	0.86	0.91	1	0.96	1.02	0.99	1	good	30	7.14	P0388083A	not competed		117803	28	28	31.6	0.86	0.83	0.75	0.88	0.95	0.86	0.99	0.9	1.02	1	good	30	7.03	P0388093A	not competed		not competed
MTX1	Q13505	n/d	FALSE	7	Jurkat lysate		51476	2	2	6.4	1.14	0.92	1.06	1.36	0.96	1.49	1.1	0.91	1.12	1	good	30	6.2	P0388083A	not competed																						not competed
MYEF2	Q9P2K5	n/d	FALSE	7	Jurkat lysate		64121	3	3	7	0.97	0.88	0.79	1.2	0.83	1.47	1.04	0.94	0.83	1	good	30	6.09	P0388083A	not competed		64121	2	2	4	1.03	1.81	1.12	1.65	1.82	1.07	0.84	0.93	1.53	1	good	30	5.99	P0388093A	not competed		not competed
MYH10	P35580	n/d	FALSE	7	Jurkat lysate		232525	24	24	15	1.44	1.13	1.2	1.3	1.35	1.39	1.35	0.98	1	1	good	30	7.19	P0388083A	not competed		232525	35	35	19.5	1.05	1.08	0.94	1.04	1.15	0.97	1.08	0.89	1.32	1	good	30	6.89	P0388093A	not competed		not competed
MYH9	P35579	n/d	FALSE	7	Jurkat lysate		226530	86	90	53	1.19	1.06	1.1	1.15	1.08	1.32	1.08	1.05	1.03	1	good	30	7.96	P0388083A	not competed		226530	84	92	51.8	1.13	1.19	1.07	1.12	1.27	0.98	0.99	1.05	1.29	1	good	30	7.91	P0388093A	not competed		not competed
MYL12B	O14950	n/d	FALSE	7	Jurkat lysate		19779	10	10	44.2	1.12	1.09	1.12	1.08	1.19	0.95	0.9	0.89	0.97	1	good	30	7.45	P0388083A	not competed		19779	10	10	44.2	0.76	0.96	1.26	0.92	0.81	1.22	0.65	0.96	0.75	1	weak	30	7.07	P0388093A	not competed		not competed
MYL6	P60660	n/d	FALSE	7	Jurkat lysate																						16961	5	5	37.7	0.75	0.96	1.24	0.91	0.75	1.04	0.74	0.84	0.74	1	weak	30	7.16	P0388093A	not competed		not competed
MYO18A	Q92614	n/d	FALSE	7	Jurkat lysate		233112	18	18	10.1	1.39	1.1	1.12	1.39	1.01	1.24	1.14	1	1.03	1	good	30	7.62	P0388083A	not competed		233112	22	22	11.7	1.39	1.38	1.13	1.22	1.27	1.06	1.1	1.19	1.12	1	good	30	7.34	P0388093A	not competed		not competed
MYO1G	B0I1T2	n/d	FALSE	7	Jurkat lysate		116441	22	22	30.6	0.97	0.95	0.97	1.02	1.02	1.18	1.08	1.02	1.02	1	good	30	7.36	P0388083A	not competed		116441	20	20	27.1	0.9	0.98	0.86	0.95	1.04	0.96	1	0.95	1.08	1	good	30	7.13	P0388093A	not competed		not competed
MZB1	Q8WU39	n/d	FALSE	7	Jurkat lysate		20694	2	2	14.8	0.68	1.14	0.74	0.74	0.85	0.9	1.16	0.86	0.72	1	weak	30	6.81	P0388083A	not competed																						not competed
NAA10	P41227	n/d	FALSE	7	Jurkat lysate		26458	4	4	26.4	0.83	0.89	0.82	0.86	0.9	1.08	0.72	0.92	0.95	1	weak	30	6.71	P0388083A	not competed		26458	6	6	44.3	0.77	0.95	0.82	0.88	0.98	0.77	0.77	0.76	0.98	1	good	30	6.74	P0388093A	not competed		not competed
NAA15	Q9BXJ9	n/d	FALSE	7	Jurkat lysate		101271	21	21	25.2	1.18	1.1	1.09	1.15	1.04	1.24	1.14	0.99	1.02	1	good	30	7.14	P0388083A	not competed		101271	19	19	21.4	1.2	1.26	1.11	1.19	1.23	0.99	1.07	1.05	1.13	1	good	30	7	P0388093A	not competed		not competed
NAA35	Q5VZE5	n/d	FALSE	7	Jurkat lysate		83638	4	4	6.8	1.04	1.02	1.07	1.06	0.98	1.12	0.98	1.06	0.96	1	good	30	6.66	P0388083A	not competed		83638	5	5	7.3	0.93	0.99	0.95	1.03	0.98	0.95	1.05	0.97	0.96	1	good	30	6.46	P0388093A	not competed		not competed
NAA50	Q9GZZ1	n/d	FALSE	7	Jurkat lysate																						19398	2	2	10.1	0.78	1.11	0.99	1.19	1.31	0.97	1.06	0.93	1.05	1	good	30	5.96	P0388093A	not competed		not competed
NACA	E9PAV3	n/d	FALSE	7	Jurkat lysate																						205419	2	2	1	0.74	0.75	0.82	0.98	0.7	0.82	1.08	0.71	0.99	1	weak	30	7.3	P0388093A	not competed		not competed
NADSYN1	Q6IA69	n/d	FALSE	7	Jurkat lysate		79284	6	6	9.5	0.92	0.94	0.9	0.88	1.03	1.07	0.86	1.11	1.13	1	good	30	6.82	P0388083A	not competed		79284	6	6	10.5	0.7	0.75	0.74	0.72	0.84	0.84	0.78	1	1.04	1	weak	30	6.42	P0388093A	not competed		not competed
NAGK	Q9UJ70	n/d	FALSE	7	Jurkat lysate		42037	6	6	19.2	0.83	0.91	0.88	0.94	1.04	1.13	0.9	0.98	1.01	1	good	30	6.79	P0388083A	not competed		42037	7	7	22.7	0.85	1.11	0.96	1.06	1.33	0.99	0.85	1.08	1.25	1	good	30	6.64	P0388093A	not competed		not competed
NAMPT	P43490	n/d	FALSE	7	Jurkat lysate		55520	2	2	6.5	1.14	0.93	0.95	1.22	0.76	1.92	0.95	0.95	0.86	1	good	30	6.54	P0388083A	not competed		55520	5	5	14.1	1.12	1.8	1.09	1.63	1.94	0.81	1.07	0.78	1.38	1	good	30	6.23	P0388093A	not competed		not competed
NAP1L1	P55209	n/d	FALSE	7	Jurkat lysate		45374	9	14	34.5	0.77	0.74	0.78	0.74	0.87	0.83	0.96	0.94	0.94	1	weak	30	8.26	P0388083A	not competed		45374	10	16	37.9	0.78	0.66	0.72	0.73	0.76	0.93	1.08	0.96	0.95	1	weak	30	8.27	P0388093A	not competed		not competed
NAP1L4	Q99733	n/d	FALSE	7	Jurkat lysate		44078	6	7	25.1	0.92	0.92	0.93	0.88	0.93	0.95	0.97	0.93	0.97	1	good	30	7.45	P0388083A	not competed		44078	9	9	24.5	1	0.89	0.93	0.91	0.95	1.04	1.07	1.07	1.06	1	good	30	7.35	P0388093A	not competed		not competed
NAPA	P54920	n/d	FALSE	7	Jurkat lysate		33232	5	5	17.6	0.89	0.97	0.86	1.04	0.87	1.18	0.9	0.99	0.96	1	good	30	6.83	P0388083A	not competed		33232	5	5	27.1	0.99	1.34	1.07	1.11	1.23	1.08	0.98	0.86	1.26	1	good	30	6.78	P0388093A	not competed		not competed
NAPG	Q99747	n/d	FALSE	7	Jurkat lysate		34746	3	3	12.5	0.93	0.99	0.95	0.96	0.96	1.21	0.98	1.07	1.04	1	good	30	6.13	P0388083A	not competed																						not competed
NARS	O43776	n/d	FALSE	7	Jurkat lysate		62942	7	7	11.7	0.96	0.9	0.72	1.06	0.76	1.65	0.99	0.85	0.89	1	weak	30	6.74	P0388083A	not competed		62942	7	7	10.8	0.96	1.6	1.12	1.38	1.78	0.91	1.08	0.82	1.54	1	good	30	6.47	P0388093A	not competed		not competed
NASP	P49321	n/d	FALSE	7	Jurkat lysate		85237	14	15	18.4	0.8	0.88	0.89	0.85	0.81	0.91	0.98	0.88	0.89	1	good	30	7.63	P0388083A	not competed		85237	15	17	20.3	0.73	0.99	0.89	0.97	0.92	0.89	0.86	0.88	0.99	1	weak	30	7.21	P0388093A	not competed		not competed
NAT10	Q9H0A0	HAT	FALSE	7	Jurkat lysate		115728	15	15	15.5	0.9	0.84	0.86	0.9	0.94	1.01	1.15	1	1.11	1	good	30	6.89	P0388083A	not competed		115728	16	17	17.8	0.77	0.78	0.71	0.92	0.86	0.85	1.2	0.86	1.04	1	weak	30	6.72	P0388093A	not competed		not competed
NCAPD2	Q15021	n/d	FALSE	7	Jurkat lysate		157180	2	2	1.6	1.26	1.2	1.18	1.44	0.98	1.83	1.03	0.95	1.1	1	good	30	5.77	P0388083A	not competed		157180	5	5	4.2	1.22	1.58	1.26	1.72	2.07	1.06	1.23	0.96	1.53	1	good	30	6.19	P0388093A	not competed		not competed
NCAPG	Q9BPX3	n/d	FALSE	7	Jurkat lysate		114333	3	3	2.9	1.26	1.13	1.18	1.39	1.02	1.6	1.47	1.02	1.11	1	good	30	6.17	P0388083A	not competed		114333	4	4	4.3	1.2	1.78	1.21	1.62	1.85	1.07	1.11	0.89	1.37	1	good	30	6.14	P0388093A	not competed		not competed
NCAPG2	Q86XI2	n/d	FALSE	7	Jurkat lysate																						132194	2	2	1.7	1.16	1.13	1.1	1.16	1.11	1.11	1.2	0.88	0.97	1	good	30	5.97	P0388093A	not competed		not competed
NCAPH	Q15003	n/d	FALSE	7	Jurkat lysate		82562	2	2	2.6	1.19	1.45	1.09	1.08	1.13	1.31	1.03	1.23	1.07	1	good	30	6.08	P0388083A	not competed		82562	3	3	3.4	1	1.17	0.97	0.99	0.97	1.07	0.93	0.99	1.03	1	good	30	6.12	P0388093A	not competed		not competed
NCBP1	Q09161	n/d	FALSE	7	Jurkat lysate		91838	3	3	4.4	0.87	0.81	0.82	1	0.9	1.29	1.06	1	1.07	1	good	30	6.77	P0388083A	not competed		91838	4	4	7.1	1.03	1.37	1.05	1.39	1.37	0.96	1.24	1.04	1.22	1	good	30	6.31	P0388093A	not competed		not competed
NCBP2	P52298	n/d	FALSE	7	Jurkat lysate		18001	2	2	9.6	0.87	0.98	0.97	0.92	0.95	1.19	0.96	0.92	1.14	1	good	30	6.73	P0388083A	not competed		18001	3	3	14.7	0.91	1.02	0.91	0.97	1.07	0.91	0.93	0.88	0.98	1	good	30	6.68	P0388093A	not competed		not competed
NCKAP1L	P55160	n/d	FALSE	7	Jurkat lysate		128152	7	7	4.6	1.23	1.06	1.17	1.25	0.96	1.42	1.11	1.03	1.15	1	good	30	6.52	P0388083A	not competed		128152	12	12	10.6	1.19	1.45	1.11	1.38	1.42	1.05	1.11	0.93	1.35	1	good	30	6.68	P0388093A	not competed		not competed
NCL	P19338	n/d	FALSE	7	Jurkat lysate		76613	45	71	47	1.25	1.02	0.95	0.87	0.9	0.78	1.16	0.99	1.07	1	good	30	8.66	P0388083A	not competed		76613	45	68	47.6	0.99	0.76	0.66	0.81	0.66	0.74	1.27	0.77	0.91	1	weak	30	8.51	P0388093A	not competed		not competed
NCLN	Q969V3	PROTEASE	FALSE	7	Jurkat lysate		62974	2	2	3.2	0.96	0.99	0.99	1.16	1.03	1.43	1.36	1.11	1.09	1	good	30	5.89	P0388083A	not competed		62974	3	3	4.8	0.89	1.22	0.97	1.05	1.25	0.95	1.14	0.86	1.09	1	good	30		P0388093A	not competed		not competed
NDRG3	Q9UGV2	PROTEASE	FALSE	7	Jurkat lysate																						41408	2	2	8	1.75	3.65	2.02	3.53	3.75	0.67	0.68	0.48	2.14	1	n.d.		6.14	P0388093A			not competed
NDUFA13	Q9P0J0	n/d	FALSE	7	Jurkat lysate																						24881	2	2	16	0.93	1	0.96	1.02	1.06	0.87	0.97	0.92	1.07	1	good	30	6.3	P0388093A	not competed		not competed
NDUFA6	P56556	n/d	FALSE	7	Jurkat lysate																						17871	2	2	14.1	0.88	1.1	0.86	1.05	1.05	0.85	0.73	0.77	0.95	1	weak	30	6.83	P0388093A	not competed		not competed
NDUFA8	P51970	n/d	FALSE	7	Jurkat lysate																						20105	3	3	16.3	1.02	0.98	1.03	1.02	1.25	1.17	0.91	1.24	1.27	1	good	30	6.34	P0388093A	not competed		not competed
NDUFS1	P28331	OXIDOREDUCTASE	FALSE	7	Jurkat lysate																						80996	2	2	3.7	1.02	1.12	0.92	1.1	1.19	0.97	0.82	0.9	1.16	1	good	30	6.49	P0388093A	not competed		not competed
NDUFS2	O75306	OXIDOREDUCTASE	FALSE	7	Jurkat lysate		52545	6	6	12.1	1.03	1.02	0.93	0.94	0.99	1.26	0.97	0.99	1.12	1	good	30	6.61	P0388083A	not competed		52545	5	5	20.1	0.96	1.2	0.94	1.25	1.14	0.95	1.04	0.84	1.21	1	good	30	6.57	P0388093A	not competed		not competed
NDUFS3	O75489	OXIDOREDUCTASE	FALSE	7	Jurkat lysate																						30241	2	2	9.8	0.77	0.88	0.91	0.98	1.06	1.12	0.79	1.03	1.01	1	good	30	6.5	P0388093A	not competed		not competed
NEK2	P51955	KINASE	TRUE	7	Jurkat lysate	2.74	51763	17	19	40.9	0.9	1.07	1.07	1.01	1.1	0.97	1.02	0.98	0.98	1	good	30	7.83	P0388083A	not competed		51763	16	19	38.9	0.9	0.84	1.01	0.96	0.99	1.1	0.96	1.02	0.98	1	good	30	7.6	P0388093A	not competed		not competed
NEK3	P51956	KINASE	TRUE	7	Jurkat lysate	1.41	57704	3	3	6.1	0.96	0.99	1.04	0.91	1.09	0.91	1.05	1.01	1.03	1	good	30	6.54	P0388083A	not competed		57704	4	4	10.1	0.81	0.86	1.01	0.88	1.03	1.08	0.82	1.09	1.05	1	good	30	6.25	P0388093A	not competed		not competed
NEK7	Q8TDX7	KINASE	TRUE	7	Jurkat lysate	1.42	34551	11	11	38.7	0.82	0.97	1.01	0.9	1.02	1.05	0.93	1.03	1.01	1	good	30	7.43	P0388083A	not competed		34551	11	11	39.4	0.82	0.87	0.93	0.85	1.06	0.96	0.83	0.97	1.01	1	good	30	7.23	P0388093A	not competed		not competed
NEK9	Q8TD19	KINASE	TRUE	7	Jurkat lysate	1.64	107167	38	64	45.5	0.86	1.03	1.04	0.98	1.08	1	0.92	1.09	1.01	1	good	30	8.6	P0388083A	not competed		107167	39	70	45.9	0.86	0.78	1.01	0.88	0.95	1.09	0.79	1.13	0.94	1	good	30	8.43	P0388093A	not competed		not competed
NELFB	Q8WX92	n/d	FALSE	7	Jurkat lysate		65697	2	2	2.1	1.4	1.25	1.28	1.32	1.13	1.47	0.93	1.08	1.12	1	good	30	6.06	P0388083A	not competed		65697	3	3	6	1.02	1.18	1.08	1.14	1.19	1.13	0.87	1.04	1.1	1	good	30	6.24	P0388093A	not competed		not competed
NELFCD	Q8IXH7	n/d	FALSE	7	Jurkat lysate																						66246	2	2	3.7	0.99	1.23	0.95	1.18	1.19	0.81	1	0.96	1.2	1	good	30	6.31	P0388093A	not competed		not competed
NFKB1	P19838	n/d	FALSE	7	Jurkat lysate		105426	8	8	8.7	0.87	0.88	0.87	0.92	0.93	1.17	0.99	1	0.89	1	good	30	6.73	P0388083A	not competed		105426	8	8	8.8	0.94	1.22	0.98	1.14	1.24	0.97	1.01	0.99	1.31	1	good	30	6.56	P0388093A	not competed		not competed
NFS1	Q9Y697	n/d	FALSE	7	Jurkat lysate																						50195	3	3	7.2	0.7	1.2	0.81	1.07	1.34	0.99	1.22	0.61	1.15	1	weak	30	5.97	P0388093A	not competed		not competed
NHP2	Q9NX24	n/d	FALSE	7	Jurkat lysate		17201	4	4	46.4	1.1	1	1.06	1.01	1.06	0.98	1.03	1.1	1.01	1	good	30	7.01	P0388083A	not competed		17201	4	4	41.8	1.12	0.94	0.99	0.84	0.87	1.02	1.15	0.83	0.96	1	good	30	6.86	P0388093A	not competed		not competed
NIP7	Q9Y221	n/d	FALSE	7	Jurkat lysate		15221	4	4	37.2	0.9	0.98	0.94	0.96	1.03	0.97	1.04	0.98	0.87	1	good	30	7.22	P0388083A	not competed		20462	5	5	39.4	1.2	1.02	0.95	1.01	0.93	1.04	1.16	0.96	0.9	1	good	30	6.91	P0388093A	not competed		not competed
NIPSNAP1	Q9BPW8	n/d	FALSE	7	Jurkat lysate		33310	7	7	37.7	0.82	0.9	0.76	0.94	0.92	1.14	1.04	0.96	0.87	1	good	30	7.02	P0388083A	not competed		33310	8	8	38	0.78	1.09	0.87	1.09	1.22	0.9	0.93	0.86	1.19	1	good	30	6.99	P0388093A	not competed		not competed
NIPSNAP2	O75323	n/d	FALSE	7	Jurkat lysate		33742	4	4	16.4	0.9	0.85	0.88	0.88	0.86	1.19	1.11	0.95	0.91	1	good	30	6.69	P0388083A	not competed		33742	2	2	8.4	0.86	1.01	0.88	1.18	1.03	0.91	1.03	0.81	1.08	1	good	30	6.63	P0388093A	not competed		not competed
NIT2	Q9NQR4	n/d	FALSE	7	Jurkat lysate																						30608	3	3	9.8	2.16	2.76	1.33	2.48	3.28	0.71	0.95	0.53	1.43	1	n.d.		6.31	P0388093A			not competed
NKRF	O15226	n/d	FALSE	7	Jurkat lysate		79495	9	9	10.9	0.88	0.91	0.9	0.92	1	0.99	1.04	0.93	0.93	1	good	30	6.82	P0388083A	not competed		79495	8	8	11.9	0.86	0.91	0.85	0.99	0.97	0.97	1.05	0.96	0.97	1	good	30	6.61	P0388093A	not competed		not competed
NLK	Q9UBE8	KINASE	TRUE	7	Jurkat lysate	2.03	58282	13	13	27.5	0.29	0.48	0.82	0.87	1.13	0.97	0.9	1.05	1.02	1	good	3.4	7.35	P0388083A	5.47	5.78	58282	12	12	26.4	0.3	0.4	0.75	0.84	0.95	1.09	0.89	1.11	0.95	1	good	2.2	7.21	P0388093A	5.66	5.97	5.88
NME2	P22392	n/d	FALSE	7	Jurkat lysate		30137	2	2	30.9	2.22	1.54	1.33	2.57	0.88	3.72	1.54	0.94	1.07	1	n.d.		6.92	P0388083A			30137	4	4	59.9	1.59	3.19	1.53	2.77	3.11	0.94	1.19	0.64	1.95	1	n.d.		7.33	P0388093A			not competed
NME4	O00746	n/d	FALSE	7	Jurkat lysate		20658	11	14	70.6	1.06	1.13	1.18	1.01	1.1	0.96	0.99	1.05	1.06	1	good	30	8.17	P0388083A	not competed		20658	11	15	70.6	0.92	0.84	0.99	0.96	0.95	1.07	0.92	1.03	0.92	1	good	30	7.92	P0388093A	not competed		not competed
NMRAL1	Q9HBL8	n/d	FALSE	7	Jurkat lysate		33344	5	5	18.4	0.21	0.17	0.26	0.35	0.71	0.7	0.71	0.99	1.01	1	weak	0.07	7.07	P0388083A	7.17		33344	6	6	27.1	0.24	0.22	0.34	0.44	0.71	0.92	0.72	1.09	1.01	1	weak	0.09	6.33	P0388093A	7.06		not competed
NNT	Q13423	OXIDOREDUCTASE	FALSE	7	Jurkat lysate		113894	2	2	2.2	1	1.24	1.05	1.69	1.17	2.28	1.2	0.87	0.99	1	good	30	5.87	P0388083A	not competed		113894	4	4	5.2	1.37	2.55	1.64	2.32	2.94	1.05	1.17	0.92	1.99	1	n.d.		6.01	P0388093A			not competed
NOC4L	Q9BVI4	n/d	FALSE	7	Jurkat lysate		58467	4	4	11.4	1.07	1.05	1.14	1.04	1.09	1.04	1.16	0.93	1.06	1	good	30	6.36	P0388083A	not competed		58467	4	4	15.1	1.31	1.26	1.29	1.29	1.31	1.33	1.25	1.22	1.21	1	good	30	6.76	P0388093A	not competed		not competed
NOL10	Q9BSC4	n/d	FALSE	7	Jurkat lysate		80301	3	3	3.8	0.72	0.76	0.78	0.76	0.9	0.9	1	0.94	0.91	1	weak	30	6.3	P0388083A	not competed		80301	2	2	2.3	0.74	0.74	0.69	0.72	0.85	1.01	1.25	0.89	1	1	weak	30	5.92	P0388093A	not competed		not competed
NOL6	Q9H6R4	n/d	FALSE	7	Jurkat lysate		127591	4	4	3.5	0.66	0.69	0.77	0.78	0.86	0.81	1.14	0.9	1.05	1	weak	30	6.17	P0388083A	not competed																						not competed
NOLC1	Q14978	n/d	FALSE	7	Jurkat lysate		74746	20	20	24.9	1.08	0.9	0.88	0.77	0.81	0.68	1.12	0.94	1.09	1	weak	30	7.64	P0388083A	not competed																						not competed
NOMO2	Q5JPE7	n/d	FALSE	7	Jurkat lysate		139437	10	10	8.8	0.98	1.04	0.95	0.99	0.98	1.15	0.89	1.02	1.01	1	good	30	6.69	P0388083A	not competed		139437	12	12	11.8	1.02	1.11	1.05	1.12	1.18	1.05	1.01	1.04	1.27	1	good	30	6.7	P0388093A	not competed		not competed
NONO	Q15233	n/d	FALSE	7	Jurkat lysate		54231	6	6	17.2	1.15	1.05	0.81	1.37	0.76	1.91	1.08	0.95	0.94	1	good	30	7.06	P0388083A	not competed		54231	8	8	20.6	0.97	1.76	1.03	1.52	2.11	0.93	0.92	0.8	1.35	1	good	30	7.31	P0388093A	not competed		not competed
NOP10	Q9NPE3	n/d	FALSE	7	Jurkat lysate		7706	3	3	42.2	1.15	1.2	1.05	1.16	0.96	1.11	0.9	0.82	0.77	1	good	30	6.7	P0388083A	not competed		7706	3	3	54.7	1.13	1.14	1.03	1.11	1.06	1.11	1	0.89	0.98	1	good	30	6.83	P0388093A	not competed		not competed
NOP2	P46087	MT	FALSE	7	Jurkat lysate		92859	7	7	11.1	1	0.87	0.89	0.85	0.85	0.85	1.14	0.9	0.96	1	good	30	6.46	P0388083A	not competed		92859	6	6	7.3	0.95	0.86	0.73	1.01	0.94	0.89	1.3	0.83	0.99	1	weak	30	6.2	P0388093A	not competed		not competed
NOP56	O00567	n/d	FALSE	7	Jurkat lysate		66049	4	4	8.4	1.22	1.02	0.93	0.89	0.9	1.09	1.13	0.99	0.89	1	good	30	6.72	P0388083A	not competed		66049	4	4	8.6	0.87	0.97	0.81	0.93	0.97	0.88	1	0.93	1.02	1	good	30	6.43	P0388093A	not competed		not competed
NOP58	Q9Y2X3	n/d	FALSE	7	Jurkat lysate		59578	3	3	5.5	1.27	0.94	0.93	0.83	0.84	0.9	1.05	1.04	1.16	1	good	30	6.42	P0388083A	not competed		59578	4	4	8.1	0.93	0.96	0.65	0.96	0.86	0.76	1.3	0.75	1.18	1	weak	30	6.21	P0388093A	not competed		not competed
NPAT	Q14207	n/d	FALSE	7	Jurkat lysate		154288	2	2	1.5	0.92	0.97	0.93	0.93	0.99	0.91	0.93	0.73	0.73	1	weak	30	6.75	P0388083A	not competed																						not competed
NPEPPS	P55786	PROTEASE	FALSE	7	Jurkat lysate		103275	5	5	7.3	1.06	0.96	0.79	1.19	0.88	1.66	0.92	0.84	0.91	1	good	30	6.39	P0388083A	not competed		103275	9	9	10.9	1.13	1.59	1.03	1.41	1.61	1.01	1.1	0.88	1.43	1	good	30	6.44	P0388093A	not competed		not competed
NPLOC4	Q8TAT6	n/d	FALSE	7	Jurkat lysate		69460	4	4	5.8	0.9	0.83	0.72	1.09	0.73	1.42	1.02	0.85	0.82	1	weak	30	6.33	P0388083A	not competed																						not competed
NPM1	P06748	n/d	FALSE	7	Jurkat lysate		32575	11	15	40.8	0.73	0.77	0.74	0.76	0.81	0.76	0.95	0.87	0.92	1	weak	30	8.24	P0388083A	not competed		32575	11	15	38.8	0.71	0.68	0.76	0.78	0.72	0.96	1.03	0.94	0.88	1	weak	30	7.91	P0388093A	not competed		not competed
NPM3	O75607	n/d	FALSE	7	Jurkat lysate		19343	3	3	28.7	0.79	0.75	0.86	0.72	0.84	0.85	0.98	0.89	1	1	weak	30	6.87	P0388083A	not competed																						not competed
NQO1	P15559	OXIDOREDUCTASE	FALSE	7	Jurkat lysate		30867	10	10	32.1	1.07	1.14	1.16	1.06	1.13	0.96	1.03	1.08	0.99	1	good	30	7.86	P0388083A	not competed		30867	11	12	33.6	0.99	1.02	1.18	1.13	0.98	1.16	1.01	1.19	1	1	good	30	7.54	P0388093A	not competed		not competed
NQO2	P16083	OXIDOREDUCTASE	FALSE	7	Jurkat lysate		25918	15	51	68	1.13	1.1	1.05	1.02	1.07	0.96	1.02	0.98	0.97	1	good	30	9.12	P0388083A	not competed		25918	17	50	68.4	0.96	0.87	0.98	1.01	0.88	1.1	0.99	1.08	0.87	1	good	30	8.98	P0388093A	not competed		not competed
NRDC	O43847	PROTEASE	FALSE	7	Jurkat lysate		139283	12	12	11.8	1.18	1.17	1.14	1.1	1.07	1.24	1.01	1	0.99	1	good	30	6.66	P0388083A	not competed		139283	6	6	5.6	1.3	1.36	1.18	1.3	1.32	1.22	1.18	1.08	1.19	1	good	30	6.68	P0388093A	not competed		not competed
NSF	P46459	n/d	FALSE	7	Jurkat lysate		82593	8	8	12.1	1.25	1.14	0.98	1.13	0.93	1.35	1.01	0.97	1.12	1	good	30	6.76	P0388083A	not competed		82593	11	11	17.3	1.22	1.39	1.03	1.28	1.31	1	1.17	0.95	1.4	1	good	30	6.74	P0388093A	not competed		not competed
NSMCE2	Q96MF7	n/d	FALSE	7	Jurkat lysate		27932	3	3	11.7	0.94	0.94	1	0.96	0.96	0.87	1.19	1.05	0.94	1	good	30	6.31	P0388083A	not competed																						not competed
NSUN2	Q08J23	MT	FALSE	7	Jurkat lysate		86470	5	5	9.6	0.93	0.91	0.98	1.08	0.92	1.35	0.92	1.06	1	1	good	30	6.22	P0388083A	not competed		86470	9	9	15.5	0.97	1.21	0.96	1.18	1.41	0.98	0.91	1.03	1.36	1	good	30	6.83	P0388093A	not competed		not competed
NTPCR	Q9BSD7	n/d	FALSE	7	Jurkat lysate		20713	2	2	12.1	1.59	1.14	1	1.75	0.98	2.1	1.61	0.89	0.88	1	good	30	6.55	P0388083A	not competed																						not competed
NUBP2	Q9Y5Y2	n/d	FALSE	7	Jurkat lysate		28825	3	3	17.7	0.96	0.95	0.86	1.03	0.96	1.13	0.99	0.89	0.81	1	good	30	6.17	P0388083A	not competed		28825	2	2	7.7	1.14	1.46	1.04	1.13	1.34	0.98	0.91	0.94	1.11	1	good	30	6.5	P0388093A	not competed		not competed
NUCB2	P80303	n/d	FALSE	7	Jurkat lysate		50200	6	6	19.5	0.88	1.07	1.02	0.87	1.04	0.93	0.88	0.98	0.98	1	good	30	6.83	P0388083A	not competed		50200	7	7	15	0.96	0.84	0.94	0.84	0.89	0.89	0.85	0.92	1.06	1	good	30	6.5	P0388093A	not competed		not competed
NUCKS1	Q9H1E3	n/d	FALSE	7	Jurkat lysate		27296	2	2	8.6	0.89	0.83	0.78	0.73	0.93	0.7	1.2	0.88	0.94	1	weak	30	6.83	P0388083A	not competed																						not competed
NUDC	Q9Y266	n/d	FALSE	7	Jurkat lysate		38242	14	15	47.4	0.99	1.13	1.02	1.08	1	1.21	0.9	1.05	0.95	1	good	30	7.6	P0388083A	not competed		38242	16	16	51.7	1.05	1.22	1.04	1.14	1.15	0.92	0.94	0.97	1.21	1	good	30	7.48	P0388093A	not competed		not competed
NUDCD1	Q96RS6	n/d	FALSE	7	Jurkat lysate		66755	6	6	14.2	1.01	1.05	0.95	1.01	0.98	1.26	0.97	1.1	0.97	1	good	30	6.63	P0388083A	not competed		66755	7	7	11.1	1	1.17	0.93	1.09	1.24	0.93	0.96	0.9	1.15	1	good	30	6.67	P0388093A	not competed		not competed
NUDT14	O95848	n/d	FALSE	7	Jurkat lysate																						24118	3	3	16.2	0.79	0.66	0.8	0.73	0.9	1.05	0.7	1.16	1.07	1	weak	30	6.69	P0388093A	not competed		not competed
NUDT21	O43809	n/d	FALSE	7	Jurkat lysate		26227	10	10	39.6	0.91	0.97	0.94	0.97	0.99	1.13	0.91	1.11	1.01	1	good	30	7.55	P0388083A	not competed		26227	7	7	30.4	0.93	0.95	0.91	1.01	1.09	0.98	0.87	0.99	1.09	1	good	30	7.24	P0388093A	not competed		not competed
NUDT5	Q9UKK9	n/d	FALSE	7	Jurkat lysate		24327	5	5	24.2	0.81	0.95	0.84	0.78	0.89	0.86	0.93	0.94	0.88	1	good	30	6.9	P0388083A	not competed		24327	6	6	33.8	0.73	0.75	0.69	0.74	0.73	0.74	0.99	0.82	0.97	1	weak	30	6.94	P0388093A	not competed		not competed
NUMA1	Q14980	n/d	FALSE	7	Jurkat lysate		236513	30	30	15.8	0.91	1.08	1.03	0.9	1.1	0.98	0.87	1	1.03	1	good	30	7.14	P0388083A	not competed		236513	33	33	16.4	0.95	0.95	1	0.95	1.09	1.14	0.87	1.02	1.12	1	good	30	6.94	P0388093A	not competed		not competed
NUP107	P57740	n/d	FALSE	7	Jurkat lysate		106373	3	3	3.2	1.16	1.15	1.21	1.18	0.99	1.35	0.99	0.95	1.07	1	good	30	6.28	P0388083A	not competed		106373	4	4	4.4	1.17	1.38	1.14	1.34	1.3	1.11	0.91	0.99	1.33	1	good	30	6.21	P0388093A	not competed		not competed
NUP155	O75694	n/d	FALSE	7	Jurkat lysate		155197	8	8	7.5	1.06	1.02	1.01	1.07	1.02	1.19	0.99	0.93	0.94	1	good	30	6.59	P0388083A	not competed		155197	7	7	8.9	0.9	1.11	1.02	1.17	1.2	0.95	0.91	0.92	1.17	1	good	30	6.44	P0388093A	not competed		not competed
NUP160	Q12769	n/d	FALSE	7	Jurkat lysate																						162120	4	4	3.5	1.19	1.14	1	1.05	1.21	0.94	1.01	0.95	1.19	1	good	30	5.93	P0388093A	not competed		not competed
NUP188	Q5SRE5	n/d	FALSE	7	Jurkat lysate																						196041	2	2	1.5	1.17	1.5	1.44	1.75	1.53	0.92	1.25	1.13	1.32	1	good	30	5.85	P0388093A	not competed		not competed
NUP205	Q92621	n/d	FALSE	7	Jurkat lysate		227919	7	7	4.3	1.17	1.07	1.06	1.07	0.98	1.36	0.99	1.1	1.05	1	good	30	6.58	P0388083A	not competed		227919	13	13	7.2	1.2	1.36	1.18	1.27	1.43	1.12	0.97	1.06	1.3	1	good	30	6.63	P0388093A	not competed		not competed
NUP210	Q8TEM1	n/d	FALSE	7	Jurkat lysate		205109	10	10	5.2	0.97	0.95	0.87	1.07	1.02	1.35	0.92	1.05	1.03	1	good	30	6.7	P0388083A	not competed		205109	16	16	10	1.07	1.35	1.16	1.33	1.48	1.17	0.94	1.15	1.35	1	good	30	6.62	P0388093A	not competed		not competed
NUP37	Q8NFH4	n/d	FALSE	7	Jurkat lysate		36707	2	2	8.9	1.07	1.18	0.97	0.98	1.1	1.07	0.93	1.06	1.01	1	good	30	6.63	P0388083A	not competed		36707	3	3	11	0.94	0.97	0.95	1.04	1.05	0.91	0.97	0.95	1.08	1	good	30	6.36	P0388093A	not competed		not competed
NUP43	Q8NFH3	n/d	FALSE	7	Jurkat lysate		42150	3	3	12.1	0.88	0.92	0.91	0.82	0.91	0.92	0.87	0.93	0.95	1	good	30	6.72	P0388083A	not competed		42150	3	3	14.2	0.85	0.9	0.84	0.94	0.9	0.81	0.9	0.83	1.01	1	good	30	6.6	P0388093A	not competed		not competed
NUP54	Q7Z3B4	n/d	FALSE	7	Jurkat lysate		55435	7	7	14.8	0.99	0.99	0.84	1.12	0.89	1.36	1.11	1	0.96	1	good	30	6.63	P0388083A	not competed		55435	6	6	11.6	0.81	1.29	0.94	1.22	1.29	0.84	1.06	0.8	1.27	1	good	30	6.53	P0388093A	not competed		not competed
NUP62	P37198	n/d	FALSE	7	Jurkat lysate		53254	4	4	10	0.83	0.9	0.87	0.86	1.02	1.1	1.01	1.06	0.95	1	good	30	6.42	P0388083A	not competed		53254	5	5	14.4	0.78	1.01	0.86	0.89	0.95	0.98	1	0.83	1	1	good	30	6.62	P0388093A	not competed		not competed
NUP85	Q9BW27	n/d	FALSE	7	Jurkat lysate		75019	2	2	3.5	1.24	1.17	1.23	1.29	1.21	1.36	1.13	1.03	1.1	1	good	30	6.7	P0388083A	not competed		75019	3	3	5.5	1.12	1.34	1.09	1.11	1.2	1	0.98	1	1.27	1	good	30	6.08	P0388093A	not competed		not competed
NUP93	Q8N1F7	n/d	FALSE	7	Jurkat lysate		93487	12	12	15.4	1.12	1.06	1.02	1.15	0.98	1.39	0.91	0.97	0.97	1	good	30	6.86	P0388083A	not competed		93487	13	13	18.7	1.27	1.58	1.21	1.39	1.59	1.14	0.88	1.03	1.4	1	good	30	6.65	P0388093A	not competed		not competed
NUP98	P52948	PROTEASE	FALSE	7	Jurkat lysate		197577	7	7	4.6	0.99	1.02	1.06	1.07	1.07	1.15	0.9	1.06	0.93	1	good	30	6.62	P0388083A	not competed		197577	11	11	7.2	1.07	1.16	1.1	1.22	1.2	1.09	1.03	1.07	1.19	1	good	30	6.54	P0388093A	not competed		not competed
OAS2	P29728	n/d	FALSE	7	Jurkat lysate																						82430	2	2	2.9	1.31	1.78	1.14	1.39	1.76	1.15	0.97	1.13	1.64	1	good	30	6.07	P0388093A	not competed		not competed
OASL	Q15646	n/d	FALSE	7	Jurkat lysate		59225	2	2	3.3	1.02	1.14	1.14	1.13	1.05	0.96	1.11	0.9	0.87	1	good	30	6.39	P0388083A	not competed		59225	4	4	9.9	0.95	0.91	0.86	1.01	0.85	1.03	1.16	0.91	0.99	1	good	30	6.15	P0388093A	not competed		not competed
OCIAD2	Q56VL3	n/d	FALSE	7	Jurkat lysate																						16953	2	2	11.7	1.35	1.5	1.2	1.32	1.65	1.11	1.09	1.1	1.38	1	good	30	6.16	P0388093A	not competed		not competed
OGDH	Q02218	OXIDOREDUCTASE	FALSE	7	Jurkat lysate		115934	4	4	10.3	0.98	1.27	1.22	0.88	1.04	1.19	1.44	0.98	0.98	1	good	30	6.51	P0388083A	not competed		115934	9	9	11.1	0.95	1.05	0.99	1.05	1.11	1.02	1.02	0.93	1.22	1	good	30	6.58	P0388093A	not competed		not competed
OGFOD1	Q8N543	OXIDOREDUCTASE	FALSE	7	Jurkat lysate		63245	5	5	9.8	0.55	0.56	0.77	0.84	0.98	1.11	0.86	1.01	1.04	1	good	5.1	6.43	P0388083A	5.29																						not competed
OGFR	Q9NZT2	n/d	FALSE	7	Jurkat lysate																						73324	3	3	4.7	0.99	1.22	0.86	1.05	1.12	0.94	1.14	0.98	1.21	1	good	30	5.89	P0388093A	not competed		not competed
OSBP	P22059	n/d	FALSE	7	Jurkat lysate																						89420	4	4	5.3	1.06	1.31	1.17	1.28	1.47	1	0.96	0.96	1.29	1	good	30	6.07	P0388093A	not competed		not competed
OSBPL8	Q9BZF1	n/d	FALSE	7	Jurkat lysate		101194	3	3	4.3	1	0.96	1.03	1.15	1.17	1.27	1	1.15	1.01	1	good	30	6.15	P0388083A	not competed		101194	5	5	6.1	1	1.22	1.1	1.12	1.31	1.04	0.86	1.04	1.18	1	good	30	6.21	P0388093A	not competed		not competed
OSGEP	Q9NPF4	n/d	FALSE	7	Jurkat lysate		36426	15	17	62.4	0.94	1.06	1.07	0.93	1.11	0.98	0.85	1.05	1.03	1	good	30	7.67	P0388083A	not competed		36426	15	19	58.2	1.02	0.89	1.02	0.89	1	1.07	0.89	1.21	1.02	1	good	30	7.54	P0388093A	not competed		not competed
OSTF1	Q92882	n/d	FALSE	7	Jurkat lysate																						23787	2	2	15.4	0.67	0.92	0.86	1.02	1.11	1.01	0.96	0.88	1.1	1	weak	30	6.53	P0388093A	not competed		not competed
OXCT1	P55809	n/d	FALSE	7	Jurkat lysate		56157	2	2	2.9	2.15	1.33	1.14	2.64	0.66	3.93	1.32	0.74	0.87	1	n.d.		6.39	P0388083A			56157	3	3	12.1	1.97	5.36	1.9	3.85	5.05	1.03	1.45	0.55	3.03	1	n.d.		6.33	P0388093A			not competed
OXSR1	O95747	KINASE	TRUE	7	Jurkat lysate	1.1	58021	8	8	15.7	0.74	0.9	0.88	0.79	0.96	0.94	0.71	1.1	1.13	1	weak	30	7.24	P0388083A	not competed																						not competed
P00761	P00761	contaminant	FALSE	7	Jurkat lysate		24409	8	33		1.14	1.14	1.13	1.13	1.02	0.98	1.18	0.93	0.93	1	good	30	9.67	P0388083A	not competed		24409	10	36		1.04	0.92	1.02	1.03	0.94	1.16	1.13	0.97	0.93	1	good	30	9.46	P0388093A	not competed		not competed
P15636	P15636	contaminant	FALSE	7	Jurkat lysate		68124	14	83		1.04	1.08	1.04	1.1	1.01	0.89	1.05	0.83	0.94	1	good	30	9.55	P0388083A	not competed		68124	13	88		1.06	0.91	1.04	1.16	0.86	1.16	1.07	0.94	1.04	1	good	30	9.38	P0388093A	not competed		not competed
P4HA1	P13674	OXIDOREDUCTASE	FALSE	7	Jurkat lysate																						61049	2	2	5.2	0.89	0.88	0.88	1.03	1.01	1.05	0.9	1.02	1.19	1	good	30	6.06	P0388093A	not competed		not competed
P4HB	P07237	n/d	FALSE	7	Jurkat lysate		57116	26	26	49.4	0.87	0.93	0.94	0.87	0.89	1.04	0.94	1.09	0.98	1	good	30	7.72	P0388083A	not competed		57116	25	25	44.5	0.9	0.94	0.85	0.98	0.99	0.76	0.95	0.98	1.1	1	good	30	7.57	P0388093A	not competed		not competed
PA2G4	Q9UQ80	PROTEASE	FALSE	7	Jurkat lysate		43786	12	12	33.5	0.9	0.86	0.68	0.97	0.74	1.51	0.93	0.97	0.93	1	weak	30	7.25	P0388083A	not competed		43786	13	13	37.8	0.92	1.54	0.9	1.31	1.62	0.83	0.99	0.72	1.45	1	weak	30	7.33	P0388093A	not competed		not competed
PABPC1	P11940	n/d	FALSE	7	Jurkat lysate		70670	13	14	26.7	0.78	0.72	0.77	0.98	0.91	1.25	0.85	1.09	1.02	1	weak	30	7.31	P0388083A	not competed		70670	12	12	23.7	0.77	1.07	0.99	1.11	1.29	0.91	0.86	1.04	1.28	1	good	30	7.16	P0388093A	not competed		not competed
PABPC4	Q13310	n/d	FALSE	7	Jurkat lysate		72390	4	4	5.6	0.83	0.74	0.91	1.05	0.95	1.23	0.94	1.05	1.16	1	weak	30	6.41	P0388083A	not competed		72390	6	6	8.2	0.94	1.16	0.98	1.16	1.33	0.92	0.89	1.02	1.35	1	good	30	6.39	P0388093A	not competed		not competed
PABPN1	Q86U42	n/d	FALSE	7	Jurkat lysate		32749	5	5	12.1	0.67	0.73	0.79	0.79	0.89	0.89	0.89	1.04	1.02	1	weak	30	7.08	P0388083A	not competed																						not competed
PACSIN2	Q9UNF0	n/d	FALSE	7	Jurkat lysate		55738	7	7	14.4	0.83	0.9	0.98	0.91	0.95	0.96	1.08	1	0.92	1	good	30	6.59	P0388083A	not competed		55738	6	6	11.3	0.85	0.87	0.84	0.91	1.05	0.99	1.05	0.91	1.07	1	good	30	6.54	P0388093A	not competed		not competed
PAF1	Q8N7H5	n/d	FALSE	7	Jurkat lysate		59975	28	37	50.1	1.13	1.01	0.92	0.86	0.86	0.75	1.09	0.9	1	1	weak	30	8.47	P0388083A	not competed		59975	17	27	37.7	0.9	0.76	0.67	0.84	0.68	0.84	1.17	0.77	0.89	1	weak	30	8.24	P0388093A	not competed		not competed
PAFAH1B1	P43034	n/d	FALSE	7	Jurkat lysate		46637	5	5	14.4	0.86	0.9	0.73	0.93	0.91	1.43	1.13	1.02	0.97	1	weak	30	6.25	P0388083A	not competed		46637	3	4	9.5	0.83	1.22	0.84	1.12	1.15	1.01	0.99	0.99	1.33	1	good	30	6.08	P0388093A	not competed		not competed
PAFAH1B3	Q15102	n/d	FALSE	7	Jurkat lysate																						25734	2	2	7.4	1.28	2.76	1.39	2.1	3.01	0.9	1.33	0.88	1.69	1	n.d.		6.47	P0388093A			not competed
PAICS	P22234	n/d	FALSE	7	Jurkat lysate		47958	7	7	11.5	2.07	1.4	1.19	1.96	0.84	3.03	1.36	0.83	0.95	1	good	30	7.12	P0388083A	not competed		47958	10	10	24.7	1.75	2.67	1.22	2.09	2.28	0.88	0.86	0.64	1.56	1	n.d.		7.2	P0388093A			not competed
PAK1	Q13153	KINASE	TRUE	7	Jurkat lysate		60646	3	3	5	0.93	0.94	0.96	1.02	1.04	1.24	0.93	1.06	1.11	1	good	30	6.54	P0388083A	not competed																						not competed
PAK2	Q13177	KINASE	TRUE	7	Jurkat lysate		58042	9	9	35.3	0.96	0.97	0.75	1.09	0.81	1.38	1.03	0.89	0.88	1	weak	30	7.1	P0388083A	not competed		58042	12	12	40.1	0.86	1.34	0.87	1.25	1.44	0.85	1.05	0.72	1.24	1	weak	30	6.97	P0388093A	not competed		not competed
PAK4	O96013	KINASE	TRUE	7	Jurkat lysate	2.24	64071	19	27	36.2	0.68	0.82	0.89	0.83	0.98	0.95	0.92	1.05	0.98	1	weak	30	8.4	P0388083A	not competed		64071	18	23	35.4	0.72	0.7	0.92	0.83	0.96	1.04	0.83	1.1	0.96	1	weak	30	8.18	P0388093A	not competed		not competed
PAPSS1	O43252	n/d	FALSE	7	Jurkat lysate																						70832	2	2	5.8	0.99	1.5	0.87	1.59	1.71	1.05	1	0.84	1.59	1	good	30	6.41	P0388093A	not competed		not competed
PARP1	P09874	PARP	FALSE	7	Jurkat lysate		113082	39	39	38.9	0.8	0.74	0.86	0.89	0.83	1.15	1.03	0.93	0.95	1	weak	30	7.46	P0388083A	not competed		113082	37	38	38	0.77	0.93	0.74	0.97	1.1	0.9	1.01	0.89	1.12	1	weak	30	7.5	P0388093A	not competed		not competed
PARP16	Q8N5Y8	PARP	FALSE	7	Jurkat lysate		36382	10	16	37.6	0.91	0.99	1.03	1.01	1.07	1	0.89	1.08	0.98	1	good	30	7.95	P0388083A	not competed		36382	12	14	45	0.92	0.86	1.06	0.99	1.01	1.03	0.94	1.15	0.95	1	good	30	7.63	P0388093A	not competed		not competed
PARP2	Q9UGN5	PARP	FALSE	7	Jurkat lysate		66205	4	4	9.8	1.24	1.03	1.06	0.98	1.11	1.04	1.21	1.08	1.14	1	good	30	6.26	P0388083A	not competed		66205	5	5	9.3	0.99	0.97	0.77	1	0.9	0.99	1.21	0.87	0.92	1	good	30	6.28	P0388093A	not competed		not competed
PARVG	Q9HBI0	n/d	FALSE	7	Jurkat lysate		37485	8	8	37.5	0.16	0.21	0.35	0.56	1.02	0.96	0.9	1.04	1.04	1	good	0.37	7.77	P0388083A	6.43		37485	8	8	32.6	0.21	0.28	0.41	0.57	0.9	1.06	0.87	1.07	0.96	1	good	0.28	7.59	P0388093A	6.55		not competed
PBK	Q96KB5	KINASE	TRUE	7	Jurkat lysate		37211	2	2	7.1	1.01	1.14	1.27	1.13	0.96	1.43	1.21	1.1	1.15	1	good	30	5.92	P0388083A	not competed		37211	3	3	10.2	0.99	1.26	1.08	1.21	1.34	0.96	0.89	0.97	1.31	1	good	30	6.21	P0388093A	not competed		not competed
PCBP1	Q15365	n/d	FALSE	7	Jurkat lysate		37497	5	5	25.6	1.04	0.98	0.92	0.96	0.91	0.9	1.01	0.89	0.91	1	good	30	7.48	P0388083A	not competed		37497	4	4	24.2	0.92	0.94	0.9	0.96	0.92	0.96	0.84	0.89	0.89	1	good	30	7.28	P0388093A	not competed		not competed
PCBP2	Q15366	n/d	FALSE	7	Jurkat lysate		38221	3	3	7.9	1.59	1.02	0.99	1.62	0.74	2.26	1.11	0.76	0.85	1	weak	30	6.67	P0388083A	not competed		38651	4	4	9.9	1.47	2.64	1.48	2.35	2.74	0.77	0.95	0.59	1.83	1	n.d.		6.94	P0388093A			not competed
PCGF3	Q3KNV8	n/d	FALSE	7	Jurkat lysate		28748	3	3	19	0.8	1.08	1.11	0.89	1.21	1.05	0.92	1.07	0.96	1	good	30	6.43	P0388083A	not competed		28748	6	6	27.7	0.98	0.95	1.36	0.92	1.19	1.26	1.09	1.33	1.01	1	good	30	6.65	P0388093A	not competed		not competed
PCGF5	Q86SE9	n/d	FALSE	7	Jurkat lysate		29714	8	8	43	0.95	1.12	1.26	0.93	1.19	0.98	0.8	1.04	1.02	1	good	30	7.44	P0388083A	not competed		29714	10	10	52	0.99	0.93	1.11	0.89	1.09	1.11	0.94	1.17	1.11	1	good	30	7.21	P0388093A	not competed		not competed
PCID2	Q5JVF3	n/d	FALSE	7	Jurkat lysate		52099	7	7	20.6	1.24	1.14	1.12	1.07	1.04	1.16	1.08	0.94	1	1	good	30	6.84	P0388083A	not competed		52099	8	8	30.1	1.13	1.14	1.02	1.11	1.12	0.91	1.22	1.06	1.06	1	good	30	6.62	P0388093A	not competed		not competed
PCMT1	P22061	MT	FALSE	7	Jurkat lysate																						24679	4	4	18.9	1.28	2.5	1.4	2.18	2.45	0.98	0.86	0.72	1.61	1	n.d.		6.35	P0388093A			not competed
PCNA	P12004	n/d	FALSE	7	Jurkat lysate		28768	11	16	44.8	0.95	0.97	0.92	0.92	0.89	1.15	0.94	1.05	0.94	1	good	30	8.09	P0388083A	not competed		28768	8	11	31.8	0.98	1.08	0.91	1.04	1	0.82	1.01	0.92	1.13	1	good	30	7.92	P0388093A	not competed		not competed
PCYT1A	P49585	n/d	FALSE	7	Jurkat lysate																						41731	2	2	10.1	0.54	0.81	0.68	1.19	1	0.94	1.18	0.72	1.32	1	weak	9	5.85	P0388093A	5.05		not competed
PDAP1	Q13442	n/d	FALSE	7	Jurkat lysate		20630	2	2	8.8	0.84	0.93	0.86	0.9	0.9	1.06	1.05	0.9	0.95	1	good	30	6.39	P0388083A	not competed																						not competed
PDCD10	Q9BUL8	n/d	FALSE	7	Jurkat lysate		24701	4	4	17	1.07	1.09	1.02	0.96	0.98	0.94	0.9	1.05	1.06	1	good	30	7.02	P0388083A	not competed		24701	4	4	33	1.06	1.03	1.05	1.04	1.11	1.16	1.02	1.05	1.09	1	good	30	7.09	P0388093A	not competed		not competed
PDCD4	Q53EL6	n/d	FALSE	7	Jurkat lysate		51735	2	2	4.3	0.7	0.73	0.9	0.81	0.86	1.02	0.89	1.09	1	1	weak	30	6.12	P0388083A	not competed																						not competed
PDCD6IP	Q8WUM4	n/d	FALSE	7	Jurkat lysate		96771	4	4	4.8	1.8	1.48	1.31	2.32	0.97	2.99	1.41	0.9	1.02	1	good	30	6.39	P0388083A	not competed		96771	6	6	7.8	1.63	3.51	2.05	2.96	3.58	1.34	0.97	0.79	2.38	1	n.d.		6.38	P0388093A			not competed
PDE12	Q6L8Q7	n/d	FALSE	7	Jurkat lysate		67351	3	3	7.1	0.81	0.96	0.88	0.97	0.93	1.4	0.85	0.97	0.94	1	good	30	6.04	P0388083A	not competed		67351	2	2	3.3	0.95	1.15	0.94	1.1	1.45	1.14	0.93	0.92	1.18	1	good	30	5.95	P0388093A	not competed		not competed
PDHA1	P08559	OXIDOREDUCTASE	FALSE	7	Jurkat lysate		47579	4	4	16.2	0.93	0.84	0.84	0.94	0.9	1.24	0.95	1	0.95	1	good	30	6.16	P0388083A	not competed		47579	4	4	9.5	0.98	1.32	1.01	1.19	1.38	1.03	1.01	1.02	1.4	1	good	30	6.24	P0388093A	not competed		not competed
PDHB	P11177	OXIDOREDUCTASE	FALSE	7	Jurkat lysate		39233	7	7	29.5	0.82	0.8	0.77	0.93	0.83	1.22	0.82	0.89	0.93	1	good	30	6.65	P0388083A	not competed		39233	5	5	21.4	0.81	1.01	0.9	1.03	1.18	0.83	0.89	0.85	1.2	1	good	30	6.5	P0388093A	not competed		not competed
PDHX	O00330	n/d	FALSE	7	Jurkat lysate		54122	4	4	6.4	1.1	1.12	1.07	1.03	1.1	1.21	0.88	1.11	1.1	1	good	30	6.2	P0388083A	not competed		54122	3	3	6.8	1.06	1.05	0.9	0.95	1.09	1.01	0.83	0.95	1.05	1	good	30	6.17	P0388093A	not competed		not competed
PDIA3	P30101	n/d	FALSE	7	Jurkat lysate		56782	21	21	47.1	0.88	0.92	0.74	0.97	0.82	1.28	0.96	0.9	0.86	1	weak	30	7.51	P0388083A	not competed		56782	17	17	35.6	0.86	1.31	0.9	1.23	1.38	0.89	1.1	0.73	1.29	1	weak	30	7.29	P0388093A	not competed		not competed
PDIA4	P13667	n/d	FALSE	7	Jurkat lysate		72932	22	23	36.4	0.71	0.76	0.78	0.78	0.76	0.9	1.08	0.88	0.9	1	weak	30	7.53	P0388083A	not competed		72932	25	26	46	0.74	0.78	0.71	0.84	0.81	0.84	0.99	0.89	1.03	1	weak	30	7.43	P0388093A	not competed		not competed
PDIA6	Q15084	n/d	FALSE	7	Jurkat lysate		53900	9	9	28.4	1.01	0.96	0.96	1.03	0.86	1.34	0.95	1.03	1.04	1	good	30	7.39	P0388083A	not competed		53900	13	13	35.7	1.12	1.33	1.05	1.19	1.31	0.86	0.93	1.03	1.28	1	good	30	7.28	P0388093A	not competed		not competed
PDIK1L	Q8N165	KINASE	TRUE	7	Jurkat lysate	1.67	38545	6	6	21.4	0.48	0.76	0.88	0.78	0.98	0.93	0.91	0.97	0.95	1	weak	15	6.61	P0388083A	4.82	5.05	38545	7	7	23.2	0.58	0.61	0.89	0.85	0.89	1.11	0.89	1.03	0.98	1	weak	11	6.61	P0388093A	4.96	5.18	5.12
PDPK1	O15530	KINASE	TRUE	7	Jurkat lysate	1.34	63151	12	12	24.1	0.84	1.03	1.09	0.99	1.08	1.02	0.99	1.14	1.05	1	good	30	7.94	P0388083A	not competed		63151	14	14	24.1	0.78	0.8	0.93	0.86	0.95	1.05	0.84	1.19	0.97	1	good	30	7.87	P0388093A	not competed		not competed
PDS5A	Q29RF7	n/d	FALSE	7	Jurkat lysate		150828	4	4	2.8	1.17	1.02	1.03	1.32	0.81	1.8	1.14	0.91	0.96	1	good	30	6.3	P0388083A	not competed		150828	2	2	1.3	1.2	2.1	1.32	1.57	2.48	1.07	1.05	0.92	1.87	1	good	30	5.92	P0388093A	not competed		not competed
PDS5B	Q9NTI5	n/d	FALSE	7	Jurkat lysate		164665	5	5	3.7	0.94	0.85	0.85	1.09	0.72	1.44	0.95	0.84	1	1	weak	30	6.49	P0388083A	not competed		164665	4	4	3.3	1.04	1.61	1.08	1.59	1.51	1.03	1.18	1	1.58	1	good	30	6.3	P0388093A	not competed		not competed
PDXK	O00764	n/d	FALSE	7	Jurkat lysate		35102	18	29	77.9	1.1	1.17	1.13	1.01	1.06	0.96	1	1.04	1	1	good	30	8.77	P0388083A	not competed		35102	19	30	73.4	1.07	0.94	1.03	0.94	0.94	1.06	0.94	1.04	0.91	1	good	30	8.7	P0388093A	not competed		not competed
PEBP1	P30086	n/d	FALSE	7	Jurkat lysate		21057	3	3	20.3	1.52	0.94	1.12	1.61	1	2.35	1.55	0.78	0.96	1	good	30	6.39	P0388083A	not competed		21057	4	4	24.6	1.34	2.96	1.86	2.83	2.98	1.06	0.76	0.74	1.83	1	n.d.		6.52	P0388093A			not competed
PES1	O00541	n/d	FALSE	7	Jurkat lysate		68002	4	4	5.8	1.48	1.18	1.18	1.09	0.96	1.11	1.31	1	1.08	1	good	30	6.46	P0388083A	not competed		68002	2	2	2.7	1.16	0.87	0.89	1.03	1	0.86	1.44	0.71	1.22	1	weak	30	6.32	P0388093A	not competed		not competed
PFAS	O15067	PROTEASE	FALSE	7	Jurkat lysate		144733	2	2	1.3	0.99	0.93	0.81	1.1	0.8	1.59	1.05	0.81	0.92	1	good	30	6.33	P0388083A	not competed		144733	5	5	4	1.02	1.66	1.02	1.43	1.66	0.84	1.01	0.73	1.41	1	weak	30	6.48	P0388093A	not competed		not competed
PFDN2	Q9UHV9	n/d	FALSE	7	Jurkat lysate		16648	4	4	35.1	0.86	0.99	0.81	0.79	0.88	0.78	1.01	0.77	0.68	1	weak	30	6.91	P0388083A	not competed																						not competed
PFDN5	Q99471	n/d	FALSE	7	Jurkat lysate		17328	3	3	26	0.92	1.12	0.97	0.86	0.76	0.74	0.95	0.61	0.57	1	weak	30	6.65	P0388083A	not competed																						not competed
PFKL	P17858	n/d	FALSE	7	Jurkat lysate		85017	13	13	21.5	1.04	1.02	0.98	1.12	0.93	1.39	0.97	1.07	1.04	1	good	30	7.29	P0388083A	not competed		85017	13	13	21	1.09	1.26	1.05	1.22	1.35	1.03	0.93	1	1.33	1	good	30	7.5	P0388093A	not competed		not competed
PFKP	Q01813	n/d	FALSE	7	Jurkat lysate		85595	18	18	31.2	1.16	1.09	1.04	1.3	0.99	1.65	0.98	1.02	1.04	1	good	30	7.78	P0388083A	not competed		85595	27	31	39.4	1.21	1.53	1.04	1.38	1.52	1.01	0.92	0.94	1.38	1	good	30	7.7	P0388093A	not competed		not competed
PFN1	P07737	n/d	FALSE	7	Jurkat lysate		15054	7	9	60	2.14	1.16	1.03	2.85	0.76	4.05	1.42	0.75	0.92	1	n.d.		7.7	P0388083A			15054	8	13	63.6	1.76	5.12	2.19	4.58	4.47	1.02	0.83	0.64	2.97	1	n.d.		7.88	P0388093A			not competed
PGAM1	P18669	n/d	FALSE	7	Jurkat lysate		28804	8	8	43.3	1.63	1.27	1.15	1.64	0.88	2.52	1.48	0.89	0.79	1	good	30	7.35	P0388083A	not competed																						not competed
PGAM5	Q96HS1	n/d	FALSE	7	Jurkat lysate		32004	15	15	59.9	0.92	0.97	0.96	0.88	0.99	0.98	0.9	0.99	0.96	1	good	30	7.7	P0388083A	not competed		32004	14	14	55.4	1.03	1	1.01	0.99	1.05	1.09	1.16	1.1	1.05	1	good	30	7.32	P0388093A	not competed		not competed
PGD	P52209	OXIDOREDUCTASE	FALSE	7	Jurkat lysate		53139	5	5	9.5	3.54	1.67	1.65	3.77	0.84	5.54	2.07	0.79	0.99	1	n.d.		6.74	P0388083A			53139	8	8	19.5	2.48	5.16	2.11	4.34	4.59	0.82	1.2	0.62	2.75	1	n.d.		6.59	P0388093A			not competed
PGK1	P00558	n/d	FALSE	7	Jurkat lysate		44614	20	21	54.2	3.49	1.94	1.63	4.72	0.8	6.55	1.93	0.72	0.98	1	n.d.		7.77	P0388083A			44614	23	27	66.2	2.6	6.12	2.52	5.06	5.58	0.92	0.85	0.45	3.18	1	n.d.		7.78	P0388093A			not competed
PGM2	Q96G03	n/d	FALSE	7	Jurkat lysate		68283	2	2	3.9	2.26	1.3	1.14	2.45	0.93	3.54	1.64	0.77	1.01	1	n.d.		6	P0388083A			68283	5	5	8.2	1.56	2.42	1.34	2.15	2.29	1.01	0.84	0.88	1.7	1	n.d.		6.26	P0388093A			not competed
PGRMC1	O00264	n/d	FALSE	7	Jurkat lysate		21671	2	2	11.8	0.87	1.02	1.11	0.73	1.11	0.9	0.92	1	1.06	1	weak	30	6.17	P0388083A	not competed		21671	2	2	8.7	1.12	1.27	1.12	1	1.23	1.11	1.1	1.19	1.13	1	good	30	6.48	P0388093A	not competed		not competed
PHB	P35232	n/d	FALSE	7	Jurkat lysate		29804	13	14	49.3	0.94	1.08	1.12	0.99	1.15	1.08	0.76	1.16	1.01	1	good	30	7.9	P0388083A	not competed		29804	10	10	45.6	1.2	1.24	1.42	1.18	1.31	1.24	0.79	1.45	1.2	1	good	30	7.89	P0388093A	not competed		not competed
PHB2	Q99623	n/d	FALSE	7	Jurkat lysate		33296	17	18	52.8	1.07	1.21	1.18	1.06	1.19	1.1	0.77	1.2	1.03	1	good	30	7.91	P0388083A	not competed		33296	18	20	59.2	1.26	1.25	1.4	1.16	1.28	1.19	0.83	1.35	1.15	1	good	30	7.67	P0388093A	not competed		not competed
PHF14	O94880	n/d	FALSE	7	Jurkat lysate		100052	9	9	11.4	1.18	1	0.99	0.83	0.91	0.81	1.19	0.96	1.1	1	good	30	6.82	P0388083A	not competed		100052	11	11	12.7	0.97	0.85	0.71	0.88	0.75	0.79	1.28	0.78	1	1	weak	30	6.77	P0388093A	not competed		not competed
PHF5A	Q7RTV0	n/d	FALSE	7	Jurkat lysate		12405	6	6	61.8	0.97	1.01	1.04	0.98	0.96	0.87	1.07	1.07	0.95	1	good	30	7.65	P0388083A	not competed		12405	2	2	14.5	0.98	0.9	0.89	0.95	0.87	0.93	1.06	0.94	0.93	1	good	30	7.34	P0388093A	not competed		not competed
PHF6	Q8IWS0	n/d	FALSE	7	Jurkat lysate																						41290	3	3	6.8	0.8	1.06	0.81	1.14	1.26	0.98	0.86	1.09	1.1	1	good	30	6.36	P0388093A	not competed		not competed
PHGDH	O43175	OXIDOREDUCTASE	FALSE	7	Jurkat lysate		56650	14	14	27.2	0.91	0.96	0.89	1.12	0.95	1.38	0.93	1.01	0.98	1	good	30	7.58	P0388083A	not competed		56650	18	18	38.3	0.99	1.35	1.03	1.23	1.43	0.96	0.86	0.92	1.26	1	good	30	7.33	P0388093A	not competed		not competed
PHIP	Q8WWQ0	BROMO	FALSE	7	Jurkat lysate		206687	2	2	1.1	1.06	0.92	0.95	0.88	0.95	0.82	1.33	1.04	1.04	1	good	30	6.59	P0388083A	not competed																						not competed
PHKA1	P46020	n/d	FALSE	7	Jurkat lysate																						137310	2	2	2.3	1.14	0.94	1.47	1.17	1.38	1.07	1.12	0.98	1.32	1	good	30	5.99	P0388093A	not competed		not competed
PHKA2	P46019	n/d	FALSE	7	Jurkat lysate		138406	3	3	4.4	0.65	0.7	0.73	0.73	1.12	0.97	0.88	1.1	1.1	1	weak	30	6.48	P0388083A	not competed		138406	4	4	5.1	1.01	0.87	0.95	0.95	1.23	1.12	0.84	1.16	1.17	1	good	30	6.45	P0388093A	not competed		not competed
PHKG2	P15735	KINASE	TRUE	7	Jurkat lysate	1.12	46442	10	10	31.8	1.05	1.09	1.08	0.99	1.1	0.96	0.97	1.06	1.03	1	good	30	7.43	P0388083A	not competed		46442	12	12	37.7	1.09	0.95	1.11	1.03	1.06	1.1	0.94	1.17	1	1	good	30	7.38	P0388093A	not competed		not competed
PI16	Q6UXB8	n/d	FALSE	7	Jurkat lysate																						49471	2	2	4.3	0.73	0.75	0.72	0.82	0.77	0.84	0.94	0.82	0.91	1	weak	30	6.15	P0388093A	not competed		not competed
PIH1D1	Q9NWS0	n/d	FALSE	7	Jurkat lysate		32363	3	3	7.6	1.06	1.09	0.99	0.93	0.98	0.91	0.91	0.91	0.88	1	good	30	6.95	P0388083A	not competed		32363	2	2	5.9	0.98	0.93	0.93	0.88	0.98	1.07	1.09	1	0.95	1	good	30	6.75	P0388093A	not competed		not competed
PIK3C3	Q8NEB9	KINASE	TRUE	7	Jurkat lysate	1.12	101548	5	5	5	0.96	1.05	1.05	0.98	1.14	1.05	0.91	1.14	1.11	1	good	30	6.14	P0388083A	not competed		101548	5	5	5.9	1.11	1.05	1.05	1.08	1.1	1.04	0.82	1.13	1.28	1	good	30	6.12	P0388093A	not competed		not competed
PIK3R1	P27986	n/d	FALSE	7	Jurkat lysate																						84473	2	2	2.2	0.79	1.03	1.04	0.97	1.16	0.87	0.99	0.93	1	1	good	30	6.1	P0388093A	not competed		not competed
PIK3R4	Q99570	KINASE	TRUE	7	Jurkat lysate	1.16	153102	13	13	12.2	0.96	0.98	1.01	0.97	1.09	1.09	0.9	1.08	1.03	1	good	30	6.89	P0388083A	not competed		153102	7	7	6.6	1.04	0.95	0.94	1.02	1.11	1.14	0.83	1.1	1.11	1	good	30	6.58	P0388093A	not competed		not competed
PIKFYVE	Q9Y2I7	KINASE	TRUE	7	Jurkat lysate	1.79	237133	79	103	38.2	0.95	1.04	1.09	1	1.12	1	0.98	1.04	1.02	1	good	30	8.4	P0388083A	not competed		237133	72	86	39.8	0.92	0.84	0.99	0.99	0.94	1.09	0.92	1.12	0.99	1	good	30	8.36	P0388093A	not competed		not competed
PIM3	Q86V86	KINASE	TRUE	7	Jurkat lysate	3.05	35891	2	2	9.2	0.86	0.88	1.11	0.82	1.2	0.95	0.94	0.94	1.12	1	good	30	6.36	P0388083A	not competed		35891	2	2	9.2	0.98	0.83	0.99	0.98	1	1.1	0.88	1.22	1.02	1	good	30	5.69	P0388093A	not competed		not competed
PIP4K2A	P48426	KINASE	TRUE	7	Jurkat lysate	1.21	46224	6	6	22.4	0.75	0.88	0.99	0.9	1.02	1	0.77	1.11	1.03	1	good	30	7.58	P0388083A	not competed		46224	10	11	26.1	1	0.86	1.12	0.94	1.13	1.17	0.96	1.26	1.12	1	good	30	7.64	P0388093A	not competed		not competed
PIP4K2C	Q8TBX8	KINASE	TRUE	7	Jurkat lysate	1.26	47299	14	15	35.4	0.94	1.05	1.08	0.93	1.09	1.07	0.88	1.13	1.07	1	good	30	7.9	P0388083A	not competed		47299	13	14	37.1	1.15	0.94	1.12	1.02	1.15	1.15	0.92	1.16	1.14	1	good	30	7.7	P0388093A	not competed		not competed
PITHD1	Q9GZP4	n/d	FALSE	7	Jurkat lysate																						24178	3	3	7.1	0.85	1.03	0.79	0.8	0.9	0.87	0.71	0.86	1.02	1	weak	30	6	P0388093A	not competed		not competed
PITPNB	P48739	n/d	FALSE	7	Jurkat lysate																						31638	2	2	11.1	1.17	1.87	1.09	1.81	1.97	0.85	0.94	0.81	1.51	1	good	30	5.92	P0388093A	not competed		not competed
PKM	P14618	n/d	FALSE	7	Jurkat lysate		57936	22	22	48.2	2.61	1.42	1.26	2.85	0.83	4.68	1.52	0.82	0.98	1	n.d.		7.89	P0388083A			58061	22	23	46	1.75	4	1.64	3.28	3.95	0.97	1	0.54	2.44	1	n.d.		7.89	P0388093A			not competed
PKMYT1	Q99640	KINASE	TRUE	7	Jurkat lysate	1.76	54521	7	8	19.2	0.23	0.38	0.71	0.86	1.08	1.07	0.85	1.09	1.02	1	weak	1.9	7.59	P0388083A	5.72	5.97	54521	9	11	22.4	0.24	0.35	0.65	0.71	1	1.15	0.75	1.12	0.96	1	weak	1.2	7.5	P0388093A	5.92	6.17	6.07
PKN1	Q16512	KINASE	TRUE	7	Jurkat lysate	1.28	104672	15	16	16	0.75	0.92	0.98	0.84	1.05	0.95	0.87	1.1	1.01	1	weak	30	8.1	P0388083A	not competed		104672	20	23	21	0.81	0.79	0.96	0.89	0.98	1.06	0.9	1.22	1.07	1	good	30	8.07	P0388093A	not competed		not competed
PKN2	Q16513	KINASE	TRUE	7	Jurkat lysate	1.36	112033	11	11	12.1	0.73	0.88	0.94	0.81	1.04	0.88	0.79	1.06	1.02	1	weak	30	7.2	P0388083A	not competed		112033	8	8	10.4	0.94	0.84	1.02	0.84	1.01	1.07	0.9	1.2	1.03	1	good	30	7.37	P0388093A	not competed		not competed
PLCG1	P19174	n/d	FALSE	7	Jurkat lysate		148658	8	8	8.1	0.96	0.91	0.84	1.05	0.89	1.31	0.94	0.96	0.99	1	good	30	6.9	P0388083A	not competed		148530	9	9	9.1	0.91	1.18	0.89	1.28	1.3	0.95	0.97	0.89	1.36	1	good	30	6.55	P0388093A	not competed		not competed
PLEC	Q15149	n/d	FALSE	7	Jurkat lysate		531784	7	7	1.9	0.91	0.89	0.89	0.93	0.95	1.01	0.96	0.92	0.99	1	good	30	6.14	P0388083A	not competed		531784	7	7	1.9	0.87	1.06	0.88	0.97	1.07	0.94	0.99	0.82	1.14	1	good	30	6.14	P0388093A	not competed		not competed
PLK1	P53350	KINASE	TRUE	7	Jurkat lysate	1.62	68254	15	16	28.7	0.65	0.93	0.93	0.85	1.04	0.98	0.89	1.03	0.93	1	weak	30	7.27	P0388083A	not competed		68254	15	16	27	0.71	0.82	0.96	0.9	1.1	1.11	0.85	1.19	0.98	1	weak	30	7.04	P0388093A	not competed		not competed
PLK4	O00444	KINASE	TRUE	7	Jurkat lysate	6.14	108971	7	7	8.9	1	1.07	1.02	1	1	0.91	1.06	0.82	0.88	1	good	30	7.59	P0388083A	not competed		108971	6	6	8.6	0.99	0.91	0.89	0.94	0.93	1.13	1.08	1.01	0.92	1	good	30	7.36	P0388093A	not competed		not competed
PLRG1	O43660	n/d	FALSE	7	Jurkat lysate		57193	6	6	14.6	1.17	1.16	1.07	1.07	1.07	1.07	1.11	0.95	0.99	1	good	30	6.83	P0388083A	not competed		57193	6	6	16	1.11	0.97	0.93	0.98	0.91	1.04	1.07	1.04	1.04	1	good	30	6.25	P0388093A	not competed		not competed
PM20D2	Q8IYS1	PROTEASE	FALSE	7	Jurkat lysate		47776	2	2	4.6	1.16	1.08	0.93	1.39	1.1	1.67	1.18	0.99	0.98	1	good	30	6.05	P0388083A	not competed																						not competed
PML	P29590	n/d	FALSE	7	Jurkat lysate		97550	4	4	4.9	0.98	1.23	1	1.05	0.98	1.26	1.02	1.08	1.07	1	good	30	6.17	P0388083A	not competed		97550	6	6	9.9	0.93	1.25	1.05	1.14	1.28	1.03	0.97	0.99	1.16	1	good	30	6.29	P0388093A	not competed		not competed
PMPCA	Q10713	PROTEASE	FALSE	7	Jurkat lysate																						58252	2	2	5.5	0.68	1.1	0.88	1.08	1.39	0.9	1.49	0.98	1.18	1	weak	30	6.28	P0388093A	not competed		not competed
PMPCB	O75439	n/d	FALSE	7	Jurkat lysate		54366	3	3	6.5	1.35	0.98	0.87	1.49	0.83	1.94	1.13	0.87	0.84	1	good	30	6.51	P0388083A	not competed		54366	4	4	11	1.13	1.76	1.05	1.47	1.98	0.95	0.96	0.93	1.47	1	good	30	6.09	P0388093A	not competed		not competed
PNKP	Q96T60	n/d	FALSE	7	Jurkat lysate		57076	2	2	3.6	0.9	0.93	0.91	0.9	1.04	1.17	0.99	1.02	0.94	1	good	30	6.2	P0388083A	not competed		57076	2	2	3.6	1.11	1.26	0.94	1.23	1.5	1.01	1.45	1.01	1.32	1	good	30	5.94	P0388093A	not competed		not competed
PNN	Q9H307	n/d	FALSE	7	Jurkat lysate		81613	15	15	20.4	1.33	1.19	1.08	1.02	1.11	0.92	1.18	0.95	1.08	1	good	30	7.75	P0388083A	not competed		81613	16	17	22.6	1.08	0.91	0.85	0.98	0.87	0.93	1.29	0.88	0.96	1	good	30	7.21	P0388093A	not competed		not competed
PNP	P00491	n/d	FALSE	7	Jurkat lysate		32118	3	3	13.1	1.82	1.24	1.12	1.85	0.79	2.89	1.51	0.88	0.94	1	good	30	6.62	P0388083A	not competed		32118	5	5	27.7	1.51	2.53	1.17	2.04	2.55	0.8	0.76	0.63	1.53	1	n.d.		6.59	P0388093A			not competed
PNPT1	Q8TCS8	n/d	FALSE	7	Jurkat lysate		85950	4	4	5.4	0.92	0.94	0.81	1.07	0.9	1.47	0.98	0.93	0.96	1	good	30	6.32	P0388083A	not competed		85950	5	5	7.4	0.85	1.27	0.88	1.12	1.42	0.92	0.97	0.83	1.27	1	good	30	6.35	P0388093A	not competed		not competed
POGZ	Q7Z3K3	n/d	FALSE	7	Jurkat lysate		155342	16	16	15.6	0.82	0.77	0.79	0.8	0.92	0.92	1.04	0.94	1	1	good	30	7.22	P0388083A	not competed		155342	16	16	14.3	0.75	0.67	0.71	0.78	0.78	0.93	1.1	0.94	0.94	1	weak	30	6.93	P0388093A	not competed		not competed
POLD1	P28340	n/d	FALSE	7	Jurkat lysate																						123630	2	2	2.3	1.1	1.45	1.3	1.55	1.65	1.02	0.89	0.88	1.42	1	good	30		P0388093A	not competed		not competed
POLD2	P49005	n/d	FALSE	7	Jurkat lysate		51289	2	2	5.5	1.05	1.08	1.03	1.21	1.07	1.48	1.11	0.91	0.93	1	good	30	6.07	P0388083A	not competed																						not competed
POLE3	Q9NRF9	n/d	FALSE	7	Jurkat lysate		16859	2	2	13.6	0.78	0.88	0.9	0.82	1.15	0.89	0.99	1.08	0.97	1	good	30	6.77	P0388083A	not competed																						not competed
POLR1C	O15160	n/d	FALSE	7	Jurkat lysate																						39249	2	2	5.5	1.05	1.16	0.9	0.9	1.12	1.1	0.98	0.8	1.11	1	good	30	6.33	P0388093A	not competed		not competed
POLR2A	P24928	n/d	FALSE	7	Jurkat lysate		217174	45	45	24.8	0.98	0.95	0.95	0.91	0.96	0.95	1.04	0.94	0.97	1	good	30	7.21	P0388083A	not competed		217174	49	49	24.7	1.02	0.93	0.88	0.97	0.94	0.97	1.12	0.92	1	1	good	30	7.2	P0388093A	not competed		not competed
POLR2B	P30876	n/d	FALSE	7	Jurkat lysate		133895	36	36	33	1.04	1.05	1.02	0.97	1.04	1.04	1.08	0.97	1.01	1	good	30	7.37	P0388083A	not competed		133895	35	36	33	1.01	0.93	0.88	0.96	0.94	0.97	1.11	0.95	1.02	1	good	30	7.27	P0388093A	not competed		not competed
POLR2C	P19387	n/d	FALSE	7	Jurkat lysate		31441	8	8	48.4	1	0.93	0.96	0.91	0.93	0.97	0.98	0.91	1.05	1	good	30	7.06	P0388083A	not competed		31441	5	5	21.8	1	0.94	0.93	0.94	1.02	1.05	1.03	0.98	1.01	1	good	30	6.88	P0388093A	not competed		not competed
POLR2E	P19388	n/d	FALSE	7	Jurkat lysate		24551	4	4	32.4	0.91	1.02	1.08	0.91	1.08	1.06	0.88	1	1.05	1	good	30	7.14	P0388083A	not competed		24551	4	4	23.3	0.89	0.88	0.94	0.92	0.99	1.05	1.01	1.01	1.04	1	good	30	6.65	P0388093A	not competed		not competed
POLR2G	P62487	n/d	FALSE	7	Jurkat lysate		19294	5	5	32	0.87	0.93	0.95	0.96	0.97	1.01	1.01	0.94	0.85	1	good	30	6.91	P0388083A	not competed		19294	5	5	38.4	0.98	0.89	0.98	0.91	0.93	1.06	1.09	1.07	1.05	1	good	30	6.74	P0388093A	not competed		not competed
POLR2H	P52434	n/d	FALSE	7	Jurkat lysate		17143	4	4	50.7	1.07	0.94	1	0.91	0.95	1.11	1.03	1	1.04	1	good	30	6.57	P0388083A	not competed		17143	3	3	21.3	1.07	1.02	0.95	1.09	1.08	0.93	1.13	1.03	0.96	1	good	30	6.49	P0388093A	not competed		not competed
POLR2I	P36954	n/d	FALSE	7	Jurkat lysate																						14523	2	2	19.2	0.96	1.4	1.17	1.62	1.63	1.14	1.2	0.96	1.54	1	good	30	6.18	P0388093A	not competed		not competed
POLR2K	P53803	n/d	FALSE	7	Jurkat lysate		7004	2	2	43.1	0.99	0.91	1.07	0.96	1.09	1.02	0.96	1.04	1.05	1	good	30	7.05	P0388083A	not competed																						not competed
POLR2L	P62875	n/d	FALSE	7	Jurkat lysate																						7645	3	3	38.8	0.98	0.87	0.91	0.9	0.92	0.94	1.01	0.92	1.05	1	good	30	6.36	P0388093A	not competed		not competed
POLR3A	O14802	n/d	FALSE	7	Jurkat lysate		155640	6	6	6	1.16	1.17	1.2	1.11	1.2	1.31	1.09	1.21	1.08	1	good	30	6.31	P0388083A	not competed		155640	4	4	3.5	1.06	1.14	0.97	1.24	1.13	1.11	1.24	0.98	1.16	1	good	30	6.16	P0388093A	not competed		not competed
POLR3B	Q9NW08	n/d	FALSE	7	Jurkat lysate		127784	4	4	3.8	1.1	0.98	1.02	1.06	0.98	1.05	1.03	1.02	1.08	1	good	30	6.28	P0388083A	not competed		121119	3	3	2.8	1.15	1.1	1.29	1.27	1.22	1.16	1.15	0.97	1.15	1	good	30	6.17	P0388093A	not competed		not competed
POLR3C	Q9BUI4	n/d	FALSE	7	Jurkat lysate		60611	3	3	6.7	1	0.97	0.97	1	0.98	1.09	1.03	1.01	0.96	1	good	30	6.49	P0388083A	not competed		60611	2	2	4.7	1.05	1.06	0.94	1.14	1.08	1.02	1.12	1	1.08	1	good	30	6.29	P0388093A	not competed		not competed
POLR3E	Q9NVU0	n/d	FALSE	7	Jurkat lysate																						79897	2	2	3.8	0.93	1.08	0.9	1.09	1.2	0.79	1.16	0.87	1.05	1	good	30	5.75	P0388093A	not competed		not competed
POP1	Q99575	n/d	FALSE	7	Jurkat lysate		114707	7	7	8.4	1.15	1.03	0.98	0.92	1.03	1.01	1.24	0.95	1.06	1	good	30	6.55	P0388083A	not competed		114707	9	9	10.3	1.06	0.98	0.75	0.95	0.87	0.85	1.22	0.84	1.05	1	weak	30	6.46	P0388093A	not competed		not competed
POR	P16435	OXIDOREDUCTASE	FALSE	7	Jurkat lysate		76689	2	2	3.1	1.13	1.38	1.09	1.37	1.11	1.82	1.31	1.13	1.23	1	good	30	6.16	P0388083A	not competed		76689	5	5	10.5	1.06	1.21	1.08	1.27	1.24	1	0.88	1	1.37	1	good	30	6.1	P0388093A	not competed		not competed
PPA1	Q15181	n/d	FALSE	7	Jurkat lysate																						32660	4	4	22.1	1.89	3.28	1.43	2.72	4.47	0.38	0.52	0.44	1.43	1	n.d.		6.56	P0388093A			not competed
PPAN	Q9NQ55	GPCR	FALSE	7	Jurkat lysate		58199	2	2	4.9	0.74	1	1.04	1.04	1.23	1.14	0.98	1.05	1.13	1	weak	30	6.06	P0388083A	not competed		58199	4	4	9.3	1.09	0.96	0.92	1.08	1.07	1.11	1.09	1.06	1	1	good	30	6.41	P0388093A	not competed		not competed
PPAT	Q06203	PROTEASE	FALSE	7	Jurkat lysate		57398	9	9	18	0.96	1.01	0.97	0.88	0.95	1.05	0.92	0.98	0.97	1	good	30	6.72	P0388083A	not competed		57398	9	9	19.1	0.92	0.96	0.94	0.99	0.99	0.96	0.92	0.9	1.1	1	good	30	6.72	P0388093A	not competed		not competed
PPIA	P62937	n/d	FALSE	7	Jurkat lysate		18012	8	10	64.8	2.43	1.27	1.21	3.16	0.78	4.63	1.68	0.66	0.92	1	n.d.		7.91	P0388083A			18012	9	13	75.8	1.8	5.08	2.57	4.54	4.53	1.07	0.72	0.48	2.79	1	n.d.		7.93	P0388093A			not competed
PPIB	P23284	n/d	FALSE	7	Jurkat lysate		23742	5	5	18.5	1.81	1.16	1.28	2.43	0.93	3.72	1.31	0.66	0.89	1	weak	30	6.35	P0388083A	not competed		23742	5	5	18.5	1.58	3.44	1.88	2.97	3.62	0.89	0.64	0.61	2.22	1	n.d.		6.54	P0388093A			not competed
PPIE	Q9UNP9	n/d	FALSE	7	Jurkat lysate		33430	5	5	22.6	1	1.02	1.02	0.96	0.92	1.05	0.86	0.98	1.04	1	good	30	6.55	P0388083A	not competed		33430	7	7	27.9	1.15	0.99	0.98	0.91	0.95	0.93	1.09	1.03	1.07	1	good	30	6.73	P0388093A	not competed		not competed
PPIG	Q13427	n/d	FALSE	7	Jurkat lysate		88616	3	3	3.7	1.36	0.92	0.83	0.72	0.74	0.66	1.24	1.05	1.44	1	weak	30	6.64	P0388083A	not competed																						not competed
PPIH	O43447	n/d	FALSE	7	Jurkat lysate		19208	4	4	21.5	1.1	0.88	0.78	1.17	0.81	1.46	1.04	0.9	0.92	1	good	30	6.75	P0388083A	not competed		19208	2	2	10.2	0.88	1.37	0.89	1.17	1.44	0.95	0.94	0.93	1.26	1	good	30	6.3	P0388093A	not competed		not competed
PPIL1	Q9Y3C6	n/d	FALSE	7	Jurkat lysate		18237	4	5	29.5	1.32	1.22	1.04	1.32	0.93	1.19	1.06	0.81	0.85	1	good	30	6.43	P0388083A	not competed		18237	3	3	22.9	0.9	1.01	0.97	1.1	1.08	1.08	0.84	0.94	0.92	1	good	30	6.31	P0388093A	not competed		not competed
PPM1F	P49593	PHOSPHATASE	FALSE	7	Jurkat lysate																						49830	2	2	4	1.54	1.84	1.29	1.22	1.98	0.94	0.98	1.02	1.58	1	good	30	6.31	P0388093A	not competed		not competed
PPM1G	O15355	PHOSPHATASE	FALSE	7	Jurkat lysate																						59271	8	8	15.6	0.83	0.96	1.01	0.9	0.86	1.05	0.87	0.83	0.87	1	good	30	7.1	P0388093A	not competed		not competed
PPME1	Q9Y570	PROTEASE	FALSE	7	Jurkat lysate		43870	4	4	14	1.04	0.89	0.94	1.02	0.9	1.36	0.92	1.1	1.13	1	good	30	6.32	P0388083A	not competed		43870	3	3	11.1	0.86	1.17	0.95	1.12	1.31	0.76	0.87	0.85	1.35	1	good	30	6.52	P0388093A	not competed		not competed
PPP1CA	P62136	PHOSPHATASE	FALSE	7	Jurkat lysate		37512	2	2	39.7	1.02	0.99	1.01	1.05	1.04	1.15	1.07	0.99	0.9	1	good	30	7.26	P0388083A	not competed		37512	3	3	43	0.74	0.91	0.77	0.84	0.97	0.9	0.96	0.89	1.05	1	weak	30	7.21	P0388093A	not competed		not competed
PPP1CB	P62140	PHOSPHATASE	FALSE	7	Jurkat lysate		37186	4	4	18	0.88	0.91	0.97	0.98	0.94	1.23	0.91	0.98	0.91	1	good	30	7.14	P0388083A	not competed		37186	3	3	13.8	1.03	1.06	0.95	1.13	1.28	1	1.01	0.94	1.14	1	good	30	6.63	P0388093A	not competed		not competed
PPP1CC	P36873	PHOSPHATASE	FALSE	7	Jurkat lysate		38518	4	4	10.8	0.83	0.86	0.86	0.95	0.96	1.16	0.87	1.02	0.98	1	good	30	6.79	P0388083A	not competed																						not competed
PPP1R10	Q96QC0	n/d	FALSE	7	Jurkat lysate																						99057	2	2	3	1.01	0.85	0.93	1.15	1.24	1.17	0.94	0.83	1.02	1	good	30	5.12	P0388093A	not competed		not competed
PPP1R7	Q15435	n/d	FALSE	7	Jurkat lysate		41564	3	3	10.8	0.95	0.88	0.96	1.04	0.97	1.28	1.01	0.97	0.97	1	good	30	6.38	P0388083A	not competed		41564	3	3	8.1	0.89	1.15	0.97	1.2	1.22	0.93	0.95	1.02	1.17	1	good	30		P0388093A	not competed		not competed
PPP1R9B	Q96SB3	n/d	FALSE	7	Jurkat lysate		89191	2	2		1.24	1.05	1.02	1.01	0.95	0.88	1.05	0.95	1.08	1	good	30	7.13	P0388083A	not competed																						not competed
PPP2CA	P67775	PHOSPHATASE	FALSE	7	Jurkat lysate		35594	2	2	58.9	0.94	0.86	0.91	0.95	0.96	1.16	0.81	1.05	1	1	good	30	7.27	P0388083A	not competed		35594	2	2	48.2	0.9	1.1	0.87	1.03	1.23	0.87	0.95	0.86	1.19	1	good	30	6.73	P0388093A	not competed		not competed
PPP2R1A	P30153	n/d	FALSE	7	Jurkat lysate		65308	7	7	20	1.37	1.11	1.05	1.37	0.88	1.79	1.02	1	1.04	1	good	30	7.08	P0388083A	not competed		65308	12	12	29.5	1.35	1.89	1.3	1.74	1.86	0.98	0.96	0.96	1.48	1	good	30	7	P0388093A	not competed		not competed
PPP2R2A	P63151	n/d	FALSE	7	Jurkat lysate		52999	14	14	34.2	0.83	0.85	0.82	0.94	0.92	1.16	0.93	0.96	0.96	1	good	30	7.19	P0388083A	not competed		52999	10	10	22.1	0.89	1.11	0.93	1.07	1.14	0.94	0.98	0.91	1.2	1	good	30	7.09	P0388093A	not competed		not competed
PPP2R5D	Q14738	n/d	FALSE	7	Jurkat lysate																						69991	2	2	4.2	1.26	1.77	1.25	1.89	1.95	1.21	1.43	0.91	1.56	1	good	30	5.99	P0388093A	not competed		not competed
PPP3R1	P63098	n/d	FALSE	7	Jurkat lysate																						19300	2	2	12.9	0.93	1.05	0.87	0.83	1.17	0.93	0.91	0.9	1.14	1	good	30	6.74	P0388093A	not competed		not competed
PPP4C	P60510	PHOSPHATASE	FALSE	7	Jurkat lysate		35080	9	9	43	1.04	1.09	1.14	1.02	1.13	1.06	0.85	1.08	1	1	good	30	7.71	P0388083A	not competed		35080	10	10	49.5	0.99	0.94	1.14	0.95	1.08	1.08	0.83	1.13	1.08	1	good	30	7.73	P0388093A	not competed		not competed
PPP4R2	Q9NY27	n/d	FALSE	7	Jurkat lysate		46898	11	11	30	1.23	1.12	1.27	1.1	1.2	1.1	0.95	1.19	1.14	1	good	30	7.28	P0388083A	not competed		46898	10	10	30.2	1.12	1.07	1.15	1.04	1.15	1.1	0.82	1.09	1.14	1	good	30	7.33	P0388093A	not competed		not competed
PPP4R3A	Q6IN85	n/d	FALSE	7	Jurkat lysate		95367	9	9	14.4	0.88	1	1.14	0.92	1.12	1	0.75	1.15	1.17	1	weak	30	7.12	P0388083A	not competed		95367	11	11	19.6	0.98	0.85	1.06	0.86	0.98	1.06	0.8	1.17	1.06	1	good	30	6.97	P0388093A	not competed		not competed
PPP5C	P53041	PHOSPHATASE	FALSE	7	Jurkat lysate																						56878	6	6	12	0.83	1.35	0.75	1.15	1.26	0.77	1.01	0.79	1.3	1	good	30	6.33	P0388093A	not competed		not competed
PPP6C	O00743	PHOSPHATASE	FALSE	7	Jurkat lysate		35144	9	9	31.5	0.97	1.04	1.04	1.06	1.05	1.14	0.98	1.08	1.05	1	good	30	7.2	P0388083A	not competed		38946	6	6	21.3	1.09	1.13	1.11	1.05	1.11	1.06	0.95	1.04	1.15	1	good	30	6.91	P0388093A	not competed		not competed
PPP6R1	Q9UPN7	n/d	FALSE	7	Jurkat lysate																						96723	2	2	1.9	1.17	1.63	0.86	1.16	1.33	1	1	1.12	1.15	1	good	30	6.65	P0388093A	not competed		not competed
PPT1	P50897	n/d	FALSE	7	Jurkat lysate		34193	2	2	10.1	1.12	0.95	0.84	1.37	0.89	1.42	0.85	0.89	0.92	1	good	30	6.85	P0388083A	not competed		34193	4	4	16.3	1.16	1.57	1.27	1.6	1.6	1.09	1.01	1	1.58	1	good	30	6.66	P0388093A	not competed		not competed
PPTC7	Q8NI37	PHOSPHATASE	FALSE	7	Jurkat lysate		32645	3	3	16.4	0.65	0.74	0.77	0.72	0.79	0.82	0.89	0.98	0.95	1	weak	30	6.33	P0388083A	not competed		32645	3	3	12.2	0.81	0.8	0.99	0.81	0.93	0.95	1.16	1.02	1.09	1	good	30	5.85	P0388093A	not competed		not competed
PRDX1	Q06830	OXIDOREDUCTASE	FALSE	7	Jurkat lysate		22110	9	11	61.3	1.68	1.04	0.94	1.48	0.81	1.92	1.46	0.97	0.9	1	good	30	7.84	P0388083A	not competed																						not competed
PRDX2	P32119	OXIDOREDUCTASE	FALSE	7	Jurkat lysate		21892	6	6	36.9	1.05	0.9	0.89	1.05	0.91	1.36	1.25	1	0.85	1	good	30	7.07	P0388083A	not competed		21892	7	7	59.1	0.89	1.34	0.93	1.3	1.73	0.76	1.03	0.75	1.25	1	good	30	7.12	P0388093A	not competed		not competed
PRDX3	P30048	OXIDOREDUCTASE	FALSE	7	Jurkat lysate		27692	7	7	38.3	1.01	0.96	0.82	0.87	0.88	0.92	1.05	0.95	0.97	1	good	30	7.55	P0388083A	not competed		27692	8	9	41	0.82	0.89	0.77	0.89	0.94	0.84	0.99	0.82	1.02	1	good	30	7.78	P0388093A	not competed		not competed
PRDX4	Q13162	OXIDOREDUCTASE	FALSE	7	Jurkat lysate		30540	5	5	38.4	0.96	0.97	1.06	0.95	0.95	0.96	1	1	0.99	1	good	30	6.98	P0388083A	not competed		30540	5	5	24	0.94	0.91	1	0.96	0.84	0.89	1.01	0.92	1.11	1	good	30	6.66	P0388093A	not competed		not competed
PRDX5	P30044	OXIDOREDUCTASE	FALSE	7	Jurkat lysate		22086	2	2	10.3	2.15	1.21	0.97	2.37	0.58	3.48	1.39	0.46	0.68	1	n.d.		6.79	P0388083A			22086	2	2	10.3	1.48	4.56	1.99	3.45	4.03	0.83	0.44	0.6	2.29	1	n.d.		6.77	P0388093A			not competed
PRDX6	P30041	OXIDOREDUCTASE	FALSE	7	Jurkat lysate		25035	4	4	15.6	2.28	1.45	1.3	2.57	1	4.46	1.55	0.81	1.02	1	n.d.		6.3	P0388083A			25035	4	4	20.1	2.44	5.27	2.55	4.5	5.78	0.93	0.64	0.49	3.25	1	n.d.		6.46	P0388093A			not competed
PREP	P48147	PROTEASE	FALSE	7	Jurkat lysate		80699	3	3	4.6	1.45	1.16	0.99	1.64	0.99	2.3	1.26	0.89	0.83	1	good	30	6.16	P0388083A	not competed		80699	4	4	6.2	1.51	2.52	1.36	2.35	2.5	0.96	1.04	0.85	1.81	1	n.d.		6.14	P0388093A			not competed
PRIM2	P49643	n/d	FALSE	7	Jurkat lysate		58805	2	2	3.3	1.09	1.01	1.01	1.44	0.88	1.77	0.71	1.2	1.47	1	weak	30		P0388083A	not competed																						not competed
PRKAA1	Q13131	KINASE	TRUE	7	Jurkat lysate	3.61	65522	39	77	64.4	0.73	0.91	0.95	0.95	1.04	0.99	0.96	1.01	0.89	1	weak	30	8.92	P0388083A	not competed		65522	38	72	63.3	0.7	0.78	0.88	0.87	0.99	1.11	0.84	1.12	0.85	1	weak	30	8.83	P0388093A	not competed		not competed
PRKAB1	Q9Y478	n/d	FALSE	7	Jurkat lysate		30382	14	26	84.1	0.82	0.98	1.02	0.97	1.04	0.99	0.92	1	0.96	1	good	30	8.76	P0388083A	not competed		30382	16	26	75.9	0.89	0.84	1.01	0.92	0.95	1.13	0.96	1.11	0.96	1	good	30	8.6	P0388093A	not competed		not competed
PRKAB2	O43741	n/d	FALSE	7	Jurkat lysate		30302	8	8	39.3	0.87	1.05	1.04	0.94	1.04	0.93	0.95	0.98	0.99	1	good	30	7.67	P0388083A	not competed		30302	8	10	40.1	0.91	0.79	0.97	0.89	0.87	1.03	0.94	1.04	0.97	1	good	30	7.45	P0388093A	not competed		not competed
PRKACA	P17612	KINASE	TRUE	7	Jurkat lysate	1.1	40589	7	8	45.3	0.99	1.01	1.02	0.93	0.97	0.95	0.81	1.05	1.03	1	good	30	7.31	P0388083A	not competed		40589	5	6	28.8	1	0.92	0.97	1.02	1.06	1.07	1.01	1.11	1.1	1	good	30	7.23	P0388093A	not competed		not competed
PRKACB	P22694	KINASE	TRUE	7	Jurkat lysate	1.09	46235	3	3	12.3	0.97	0.95	1.08	1.02	1.16	1.19	0.87	1.08	1.08	1	good	30	6.77	P0388083A	not competed		40622	5	5	15.4	0.93	0.94	1.04	0.95	1.14	1.05	0.78	1.1	1.15	1	good	30	6.46	P0388093A	not competed		not competed
PRKAG1	P54619	n/d	FALSE	7	Jurkat lysate		37579	23	47	71	0.96	1.07	1.04	1.06	1.08	0.99	1.08	1.02	0.97	1	good	30	8.89	P0388083A	not competed		37579	21	41	70.7	0.95	0.93	1.05	1.08	0.91	1.11	0.98	1.14	0.89	1	good	30	8.7	P0388093A	not competed		not competed
PRKAG2	Q9UGJ0	n/d	FALSE	7	Jurkat lysate		63065	9	9	20	0.88	1.02	1.02	0.98	1.06	1.04	0.99	0.99	0.96	1	good	30	7.46	P0388083A	not competed		63065	14	14	26.9	0.95	0.9	1.05	1.02	1.01	1.15	0.97	1.07	0.97	1	good	30	7.22	P0388093A	not competed		not competed
PRKAR1A	P10644	n/d	FALSE	7	Jurkat lysate		42981	5	5	19.4	0.98	1.13	1.08	1.01	1.22	1.14	0.89	1.11	1.06	1	good	30	7.43	P0388083A	not competed		42981	5	5	19.7	0.91	1.02	1.06	0.94	1.07	1.01	0.84	1.12	1.11	1	good	30	7.33	P0388093A	not competed		not competed
PRKCA	P17252	KINASE	TRUE	7	Jurkat lysate	1.79																					76749	19	21	43	0.65	0.73	0.84	0.78	0.97	1.02	0.88	1.13	1.1	1	weak	30	7.82	P0388093A	not competed		not competed
PRKCB	P05771	KINASE	TRUE	7	Jurkat lysate	2.12	77011	14	17	17	0.71	0.82	0.85	0.8	1	0.95	0.87	1.06	0.99	1	weak	30	8.33	P0388083A	not competed		77011	15	19	20.6	0.68	0.7	0.88	0.8	0.96	1.03	0.91	1.17	1.06	1	weak	30	8.06	P0388093A	not competed		not competed
PRKCD	Q05655	KINASE	TRUE	7	Jurkat lysate	1.24	77504	11	11	17.8	0.61	0.72	0.77	0.69	0.92	0.83	0.78	1.05	1	1	weak	30	7.02	P0388083A	not competed		77504	9	9	14.3	0.67	0.67	0.89	0.77	0.95	1.02	0.9	1.27	1.17	1	weak	30	6.92	P0388093A	not competed		not competed
PRKCH	P24723	KINASE	TRUE	7	Jurkat lysate	1.29	77828	8	8	18.9	1.05	1.05	0.91	1.06	0.94	1.15	0.98	0.96	1	1	good	30	6.69	P0388083A	not competed		77828	8	8	13.9	1.25	1.1	1.17	1.06	1.18	0.99	0.92	1.14	1.28	1	good	30	7.1	P0388093A	not competed		not competed
PRKCQ	Q04759	KINASE	TRUE	7	Jurkat lysate	1.39	81864	31	43	44.2	0.75	0.88	0.93	0.81	1.02	0.91	0.86	1.1	1.07	1	good	30	8.43	P0388083A	not competed		81864	28	40	37.5	0.78	0.71	0.93	0.85	0.89	1.04	0.96	1.22	1.05	1	weak	30	8.39	P0388093A	not competed		not competed
PRKCSH	P14314	n/d	FALSE	7	Jurkat lysate		59177	9	10	18.2	0.94	0.95	1.03	0.9	0.97	0.91	0.9	1.05	0.97	1	good	30	7.62	P0388083A	not competed		59425	14	15	25.8	0.95	0.87	0.96	0.91	0.88	0.96	0.95	1.03	1.01	1	good	30	7.5	P0388093A	not competed		not competed
PRKD2	Q9BZL6	KINASE	TRUE	7	Jurkat lysate	2.05	97742	15	21	30.5	0.75	0.82	0.83	0.84	0.98	0.93	0.93	0.93	0.92	1	weak	30	8.59	P0388083A	not competed		97742	16	28	31.3	0.75	0.74	0.84	0.84	0.91	1.06	0.9	1.08	0.95	1	weak	30	8.41	P0388093A	not competed		not competed
PRKD3	O94806	KINASE	TRUE	7	Jurkat lysate	2.13	100470	8	8	13.4	0.66	0.83	0.84	0.83	0.95	0.92	0.93	0.97	0.95	1	weak	30	7.57	P0388083A	not competed		100470	10	11	17.8	0.76	0.69	0.88	0.79	0.88	1	0.85	1.05	0.98	1	weak	30	7.52	P0388093A	not competed		not competed
PRKDC	P78527	KINASE	TRUE	7	Jurkat lysate		469083	97	97	24.8	1.06	1.12	1.11	1.16	1.11	1.36	0.96	1.09	1.06	1	good	30	7.76	P0388083A	not competed		469083	96	96	24.5	1.15	1.33	1.19	1.23	1.35	1.11	0.89	1.13	1.23	1	good	30	7.45	P0388093A	not competed		not competed
PRKG2	Q13237	KINASE	TRUE	7	Jurkat lysate	1.43	87431	2	2	2.9	1.15	1.24	1.09	1.31	1.62	1.91	1.29	1.17	1.6	1	good	30	6.1	P0388083A	not competed		87431	2	2	1	0.8	1.32	0.99	1.39	1.46	0.73	0.78	0.7	0.95	1	weak	30	6.31	P0388093A	not competed		not competed
PRKRA	O75569	n/d	FALSE	7	Jurkat lysate		34404	3	3	11.8	0.95	0.99	0.93	1.19	1.01	1.39	1.08	0.91	0.99	1	good	30	6.47	P0388083A	not competed		34404	3	3	8.9	0.82	0.9	0.81	0.91	1.04	0.85	1.08	0.91	1.02	1	good	30	6.26	P0388093A	not competed		not competed
PRKX	P51817	KINASE	TRUE	7	Jurkat lysate	1.54	40895	9	10	24.9	0.83	0.82	1	0.83	0.96	0.86	0.9	1.05	1.07	1	good	30	7.55	P0388083A	not competed		40895	9	9	26.8	0.82	0.79	0.92	0.82	0.86	1.01	0.9	1.1	1.02	1	good	30	7.11	P0388093A	not competed		not competed
PRMT1	Q99873	n/d	FALSE	7	Jurkat lysate		41515	13	13	41.5	0.96	0.96	0.92	1.05	0.94	1.23	1.02	0.99	0.95	1	good	30	7.37	P0388083A	not competed		41515	12	12	39.4	0.95	1.16	0.94	1.17	1.18	0.92	1.08	0.87	1.22	1	good	30	7.3	P0388093A	not competed		not competed
PRMT5	O14744	n/d	FALSE	7	Jurkat lysate		72683	18	19	29.5	0.9	0.93	0.86	0.91	0.96	1.06	0.9	0.98	0.99	1	good	30	7.36	P0388083A	not competed		72683	12	12	25	0.93	0.97	0.98	1.03	1.07	1	1.06	1.04	1.18	1	good	30	7.27	P0388093A	not competed		not competed
PRPF19	Q9UMS4	n/d	FALSE	7	Jurkat lysate		55180	15	16	47.6	1.24	1.14	1.07	1.09	1.03	1.13	1.06	1.1	0.97	1	good	30	7.68	P0388083A	not competed		55180	15	18	46	1.09	1.12	0.99	1.04	1.03	0.97	1.1	0.99	1.01	1	good	30	7.65	P0388093A	not competed		not competed
PRPF3	O43395	n/d	FALSE	7	Jurkat lysate		77528	3	3	4.8	1.01	0.99	0.99	0.91	1.03	1.01	0.98	1.03	1.03	1	good	30	6.39	P0388083A	not competed		77528	5	5	7.2	1.05	0.92	0.9	0.99	1.03	1.08	1.08	1.06	1.11	1	good	30	6.22	P0388093A	not competed		not competed
PRPF31	Q8WWY3	n/d	FALSE	7	Jurkat lysate		55455	2	2	4	1.23	1.02	1.19	0.97	1.13	1.32	1.05	1.03	1.08	1	good	30	6.73	P0388083A	not competed		55455	2	2	3	1.05	1.16	0.99	1.09	1.01	0.84	1.05	0.9	1.02	1	good	30	6.5	P0388093A	not competed		not competed
PRPF38A	Q8NAV1	n/d	FALSE	7	Jurkat lysate		37476	5	5	18.9	1.75	1.14	1.08	1	0.9	0.82	1.14	1.07	1.1	1	good	30	6.62	P0388083A	not competed																						not competed
PRPF4	O43172	n/d	FALSE	7	Jurkat lysate		58449	12	12	35.8	0.96	1.05	1.02	1.03	1.07	1.08	0.98	1.06	0.95	1	good	30	7.31	P0388083A	not competed		58449	14	14	37.5	0.99	0.97	1	1	1.02	1.02	1.02	1.06	1.05	1	good	30	7.21	P0388093A	not competed		not competed
PRPF40A	O75400	n/d	FALSE	7	Jurkat lysate		108804	6	6	8.5	0.91	0.8	0.75	0.72	0.78	0.73	1.12	1.04	1.19	1	weak	30	6.79	P0388083A	not competed																						not competed
PRPF6	O94906	n/d	FALSE	7	Jurkat lysate		106924	20	20	22.2	1.09	0.99	1.05	1.12	0.99	1.23	1	1.02	1.05	1	good	30	7.13	P0388083A	not competed		106924	22	22	22.7	1.13	1.12	1.01	1.09	1.16	1.03	0.98	1.01	1.09	1	good	30	7.08	P0388093A	not competed		not competed
PRPF8	Q6P2Q9	n/d	FALSE	7	Jurkat lysate		273597	64	68	29.3	1.2	1.16	1.15	1.12	1.06	1.06	1.08	1.04	1.07	1	good	30	7.98	P0388083A	not competed		273597	78	81	34.4	1.16	1.04	1.02	1.08	0.98	0.99	1.1	1.07	1.03	1	good	30	7.74	P0388093A	not competed		not competed
PSAP	P07602	n/d	FALSE	7	Jurkat lysate		58483	2	2	3.6	0.68	0.9	0.75	0.62	0.69	0.68	1.09	0.62	0.62	1	weak	30	6.33	P0388083A	not competed																						not competed
PSAT1	Q9Y617	n/d	FALSE	7	Jurkat lysate		40422	4	4	10.8	2.2	1.41	1.13	2.39	0.79	3.56	1.4	0.69	0.88	1	n.d.		6.55	P0388083A			40422	10	10	27.6	1.81	3.39	1.59	2.91	3.18	0.93	1	0.55	2.08	1	n.d.		6.64	P0388093A			not competed
PSMA1	P25786	PROTEASE	FALSE	7	Jurkat lysate		30239	11	12	49	0.97	1.02	0.93	0.9	1.09	1.08	0.8	1.12	1.03	1	good	30	7.68	P0388083A	not competed		30239	19	21	65.4	0.94	0.92	0.94	0.95	1.01	0.97	0.88	0.99	1.14	1	good	30	7.42	P0388093A	not competed		not competed
PSMA2	P25787	PROTEASE	FALSE	7	Jurkat lysate		25898	8	9	27.8	1.02	1.06	1	0.94	0.98	1.03	0.85	1.06	0.99	1	good	30	7.96	P0388083A	not competed		25898	7	9	27.8	0.99	1.02	0.93	0.98	0.97	0.93	0.92	0.95	1.1	1	good	30	7.66	P0388093A	not competed		not competed
PSMA3	P25788	PROTEASE	FALSE	7	Jurkat lysate		28433	12	13	45.5	1.03	1.06	1.02	0.93	1.05	1.06	0.95	1.11	1.07	1	good	30	7.69	P0388083A	not competed		28433	11	11	40	0.98	0.98	0.96	0.98	1.02	0.97	0.92	1.02	1.12	1	good	30	7.38	P0388093A	not competed		not competed
PSMA4	P25789	PROTEASE	FALSE	7	Jurkat lysate		29483	9	9	37.2	0.97	1.04	1.05	0.94	1.02	1.08	0.9	1.1	1.01	1	good	30	7.83	P0388083A	not competed		29483	11	12	43.7	1.04	1.09	1.02	1.01	1.03	0.97	0.97	1.09	1.07	1	good	30	7.6	P0388093A	not competed		not competed
PSMA5	P28066	PROTEASE	FALSE	7	Jurkat lysate		26411	10	14	56	1.04	1.02	1.07	0.92	0.99	1.03	1.01	1.06	0.98	1	good	30	7.94	P0388083A	not competed		26411	10	16	61.4	1.03	0.97	0.95	0.93	0.96	0.88	0.93	0.96	1.08	1	good	30	7.87	P0388093A	not competed		not competed
PSMA6	P60900	PROTEASE	FALSE	7	Jurkat lysate		27399	13	16	57.3	0.95	1	1.04	0.95	1	1.03	0.91	1.09	1	1	good	30	7.98	P0388083A	not competed		27399	14	15	63.4	1.04	1.01	1.03	1.02	1	0.92	0.93	1.03	1.09	1	good	30	7.87	P0388093A	not competed		not competed
PSMA7	O14818	PROTEASE	FALSE	7	Jurkat lysate		27887	12	14	56	1.01	1.03	1.06	0.92	1	1.06	1.01	1.1	1.04	1	good	30	7.92	P0388083A	not competed		27887	15	17	60.9	0.99	0.96	0.96	0.91	0.91	0.89	0.98	1.01	1.07	1	good	30	7.54	P0388093A	not competed		not competed
PSMB1	P20618	PROTEASE	FALSE	7	Jurkat lysate		26489	9	9	32.4	0.99	1.01	1.04	0.97	0.99	1.1	0.91	1.12	1.02	1	good	30	7.81	P0388083A	not competed		26489	10	10	40.2	1.04	1.05	1.04	1.06	1.07	0.97	0.97	1.03	1.19	1	good	30	7.45	P0388093A	not competed		not competed
PSMB10	P40306	PROTEASE	FALSE	7	Jurkat lysate		28936	7	7	28.2	0.96	1	1.02	0.92	1	1.06	0.88	1.08	0.99	1	good	30	6.78	P0388083A	not competed		28936	7	7	26.7	1	0.98	1	0.94	1.07	1.07	0.88	1.06	1.08	1	good	30	6.57	P0388093A	not competed		not competed
PSMB2	P49721	PROTEASE	FALSE	7	Jurkat lysate		22836	4	5	22.9	1.06	1.06	1.07	0.97	1.01	1.03	0.93	0.99	0.92	1	good	30	7.5	P0388083A	not competed		22836	4	6	29.9	0.93	0.95	0.85	0.95	0.9	0.87	0.89	0.86	0.94	1	good	30	7.41	P0388093A	not competed		not competed
PSMB3	P49720	PROTEASE	FALSE	7	Jurkat lysate		22949	5	5	21.5	0.87	0.95	0.99	0.87	0.97	1.02	0.79	1.01	0.93	1	good	30	7.34	P0388083A	not competed		22949	8	8	36.6	1.04	1.02	0.99	0.94	0.99	0.93	0.82	1.07	1.07	1	good	30	7.42	P0388093A	not competed		not competed
PSMB4	P28070	PROTEASE	FALSE	7	Jurkat lysate		29204	6	6	37.5	1.05	1.07	1.09	1	1.01	1.08	0.92	1	0.97	1	good	30	7.65	P0388083A	not competed		29204	6	6	35.6	1.08	1.05	1.04	1.06	1.04	0.94	1.04	1.05	1.06	1	good	30	7.49	P0388093A	not competed		not competed
PSMB5	P28074	PROTEASE	FALSE	7	Jurkat lysate		28480	7	7	32.7	1.06	1.08	1.14	1.04	1.04	1.11	0.95	1.09	1.01	1	good	30	7.72	P0388083A	not competed		28480	7	7	33.8	1.03	1.03	0.98	1.04	1.03	0.95	0.96	1.02	1.14	1	good	30	7.42	P0388093A	not competed		not competed
PSMB6	P28072	PROTEASE	FALSE	7	Jurkat lysate		25357	5	5	22.6	1.11	1.1	1.02	1.03	1.01	1.07	0.99	1.03	0.98	1	good	30	7.54	P0388083A	not competed		25357	3	3	30.1	1.01	1.07	0.95	0.88	0.96	0.91	0.92	0.94	1.15	1	good	30	7.09	P0388093A	not competed		not competed
PSMB7	Q99436	PROTEASE	FALSE	7	Jurkat lysate		29965	9	11	37.9	1.02	1.07	1.14	1.02	1.06	1.08	0.99	1.13	1.01	1	good	30	7.73	P0388083A	not competed		29965	7	8	22.7	0.99	1	0.99	1.02	1.02	0.93	0.97	1.02	1.12	1	good	30	7.63	P0388093A	not competed		not competed
PSMB8	P28062	PROTEASE	FALSE	7	Jurkat lysate		30354	8	9	33	0.94	1.03	1	0.95	1.02	1.03	0.99	0.97	0.96	1	good	30	7.41	P0388083A	not competed		30354	7	7	30.4	1.02	1	0.91	0.98	0.93	0.83	0.89	0.9	1.07	1	good	30	7.36	P0388093A	not competed		not competed
PSMB9	P28065	PROTEASE	FALSE	7	Jurkat lysate		23264	7	7	42.9	1.01	1.05	1.01	0.89	0.97	0.99	1.22	1.06	1.03	1	good	30	7.5	P0388083A	not competed		23264	6	6	42.9	0.99	1	0.9	0.94	0.87	0.9	0.85	1.08	1.09	1	good	30	7.32	P0388093A	not competed		not competed
PSMC1	P62191	n/d	FALSE	7	Jurkat lysate		49184	10	10	28.4	1.03	0.99	0.99	1	0.96	1.27	0.9	1.08	1.02	1	good	30	7.06	P0388083A	not competed		49184	11	11	27.3	1.01	1.2	0.95	1.15	1.23	0.96	0.95	1.02	1.25	1	good	30	6.97	P0388093A	not competed		not competed
PSMC2	P35998	n/d	FALSE	7	Jurkat lysate		48633	15	15	40.4	1.07	1.03	1.02	1.05	1	1.2	0.93	1.05	1.03	1	good	30	7.04	P0388083A	not competed		48633	18	18	51.7	0.99	1.18	1.03	1.12	1.21	1.01	0.91	1.01	1.18	1	good	30	7.04	P0388093A	not competed		not competed
PSMC3	P17980	n/d	FALSE	7	Jurkat lysate		49203	14	14	44.4	1.03	1.01	1	0.99	1.01	1.23	0.92	1.07	1.05	1	good	30	7.32	P0388083A	not competed		49203	12	12	32.1	0.98	1.13	0.96	1.09	1.13	0.96	0.91	0.95	1.18	1	good	30	7.16	P0388093A	not competed		not competed
PSMC4	P43686	n/d	FALSE	7	Jurkat lysate		47366	9	9	17.7	1.04	1.05	1.04	1.03	1	1.2	0.9	1.05	1.04	1	good	30	7.06	P0388083A	not competed		47366	12	12	27.5	1.05	1.16	1.03	1.07	1.18	1	0.95	1.03	1.19	1	good	30	7.03	P0388093A	not competed		not competed
PSMC5	P62195	n/d	FALSE	7	Jurkat lysate		45626	13	13	40.9	1.09	1.13	1.07	1.12	1.01	1.26	0.86	1.15	1.01	1	good	30	7.3	P0388083A	not competed		45626	11	11	32.3	1.06	1.15	1.06	1.09	1.25	1.05	0.93	1	1.19	1	good	30	7.16	P0388093A	not competed		not competed
PSMC6	P62333	n/d	FALSE	7	Jurkat lysate		44172	14	14	39.1	1.06	1.09	1.02	1.04	1.03	1.18	0.9	1.06	1	1	good	30	7.2	P0388083A	not competed		44172	14	14	40.9	1.07	1.21	1.07	1.15	1.19	1.04	0.97	1.03	1.16	1	good	30	6.99	P0388093A	not competed		not competed
PSMD1	Q99460	n/d	FALSE	7	Jurkat lysate		105835	20	20	23	1.26	1.15	1.21	1.15	1.04	1.32	0.91	1.08	1.16	1	good	30	6.95	P0388083A	not competed		105835	20	20	22.5	1.28	1.37	1.11	1.29	1.33	0.96	1.06	0.99	1.32	1	good	30	6.94	P0388093A	not competed		not competed
PSMD10	O75832	n/d	FALSE	7	Jurkat lysate		24428	2	2	17.7	1.07	1.04	0.8	1.66	0.99	1.33	0.93	0.98	0.93	1	good	30	6.76	P0388083A	not competed		24428	2	2	20.4	0.91	1.26	1.03	1.76	1.37	0.92	1.18	0.94	1.4	1	good	30	6.42	P0388093A	not competed		not competed
PSMD11	O00231	n/d	FALSE	7	Jurkat lysate		47463	15	15	39.6	1.25	1.22	1.1	1.23	1.01	1.45	1.02	1.09	1.05	1	good	30	7.06	P0388083A	not competed		47534	14	14	33.2	1.13	1.41	1.12	1.29	1.38	1.02	0.98	0.97	1.25	1	good	30	7.16	P0388093A	not competed		not competed
PSMD12	O00232	n/d	FALSE	7	Jurkat lysate		52904	9	9	23.2	1.36	1.19	1.13	1.29	1.02	1.53	1	1.09	1.07	1	good	30	6.91	P0388083A	not competed		52904	12	12	26.3	1.15	1.39	1.11	1.28	1.41	1	0.97	1	1.29	1	good	30	6.99	P0388093A	not competed		not competed
PSMD13	Q9UNM6	n/d	FALSE	7	Jurkat lysate		42945	15	15	44.7	1.12	1.11	1.07	1.12	1.05	1.23	0.93	1.04	1.01	1	good	30	7.35	P0388083A	not competed		42945	19	19	53.2	1.12	1.32	1.15	1.23	1.27	0.99	0.99	0.99	1.2	1	good	30	7.17	P0388093A	not competed		not competed
PSMD14	O00487	PROTEASE	FALSE	7	Jurkat lysate		34577	8	8	30.6	1.08	1.08	0.99	1	0.99	1.12	0.94	1.03	0.98	1	good	30	7.36	P0388083A	not competed		34577	8	8	19	1.1	1.22	1.01	1.11	1.13	0.93	1.02	0.93	1.13	1	good	30	6.94	P0388093A	not competed		not competed
PSMD2	Q13200	n/d	FALSE	7	Jurkat lysate		100199	11	11	16.3	1.07	1.04	0.97	1.17	0.89	1.29	1.04	1.09	1.13	1	good	30	6.75	P0388083A	not competed		100199	20	20	26.9	1.24	1.37	1.12	1.32	1.3	0.95	1.03	1.04	1.32	1	good	30	6.9	P0388093A	not competed		not competed
PSMD3	O43242	n/d	FALSE	7	Jurkat lysate		60977	6	6	15	1.31	1.1	1.19	1.18	1.01	1.47	1.02	1.03	1.23	1	good	30	6.72	P0388083A	not competed		60977	10	10	24.9	1.24	1.38	1.07	1.34	1.36	0.94	1.07	0.91	1.31	1	good	30	6.73	P0388093A	not competed		not competed
PSMD4	P55036	n/d	FALSE	7	Jurkat lysate		40736	4	4	11.1	0.99	1.09	1.02	0.99	1.04	1.11	0.98	1.01	0.93	1	good	30	6.88	P0388083A	not competed		40736	5	5	15.1	0.95	1.01	1	1.02	1.05	0.96	0.99	0.91	1.06	1	good	30	6.96	P0388093A	not competed		not competed
PSMD5	Q16401	n/d	FALSE	7	Jurkat lysate		56195	8	8	22.6	1.06	1.01	1.01	1.15	0.98	1.36	0.86	0.98	1	1	good	30	6.63	P0388083A	not competed		56195	12	12	32.5	0.91	1.11	1	1.04	1.19	0.85	0.93	0.88	1.15	1	good	30	6.6	P0388093A	not competed		not competed
PSMD6	Q15008	n/d	FALSE	7	Jurkat lysate		45531	9	9	26.2	1.24	1.06	1	1.1	0.95	1.33	1	1.01	1.17	1	good	30	7.15	P0388083A	not competed		45531	10	10	29	1.36	1.54	1.11	1.53	1.42	1.04	1.17	1.06	1.41	1	good	30	6.82	P0388093A	not competed		not competed
PSMD7	P51665	PROTEASE	FALSE	7	Jurkat lysate		37025	5	5	19.1	1.01	1.13	0.91	1.05	1.02	1.3	1.03	1.1	1.08	1	good	30	7.05	P0388083A	not competed		37025	5	5	25	0.87	1.28	0.93	1.15	1.19	0.9	1.05	0.85	1.24	1	good	30	7.13	P0388093A	not competed		not competed
PSMD8	P48556	n/d	FALSE	7	Jurkat lysate		39611	7	7	18.9	1.1	1.06	0.98	1.11	0.97	1.33	0.9	1	1.02	1	good	30	6.82	P0388083A	not competed		39611	4	4	12.3	1.11	1.51	1.15	1.27	1.45	1.04	0.9	0.93	1.35	1	good	30	6.65	P0388093A	not competed		not competed
PSMD9	O00233	n/d	FALSE	7	Jurkat lysate																						24682	2	2	8.5	0.67	0.95	0.71	1.8	1.01	1.45	1.31	0.95	1.43	1	weak	30	6.44	P0388093A	not competed		not competed
PSME1	Q06323	n/d	FALSE	7	Jurkat lysate		28723	11	11	42.6	0.84	0.97	0.89	0.9	0.98	0.97	0.89	1.01	0.9	1	good	30	7.56	P0388083A	not competed		28723	13	14	54.6	0.86	0.95	0.98	0.95	1.06	1.06	0.98	0.96	1.07	1	good	30	7.5	P0388093A	not competed		not competed
PSME2	Q9UL46	n/d	FALSE	7	Jurkat lysate		27401	8	8	36.8	1.04	1.09	0.99	1.05	1	1.26	0.94	0.96	0.88	1	good	30	7.54	P0388083A	not competed		27401	5	5	24.3	1.14	1.51	1.19	1.46	1.53	1.23	1.07	1.01	1.26	1	good	30	6.96	P0388093A	not competed		not competed
PSME3	P61289	n/d	FALSE	7	Jurkat lysate		30889	5	5	22.4	1.03	1.16	0.99	1.08	1.04	1.31	1.01	1.07	0.95	1	good	30	6.83	P0388083A	not competed		30889	5	5	24.4	1.11	1.3	1.04	1.3	1.39	1	1.12	0.93	1.25	1	good	30	6.54	P0388093A	not competed		not competed
PSMG1	O95456	n/d	FALSE	7	Jurkat lysate		32854	4	4	9.4	1.07	1	0.87	1.02	0.91	1.19	0.92	1.14	0.99	1	good	30	6.34	P0388083A	not competed		32854	4	4	11.5	0.96	1.08	0.86	1.03	1.08	0.93	0.88	0.92	1.07	1	good	30	6.25	P0388093A	not competed		not competed
PSMG2	Q969U7	n/d	FALSE	7	Jurkat lysate																						29396	5	5	18.6	0.92	1.02	1	0.96	1.07	0.83	0.92	0.92	1.11	1	good	30	6.53	P0388093A	not competed		not competed
PSPC1	Q8WXF1	n/d	FALSE	7	Jurkat lysate		58743	4	4	11.5	0.83	0.84	0.8	0.9	0.93	1.22	0.99	1.06	0.95	1	good	30	6.35	P0388083A	not competed		58743	3	3	5	0.67	0.92	0.78	0.89	1.09	1	0.91	0.95	1.04	1	weak	30	6.28	P0388093A	not competed		not competed
PTBP1	P26599	n/d	FALSE	7	Jurkat lysate		59632	5	5	18.6	1.92	1.22	1.11	2.3	0.92	3.55	1.33	0.91	0.96	1	good	30	6.79	P0388083A	not competed		59632	8	8	29.2	1.63	3.57	1.81	3.05	3.47	0.93	0.78	0.58	2.15	1	n.d.		7.17	P0388093A			not competed
PTCD3	Q96EY7	n/d	FALSE	7	Jurkat lysate		78549	27	32	40.1	1.15	1.05	0.97	0.89	0.91	0.86	1.06	0.88	0.93	1	good	30	8.01	P0388083A	not competed		78549	27	34	39.8	1.06	0.84	0.85	0.89	0.79	0.91	1.15	0.87	0.87	1	good	30	7.85	P0388093A	not competed		not competed
PTDSS1	P48651	n/d	FALSE	7	Jurkat lysate		55527	3	3	9.3	0.99	1.03	1.02	1.07	1.07	1.28	0.97	1	1.02	1	good	30	6.56	P0388083A	not competed																						not competed
PTGES3	Q15185	n/d	FALSE	7	Jurkat lysate		18697	6	7	36.9	1.03	1.14	1.1	1.05	1.04	1.12	1.09	1.08	0.99	1	good	30	7.76	P0388083A	not competed		18697	6	8	36.9	1.09	1.17	1.13	1.11	1.11	1.14	1.15	1.12	1.16	1	good	30	7.68	P0388093A	not competed		not competed
PTK2	Q05397	KINASE	TRUE	7	Jurkat lysate	4.36	120898	31	35	31.6	0.94	1.06	1.05	0.98	1.1	0.96	1.08	1.02	1	1	good	30	8.06	P0388083A	not competed		120898	34	41	34.6	0.92	0.86	0.98	0.96	0.95	1.08	1	1.08	0.93	1	good	30	7.97	P0388093A	not competed		not competed
PTK2B	Q14289	KINASE	TRUE	7	Jurkat lysate	3.1	111182	47	69	48.4	0.83	0.98	1.02	0.91	1.08	0.96	0.95	0.99	1.01	1	good	30	8.61	P0388083A	not competed		111182	50	73	50.9	0.9	0.79	0.95	0.85	0.91	1.06	0.94	1.07	0.95	1	good	30	8.49	P0388093A	not competed		not competed
PTMA	P06454	n/d	FALSE	7	Jurkat lysate		12203	2	2	13.5	1.04	0.85	0.87	0.84	0.9	0.73	1.17	1.03	1.08	1	weak	30	6.62	P0388083A	not competed																						not competed
PTPN1	P18031	PHOSPHATASE	FALSE	7	Jurkat lysate																						49966	5	5	19.8	0.92	1.38	0.88	1.14	1.37	0.88	0.87	0.81	1.15	1	good	30	6.22	P0388093A	not competed		not competed
PTPN11	Q06124	PHOSPHATASE	FALSE	7	Jurkat lysate																						68436	2	2	4.9	0.89	1.27	0.95	1.29	1.39	0.76	0.9	0.77	1.24	1	good	30	6.25	P0388093A	not competed		not competed
PTPN6	P29350	PHOSPHATASE	FALSE	7	Jurkat lysate																						70130	3	3	6.9	1.01	1.56	1.07	1.23	1.51	0.94	1.03	0.74	1.23	1	weak	30	6.05	P0388093A	not competed		not competed
PTPRC	P08575	PHOSPHATASE	FALSE	7	Jurkat lysate		147252	16	16	13.3	1.07	0.75	0.71	1.13	0.72	1.67	1.09	0.98	1.03	1	weak	30	6.8	P0388083A	not competed		147252	14	14	11.9	0.88	1.37	0.79	1.17	1.29	0.9	0.93	0.89	1.29	1	good	30	6.76	P0388093A	not competed		not competed
PTRH2	Q9Y3E5	n/d	FALSE	7	Jurkat lysate		19193	3	3	19.6	0.92	1.13	1.01	1.07	0.96	0.99	1.15	1.01	1.03	1	good	30	6.57	P0388083A	not competed		19193	2	2	16.2	0.9	0.98	1.02	1	1.01	0.91	0.96	1.02	0.97	1	good	30	6.68	P0388093A	not competed		not competed
PUF60	Q9UHX1	n/d	FALSE	7	Jurkat lysate		59875	3	3	6.1	1.73	1.09	0.94	1.72	0.84	2.64	1.21	0.86	0.91	1	good	30	6.28	P0388083A	not competed		59875	2	2	4.3	2.15	3.34	1.74	2.87	3.47	1.21	1	1.01	2.01	1	n.d.		6.4	P0388093A			not competed
PUM3	Q15397	n/d	FALSE	7	Jurkat lysate		73584	2	2	3.9	1.36	1.19	1.02	1	0.99	0.91	1.17	1.04	1.15	1	good	30	6.31	P0388083A	not competed		73584	4	4	6.5	1.22	0.99	0.78	1.01	0.86	0.95	1.33	0.94	1.09	1	good	30	6.21	P0388093A	not competed		not competed
PURA	Q00577	n/d	FALSE	7	Jurkat lysate		34910	2	2	7.1	1	1.02	1.01	0.99	0.99	1.17	0.95	0.99	0.95	1	good	30	6.63	P0388083A	not competed																						not competed
PURB	Q96QR8	n/d	FALSE	7	Jurkat lysate		33240	2	2	5.1	1.07	1.19	1.14	1.05	1.12	1.16	1	1.01	0.98	1	good	30	6.34	P0388083A	not competed		33240	2	2	7.1	1.07	1.03	1.12	0.99	1.21	1.17	1.1	1.06	1.12	1	good	30	6.38	P0388093A	not competed		not competed
PYCR2	Q96C36	OXIDOREDUCTASE	FALSE	7	Jurkat lysate		33637	2	2	6.9	1.2	0.98	0.84	1.02	0.86	1.24	1.28	0.98	1.1	1	good	30	6.5	P0388083A	not competed																						not competed
QARS	P47897	n/d	FALSE	7	Jurkat lysate		87798	13	13	20.3	0.88	0.87	0.83	0.98	0.98	1.21	0.96	1	0.96	1	good	30	7.21	P0388083A	not competed		87798	14	15	28.9	1.04	1.35	1.04	1.28	1.43	1.08	0.99	1.13	1.32	1	good	30	6.73	P0388093A	not competed		not competed
RAB11B	Q15907	n/d	FALSE	7	Jurkat lysate																						19971	7	7	28.4	1.28	2.43	1.37	2.27	2.29	0.94	0.94	0.92	1.83	1	n.d.		6.72	P0388093A			not competed
RAB14	P61106	n/d	FALSE	7	Jurkat lysate		23897	3	3	14	1.92	1.32	1.21	2.18	0.95	3.23	1.37	0.87	0.96	1	good	30	6.27	P0388083A	not competed		23897	3	3	10.7	1.28	1.98	1.32	1.68	2.25	0.98	0.92	0.93	1.69	1	good	30	6.11	P0388093A	not competed		not competed
RAB1B	Q9H0U4	n/d	FALSE	7	Jurkat lysate																						22171	3	3	34.3	1.72	3.88	1.87	3.16	3.96	1.14	0.91	0.76	2.29	1	n.d.		6.59	P0388093A			not competed
RAB27A	P51159	n/d	FALSE	7	Jurkat lysate		24868	2	2	8.1	0.93	1.03	0.93	1.15	0.99	1.21	0.96	0.92	0.93	1	good	30	6.23	P0388083A	not competed																						not competed
RAB2A	P61019	n/d	FALSE	7	Jurkat lysate																						23545	2	2	12.3	1.41	3.05	1.66	2.5	3.05	1.07	0.93	0.79	2.04	1	n.d.		6.08	P0388093A			not competed
RAB35	Q15286	n/d	FALSE	7	Jurkat lysate																						23025	2	2	8	1.22	2.56	1.37	2.08	2.68	1.11	1.05	0.66	1.71	1	n.d.			P0388093A			not competed
RAB3GAP2	Q9H2M9	n/d	FALSE	7	Jurkat lysate		155983	3	3	2.3	1.11	1.1	1.15	0.99	1.21	1.35	1.66	1.06	0.95	1	good	30	6.04	P0388083A	not competed		155983	4	4	3	0.83	0.91	1	0.92	0.98	1.01	1.09	0.97	1.03	1	good	30	5.77	P0388093A	not competed		not competed
RAB7A	P51149	n/d	FALSE	7	Jurkat lysate		23489	2	2	8.2	2.38	1.58	1.06	2.18	0.62	4.55	1.77	0.58	0.78	1	n.d.		6.04	P0388083A			23489	4	4	22.2	1.52	3.27	1.51	2.09	3.07	0.89	0.87	0.84	1.89	1	n.d.		6.4	P0388093A			not competed
RAB8A	P61006	n/d	FALSE	7	Jurkat lysate																						23668	2	2	10.6	1.48	2.85	1.4	2.31	3.01	0.97	0.71	0.62	1.88	1	n.d.		6.39	P0388093A			not competed
RABGGTA	Q92696	n/d	FALSE	7	Jurkat lysate																						65071	2	2	4.9	1.04	1.37	1.07	1.28	1.51	1.26	0.97	0.94	1.53	1	good	30	5.97	P0388093A	not competed		not competed
RABGGTB	P53611	n/d	FALSE	7	Jurkat lysate																						36924	2	2	7.3	0.94	1.05	0.85	1.08	1.22	0.98	1	0.91	1.18	1	good	30	6.26	P0388093A	not competed		not competed
RAC1	P63000	n/d	FALSE	7	Jurkat lysate																						23467	2	2	7.8	1.22	2.25	1.34	1.99	2.32	0.98	1.2	0.99	1.65	1	good	30	6.16	P0388093A	not competed		not competed
RAC2	P15153	n/d	FALSE	7	Jurkat lysate		21429	4	4	21.9	1.53	1.09	0.99	1.9	0.84	3.33	1.07	0.78	0.95	1	good	30	6.93	P0388083A	not competed		21429	4	4	22.4	1.61	3.41	2	2.99	3.63	1.13	1.12	0.84	2.37	1	n.d.		6.9	P0388093A			not competed
RACK1	P63244	n/d	FALSE	7	Jurkat lysate		35076	20	37	77.3	0.79	0.74	0.79	0.89	0.92	0.95	1.11	0.93	0.95	1	weak	30	8.35	P0388083A	not competed																						not competed
RAD21	O60216	n/d	FALSE	7	Jurkat lysate		71689	5	5	10.1	0.92	0.97	0.97	0.86	1.02	0.9	0.95	0.81	0.85	1	good	30	6.4	P0388083A	not competed																						not competed
RAD23A	P54725	n/d	FALSE	7	Jurkat lysate		39609	3	3	6.3	0.86	0.97	0.88	0.93	0.83	0.98	1.01	0.87	0.84	1	good	30	6.22	P0388083A	not competed																						not competed
RAD50	Q92878	n/d	FALSE	7	Jurkat lysate		153890	5	5	4	0.89	1.11	0.91	0.98	1.06	1.23	0.89	0.98	1	1	good	30	6.03	P0388083A	not competed		154585	6	6	4.3	1.04	1.1	1.05	1.04	1.16	0.99	0.91	0.95	1.11	1	good	30	6.27	P0388093A	not competed		not competed
RAE1	P78406	n/d	FALSE	7	Jurkat lysate		40968	2	2	5.7	1.56	1.26	0.94	1.76	0.76	2.33	1.25	0.67	1.09	1	weak	30	6.69	P0388083A	not competed																						not competed
RAF1	P04049	KINASE	TRUE	7	Jurkat lysate	2.17	75394	2	2	4.2	0.74	0.75	0.83	1.23	1.05	1.12	0.85	0.94	0.85	1	weak	30	6.37	P0388083A	not competed		75394	2	2	3.1	0.61	0.85	0.84	0.94	1.19	1.05	0.79	0.94	0.92	1	weak	30	6.36	P0388093A	not competed		not competed
RALY	Q9UKM9	n/d	FALSE	7	Jurkat lysate		32463	10	10	40.2	1.15	1.13	1	1.18	0.94	1.3	0.95	0.81	0.8	1	good	30	7.59	P0388083A	not competed		32463	9	9	32.4	1	1.06	0.95	1.07	1.1	1.12	0.94	0.91	1	1	good	30	7.28	P0388093A	not competed		not competed
RAN	P62826	n/d	FALSE	7	Jurkat lysate		24423	6	10	32.9	1.34	1.13	1.09	1.46	0.87	1.89	1.21	1	0.94	1	good	30	7.48	P0388083A	not competed		24423	9	15	39.4	1.06	1.71	1.11	1.46	1.65	0.9	0.96	0.77	1.39	1	good	30	7.58	P0388093A	not competed		not competed
RANBP1	P43487	n/d	FALSE	7	Jurkat lysate		23310	8	8	47.8	0.91	1	0.91	0.9	1.15	1.03	1.03	1.13	1.02	1	good	30	7.32	P0388083A	not competed		23310	6	7	46.3	0.91	0.95	1	0.92	0.99	0.99	1.08	0.93	1.08	1	good	30	7.27	P0388093A	not competed		not competed
RANBP2	P49792	n/d	FALSE	7	Jurkat lysate		358195	7	7	2.6	0.91	0.99	0.93	0.99	0.98	1.06	1.03	1	0.93	1	good	30	6.22	P0388083A	not competed		358195	4	4	1.3	1.1	1.39	1.11	1.43	1.41	1	0.81	1.09	1.26	1	good	30	5.74	P0388093A	not competed		not competed
RANBP3	Q9H6Z4	n/d	FALSE	7	Jurkat lysate																						60209	2	2	3.5	0.8	1.02	0.98	1	1.37	1.37	1.23	0.98	1.29	1	good	30	6.21	P0388093A	not competed		not competed
RANBP9	Q96S59	n/d	FALSE	7	Jurkat lysate		77846	4	4	10.6	1.27	1.21	1.03	1.04	1.12	1.15	1.03	0.98	0.99	1	good	30	6.29	P0388083A	not competed		77846	3	3	11.1	0.84	0.85	0.89	1	0.99	1.09	1.04	1.01	0.94	1	good	30	6.09	P0388093A	not competed		not competed
RANGAP1	P46060	n/d	FALSE	7	Jurkat lysate		63541	5	5	10.2	1.05	0.95	0.93	0.94	0.9	1.19	0.94	0.9	1	1	good	30	6.47	P0388083A	not competed		63541	8	8	14.7	1.12	1.27	1.05	1.14	1.28	1.04	1.01	0.99	1.18	1	good	30	6.43	P0388093A	not competed		not competed
RAP1GAP2	Q684P5	n/d	FALSE	7	Jurkat lysate		80055	3	3	4.8	0.99	1.03	0.93	0.99	0.98	1.27	0.89	1	0.94	1	good	30	6.1	P0388083A	not competed		80055	3	3	4.5	1.08	1.24	1.05	1.09	1.19	0.98	0.99	0.7	1.23	1	weak	30	5.85	P0388093A	not competed		not competed
RAP1GDS1	P52306	n/d	FALSE	7	Jurkat lysate		66387	5	5	10	1.27	1.05	1.01	1.51	0.87	1.93	1.12	0.93	1.02	1	good	30	6.28	P0388083A	not competed		66387	6	6	10.5	1.15	1.85	1.08	1.49	1.88	0.96	0.88	0.79	1.45	1	good	30	6.37	P0388093A	not competed		not competed
RARS	P54136	n/d	FALSE	7	Jurkat lysate		75378	14	14	22.4	1.25	1.09	1.01	1.28	0.93	1.49	1.05	1.04	1.07	1	good	30	7.03	P0388083A	not competed		75378	13	13	17.4	1.11	1.43	1.01	1.25	1.44	0.99	0.94	0.91	1.3	1	good	30	6.98	P0388093A	not competed		not competed
RASSF2	P50749	n/d	FALSE	7	Jurkat lysate		37790	5	5	21.2	0.57	0.83	0.9	0.79	0.98	0.99	0.71	1	0.85	1	weak	22	6.73	P0388083A	4.66																						not competed
RASSF5	Q8WWW0	n/d	FALSE	7	Jurkat lysate		30358	4	4	8.4	0.79	0.99	1.02	0.88	1.01	1.03	0.84	1.03	1	1	good	30	6.91	P0388083A	not competed		47090	6	6	11	0.91	0.93	0.97	0.96	1	1.09	0.85	1.09	1.1	1	good	30	6.56	P0388093A	not competed		not competed
RAVER1	Q8IY67	n/d	FALSE	7	Jurkat lysate																						77859	2	2	5.8	0.86	1.45	0.83	1.08	1.54	0.97	1.12	0.9	1.36	1	good	30	5.95	P0388093A	not competed		not competed
RB1	P06400	n/d	FALSE	7	Jurkat lysate		106158	6	6	5.3	1.77	1.26	1.18	1.96	0.85	2.85	1.24	0.84	0.93	1	good	30	6.74	P0388083A	not competed		106158	5	5	5.1	1.11	1.81	1.2	1.71	2.05	0.96	0.89	0.83	1.31	1	good	30	6.23	P0388093A	not competed		not competed
RBBP4	Q09028	n/d	FALSE	7	Jurkat lysate		47655	8	10	38.6	0.85	0.93	0.91	0.85	0.93	0.98	0.97	1.03	0.93	1	good	30	7.72	P0388083A	not competed		47655	8	9	43.3	1.01	0.99	0.91	0.99	0.95	0.89	1.02	0.88	0.96	1	good	30	7.6	P0388093A	not competed		not competed
RBBP5	Q15291	n/d	FALSE	7	Jurkat lysate		59152	2	2	4.3	1.02	1.01	1.06	0.91	1	1.21	1	1.16	1.23	1	good	30	6.44	P0388083A	not competed		59152	2	2	4.1	0.99	1.15	1.02	0.93	1.12	0.8	1.09	1.09	1.21	1	good	30	6.33	P0388093A	not competed		not competed
RBBP7	Q16576	n/d	FALSE	7	Jurkat lysate		47820	6	6	44.9	1.08	1.09	1.03	1.03	1.05	1.25	1.06	1.04	0.95	1	good	30	7.14	P0388083A	not competed		47820	10	10	54.8	0.94	0.96	0.9	1.01	1.07	0.88	0.97	0.92	1.05	1	good	30	7.15	P0388093A	not competed		not competed
RBM10	P98175	n/d	FALSE	7	Jurkat lysate		110365	2	2	3.2	0.96	1.07	0.92	0.91	1.04	1.03	0.92	1.08	1.04	1	good	30	6.75	P0388083A	not competed																						not competed
RBM17	Q96I25	n/d	FALSE	7	Jurkat lysate		44961	2	2	6.5	1.37	1.33	1.31	1.21	0.97	0.9	1	0.69	0.73	1	weak	30	7.13	P0388083A	not competed		44961	4	4	14.5	1	1.08	1.06	1.04	1.01	1.13	1.06	0.94	1.06	1	good	30	6.39	P0388093A	not competed		not competed
RBM22	Q9NW64	n/d	FALSE	7	Jurkat lysate		46895	6	6	13.1	1.18	1.13	1.12	1.21	1.08	1.16	0.97	0.87	0.93	1	good	30	6.9	P0388083A	not competed		46895	7	7	16.2	1.13	1.08	0.99	1	1.03	1.05	1.02	1.05	1.04	1	good	30	6.75	P0388093A	not competed		not competed
RBM25	P49756	n/d	FALSE	7	Jurkat lysate		100184	6	6	8.5	1.17	0.98	0.93	0.84	0.82	0.91	1.13	1.03	1.26	1	good	30	6.81	P0388083A	not competed		100184	7	7	10.8	0.85	0.73	0.66	0.92	0.7	0.68	1.34	0.68	1.13	1	weak	30	6.73	P0388093A	not competed		not competed
RBM39	Q14498	n/d	FALSE	7	Jurkat lysate		59379	9	9	18.9	1.07	1.01	1.04	1.1	1.03	0.92	1.15	1.02	0.98	1	good	30	7.09	P0388083A	not competed		59379	11	11	23.2	0.93	0.87	0.8	0.94	0.84	0.92	1.06	0.82	0.97	1	good	30	6.99	P0388093A	not competed		not competed
RBM8A	Q9Y5S9	n/d	FALSE	7	Jurkat lysate		19889	6	6	34.5	1.81	1.28	1.1	0.87	0.91	0.78	1.37	0.97	1.29	1	good	30	7.44	P0388083A	not competed																						not competed
RCC1	P18754	n/d	FALSE	7	Jurkat lysate		48145	9	9	32.8	1.05	0.95	0.85	1.22	0.78	1.57	1.09	0.94	0.83	1	good	30	6.77	P0388083A	not competed		48145	10	10	30.9	0.94	1.66	1	1.43	1.73	0.87	1.11	0.67	1.46	1	weak	30	6.82	P0388093A	not competed		not competed
RCC2	Q9P258	n/d	FALSE	7	Jurkat lysate		56084	17	17	44.4	1.29	1.12	1.09	1.22	1.04	1.23	1.16	1.02	1.02	1	good	30	7.27	P0388083A	not competed		56084	18	18	39.8	1.09	1.21	0.91	1.16	1.21	0.96	1	0.83	1.07	1	good	30	7.17	P0388093A	not competed		not competed
RCL1	Q9Y2P8	n/d	FALSE	7	Jurkat lysate		40842	2	2	5.6	0.85	1	0.81	0.79	1	0.97	1.16	0.97	0.85	1	good	30	6.7	P0388083A	not competed																						not competed
RCN2	Q14257	n/d	FALSE	7	Jurkat lysate																						39139	3	3	11.4	0.73	0.79	0.79	0.75	0.72	0.78	0.73	0.9	0.83	1	weak	30	7.03	P0388093A	not competed		not competed
RCOR1	Q9UKL0	n/d	FALSE	7	Jurkat lysate		53327	2	2	4.7	0.73	0.85	0.81	1.45	0.89	1.02	0.81	0.9	1.34	1	weak	30	6.14	P0388083A	not competed																						not competed
RECQL	P46063	n/d	FALSE	7	Jurkat lysate		73457	2	2	3.2	0.87	0.88	0.87	1.17	0.97	1.58	1.05	0.96	0.96	1	good	30		P0388083A	not competed		73457	7	7	15.3	1	1.61	1.01	1.43	1.75	0.97	1.11	0.84	1.36	1	good	30	6.36	P0388093A	not competed		not competed
RELA	Q04206	n/d	FALSE	7	Jurkat lysate		60218	8	8	13.4	0.88	1.03	0.97	1.01	1.03	1.12	1	1.03	0.95	1	good	30	6.77	P0388083A	not competed		60218	6	6	8.9	0.93	1.01	0.87	0.94	1.11	0.89	0.99	0.86	1.06	1	good	30	6.58	P0388093A	not competed		not competed
RFC1	P35251	n/d	FALSE	7	Jurkat lysate		128253	4	4	4.2	0.75	0.67	0.66	0.79	0.7	1.07	0.84	0.97	0.98	1	weak	30	6.42	P0388083A	not competed		128253	5	5	6	0.78	0.95	0.77	0.87	1.01	0.89	0.88	0.92	1.06	1	good	30	6.3	P0388093A	not competed		not competed
RFC2	P35250	n/d	FALSE	7	Jurkat lysate		39157	4	4	14.7	1.02	1.12	0.89	1.16	0.94	1.32	1.11	0.96	1.05	1	good	30	6.67	P0388083A	not competed		39157	6	6	14.7	0.87	1.16	0.91	1.12	1.21	0.93	0.89	0.98	1.18	1	good	30	6.65	P0388093A	not competed		not competed
RFC3	P40938	n/d	FALSE	7	Jurkat lysate		40556	13	13	46.1	0.88	0.88	0.88	0.97	0.84	1.18	0.95	1.01	0.99	1	good	30	6.98	P0388083A	not competed		40556	10	10	32.3	0.9	1.1	0.9	1.05	1.14	0.95	0.83	0.98	1.22	1	good	30	6.71	P0388093A	not competed		not competed
RFC4	P35249	n/d	FALSE	7	Jurkat lysate		39681	13	13	44.4	0.74	0.75	0.76	0.84	0.71	1.01	0.84	0.91	0.93	1	weak	30	7.23	P0388083A	not competed		39681	11	11	34.7	0.82	1.01	0.81	0.98	1.07	0.89	0.86	0.93	1.2	1	good	30	6.92	P0388093A	not competed		not competed
RFC5	P40937	n/d	FALSE	7	Jurkat lysate		38496	4	4	16.8	0.92	0.87	0.82	0.93	0.89	1.23	0.89	1.03	1.1	1	good	30	6.98	P0388083A	not competed		38496	7	7	30	0.88	1.18	0.95	1.09	1.24	1	0.8	0.93	1.16	1	good	30	6.92	P0388093A	not competed		not competed
RHOA	P61586	n/d	FALSE	7	Jurkat lysate		21768	2	2	23.8	1.75	1.18	1.04	2.18	0.78	3.55	1.48	0.79	0.98	1	good	30	6.52	P0388083A	not competed		21768	5	5	38.9	1.47	3.3	1.78	2.7	3.4	1.1	1.05	0.61	2.29	1	n.d.		6.82	P0388093A			not competed
RHOF	Q9HBH0	n/d	FALSE	7	Jurkat lysate																						23625	2	2	9.5	0.84	1.13	0.89	1.19	1.26	0.83	1.05	0.95	1.28	1	good	30	5.99	P0388093A	not competed		not competed
RHOG	P84095	n/d	FALSE	7	Jurkat lysate		21308	2	2	17.8	2.11	1.26	1.17	2.34	0.97	3.77	1.27	0.57	0.7	1	n.d.		6.16	P0388083A																							not competed
RING1	Q06587	n/d	FALSE	7	Jurkat lysate		42429	2	3	14.3	0.95	1.03	1.01	0.9	0.87	0.88	0.84	0.81	0.8	1	good	30	7.42	P0388083A	not competed		42429	2	3	9.6	0.85	0.92	0.9	0.96	0.87	1.06	0.97	0.84	0.89	1	good	30	7.16	P0388093A	not competed		not competed
RIOK1	Q9BRS2	KINASE	TRUE	7	Jurkat lysate	1.17	65582	3	3	5.6	0.7	0.77	0.76	0.77	0.84	0.93	0.85	0.99	0.9	1	weak	30	6.49	P0388083A	not competed		65582	3	3	4.2	0.67	0.67	0.72	0.7	0.98	0.81	0.79	0.89	0.97	1	weak	30	6.11	P0388093A	not competed		not competed
RIOK2	Q9BVS4	KINASE	TRUE	7	Jurkat lysate	1.92	63282	17	27	40.9	0.85	1	1.05	0.94	1.09	0.96	0.93	1.03	1.04	1	good	30	8.34	P0388083A	not competed		63282	18	29	40.6	0.99	0.84	1.06	0.96	0.94	1.12	0.97	1.18	1	1	good	30	8.21	P0388093A	not competed		not competed
RIPK3	Q9Y572	KINASE	TRUE	7	Jurkat lysate	1.63	56887	11	11	24.1	0.1	0.16	0.27	0.46	0.96	0.92	0.92	0.98	1.03	1	good	0.28	7.14	P0388083A	6.55	6.77	56887	12	12	31.3	0.11	0.17	0.25	0.48	0.85	1.03	0.9	1.06	0.97	1	good	0.24	7.03	P0388093A	6.62	6.83	6.8
RMND5A	Q9H871	n/d	FALSE	7	Jurkat lysate		43992	3	3	8.7	0.82	0.85	1.2	1.12	0.98	1.13	0.93	0.98	0.99	1	good	30	6.22	P0388083A	not competed		43992	3	3	9	0.96	1.06	1.33	1.21	1.11	1.14	0.97	1.07	1.21	1	good	30	6.08	P0388093A	not competed		not competed
RNASEH2A	O75792	n/d	FALSE	7	Jurkat lysate		33395	2	2	7	1.23	1.2	0.91	1.19	0.97	1.53	0.99	1.16	0.94	1	good	30	6.06	P0388083A	not competed		33395	3	3	11.7	0.98	1.18	0.89	1.21	1.47	1.02	0.96	0.81	1.26	1	good	30	6.25	P0388093A	not competed		not competed
RNASEH2B	Q5TBB1	n/d	FALSE	7	Jurkat lysate		35138	2	2	10.9	0.92	0.98	0.76	0.98	0.86	1.36	1.04	1.02	0.96	1	good	30	6.55	P0388083A	not competed		35138	3	3	14.4	0.85	1.26	0.9	1.22	1.42	0.91	0.89	0.77	1.36	1	good	30	6.55	P0388093A	not competed		not competed
RNASEH2C	Q8TDP1	n/d	FALSE	7	Jurkat lysate																						17840	3	3	22	0.71	1.17	0.88	1.06	1.24	0.96	0.95	0.74	1.2	1	weak	30	6.45	P0388093A	not competed		not competed
RNF2	Q99496	n/d	FALSE	7	Jurkat lysate		37655	2	2	8.3	0.95	1.03	0.97	0.84	0.91	0.82	0.86	0.73	0.73	1	weak	30	6.92	P0388083A	not competed																						not competed
RNF213	Q63HN8	n/d	FALSE	7	Jurkat lysate		596479	19	19	4.2	1.07	1.08	1.13	1.15	1.01	1.34	0.99	1.01	1.06	1	good	30	6.76	P0388083A	not competed		596479	20	20	4.3	1.2	1.31	1.18	1.21	1.42	1.1	0.94	1.04	1.27	1	good	30	6.5	P0388093A	not competed		not competed
RNF40	O75150	n/d	FALSE	7	Jurkat lysate		113649	3	3	3.6	1.01	1.1	1.17	1.04	1.16	1.23	1.08	1.06	1.09	1	good	30	5.97	P0388083A	not competed		113649	9	9	12.5	1.04	1.17	1	1	1.2	1.04	0.88	0.93	1.16	1	good	30	6.37	P0388093A	not competed		not competed
RNH1	P13489	n/d	FALSE	7	Jurkat lysate		49973	8	8	20.2	1.06	1.01	0.87	1.1	0.86	1.48	0.99	0.92	0.91	1	good	30	6.9	P0388083A	not competed		49973	8	8	21.5	1	1.42	0.97	1.26	1.45	0.91	1.04	0.8	1.29	1	good	30	6.85	P0388093A	not competed		not competed
RNPS1	Q15287	n/d	FALSE	7	Jurkat lysate		34208	3	3	18	1.51	1.21	1.07	0.86	0.97	0.73	1.31	1.12	1.39	1	weak	30	6.97	P0388083A	not competed																						not competed
ROCK1	Q13464	KINASE	TRUE	7	Jurkat lysate	1.09	158173	37	37	31.8	0.93	0.96	1.03	0.88	1.11	0.99	0.89	1.06	1.06	1	good	30	7.16	P0388083A	not competed		158173	42	42	32.6	1	0.9	1.11	0.95	1.09	1.11	0.89	1.12	1.11	1	good	30	6.99	P0388093A	not competed		not competed
ROCK2	O75116	KINASE	TRUE	7	Jurkat lysate	1.19	160898	11	11	8.4	0.77	0.85	0.88	0.86	1.02	1.05	0.85	0.98	0.98	1	good	30	6.48	P0388083A	not competed		160898	12	12	8.7	0.94	0.91	1.04	0.97	1.08	1.08	0.93	1.07	1.11	1	good	30	6.57	P0388093A	not competed		not competed
RPA1	P27694	n/d	FALSE	7	Jurkat lysate		68137	18	18	31	0.89	0.92	0.82	0.99	0.84	1.2	0.87	1.05	0.96	1	good	30	7.48	P0388083A	not competed		68137	17	17	30	0.91	1.14	0.92	1.08	1.17	0.88	0.9	0.89	1.22	1	good	30	7.34	P0388093A	not competed		not competed
RPA2	P15927	n/d	FALSE	7	Jurkat lysate		38809	2	2	7.4	1.05	1	0.91	0.95	0.88	1.04	1.08	1.07	0.95	1	good	30	7.22	P0388083A	not competed		38809	4	4	14.8	0.96	1.08	0.86	0.98	1.07	0.75	1	0.94	1.08	1	weak	30	6.97	P0388093A	not competed		not competed
RPA3	P35244	n/d	FALSE	7	Jurkat lysate		13569	3	3	43	0.94	0.86	0.83	0.94	0.91	1.2	0.96	1.03	0.99	1	good	30	7	P0388083A	not competed		13569	3	3	43	0.9	1.04	1.08	1.03	1.26	0.91	0.95	0.95	1.2	1	good	30	7.12	P0388093A	not competed		not competed
RPL10	P27635	n/d	FALSE	7	Jurkat lysate		24604	6	7	34.6	1.7	1.14	1.15	0.85	0.94	0.81	1.37	1	1.26	1	good	30	7.09	P0388083A	not competed																						not competed
RPL10A	P62906	n/d	FALSE	7	Jurkat lysate		24831	12	17	53.5	1.08	1.01	0.99	0.93	0.98	0.91	1.04	0.98	1	1	good	30	8.04	P0388083A	not competed		24831	12	15	52.1	1.01	0.89	0.82	0.92	0.87	1.05	1.15	0.94	0.96	1	good	30	8.07	P0388093A	not competed		not competed
RPL11	P62913	n/d	FALSE	7	Jurkat lysate		20252	7	10	34.8	0.83	0.79	0.8	0.86	0.97	0.97	1.13	0.91	0.97	1	good	30	7.89	P0388083A	not competed																						not competed
RPL12	P30050	n/d	FALSE	7	Jurkat lysate		17818	10	12	70.3	1.23	1.25	1.16	1.23	1.06	0.99	1.19	1.03	1	1	good	30	8.07	P0388083A	not competed		17818	9	11	61.2	1.12	1	1.01	1.11	0.87	1.11	1.19	1.03	0.9	1	good	30	7.86	P0388093A	not competed		not competed
RPL13	P26373	n/d	FALSE	7	Jurkat lysate		24261	5	5	21.8	1.99	1.27	1.29	0.82	0.92	0.86	1.38	0.87	1.07	1	good	30	6.83	P0388083A	not competed																						not competed
RPL13A	P40429	n/d	FALSE	7	Jurkat lysate		23577	5	6	25.1	1.78	1.27	1.09	0.74	0.92	0.78	1.47	1.04	1.25	1	weak	30	7.68	P0388083A	not competed																						not competed
RPL14	P50914	n/d	FALSE	7	Jurkat lysate		23432	5	6	23.7	1.88	1.22	1.1	0.88	0.82	0.83	1.4	0.99	1.25	1	good	30	7.5	P0388083A	not competed																						not competed
RPL15	P61313	n/d	FALSE	7	Jurkat lysate		24146	10	10	41.2	2.25	1.38	1.17	0.94	0.86	0.84	1.56	1.08	1.33	1	good	30	7.35	P0388083A	not competed		24146	9	9	35.3	1.16	1.05	0.52	0.93	0.57	0.56	1.48	0.48	1	1	good	30	7.33	P0388093A	not competed		not competed
RPL17	P18621	n/d	FALSE	7	Jurkat lysate		26372	7	10	46.2	1.05	0.98	0.95	0.87	1.02	1	1.02	0.99	1.01	1	good	30	8.15	P0388083A	not competed		26372	8	9	52.7	1.02	0.85	0.83	0.9	0.79	1	1.22	1	0.96	1	good	30	8	P0388093A	not competed		not competed
RPL18	Q07020	n/d	FALSE	7	Jurkat lysate		21634	3	3	19.7	2.84	1.3	1.14	0.73	0.88	0.77	1.44	1.17	1.37	1	weak	30	6.49	P0388083A	not competed		21634	3	3	16	1.16	1.42	0.38	0.97	0.42	0.39	1.72	0.33	1.34	1	weak	30	6.66	P0388093A	not competed		not competed
RPL18A	Q02543	n/d	FALSE	7	Jurkat lysate		20762	4	4	25	1.53	1.17	1.1	0.94	0.98	0.94	1.07	1.1	1.15	1	good	30	7.68	P0388083A	not competed		20762	9	9	46	1.09	0.97	0.74	0.95	0.8	0.85	1.24	0.91	1	1	weak	30	7.63	P0388093A	not competed		not competed
RPL21	P46778	n/d	FALSE	7	Jurkat lysate		18565	3	4	24.4	2.19	1.26	1.18	0.94	0.9	0.85	1.41	1.09	1.4	1	good	30	7.6	P0388083A	not competed																						not competed
RPL22	P35268	n/d	FALSE	7	Jurkat lysate		14787	2	2	25	1.23	0.91	0.94	0.82	0.94	0.92	1.26	1.17	1.32	1	good	30	6.93	P0388083A	not competed																						not competed
RPL23	P62829	n/d	FALSE	7	Jurkat lysate		14865	3	4	22.1	0.95	0.85	1.01	1.07	0.98	1.36	1.03	0.92	0.97	1	good	30	6.85	P0388083A	not competed		14865	4	4	29.3	0.93	1.22	0.95	1.13	1.37	0.93	1.05	0.9	1.08	1	good	30	6.85	P0388093A	not competed		not competed
RPL23A	P62750	n/d	FALSE	7	Jurkat lysate		17695	8	9	41	1.15	1.04	0.94	0.93	0.92	0.9	0.89	0.95	0.93	1	good	30	7.76	P0388083A	not competed		17695	8	9	36.5	1.08	0.95	0.77	0.86	0.76	0.77	1.09	0.89	0.96	1	good	30	7.5	P0388093A	not competed		not competed
RPL24	P83731	n/d	FALSE	7	Jurkat lysate		17779	5	5	35.7	1.46	1.14	1.09	1.22	1.03	1.36	1.24	1.07	0.98	1	good	30	7.57	P0388083A	not competed		17779	7	7	36.9	1.05	1.16	0.84	1.12	1.21	0.88	1.16	0.86	1.07	1	good	30	7.45	P0388093A	not competed		not competed
RPL26	P61254	n/d	FALSE	7	Jurkat lysate		17258	5	6	35.9	1.45	1.1	0.97	0.89	1.04	0.85	1.1	1.02	1.09	1	good	30	7.5	P0388083A	not competed		17258	5	6	37.2	1.07	0.97	0.76	0.91	0.81	0.82	1.23	0.83	1.06	1	good	30	7.45	P0388093A	not competed		not competed
RPL27	P61353	n/d	FALSE	7	Jurkat lysate		15798	4	5	39	1.98	1.21	1.26	0.97	0.97	0.85	1.33	1.06	1.24	1	good	30	7.42	P0388083A	not competed																						not competed
RPL27A	P46776	n/d	FALSE	7	Jurkat lysate		16561	5	5	35.1	1.04	1.06	1.04	0.97	0.97	0.89	1.11	0.97	0.98	1	good	30	7.89	P0388083A	not competed		16561	6	7	41.2	0.99	0.85	0.84	0.84	0.81	0.94	1.13	0.97	0.91	1	good	30	7.67	P0388093A	not competed		not competed
RPL28	P46779	n/d	FALSE	7	Jurkat lysate		15747	3	3	20.4	2.44	1.3	1.32	0.88	0.9	0.83	1.57	1.02	1.45	1	good	30	7.09	P0388083A	not competed																						not competed
RPL3	P39023	n/d	FALSE	7	Jurkat lysate		46108	14	15	40.4	1.83	1.29	1.15	0.86	0.91	0.81	1.36	1.06	1.25	1	good	30	7.81	P0388083A	not competed																						not competed
RPL30	P62888	n/d	FALSE	7	Jurkat lysate		12784	7	10	59.1	0.96	1.05	0.96	0.86	0.86	0.8	0.9	0.8	0.81	1	good	30	7.72	P0388083A	not competed		12784	6	7	59.1	0.92	0.86	0.99	0.91	0.83	1.2	0.95	1	0.92	1	good	30	7.43	P0388093A	not competed		not competed
RPL31	P62899	n/d	FALSE	7	Jurkat lysate		14632	5	5	27.2	1.48	0.99	0.89	0.8	0.78	0.78	1.31	1.04	1.23	1	good	30	6.62	P0388083A	not competed																						not competed
RPL32	P62910	n/d	FALSE	7	Jurkat lysate		15860	2	2	12.6	2.5	1.43	1.09	0.69	0.79	0.81	1.39	1.1	1.41	1	weak	30	6.71	P0388083A	not competed		15860	4	4	21.5	1.29	1.31	0.44	0.85	0.48	0.36	1.63	0.38	1.09	1	weak	30	6.78	P0388093A	not competed		not competed
RPL34	P49207	n/d	FALSE	7	Jurkat lysate		13293	3	3	20.5	2.43	1.34	1.18	0.96	1.02	0.92	1.59	1.12	1.25	1	good	30	6.57	P0388083A	not competed																						not competed
RPL35A	P18077	n/d	FALSE	7	Jurkat lysate		12538	8	8	50	1.58	1.11	1.08	0.93	0.94	0.91	1.21	1.02	1.14	1	good	30	7.37	P0388083A	not competed		12538	9	9	52.7	1.25	1.02	0.72	0.95	0.69	0.75	1.39	0.83	1.03	1	weak	30	7.35	P0388093A	not competed		not competed
RPL37	P61927	n/d	FALSE	7	Jurkat lysate		11078	3	3	19.6	1.23	1	0.88	0.79	0.9	0.85	1.07	0.97	1.01	1	good	30	7.19	P0388083A	not competed		11078	3	3	19.6	1.07	1.01	0.81	0.95	0.78	0.83	1.36	0.71	1.06	1	weak	30	6.8	P0388093A	not competed		not competed
RPL37A	P61513	n/d	FALSE	7	Jurkat lysate		10275	7	8	65.2	1	0.88	0.86	0.83	0.9	0.9	0.92	0.99	1	1	good	30	7.43	P0388083A	not competed		10275	7	8	45.7	1.03	0.92	0.74	0.92	0.75	0.84	1.16	0.93	0.97	1	weak	30	7.07	P0388093A	not competed		not competed
RPL4	P36578	n/d	FALSE	7	Jurkat lysate		47697	16	16	35.4	2.22	1.29	1.27	0.79	0.88	0.76	1.52	1.11	1.49	1	good	30	7.57	P0388083A	not competed																						not competed
RPL5	P46777	n/d	FALSE	7	Jurkat lysate		34362	16	21	47.5	1.59	1.09	1.1	0.89	0.9	0.85	1.35	1.02	1.24	1	good	30	7.83	P0388083A	not competed																						not competed
RPL6	Q02878	n/d	FALSE	7	Jurkat lysate		32728	6	6	21.2	2.22	1.2	1.19	0.95	0.91	0.95	1.42	1.19	1.41	1	good	30	6.79	P0388083A	not competed																						not competed
RPL7	P18124	n/d	FALSE	7	Jurkat lysate		29225	13	14	50.4	1.63	1.2	1.15	0.92	1	0.86	1.36	1.01	1.21	1	good	30	7.76	P0388083A	not competed		29225	14	15	50.4	1.14	1.01	0.68	0.97	0.71	0.72	1.42	0.73	1.05	1	weak	30	7.58	P0388093A	not competed		not competed
RPL7A	P62424	n/d	FALSE	7	Jurkat lysate		29995	7	7	27.4	2.47	1.52	1.48	0.96	0.89	0.91	1.54	1.1	1.5	1	good	30	7.44	P0388083A	not competed		29995	8	8	27.4	1.24	1.13	0.62	1.05	0.69	0.55	1.61	0.58	1.15	1	weak	30	7.26	P0388093A	not competed		not competed
RPL8	P62917	n/d	FALSE	7	Jurkat lysate		28024	15	16	45.9	2.03	1.33	1.23	0.99	0.92	0.96	1.36	1.13	1.19	1	good	30	7.76	P0388083A	not competed		28024	12	13	38.1	1.13	1	0.58	1.01	0.68	0.69	1.51	0.65	1.06	1	weak	30	7.56	P0388093A	not competed		not competed
RPL9, RPL9P7, RPL9P8, RPL9P9	P32969	n/d	FALSE	7	Jurkat lysate		21863	7	8	37	1.14	0.95	0.89	0.8	0.99	0.94	1.13	1.04	1.07	1	good	30	7.75	P0388083A	not competed		21863	7	9	37	0.88	0.78	0.66	0.89	0.74	0.85	1.32	0.88	1	1	weak	30	7.58	P0388093A	not competed		not competed
RPLP0	P05388	n/d	FALSE	7	Jurkat lysate		34273	16	19	52.1	1.06	1.06	0.99	0.92	0.98	0.92	0.98	0.95	0.99	1	good	30	8.26	P0388083A	not competed		34273	12	15	46.4	0.98	0.84	0.86	0.9	0.8	1.01	1.07	0.93	0.9	1	good	30	8.03	P0388093A	not competed		not competed
RPLP1	P05386	n/d	FALSE	7	Jurkat lysate		11514	2	2	19.3	1.71	1.28	1.12	0.91	0.89	0.73	1.05	0.87	0.95	1	weak	30	7.25	P0388083A	not competed		11514	2	2	19.3	1.22	1.08	0.84	1	0.77	0.9	1.27	0.76	0.97	1	good	30	6.97	P0388093A	not competed		not competed
RPLP2	P05387	n/d	FALSE	7	Jurkat lysate		11665	5	5	76.5	1.42	1.28	1.07	0.86	0.93	0.76	0.97	0.87	0.88	1	good	30	7.75	P0388083A	not competed		11665	5	5	76.5	1.16	1.06	0.9	0.94	0.7	1.06	1.22	0.85	0.86	1	weak	30	7.47	P0388093A	not competed		not competed
RPN1	P04843	n/d	FALSE	7	Jurkat lysate		68569	25	25	51.6	1.06	1.06	0.99	1.06	0.99	1.24	0.97	1.07	0.97	1	good	30	7.66	P0388083A	not competed		68569	25	25	49.3	1.06	1.26	1.11	1.2	1.3	1.02	1.01	1.04	1.26	1	good	30	7.78	P0388093A	not competed		not competed
RPN2	P04844	n/d	FALSE	7	Jurkat lysate		69283	12	12	25.2	1.08	1	0.99	1.1	0.94	1.38	0.97	1.05	1.02	1	good	30	7.47	P0388083A	not competed		69283	9	9	20.1	1.08	1.31	1.02	1.26	1.3	0.94	0.96	0.89	1.26	1	good	30	7.25	P0388093A	not competed		not competed
RPP30	P78346	n/d	FALSE	7	Jurkat lysate		35564	4	4	23.5	0.99	0.91	0.97	0.97	0.97	1.16	1	0.98	0.97	1	good	30	6.44	P0388083A	not competed		35564	4	4	24.3	1.05	1.04	1.11	1.15	1.2	1.17	1.06	1.02	1.18	1	good	30	6.3	P0388093A	not competed		not competed
RPP40	O75818	n/d	FALSE	7	Jurkat lysate																						41833	2	2	6.9	0.94	1.02	0.85	0.84	1.22	1.09	1	0.98	1	1	good	30	6.1	P0388093A	not competed		not competed
RPRD1B	Q9NQG5	n/d	FALSE	7	Jurkat lysate		36899	3	3	20.9	0.7	0.72	0.73	0.79	0.92	0.89	0.83	0.82	0.86	1	weak	30	6.39	P0388083A	not competed		36899	4	4	16	0.77	0.85	0.82	0.94	0.91	1.04	0.84	0.91	0.94	1	good	30	6.72	P0388093A	not competed		not competed
RPS10	P46783	n/d	FALSE	7	Jurkat lysate		18898	12	20	64.2	1.04	0.94	1	1.03	1.22	1.08	1.2	1.04	1.02	1	good	30	8.6	P0388083A	not competed		18898	12	19	67.3	0.94	0.81	0.92	0.98	0.97	1.23	1.14	1.02	0.92	1	good	30	8.16	P0388093A	not competed		not competed
RPS11	P62280	n/d	FALSE	7	Jurkat lysate		18431	9	9	48.7	0.95	0.74	0.78	0.8	0.92	0.95	0.95	0.94	1	1	weak	30	8	P0388083A	not competed		18431	10	12	50.6	0.88	0.91	0.72	0.97	0.95	0.84	1.24	0.97	1.09	1	weak	30	7.77	P0388093A	not competed		not competed
RPS12	P25398	n/d	FALSE	7	Jurkat lysate		14515	10	18	63.6	1.18	1.21	1.1	1.05	0.99	0.86	1.11	0.87	0.88	1	good	30	8.55	P0388083A	not competed		14515	10	17	63.6	0.94	0.88	0.86	0.93	0.79	1.03	1.07	0.87	0.86	1	good	30	8.32	P0388093A	not competed		not competed
RPS13	P62277	n/d	FALSE	7	Jurkat lysate		17222	8	8	41.7	1.6	1	1.05	0.92	0.93	1.01	1.13	1	1.25	1	good	30	7.99	P0388083A	not competed		17222	9	10	49	1.34	1.18	0.73	1.06	0.95	0.87	1.46	0.8	1.16	1	weak	30	8.07	P0388093A	not competed		not competed
RPS14	P62263	n/d	FALSE	7	Jurkat lysate		16273	7	8	43.7	0.73	0.7	0.81	0.87	0.88	0.9	1.03	1	0.95	1	weak	30	7.95	P0388083A	not competed		16273	9	11	71.5	0.66	0.69	0.65	0.77	0.8	0.93	1.01	0.92	0.96	1	weak	30	8.02	P0388093A	not competed		not competed
RPS15	P62841	n/d	FALSE	7	Jurkat lysate		17040	3	5	44.1	1.03	1.01	0.99	1.08	1.01	1.09	1.09	0.99	0.95	1	good	30	8.31	P0388083A	not competed		17040	2	5	8.3	0.94	0.75	0.89	0.96	0.88	1.12	0.99	0.9	0.88	1	good	30	7.3	P0388093A	not competed		not competed
RPS16	P62249	n/d	FALSE	7	Jurkat lysate		16445	15	23	78.8	1.07	1.08	1.03	1.02	1.06	0.99	1.13	0.99	0.94	1	good	30	8.56	P0388083A	not competed		16445	11	17	72.6	1	0.9	0.92	1	0.93	1.08	1.15	0.97	0.9	1	good	30	8.38	P0388093A	not competed		not competed
RPS17	P08708	n/d	FALSE	7	Jurkat lysate		15550	7	7	57	1.18	0.81	0.78	0.82	0.85	0.87	1.23	1.02	1.25	1	good	30	7.44	P0388083A	not competed																						not competed
RPS18	P62269	n/d	FALSE	7	Jurkat lysate		17718	11	15	52.6	1.91	1.31	1.11	0.86	1.05	0.89	1.37	1.06	1.27	1	good	30	8.28	P0388083A	not competed		17718	10	12	52	1.23	1.06	0.66	0.99	0.76	0.78	1.65	0.79	1.07	1	weak	30	8	P0388093A	not competed		not competed
RPS19	P39019	n/d	FALSE	7	Jurkat lysate		16060	11	20	59.3	1.12	1.06	1.07	1.03	1.08	0.9	1.2	0.77	0.77	1	good	30	8.6	P0388083A	not competed																						not competed
RPS2	P15880	n/d	FALSE	7	Jurkat lysate		31324	15	17	49.5	2.12	1.24	1.14	0.83	0.84	0.83	1.53	1.14	1.43	1	good	30	8.02	P0388083A	not competed																						not competed
RPS20	P60866	n/d	FALSE	7	Jurkat lysate		16005	5	9	27.7	0.95	0.95	0.92	0.96	0.97	0.92	1.09	0.95	0.92	1	good	30	8.21	P0388083A	not competed		16005	5	7	27.7	0.77	0.67	0.81	0.87	0.76	1	1.06	0.88	0.79	1	weak	30	8.23	P0388093A	not competed		not competed
RPS21	P63220	n/d	FALSE	7	Jurkat lysate		9111	4	4	43.4	0.78	0.81	0.74	0.78	0.82	0.76	0.92	0.79	0.82	1	weak	30	7.98	P0388083A	not competed																						not competed
RPS23	P62266	n/d	FALSE	7	Jurkat lysate		15807	4	4	29.4	2.03	1.2	1.07	0.85	0.77	0.78	1.37	1.09	1.37	1	good	30	7.52	P0388083A	not competed																						not competed
RPS24	P62847	n/d	FALSE	7	Jurkat lysate		32430	4	6	37.6	1.22	1.02	0.98	0.92	0.95	0.93	1.12	1.03	1.05	1	good	30	8.12	P0388083A	not competed																						not competed
RPS25	P62851	n/d	FALSE	7	Jurkat lysate		13742	6	12	42.4	1.09	1.09	0.96	0.97	1.02	0.89	1.13	0.95	0.92	1	good	30	8.72	P0388083A	not competed		13742	6	9	42.4	0.88	0.74	0.66	0.72	0.74	0.85	0.94	0.85	0.87	1	weak	30	8.52	P0388093A	not competed		not competed
RPS26	P62854	n/d	FALSE	7	Jurkat lysate		13015	2	2	23.5	2.05	1.29	1.03	0.94	0.92	0.95	1.21	0.98	1.28	1	good	30	7.07	P0388083A	not competed		13015	2	2	23.5	1.17	1.14	0.57	0.89	0.61	0.51	1.44	0.51	1.19	1	weak	30	7.1	P0388093A	not competed		not competed
RPS27A	P62979	n/d	FALSE	7	Jurkat lysate		17965	11	18	67.3	1.03	1.01	0.99	0.93	0.99	0.98	1	1.02	1.02	1	good	30	8.42	P0388083A	not competed		17965	11	15	64.1	1.05	0.93	1.06	1.03	0.96	0.99	1.05	1.03	1.06	1	good	30	7.79	P0388093A	not competed		not competed
RPS28	P62857	n/d	FALSE	7	Jurkat lysate		7841	4	4	52.2	0.89	0.94	0.86	0.9	0.89	0.73	1.01	0.8	0.8	1	weak	30	7.81	P0388083A	not competed		7841	4	6	52.2	0.76	0.69	0.66	0.82	0.82	0.99	0.98	0.94	0.88	1	weak	30	7.6	P0388093A	not competed		not competed
RPS3	P23396	n/d	FALSE	7	Jurkat lysate		26688	21	34	78.6	1.04	0.93	0.89	0.86	0.97	0.95	1.08	1.01	1.02	1	good	30	8.36	P0388083A	not competed		26688	22	29	79.4	0.91	0.78	0.76	0.93	0.83	0.94	1.28	0.97	0.99	1	good	30	8.14	P0388093A	not competed		not competed
RPS3A	P61247	n/d	FALSE	7	Jurkat lysate		29945	19	25	64	0.75	0.7	0.72	0.81	0.96	0.92	0.89	0.99	0.98	1	weak	30	8.04	P0388083A	not competed		29945	18	20	57.6	0.74	0.65	0.76	0.84	0.94	1.05	1.12	1.07	0.97	1	weak	30	8.02	P0388093A	not competed		not competed
RPS4X	P62701	n/d	FALSE	7	Jurkat lysate		29597	13	15	62	0.51	0.36	0.36	0.58	0.61	0.96	0.85	0.95	0.98	1	weak	0.13	7.95	P0388083A	6.89																						not competed
RPS5	P46782	n/d	FALSE	7	Jurkat lysate		22876	10	13	41.2	0.98	0.94	0.86	0.88	0.9	0.83	1.02	0.91	0.9	1	good	30	8.33	P0388083A	not competed		22876	10	12	41.2	0.96	0.89	0.88	0.99	0.86	1.13	1.2	1.01	0.95	1	good	30	8.07	P0388093A	not competed		not competed
RPS6	P62753	n/d	FALSE	7	Jurkat lysate		28680	6	6	27.7	2.12	1.21	1.16	0.83	0.83	0.97	1.36	1.08	1.31	1	good	30	7.36	P0388083A	not competed																						not competed
RPS6KA1	Q15418	KINASE	TRUE	7	Jurkat lysate	1.68	83931	44	74	69	0.92	1.07	1.11	1	1.11	0.98	0.93	1.06	1.03	1	good	30	8.74	P0388083A	not competed		83931	37	71	66.8	0.95	0.9	1.06	1	0.99	1.1	0.89	1.1	0.96	1	good	30	8.53	P0388093A	not competed		not competed
RPS6KA3	P51812	KINASE	TRUE	7	Jurkat lysate	1.29	83735	31	40	44.7	0.91	1.09	1.22	0.98	1.19	1	0.93	1.11	1.06	1	good	30	8.25	P0388083A	not competed		83735	34	48	49.5	0.98	0.92	1.14	0.99	1.06	1.15	0.9	1.18	1.01	1	good	30	8.11	P0388093A	not competed		not competed
RPS6KA4	O75676	KINASE	TRUE	7	Jurkat lysate	1.7	85605	23	24	38.1	0.87	1.08	1.16	1.02	1.19	1.04	0.91	1.07	1.03	1	good	30	7.97	P0388083A	not competed		85605	25	25	41.7	0.95	0.9	1.16	0.96	1.11	1.18	0.89	1.26	1.03	1	good	30	7.73	P0388093A	not competed		not competed
RPS6KA5	O75582	KINASE	TRUE	7	Jurkat lysate	1.23	89864	25	25	36.7	0.97	1.15	1.19	0.97	1.14	0.98	0.87	1.08	1.03	1	good	30	8.13	P0388083A	not competed		89864	35	35	48.4	1.05	0.95	1.11	0.95	1.04	1.11	0.85	1.14	0.99	1	good	30	7.99	P0388093A	not competed		not competed
RPS6KB1	P23443	KINASE	TRUE	7	Jurkat lysate	1.19	59139	2	2	4.8	0.91	0.97	1.05	1.02	1.05	1.15	0.91	1.09	1.12	1	good	30	6.71	P0388083A	not competed		59139	2	2	3.8	0.83	0.87	0.98	0.9	1.04	1.07	0.81	1.16	0.94	1	good	30	6.49	P0388093A	not competed		not competed
RPS7	P62081	n/d	FALSE	7	Jurkat lysate		22127	7	7	46.9	0.43	0.32	0.44	0.47	0.61	0.81	0.92	0.93	1.08	1	weak	0.07	6.97	P0388083A	7.16		22127	4	4	30.9	0.29	0.37	0.24	0.5	0.6	0.65	1.02	0.78	1.12	1	weak	0.04	6.7	P0388093A	7.37		not competed
RPS8	P62241	n/d	FALSE	7	Jurkat lysate		24205	11	15	54.8	1.65	1.11	1.03	0.87	0.86	0.89	1.22	1.07	1.13	1	good	30	8.07	P0388083A	not competed																						not competed
RPS9	P46781	n/d	FALSE	7	Jurkat lysate		22591	5	5	25.3	3.02	1.5	1.29	0.75	0.88	0.84	1.56	1.22	1.73	1	good	30	7.3	P0388083A	not competed																						not competed
RPSA	P08865	n/d	FALSE	7	Jurkat lysate		32854	16	20	58	0.74	0.69	0.74	0.8	0.97	0.91	1.06	0.99	0.98	1	weak	30	8.45	P0388083A	not competed																						not competed
RPTOR	Q8N122	n/d	FALSE	7	Jurkat lysate		149036	2	2	1.6	0.83	0.79	3.03	0.9	0.98	1.79	0.84	1.01	0.87	1	good	30	6.62	P0388083A	not competed																						not competed
RRBP1	Q9P2E9	n/d	FALSE	7	Jurkat lysate		152470	3	3	2.7	0.93	1.04	1.01	0.9	1.14	0.89	1.04	1.11	0.86	1	good	30	6.66	P0388083A	not competed		152470	2	2	1.8	1	1.01	0.86	0.91	1.13	0.96	1.09	1.01	1.05	1	good	30	7.36	P0388093A	not competed		not competed
RRM1	P23921	OXIDOREDUCTASE	FALSE	7	Jurkat lysate																						90069	3	3	6.3	0.97	1.5	0.85	1.55	1.62	0.97	0.87	0.84	1.46	1	good	30	6.1	P0388093A	not competed		not competed
RRP9	O43818	n/d	FALSE	7	Jurkat lysate																						51840	3	3	5.1	1.15	0.95	0.95	1.04	0.91	1.03	1.24	1.02	0.97	1	good	30	6.15	P0388093A	not competed		not competed
RSBN1L	Q6PCB5	n/d	FALSE	7	Jurkat lysate																						94868	2	2	2	0.76	0.79	0.95	0.82	0.95	0.92	0.92	0.96	1	1	good	30	5.81	P0388093A	not competed		not competed
RSF1	Q96T23	n/d	FALSE	7	Jurkat lysate		163819	16	16	13.5	1.11	1.02	1.02	0.95	1.03	0.93	1.09	0.93	1.02	1	good	30	7.39	P0388083A	not competed		163819	13	13	10.5	0.97	0.87	0.75	0.94	0.73	0.79	1.28	0.78	1.09	1	weak	30	7.05	P0388093A	not competed		not competed
RSL1D1	O76021	n/d	FALSE	7	Jurkat lysate		54972	3	3	8.6	1.87	1.19	1.17	0.77	0.87	0.71	1.26	0.96	1.28	1	weak	30	6.72	P0388083A	not competed																						not competed
RSU1	Q15404	n/d	FALSE	7	Jurkat lysate		31540	9	9	30.3	0.16	0.21	0.35	0.57	0.94	0.93	0.94	1.06	1.02	1	good	0.35	7.38	P0388083A	6.46		31540	6	6	23.5	0.13	0.19	0.32	0.55	0.86	1.02	0.89	1.03	0.97	1	good	0.32	7.21	P0388093A	6.49		not competed
RTCB	Q9Y3I0	n/d	FALSE	7	Jurkat lysate		55210	13	13	30.7	0.93	0.93	0.8	0.96	0.9	1.13	1.11	1.03	1.01	1	good	30	7.34	P0388083A	not competed		55210	14	14	35.6	0.82	1	0.76	0.94	1.02	0.85	1.03	0.75	1.11	1	good	30	7.17	P0388093A	not competed		not competed
RTF1	Q92541	n/d	FALSE	7	Jurkat lysate		80313	8	9	9.9	0.82	0.73	0.73	0.73	0.79	0.81	1.07	0.93	1.07	1	weak	30	7.01	P0388083A	not competed																						not competed
RTRAF	Q9Y224	n/d	FALSE	7	Jurkat lysate		28068	6	6	27.9	1.04	1.09	0.98	1.19	1.25	1.47	1.21	1.02	0.89	1	good	30	6.6	P0388083A	not competed		28068	7	7	31.1	1.01	1.26	1.17	1.39	1.74	1.53	1.3	0.96	1.25	1	good	30	6.58	P0388093A	not competed		not competed
RUNX1	Q01196	n/d	FALSE	7	Jurkat lysate		51818	2	2	3.5	1.09	1.09	0.99	1.13	0.95	1.45	0.93	0.96	0.99	1	good	30	6.27	P0388083A	not competed		51818	3	3	7.1	0.76	0.79	0.71	0.69	1.17	0.96	0.96	0.86	1.09	1	weak	30	5.93	P0388093A	not competed		not competed
RUVBL1	Q9Y265	n/d	FALSE	7	Jurkat lysate		50227	16	17	48.9	1.05	1.06	1.07	1.03	1.05	1.12	0.95	1.03	0.98	1	good	30	7.8	P0388083A	not competed		50227	16	17	48.9	1.04	1.04	0.96	0.99	1.03	0.97	0.98	0.98	1.1	1	good	30	7.69	P0388093A	not competed		not competed
RUVBL2	Q9Y230	n/d	FALSE	7	Jurkat lysate		51156	16	16	40.8	1.13	1.05	1.09	1	0.94	1.1	0.97	1.04	1.05	1	good	30	7.49	P0388083A	not competed		51156	17	17	49.2	1.11	1.07	0.98	1.07	1.06	0.9	1.01	1.03	1.14	1	good	30	7.42	P0388093A	not competed		not competed
RWDD1	Q9H446	n/d	FALSE	7	Jurkat lysate		27939	2	2	5.3	0.95	0.97	0.95	0.95	0.87	1.08	1.08	0.88	1.01	1	good	30	6.86	P0388083A	not competed																						not competed
SACM1L	Q9NTJ5	n/d	FALSE	7	Jurkat lysate		66966	2	2	3.1	1.17	1.19	0.91	1.34	0.9	1.74	1.01	0.87	1.02	1	good	30	6.25	P0388083A	not competed		66966	4	4	9.7	1.14	1.48	1.16	1.46	1.45	1.08	1.08	0.96	1.34	1	good	30	6.49	P0388093A	not competed		not competed
SAE1	Q9UBE0	n/d	FALSE	7	Jurkat lysate		38449	9	9	28.3	1.12	1.05	1.06	1.08	0.91	1.37	1	1.15	1.06	1	good	30	7.13	P0388083A	not competed		38449	11	11	34.1	0.94	1.15	0.94	1.07	1.17	0.92	1.01	1.01	1.25	1	good	30	7.01	P0388093A	not competed		not competed
SAMM50	Q9Y512	n/d	FALSE	7	Jurkat lysate		51976	5	5	17.5	0.97	1.08	1.04	0.99	1.12	1.1	0.9	1.04	1.02	1	good	30	7.13	P0388083A	not competed		51976	8	8	20.7	1.03	1.04	1.13	1	1.06	1.06	0.91	1.03	1.13	1	good	30	6.75	P0388093A	not competed		not competed
SAP18	O00422	n/d	FALSE	7	Jurkat lysate		17561	8	14	52.9	1.08	1.1	1.05	1.02	1.05	0.96	1.09	0.97	0.94	1	good	30	8.04	P0388083A	not competed		17561	12	13	67.3	1.01	0.91	0.94	0.94	0.86	1.02	1.08	0.96	0.89	1	good	30	7.82	P0388093A	not competed		not competed
SAP30	O75446	n/d	FALSE	7	Jurkat lysate		23306	2	2	9.5	0.8	1.03	0.79	1.43	0.79	0.76	1.16	0.98	1.07	1	good	30	6.25	P0388083A	not competed																						not competed
SAP30BP	Q9UHR5	n/d	FALSE	7	Jurkat lysate		33870	6	6	17.5	1.06	0.99	0.95	0.85	0.91	0.83	1.02	0.89	0.99	1	good	30	7.16	P0388083A	not competed		33870	8	8	28.6	0.88	0.71	0.77	0.77	0.71	0.83	1.12	0.88	0.92	1	weak	30	6.96	P0388093A	not competed		not competed
SARS	P49591	n/d	FALSE	7	Jurkat lysate		58777	6	6	12.5	0.94	0.97	0.79	1	0.85	1.47	0.99	0.87	0.88	1	good	30	6.7	P0388083A	not competed		58777	4	4	10.5	0.85	1.28	0.81	1.09	1.31	0.85	0.97	0.74	1.19	1	weak	30	6.37	P0388093A	not competed		not competed
SART3	Q15020	n/d	FALSE	7	Jurkat lysate		109933	26	26	30.8	0.91	1.08	1.17	1.02	1.18	1.05	0.91	1.1	1.01	1	good	30	7.49	P0388083A	not competed		109933	23	23	30.4	0.94	0.95	1.14	0.95	1.13	1.17	0.93	1.23	1.01	1	good	30	7.36	P0388093A	not competed		not competed
SBNO1	A3KN83	n/d	FALSE	7	Jurkat lysate		154310	2	2	1.4	0.89	1	0.88	1.01	0.94	1.18	0.9	1	0.9	1	good	30	6.09	P0388083A	not competed																						not competed
SCCPDH	Q8NBX0	OXIDOREDUCTASE	FALSE	7	Jurkat lysate																						47151	2	2	3	1.21	2.08	1.14	2.03	2.08	0.92	0.89	0.85	1.59	1	n.d.		6.45	P0388093A			not competed
SCRN1	Q12765	PROTEASE	FALSE	7	Jurkat lysate		48713	3	3	10.6	0.94	1.07	0.81	1.12	1.04	1.55	0.99	1	0.99	1	good	30	6.1	P0388083A	not competed		48713	3	3	11.1	1.11	1.36	0.87	1.14	1.4	0.93	0.97	0.84	1.3	1	good	30	6	P0388093A	not competed		not competed
SDHA	P31040	OXIDOREDUCTASE	FALSE	7	Jurkat lysate		72691	4	4	7.8	1.6	1.39	1.2	1.87	1.05	2.46	1.32	1.07	1.02	1	good	30	6.68	P0388083A	not competed		72691	3	3	5.9	1.63	2.85	1.51	2.5	2.49	1.02	1.15	0.91	1.61	1	n.d.		6.67	P0388093A			not competed
SDHB	P21912	OXIDOREDUCTASE	FALSE	7	Jurkat lysate		31629	2	2	10	1.09	0.89	0.92	1.21	0.88	1.65	1.06	0.98	0.95	1	good	30	5.92	P0388083A	not competed																						not competed
SEC13	P55735	n/d	FALSE	7	Jurkat lysate		35540	5	5	26.1	1.08	0.97	0.95	1.02	1	1.3	0.98	0.99	0.94	1	good	30	6.87	P0388083A	not competed		40746	5	5	18	1.16	1.45	1.13	1.3	1.41	1.01	1.05	1	1.23	1	good	30	6.84	P0388093A	not competed		not competed
SEC23A	Q15436	n/d	FALSE	7	Jurkat lysate		86160	8	8	12.5	0.8	0.82	0.8	0.86	0.92	1.06	0.92	1.02	0.99	1	good	30	6.87	P0388083A	not competed		86160	7	7	11.9	0.74	0.86	0.77	0.89	1.01	0.95	0.84	0.86	1.09	1	weak	30	6.74	P0388093A	not competed		not competed
SEC23B	Q15437	n/d	FALSE	7	Jurkat lysate		86478	15	15	29.1	0.84	0.8	0.8	0.82	0.94	1.04	0.9	1.03	0.97	1	good	30	7.27	P0388083A	not competed		86478	17	17	33.4	0.69	0.79	0.78	0.87	0.93	0.98	0.9	0.94	1.03	1	weak	30	7.11	P0388093A	not competed		not competed
SEC24A	O95486	n/d	FALSE	7	Jurkat lysate		119748	6	6	6.8	0.84	0.81	0.77	0.82	0.88	0.97	0.9	0.95	0.98	1	good	30	6.42	P0388083A	not competed		119748	3	3	2.1	0.82	0.97	0.86	0.88	0.99	1.07	1.1	1.02	1.18	1	good	30	6.21	P0388093A	not competed		not competed
SEC24B	O95487	n/d	FALSE	7	Jurkat lysate		140419	5	5	5.7	0.95	0.87	0.83	0.96	0.98	1.19	1.02	1.14	1.07	1	good	30	6.63	P0388083A	not competed		140419	4	4	3.9	0.78	0.78	0.72	0.96	0.92	0.87	1.02	0.93	1.1	1	weak	30	6.3	P0388093A	not competed		not competed
SEC24C	P53992	n/d	FALSE	7	Jurkat lysate		118323	5	5	6.3	0.84	0.83	0.71	0.84	0.76	1.04	0.94	0.97	1.01	1	weak	30	6.68	P0388083A	not competed		118323	8	8	9.5	0.7	0.87	0.67	0.82	0.94	0.79	0.96	0.85	1.09	1	weak	30	6.49	P0388093A	not competed		not competed
SEC61A1	P61619	n/d	FALSE	7	Jurkat lysate		52264	6	6	10.5	1.25	1.13	1.15	1.18	1.16	1.34	1.08	1.15	1.05	1	good	30	6.78	P0388083A	not competed		52264	3	3	6.7	1.2	1.41	1.07	1.16	1.35	1.03	1.05	1.14	1.14	1	good	30	6.65	P0388093A	not competed		not competed
SEC62	Q99442	n/d	FALSE	7	Jurkat lysate																						45861	2	2	4.3	0.82	0.94	0.85	0.89	1.17	0.89	0.85	0.95	0.97	1	good	30		P0388093A	not competed		not competed
SEC63	Q9UGP8	n/d	FALSE	7	Jurkat lysate		87996	4	4	5.3	1.05	0.98	1.07	1.06	1.02	1.29	1.07	1.01	1.03	1	good	30	6.34	P0388083A	not competed																						not competed
SEH1L	Q96EE3	n/d	FALSE	7	Jurkat lysate		46578	4	4	16.1	1.11	1.09	1.07	1.18	1.16	1.45	1.38	1.15	1.05	1	good	30	6.56	P0388083A	not competed																						not competed
SEL1L	Q9UBV2	n/d	FALSE	7	Jurkat lysate		88754	2	2	3.5	0.66	0.81	0.72	1.15	1.14	1.18	1.09	0.87	0.9	1	weak	30	6.28	P0388083A	not competed		88754	3	3	4.9	1.35	1.21	1.13	1.12	1.13	0.86	0.9	0.94	1.05	1	good	30	6.07	P0388093A	not competed		not competed
SEPSECS	Q9HD40	n/d	FALSE	7	Jurkat lysate																						55726	2	2	5.2	1.35	1.09	0.99	1.13	1.05	1.09	1.03	0.99	1.03	1	good	30		P0388093A	not competed		not competed
SEPT1	Q8WYJ6	n/d	FALSE	7	Jurkat lysate		41970	3	3	10.8	1.15	1.09	1.06	0.98	1.03	1.52	1.03	1.04	1.21	1	good	30	6.63	P0388083A	not competed		41970	7	7	23.9	1	1.15	1.01	1.16	1.35	0.96	0.96	0.97	1.35	1	good	30	6.62	P0388093A	not competed		not competed
SEPT2	Q15019	n/d	FALSE	7	Jurkat lysate		45460	10	10	28.3	1.06	0.96	0.95	1.04	0.97	1.31	0.95	1.1	1.02	1	good	30	7.07	P0388083A	not competed		45460	8	8	25.8	0.97	1.11	0.93	1.04	1.23	0.94	0.97	0.92	1.3	1	good	30	7.15	P0388093A	not competed		not competed
SEPT6	Q14141	n/d	FALSE	7	Jurkat lysate		49716	5	5	30.2	1.05	1.08	1.04	1.05	1.07	1.31	0.91	1.11	1.07	1	good	30	7.53	P0388083A	not competed		49716	8	8	42.9	1.01	1.12	0.98	1.1	1.17	0.99	0.98	0.94	1.26	1	good	30	7.4	P0388093A	not competed		not competed
SEPT7	Q16181	n/d	FALSE	7	Jurkat lysate		50679	13	13	32.3	1.08	1.04	0.94	1.06	0.99	1.34	0.89	1.1	1.04	1	good	30	7.45	P0388083A	not competed		50679	15	15	34.6	1	1.19	1.03	1.08	1.23	1.03	0.98	0.97	1.22	1	good	30	7.4	P0388093A	not competed		not competed
SEPT9	Q9UHD8	n/d	FALSE	7	Jurkat lysate		65401	14	14	28.3	1.07	1.04	1	1.08	1.02	1.2	0.96	1.06	0.98	1	good	30	7.63	P0388083A	not competed		65401	12	12	23.5	1.04	1.23	1.06	1.13	1.2	0.98	0.98	0.95	1.18	1	good	30	7.43	P0388093A	not competed		not competed
SET	Q01105	n/d	FALSE	7	Jurkat lysate		32103	13	19	51.4	1.29	1.39	1.26	1.06	1.16	1	0.9	1.03	1.07	1	good	30	8.34	P0388083A	not competed		32103	10	17	30.3	1.42	1.11	1.18	0.99	0.98	1.14	1.2	1.13	1.03	1	good	30	8.01	P0388093A	not competed		not competed
SF3A1	Q15459	n/d	FALSE	7	Jurkat lysate		88885	5	5	8.8	1.04	1.12	1.04	1.02	0.99	1.03	0.93	1.01	1.03	1	good	30	7.56	P0388083A	not competed		88885	7	7	12.1	1.08	1.03	1.07	1.07	1.01	0.92	1.01	1.01	1.07	1	good	30	7.36	P0388093A	not competed		not competed
SF3A2	Q15428	n/d	FALSE	7	Jurkat lysate		49255	9	9	17.2	1.21	1.21	1.18	1.08	1.04	1.08	1.07	1.07	1.05	1	good	30	7.68	P0388083A	not competed		49255	8	9	17.7	1.08	1.11	0.99	0.98	0.95	1.04	1.06	0.99	0.97	1	good	30	7.33	P0388093A	not competed		not competed
SF3A3	Q12874	n/d	FALSE	7	Jurkat lysate		58848	10	10	26.1	1.11	0.96	0.97	1.13	0.88	1.32	1.03	0.95	1	1	good	30	7.19	P0388083A	not competed		58848	13	13	31.1	1.1	1.27	1.04	1.22	1.35	0.95	1.19	1	1.25	1	good	30	7.08	P0388093A	not competed		not competed
SF3B1	O75533	n/d	FALSE	7	Jurkat lysate		145829	33	33	30.4	1.23	1.16	1.18	1.12	1.05	1.13	1.1	1.01	1.06	1	good	30	7.76	P0388083A	not competed		145829	30	31	30.1	1.22	1.15	1.05	1.16	1.04	0.94	1.18	1.03	1.09	1	good	30	7.61	P0388093A	not competed		not competed
SF3B2	Q13435	n/d	FALSE	7	Jurkat lysate		100226	6	6	7.9	1.17	0.97	0.99	0.84	0.84	0.91	1.11	0.94	1.08	1	good	30	7.13	P0388083A	not competed		100226	9	9	9.6	1.02	0.94	0.77	0.91	0.82	0.77	1.19	0.76	1.01	1	good	30	6.76	P0388093A	not competed		not competed
SF3B3	Q15393	n/d	FALSE	7	Jurkat lysate		135576	39	42	39.3	1.08	1.07	1.05	1.01	1.04	1.03	1	1.06	1.01	1	good	30	7.93	P0388083A	not competed		135576	44	49	43.7	1.1	0.98	0.96	0.99	0.96	0.98	1.04	1.03	0.99	1	good	30	7.79	P0388093A	not competed		not competed
SF3B4	Q15427	n/d	FALSE	7	Jurkat lysate		44385	6	8	14.4	1.03	1.07	1.01	0.98	0.96	0.95	0.91	0.99	0.89	1	good	30	7.5	P0388083A	not competed		44385	5	5	13.7	1.01	0.99	0.92	0.94	0.9	0.94	1.03	0.98	0.97	1	good	30	7.33	P0388093A	not competed		not competed
SF3B5	Q9BWJ5	n/d	FALSE	7	Jurkat lysate		10135	3	3	32.6	1.33	1.55	1.29	1.07	1.05	0.9	0.96	0.79	0.65	1	weak	30	6.92	P0388083A	not competed		10135	2	2	25.6	1.15	0.94	1.1	1.13	1.05	1.29	0.97	1.04	0.99	1	good	30	6.57	P0388093A	not competed		not competed
SF3B6	Q9Y3B4	n/d	FALSE	7	Jurkat lysate		14585	6	7	51.2	1.16	1.16	1.05	1.09	0.84	0.88	0.96	0.69	0.68	1	weak	30	7.21	P0388083A	not competed																						not competed
SFPQ	P23246	n/d	FALSE	7	Jurkat lysate		76148	7	7	8.9	0.96	0.89	0.72	0.97	0.77	1.47	1.05	0.9	0.87	1	weak	30	6.82	P0388083A	not competed		76148	8	8	10.7	0.84	1.56	1.06	1.24	1.58	0.97	0.94	0.86	1.31	1	good	30	6.77	P0388093A	not competed		not competed
SFXN1	Q9H9B4	n/d	FALSE	7	Jurkat lysate		35619	2	2	6.8	1.24	0.98	0.8	1.08	0.75	1.6	1.24	1	0.88	1	good	30	6.51	P0388083A	not competed																						not competed
SGTA	O43765	n/d	FALSE	7	Jurkat lysate		34063	3	3	9.9	1.08	0.99	0.89	1.04	0.94	1.07	0.93	0.83	0.85	1	good	30	6.54	P0388083A	not competed		34063	2	2	8	0.58	0.91	0.93	0.92	0.86	0.91	0.79	0.79	0.79	1	weak	28	6.34	P0388093A	4.55		not competed
SHMT2	P34897	n/d	FALSE	7	Jurkat lysate		55992	9	9	23.4	1.01	0.83	0.75	1.12	0.77	1.62	1.16	0.96	0.92	1	weak	30	6.91	P0388083A	not competed		55992	9	9	21	0.91	1.48	0.86	1.33	1.65	0.82	1.08	0.74	1.34	1	weak	30	7	P0388093A	not competed		not competed
SIK2	Q9H0K1	KINASE	TRUE	7	Jurkat lysate	4.81	103914	14	14	16.5	0.08	0.09	0.13	0.18	0.58	0.87	1	0.93	0.97	1	good	0.05	7.33	P0388083A	7.29	7.97	103914	13	13	16.1	0.06	0.08	0.1	0.16	0.52	1.03	0.97	1.04	0.9	1	good	0.05	7.12	P0388093A	7.3	7.98	7.97
SIK3	Q9Y2K2	KINASE	TRUE	7	Jurkat lysate	1.81	139978	15	15	11.5	0.18	0.23	0.4	0.57	1.04	1	1.02	1.05	1.09	1	good	0.41	7.96	P0388083A	6.39	6.65	139978	12	12	10.7	0.09	0.14	0.3	0.47	0.95	1.13	1.04	1.16	0.97	1	good	0.29	7.71	P0388093A	6.54	6.8	6.72
SIN3A	Q96ST3	n/d	FALSE	7	Jurkat lysate		145173	17	17	12.6	1.23	1.18	1.17	1.11	1.06	1.14	1.05	1.02	1.04	1	good	30	7.12	P0388083A	not competed		145173	17	17	13.1	1.2	1.14	1.02	1.1	1.13	0.98	1.16	1.07	1.14	1	good	30	6.84	P0388093A	not competed		not competed
SKP1	P63208	n/d	FALSE	7	Jurkat lysate		18658	7	7	31.9	1.05	1.08	1.03	0.9	1.04	0.95	0.93	0.82	0.86	1	good	30	7.12	P0388083A	not competed		18658	5	5	34.4	0.7	1.03	1.18	0.96	1.03	1.06	0.77	0.9	0.88	1	weak	30	6.83	P0388093A	not competed		not competed
SKP2	Q13309	n/d	FALSE	7	Jurkat lysate		47760	3	3	7.5	0.81	0.88	0.75	0.99	1.36	1.08	1.13	0.93	0.84	1	good	30	6.42	P0388083A	not competed																						not competed
SLC16A1	P53985	n/d	FALSE	7	Jurkat lysate		53944	4	4	10.4	1.07	0.97	0.99	1.02	1	1.21	0.98	0.96	0.88	1	good	30	6.79	P0388083A	not competed		53944	3	3	8	1.16	1.23	1.3	1.19	1.27	1.02	0.98	1.1	1.09	1	good	30	6.56	P0388093A	not competed		not competed
SLC1A5	Q15758	n/d	FALSE	7	Jurkat lysate		56598	2	2	4.3	1.15	1.21	0.93	1.13	0.95	1.31	0.87	0.96	1.12	1	good	30	6.26	P0388083A	not competed																						not competed
SLC25A1	P53007	n/d	FALSE	7	Jurkat lysate		34012	4	4	11.9	0.97	0.91	0.89	1.1	1.14	1.36	0.96	0.98	1.01	1	good	30	6.89	P0388083A	not competed		34012	3	3	10.3	1.08	1.47	1.11	1.22	1.46	1.01	0.91	0.93	1.25	1	good	30	6.82	P0388093A	not competed		not competed
SLC25A10	Q9UBX3	n/d	FALSE	7	Jurkat lysate		32145	4	4	14.6	1.14	1.26	1.17	1.24	1.26	1.38	1.06	1.16	1.02	1	good	30	6.59	P0388083A	not competed		32145	3	3	12.5	0.89	1.13	1.07	1.13	1.02	0.89	0.88	0.98	0.93	1	good	30	6.52	P0388093A	not competed		not competed
SLC25A11	Q02978	n/d	FALSE	7	Jurkat lysate		34061	4	4	11.1	1.11	0.98	0.92	1.17	0.91	1.2	0.98	1.05	1.12	1	good	30	6.43	P0388083A	not competed		34061	9	9	32.8	1.07	1.36	0.96	1.18	1.31	0.85	0.94	0.84	1.27	1	good	30	6.5	P0388093A	not competed		not competed
SLC25A12	O75746	n/d	FALSE	7	Jurkat lysate		74761	5	5	8.6	0.92	0.92	0.92	1.02	0.97	1.27	0.98	1.05	0.98	1	good	30	6.68	P0388083A	not competed		74761	5	5	12.2	0.96	1.14	0.99	1.13	1.06	1.03	0.97	1.05	1.26	1	good	30	6.62	P0388093A	not competed		not competed
SLC25A22	Q9H936	n/d	FALSE	7	Jurkat lysate		34470	2	2	6.5	1.01	1.06	1.07	1.08	1.01	1.15	1.07	1.04	0.91	1	good	30	6.69	P0388083A	not competed																						not competed
SLC25A24	Q6NUK1	n/d	FALSE	7	Jurkat lysate																						53354	2	2	5.5	1	1.37	1.17	1.4	1.34	1.02	1.15	1.04	1.4	1	good	30	6.04	P0388093A	not competed		not competed
SLC25A3	Q00325	n/d	FALSE	7	Jurkat lysate		39958	14	14	34.8	1.11	1.1	1.08	1.1	1.01	1.26	0.98	1.11	1.04	1	good	30	7.74	P0388083A	not competed		39958	13	14	36.2	1.11	1.21	1.1	1.17	1.19	1.07	0.95	1.08	1.18	1	good	30	7.72	P0388093A	not competed		not competed
SLC25A4	P12235	n/d	FALSE	7	Jurkat lysate		33064	3	3	11.1	1.01	1.04	1.12	1.1	0.99	1.3	1.13	1.19	1.14	1	good	30	6.63	P0388083A	not competed		33064	3	3	10.1	0.99	1.24	0.96	1.2	1.25	1.12	0.99	1.05	1.26	1	good	30	6.49	P0388093A	not competed		not competed
SLC25A5	P05141	n/d	FALSE	7	Jurkat lysate		32852	6	8	44.6	1.13	1.02	1.03	1.16	1.02	1.33	1.06	1.16	1.08	1	good	30	7.89	P0388083A	not competed		32852	5	8	47.3	0.96	1.04	0.89	1.05	1.1	0.85	0.92	0.95	1.17	1	good	30	7.52	P0388093A	not competed		not competed
SLC25A6	P12236	n/d	FALSE	7	Jurkat lysate		32866	2	2	15.8	1.16	1	1.1	1.15	0.9	1.35	0.91	1.2	1.07	1	good	30	7.36	P0388083A	not competed																						not competed
SLC2A1	P11166	n/d	FALSE	7	Jurkat lysate		54083	2	2	3.9	0.95	1.11	1.02	1.28	0.97	1.74	1.21	0.84	0.98	1	good	30	6.45	P0388083A	not competed																						not competed
SLC3A2	P08195	n/d	FALSE	7	Jurkat lysate		61815	9	9	18.3	1.13	1.07	0.98	1.24	0.99	1.65	1.05	0.99	1.04	1	good	30	6.74	P0388083A	not competed		71122	12	12	21.6	1.05	1.41	1	1.39	1.51	0.96	0.87	0.87	1.34	1	good	30	6.95	P0388093A	not competed		not competed
SLK	Q9H2G2	KINASE	TRUE	7	Jurkat lysate	1.5	142693	30	39	27.6	0.51	0.82	0.94	0.8	1	0.84	0.85	1.01	1.05	1	weak	19	8.69	P0388083A	4.72	4.9	138994	29	38	28.7	0.63	0.72	0.93	0.82	0.9	1.02	1	1.14	1.02	1	weak	30	8.39	P0388093A	not competed		4.9
SMARCA4	P51532	BROMO	FALSE	7	Jurkat lysate		184643	4	4	3	1.17	1.08	1.05	1.12	0.92	1.16	1.07	1	0.99	1	good	30	6.41	P0388083A	not competed		184643	5	5	3.6	1	1.17	0.91	1.16	1.23	1.09	1.03	0.93	1.09	1	good	30	6.29	P0388093A	not competed		not competed
SMARCA5	O60264	n/d	FALSE	7	Jurkat lysate		121904	14	14	20.4	1.31	1.1	1	0.95	0.98	1	1.14	1	1.09	1	good	30	7.31	P0388083A	not competed		121904	22	22	29.5	0.99	0.93	0.81	0.97	0.9	0.86	1.19	0.84	1	1	good	30	7.28	P0388093A	not competed		not competed
SMARCAD1	Q9H4L7	n/d	FALSE	7	Jurkat lysate		117601	2	2	3.1	1.67	1.3	1.28	1.6	1.18	1.85	1.63	1.34	1.34	1	good	30	6.11	P0388083A	not competed																						not competed
SMARCB1	Q12824	n/d	FALSE	7	Jurkat lysate		44141	5	5	15.8	1.13	1.11	1.05	0.98	0.98	1.11	0.98	1.06	1.1	1	good	30	6.73	P0388083A	not competed		44141	5	5	14.3	0.98	0.96	0.83	0.94	0.99	0.93	0.91	0.95	1.04	1	good	30	6.54	P0388093A	not competed		not competed
SMARCC1	Q92922	n/d	FALSE	7	Jurkat lysate		122866	26	27	29.3	1.3	1.2	1.16	1.1	1.03	0.97	1.09	1.04	1.02	1	good	30	7.3	P0388083A	not competed		122866	19	19	23.8	1.14	1.1	1.02	1.08	0.97	0.93	1.12	1.01	1	1	good	30	7.2	P0388093A	not competed		not competed
SMARCC2	Q8TAQ2	n/d	FALSE	7	Jurkat lysate		132878	10	10	8.3	1.15	1.12	1.13	1.07	1.06	1.05	1.13	1	1.05	1	good	30	6.69	P0388083A	not competed		126923	15	15	13	1	1.04	0.92	1.07	1	0.92	1.06	0.87	0.98	1	good	30	6.62	P0388093A	not competed		not competed
SMARCD1	Q96GM5	n/d	FALSE	7	Jurkat lysate		58232	6	6	13.8	0.91	0.92	1.03	1	1	1.05	0.95	0.99	0.98	1	good	30	6.76	P0388083A	not competed		58232	5	5	15.9	0.95	0.9	0.95	0.87	0.99	0.98	0.98	1.08	1.06	1	good	30	6.73	P0388093A	not competed		not competed
SMARCD2	Q92925	n/d	FALSE	7	Jurkat lysate		58920	7	7	23.5	0.99	1.06	0.99	0.97	1.06	1.03	0.89	1.03	1	1	good	30	6.9	P0388083A	not competed		55238	7	7	22.6	1.06	0.98	1.07	1.01	1.08	1.1	0.99	1.06	1.03	1	good	30	6.59	P0388093A	not competed		not competed
SMARCE1	Q969G3	n/d	FALSE	7	Jurkat lysate		46649	9	9	20.7	1.05	1.13	1.11	1.1	1.11	1	1.01	1.01	1.07	1	good	30	6.84	P0388083A	not competed		41779	7	7	17.3	1.06	1.09	1.12	1	1.09	1.13	0.96	1.13	1.02	1	good	30	6.6	P0388093A	not competed		not competed
SMC1A	Q14683	n/d	FALSE	7	Jurkat lysate		143231	16	16	13.1	1.02	1.05	1.02	0.97	1.04	1.13	0.94	1.02	0.95	1	good	30	6.92	P0388083A	not competed		143231	20	20	15.4	1.08	1.09	1	1	1.13	1.06	0.9	1.12	1.18	1	good	30	6.65	P0388093A	not competed		not competed
SMC2	O95347	n/d	FALSE	7	Jurkat lysate		135654	41	42	35.4	1.03	1.07	1.03	1.04	1.05	1.18	0.96	1.06	1.02	1	good	30	7.75	P0388083A	not competed		135654	40	40	32.9	1.07	1.18	1.07	1.11	1.2	1.03	0.98	1.01	1.18	1	good	30	7.55	P0388093A	not competed		not competed
SMC3	Q9UQE7	n/d	FALSE	7	Jurkat lysate		141540	33	33	30.2	1.03	1.04	1.03	1.05	1.01	1.23	0.91	1.07	1.03	1	good	30	7.08	P0388083A	not competed		141540	32	33	30.2	1.03	1.15	1.03	1.08	1.25	0.97	1.01	1.01	1.17	1	good	30	6.79	P0388093A	not competed		not competed
SMC4	Q9NTJ3	n/d	FALSE	7	Jurkat lysate		147180	17	18	14.1	1.11	1.11	1.06	1.13	1.04	1.4	0.97	1.06	1	1	good	30	6.68	P0388083A	not competed		147180	20	20	16.5	1.17	1.36	1.11	1.26	1.5	1.09	1.03	1.04	1.25	1	good	30	6.7	P0388093A	not competed		not competed
SMC5	Q8IY18	n/d	FALSE	7	Jurkat lysate		128805	8	8	6.4	0.95	1.02	0.99	1	1.04	1.26	0.95	1.04	1.06	1	good	30	6.52	P0388083A	not competed		128805	6	6	5.7	1.13	1.15	1.17	1.09	1.3	1.09	1	1.01	1.19	1	good	30	6.47	P0388093A	not competed		not competed
SMC6	Q96SB8	n/d	FALSE	7	Jurkat lysate		126324	2	2	2.7	0.99	1.03	0.93	0.94	1.03	1.1	0.96	0.89	0.97	1	good	30	5.71	P0388083A	not competed		126324	2	2	2.3	1.02	1.12	1.16	1.04	1	1	0.94	1.09	0.91	1	good	30		P0388093A	not competed		not competed
SMCHD1	A6NHR9	n/d	FALSE	7	Jurkat lysate		226371	2	2	1	1.35	1.28	1.17	1.1	1.04	1.58	1.06	0.96	1.06	1	good	30		P0388083A	not competed		226371	4	4	2.5	0.85	0.95	0.95	0.93	1.05	1	0.9	0.96	1.14	1	good	30	6	P0388093A	not competed		not competed
SMG7	Q92540	n/d	FALSE	7	Jurkat lysate																						131648	2	2	1.8	0.75	0.73	0.83	0.65	0.83	0.82	1.11	0.75	0.87	1	weak	30	6.49	P0388093A	not competed		not competed
SMS	P52788	MT	FALSE	7	Jurkat lysate		41268	2	2	7.1	1.76	1.53	1.15	1.78	0.91	2.37	1.14	0.79	0.91	1	good	30	6.61	P0388083A	not competed																						not competed
SMU1	Q2TAY7	n/d	FALSE	7	Jurkat lysate		57543	15	15	32.9	0.97	0.95	0.92	1.01	1.04	1.12	1.02	1.07	0.98	1	good	30	7.12	P0388083A	not competed		57543	15	15	34.7	0.98	1	0.89	1.01	0.96	0.9	1.07	0.95	1.08	1	good	30	7.06	P0388093A	not competed		not competed
SNAPIN	O95295	n/d	FALSE	7	Jurkat lysate																						14874	2	2	16.2	0.42	0.76	0.9	0.64	0.87	0.97	1.01	0.84	0.68	1	weak	11	6.09	P0388093A	4.96		not competed
SND1	Q7KZF4	n/d	FALSE	7	Jurkat lysate		101996	9	9	10.1	1.01	0.84	0.69	1.22	0.77	1.76	1.03	0.84	0.88	1	weak	30	6.71	P0388083A	not competed		101996	10	10	15.7	0.81	1.55	0.88	1.37	1.68	0.93	1.04	0.81	1.41	1	good	30	6.72	P0388093A	not competed		not competed
SNRK	Q9NRH2	KINASE	TRUE	7	Jurkat lysate	1.28	84275	4	4	5.5	0.72	0.75	0.78	0.71	0.92	0.94	0.7	0.95	0.97	1	weak	30	6.36	P0388083A	not competed		84275	2	2	3.1	0.76	0.89	0.95	0.92	1.04	1.25	0.85	1.05	1.21	1	good	30	6.03	P0388093A	not competed		not competed
SNRNP200	O75643	n/d	FALSE	7	Jurkat lysate		244505	49	49	25.7	1.06	0.98	1.01	1.08	0.99	1.13	1.03	0.97	1	1	good	30	7.29	P0388083A	not competed		244505	46	46	23.2	1.08	1.09	0.97	1.09	1.14	0.97	1.14	1.01	1.08	1	good	30	7.4	P0388093A	not competed		not competed
SNRNP40	Q96DI7	n/d	FALSE	7	Jurkat lysate		39310	10	10	44.8	1.09	1	1.02	1.06	1.05	1.04	1.01	1.02	0.97	1	good	30	7.61	P0388083A	not competed		39310	11	11	42	1.1	1.03	1.02	1.12	1.08	0.98	1.11	1.08	1.04	1	good	30	7.32	P0388093A	not competed		not competed
SNRNP70	P08621	n/d	FALSE	7	Jurkat lysate		51556	6	6	12.1	1.22	0.91	0.89	0.78	0.82	0.79	1.08	1.01	1.11	1	good	30	7.3	P0388083A	not competed																						not competed
SNRPA	P09012	n/d	FALSE	7	Jurkat lysate		31279	7	8	34.4	0.93	0.85	0.98	0.94	0.99	0.99	1.09	1	1.03	1	good	30	7.48	P0388083A	not competed		31279	8	11	35.8	0.87	0.79	0.84	0.89	0.9	0.98	0.98	0.92	0.91	1	good	30	7.55	P0388093A	not competed		not competed
SNRPA1	P09661	n/d	FALSE	7	Jurkat lysate		28415	4	4	16.9	0.8	0.68	0.93	0.91	0.84	1.3	1.08	0.88	1.07	1	weak	30	6.52	P0388083A	not competed		28415	5	5	18	0.96	1.34	0.96	1.47	1.32	1.09	1.06	1.11	1.24	1	good	30	6.61	P0388093A	not competed		not competed
SNRPB	P14678	n/d	FALSE	7	Jurkat lysate		30032	9	16	27.1	1.05	1	1.03	0.99	1.09	0.99	1.04	1.11	1	1	good	30	8.34	P0388083A	not competed		30032	7	13	24.2	1.03	0.89	0.99	0.93	0.93	1.06	1.07	1.1	0.98	1	good	30	8.16	P0388093A	not competed		not competed
SNRPB2	P08579	n/d	FALSE	7	Jurkat lysate		25486	4	4	24	0.86	0.79	1.11	1.17	1.02	1.17	1.18	0.98	0.96	1	good	30	6.97	P0388083A	not competed		25486	4	4	20.4	0.86	1.05	0.94	1.28	1.22	1.01	0.99	0.94	1.1	1	good	30	6.49	P0388093A	not competed		not competed
SNRPC	P09234	n/d	FALSE	7	Jurkat lysate		17394	2	2	22	0.76	0.82	0.8	0.9	0.87	0.83	0.97	0.92	0.76	1	good	30	7.53	P0388083A	not competed		17394	2	2	18.9	0.8	0.78	0.83	0.77	0.85	1.07	1.1	0.9	0.86	1	good	30	7.39	P0388093A	not competed		not competed
SNRPD1	P62314	n/d	FALSE	7	Jurkat lysate		13281	3	5	37.8	0.91	1.03	1.05	0.91	1.08	0.97	0.94	1.04	0.9	1	good	30	7.3	P0388083A	not competed		13281	3	6	36.1	0.92	0.78	0.85	0.75	0.8	0.92	0.85	0.98	0.82	1	good	30	7.24	P0388093A	not competed		not competed
SNRPD2	P62316	n/d	FALSE	7	Jurkat lysate		13527	11	19	71.2	0.94	0.95	1.01	0.94	1.01	0.87	0.95	0.88	0.86	1	good	30	8.39	P0388083A	not competed		13527	12	21	74.6	0.72	0.73	0.86	0.78	0.74	0.98	0.84	0.82	0.7	1	weak	30	8.04	P0388093A	not competed		not competed
SNRPD3	P62318	n/d	FALSE	7	Jurkat lysate		13916	5	10	52.4	0.95	0.99	0.93	0.89	0.9	0.84	0.92	0.89	0.92	1	good	30	8.36	P0388083A	not competed		13916	5	15	52.4	0.91	0.87	0.87	0.88	0.82	1.01	0.95	0.97	0.88	1	good	30	8.2	P0388093A	not competed		not competed
SNRPE	P62304	n/d	FALSE	7	Jurkat lysate		10803	3	4	52.2	0.99	0.96	0.89	0.83	1.06	0.91	0.89	0.92	0.89	1	good	30	7.58	P0388083A	not competed		10803	3	4	52.2	0.86	0.83	0.92	0.81	0.82	0.97	0.84	0.93	0.85	1	good	30	7.35	P0388093A	not competed		not competed
SNRPF	P62306	n/d	FALSE	7	Jurkat lysate		9725	3	3	38.4	1.07	1.01	0.88	0.85	0.88	0.8	0.68	0.71	0.84	1	weak	30	7.01	P0388083A	not competed		9725	3	3	38.4	1.05	0.86	1	0.88	0.9	1.07	0.98	1.07	1.06	1	good	30	6.67	P0388093A	not competed		not competed
SNRPG	P62308	n/d	FALSE	7	Jurkat lysate		8496	3	5	27.6	0.89	0.95	0.9	0.85	0.76	0.69	0.85	0.71	0.76	1	weak	30	7.72	P0388083A	not competed		8496	3	4	27.6	0.72	0.65	0.96	0.78	0.81	1.07	0.91	0.81	0.81	1	weak	30	7.48	P0388093A	not competed		not competed
SNU13	P55769	n/d	FALSE	7	Jurkat lysate		14173	5	5	46.9	1	1.09	0.96	0.96	0.96	0.91	0.95	0.7	0.76	1	weak	30	7.32	P0388083A	not competed		14173	4	4	33.6	0.73	0.83	1.05	0.96	0.78	1.09	0.77	0.93	0.65	1	weak	30	6.87	P0388093A	not competed		not competed
SNW1	Q13573	n/d	FALSE	7	Jurkat lysate		61494	3	3	6.2	0.92	0.94	0.9	0.84	0.89	0.86	0.91	1.01	0.91	1	good	30	6.66	P0388083A	not competed		61494	3	3	6.7	0.92	0.85	0.91	0.97	0.95	0.94	1.15	1	1.08	1	good	30	6.42	P0388093A	not competed		not competed
SNX2	O60749	n/d	FALSE	7	Jurkat lysate		58470	2	2	3.5	0.96	0.91	0.92	1.21	0.85	1.33	1.26	1.05	1.03	1	good	30	6.86	P0388083A	not competed		58470	2	2	9.4	0.95	1.21	0.88	1.05	1.41	0.82	0.92	0.73	1.09	1	weak	30	5.93	P0388093A	not competed		not competed
SNX6	Q9UNH7	n/d	FALSE	7	Jurkat lysate		46648	2	2	8.6	0.75	0.92	0.75	0.85	0.88	1.14	0.76	0.82	0.83	1	weak	30	6.49	P0388083A	not competed		46648	3	3	9.9	0.89	1.32	0.95	1.11	1.48	0.88	0.94	0.85	1.2	1	good	30	5.87	P0388093A	not competed		not competed
SON	P18583	n/d	FALSE	7	Jurkat lysate		267032	13	13	5.2	1	1	0.99	0.95	1.11	1.11	1.06	1.07	1.01	1	good	30	6.91	P0388083A	not competed		267032	11	11	4.8	0.88	0.93	0.9	0.93	1.02	0.99	1.03	1.02	1.05	1	good	30	6.91	P0388093A	not competed		not competed
SORT1	Q99523	n/d	FALSE	7	Jurkat lysate		92067	4	4	4.8	1.11	1.1	1.05	1.05	1.02	1.17	1.02	1.05	1.02	1	good	30	6.64	P0388083A	not competed		92067	4	4	4.7	0.93	1.18	0.9	0.95	1.03	0.95	0.94	1.01	1.08	1	good	30	6.15	P0388093A	not competed		not competed
SPOP	O43791	n/d	FALSE	7	Jurkat lysate																						42132	2	2	4	0.75	0.88	0.93	1.03	1.07	1.12	1.07	1.18	1.07	1	weak	30	5.98	P0388093A	not competed		not competed
SPTAN1	Q13813	n/d	FALSE	7	Jurkat lysate		285091	119	121	48.9	1.05	1.09	1.06	0.99	1.07	1.06	0.89	1.08	1.03	1	good	30	7.85	P0388083A	not competed		285091	132	133	53.6	1.04	1.03	1.03	1.03	1.07	1.01	0.93	1.05	1.12	1	good	30	7.69	P0388093A	not competed		not competed
SPTBN1	Q01082	n/d	FALSE	7	Jurkat lysate		274606	54	55	28.1	1.22	1.07	1.03	1.18	0.93	1.44	0.95	1.02	1.07	1	good	30	7.26	P0388083A	not competed		274606	68	69	33.7	1.14	1.41	1.06	1.3	1.48	1	0.91	1	1.33	1	good	30	7.38	P0388093A	not competed		not competed
SPTLC1	O15269	n/d	FALSE	7	Jurkat lysate		52743	5	5	11	0.85	0.93	0.88	0.94	0.97	1.11	1.03	1.02	1.06	1	good	30	6.96	P0388083A	not competed		52743	7	7	14.6	1.04	1.14	1.07	1.09	1.28	1.01	0.98	0.95	1.22	1	good	30	6.53	P0388093A	not competed		not competed
SPTLC2	O15270	n/d	FALSE	7	Jurkat lysate		62924	2	2	5.3	1.17	0.92	1.06	1.01	0.95	1.23	1.05	1.08	1.23	1	good	30	5.95	P0388083A	not competed																						not competed
SQOR	Q9Y6N5	OXIDOREDUCTASE	FALSE	7	Jurkat lysate		49960	3	3	6.2	1.01	1	0.92	1.14	0.97	1.4	0.91	1.06	1.05	1	good	30	6.41	P0388083A	not competed		49960	4	4	10.9	0.98	1.21	0.95	1.08	1.34	0.84	0.96	0.93	1.25	1	good	30	6.41	P0388093A	not competed		not competed
SRC	P12931	KINASE	TRUE	7	Jurkat lysate	2.5	60588	15	17	39.2	0.04	0.04	0.04	0.05	0.18	0.62	0.86	1	0.93	1	good	0.01	8.27	P0388083A	7.92	8.32	60588	17	18	51.3	0.04	0.05	0.05	0.05	0.18	0.76	0.86	1.06	0.94	1	good	0.02	7.84	P0388093A	7.77	8.17	8.25
SRM	P19623	MT	FALSE	7	Jurkat lysate		33824	2	2	8.6	1.95	1.17	1.13	2.05	0.79	3.15	1.25	0.99	0.89	1	good	30	7.28	P0388083A	not competed		33824	2	2	11.6	1.16	1.89	1.07	1.8	1.9	0.72	0.72	0.71	1.32	1	weak	30	6.42	P0388093A	not competed		not competed
SRP14	P37108	n/d	FALSE	7	Jurkat lysate																						14570	2	2	16.9	0.53	0.86	0.85	0.98	0.8	1.03	0.79	0.78	0.64	1	weak	21	6.77	P0388093A	4.68		not competed
SRP19	P09132	n/d	FALSE	7	Jurkat lysate		16156	5	5	38.2	1.15	1.2	1.12	1.06	0.97	0.92	0.98	0.9	0.93	1	good	30	6.5	P0388083A	not competed		16156	5	5	42.4	0.93	0.91	0.97	0.9	0.83	1.06	0.84	0.89	0.89	1	good	30	6.68	P0388093A	not competed		not competed
SRP54	P61011	n/d	FALSE	7	Jurkat lysate		55704	8	8	16.1	0.86	0.93	0.87	0.94	0.94	1.18	0.94	1	0.99	1	good	30	6.97	P0388083A	not competed		55704	9	9	19.4	0.9	1.04	0.94	1.05	1.15	1	0.94	1.03	1.12	1	good	30	6.79	P0388093A	not competed		not competed
SRP68	Q9UHB9	n/d	FALSE	7	Jurkat lysate		70729	4	4	8.1	0.83	0.92	0.84	0.89	0.92	1.04	0.92	0.89	0.92	1	good	30	7.02	P0388083A	not competed		70729	9	9	14.7	0.95	1.12	0.97	1.08	1.21	1.06	0.95	1.01	1.14	1	good	30	6.7	P0388093A	not competed		not competed
SRP72	O76094	n/d	FALSE	7	Jurkat lysate		74605	7	7	12.4	0.93	0.94	0.93	1	0.9	1.29	0.84	1.03	0.88	1	good	30	6.54	P0388083A	not competed		74605	9	9	13	0.9	1.19	0.94	1.07	1.23	0.92	0.85	0.85	1.18	1	good	30	6.47	P0388093A	not competed		not competed
SRPK1	Q96SB4	KINASE	TRUE	7	Jurkat lysate		92410	6	6	17.9	0.85	0.88	0.91	0.85	0.96	0.93	0.85	1.05	0.98	1	good	30	7.3	P0388083A	not competed		74324	7	7	16.5	0.85	0.74	0.79	0.81	0.86	0.94	1	0.98	0.99	1	weak	30	7.2	P0388093A	not competed		not competed
SRPK2	P78362	KINASE	TRUE	7	Jurkat lysate		79028	9	9	20.2	0.89	0.87	0.99	0.85	0.95	0.91	0.99	0.98	1.03	1	good	30	7.36	P0388083A	not competed		79028	7	7	13.4	0.9	0.79	0.87	0.89	0.96	0.96	1.25	0.97	1.08	1	good	30	6.98	P0388093A	not competed		not competed
SRRM1	Q8IYB3	n/d	FALSE	7	Jurkat lysate		102334	4	4	5.2	0.86	0.85	0.78	0.79	0.81	0.88	0.91	0.9	1.05	1	good	30	6.28	P0388083A	not competed																						not competed
SRRM2	Q9UQ35	n/d	FALSE	7	Jurkat lysate		299612	2	2	0.5	1.08	0.92	0.82	0.75	0.79	0.69	1.08	0.97	1.07	1	weak	30	6.74	P0388083A	not competed																						not competed
SRRT	Q9BXP5	n/d	FALSE	7	Jurkat lysate		100665	8	8	9.7	1.02	1.03	1	1.1	1	1.09	1.05	0.98	0.93	1	good	30	6.94	P0388083A	not competed		100665	10	10	12.2	1.01	1.12	1.07	1.1	1.13	1.04	1	0.99	1.08	1	good	30	6.95	P0388093A	not competed		not competed
SRSF1	Q07955	n/d	FALSE	7	Jurkat lysate		27744	10	12	42.7	0.99	1.01	0.99	1.04	0.96	0.82	0.97	0.9	0.88	1	good	30	7.62	P0388083A	not competed		27744	12	14	56	0.94	0.8	0.89	0.8	0.79	0.98	1.08	0.89	0.9	1	good	30	7.57	P0388093A	not competed		not competed
SRSF10	O75494	n/d	FALSE	7	Jurkat lysate		31300	6	6	26.7	1.09	0.94	0.9	0.89	0.91	0.82	1.18	1.01	1.08	1	good	30	7.1	P0388083A	not competed																						not competed
SRSF2	Q01130	n/d	FALSE	7	Jurkat lysate		25476	3	3	21.3	1.08	0.96	0.99	0.94	0.82	0.82	1.12	1.06	1.1	1	good	30	7.03	P0388083A	not competed		25476	4	5	24.9	0.88	0.71	0.72	0.74	0.76	0.81	1.36	0.79	1	1	weak	30	6.91	P0388093A	not competed		not competed
SRSF3	P84103	n/d	FALSE	7	Jurkat lysate		19329	8	8	35.4	1.36	1.22	1.25	1.2	1.06	0.84	1.26	1.05	1.07	1	good	30	7.71	P0388083A	not competed		19329	7	9	31.7	1.15	0.88	0.88	0.84	0.75	0.89	1.09	0.79	0.95	1	weak	30	7.44	P0388093A	not competed		not competed
SRSF4	Q08170	n/d	FALSE	7	Jurkat lysate		56678	3	3	6.5	1.1	0.85	0.81	0.78	0.88	0.66	1.16	0.97	1.17	1	weak	30	6.72	P0388083A	not competed																						not competed
SRSF5	Q13243	n/d	FALSE	7	Jurkat lysate		31263	3	3	9.6	0.95	0.86	0.93	0.96	0.93	0.86	1.07	1.09	1.01	1	good	30	7.36	P0388083A	not competed																						not competed
SRSF6	Q13247	n/d	FALSE	7	Jurkat lysate		39586	4	4	23	1.02	0.93	0.93	0.95	0.95	0.81	1.23	1.07	1.09	1	good	30	7.02	P0388083A	not competed		39586	6	6	22.7	0.75	0.67	0.67	0.77	0.78	0.85	1.09	0.81	1.02	1	weak	30	6.96	P0388093A	not competed		not competed
SRSF7	Q16629	n/d	FALSE	7	Jurkat lysate		27366	8	8	31.9	1.09	0.87	0.89	0.92	0.85	0.83	1.14	1.05	1.17	1	good	30	7.64	P0388083A	not competed																						not competed
SSB	P05455	n/d	FALSE	7	Jurkat lysate		46836	19	19	39.5	0.95	0.9	0.88	0.95	0.92	1.26	0.91	1.11	1.08	1	good	30	7.68	P0388083A	not competed		46836	18	18	31.6	0.9	1.09	0.87	0.98	1.18	0.88	0.95	1.02	1.21	1	good	30	7.36	P0388093A	not competed		not competed
SSBP1	Q04837	n/d	FALSE	7	Jurkat lysate		17259	5	5	31.1	0.81	0.86	0.86	0.81	0.88	0.96	1.01	1.05	0.94	1	good	30	7.35	P0388083A	not competed		17259	2	2	14.2	0.71	0.75	0.75	0.71	0.81	0.86	0.9	0.88	0.93	1	weak	30	7.01	P0388093A	not competed		not competed
SSR1	P43307	n/d	FALSE	7	Jurkat lysate		32235	3	3	11.9	0.9	0.96	0.96	0.82	1	0.94	0.88	1.03	1.04	1	good	30	7.26	P0388083A	not competed		32235	3	3	11.9	0.85	0.86	0.86	0.82	0.81	0.82	0.79	0.96	0.97	1	good	30	7.11	P0388093A	not competed		not competed
SSR3	Q9UNL2	n/d	FALSE	7	Jurkat lysate		22610	2	2	11.4	1.42	1.18	1.18	1.36	0.95	2.02	1.18	1.17	1.1	1	good	30	6.39	P0388083A	not competed																						not competed
SSR4	P51571	n/d	FALSE	7	Jurkat lysate		18998	6	6	34.7	1.01	0.96	1.03	1.01	0.95	1.13	1.08	1	1.01	1	good	30	7.33	P0388083A	not competed		18998	4	4	28.9	0.87	1.04	0.97	0.98	1.1	1	0.97	1.01	1.01	1	good	30	7.45	P0388093A	not competed		not competed
SSRP1	Q08945	n/d	FALSE	7	Jurkat lysate		81074	32	51	46.1	1.38	1.09	1	0.84	0.88	0.72	1.28	0.99	1.14	1	weak	30	8.56	P0388083A	not competed																						not competed
ST13	P50502	n/d	FALSE	7	Jurkat lysate		41331	13	13	31.4	0.96	1.03	0.95	1.04	0.93	1.18	1.02	0.94	0.97	1	good	30	7.26	P0388083A	not competed		41331	8	8	19.8	0.96	1.18	0.99	1.06	1.13	0.93	1.3	0.94	1.13	1	good	30	7.06	P0388093A	not competed		not competed
STAG2	Q8N3U4	n/d	FALSE	7	Jurkat lysate		145750	7	7	7.6	2.08	0.99	1.03	1.1	1	1.32	1.03	1.04	0.96	1	good	30	6.79	P0388083A	not competed																						not competed
STAT1	P42224	n/d	FALSE	7	Jurkat lysate		87334	4	4	4.3	1.23	0.86	0.93	1.43	0.97	1.91	1.05	0.99	0.91	1	good	30	6.13	P0388083A	not competed		87334	4	4	5.1	1.13	1.92	1.04	1.73	1.92	0.93	0.93	0.71	1.65	1	weak	30	6.39	P0388093A	not competed		not competed
STAT5B	P51692	n/d	FALSE	7	Jurkat lysate		89865	2	2	3.4	1.08	1.14	1.14	1.38	1.19	1.56	1.37	1.19	1.14	1	good	30	6.02	P0388083A	not competed		89865	3	3	5.1	1.07	1.66	1.12	1.71	1.77	0.93	1.19	0.77	1.58	1	good	30	5.99	P0388093A	not competed		not competed
STAU2	Q9NUL3	n/d	FALSE	7	Jurkat lysate		62640	5	5	9.1	0.64	0.7	0.72	0.75	0.87	0.85	0.9	0.9	0.96	1	weak	30	6.29	P0388083A	not competed																						not competed
STIM1	Q13586	n/d	FALSE	7	Jurkat lysate		77422	4	4	7.6	0.85	0.87	0.95	0.97	0.94	0.98	0.89	0.97	1.05	1	good	30	6.56	P0388083A	not competed		77422	6	6	12.3	1.07	1.15	1.11	1.09	1.19	1.04	0.91	1.05	1.11	1	good	30	6.55	P0388093A	not competed		not competed
STIP1	P31948	n/d	FALSE	7	Jurkat lysate																						62639	22	22	32.8	0.6	0.8	0.68	0.76	0.85	0.78	1.09	0.84	1.05	1	weak	18	7.55	P0388093A	4.74		not competed
STK10	O94804	KINASE	TRUE	7	Jurkat lysate	1.56	112134	16	19	21.3	0.48	0.83	1.04	0.86	1.09	0.94	0.88	1.04	1.05	1	good	18	8.06	P0388083A	4.74	4.94	112134	19	21	22.4	0.62	0.77	0.99	0.9	0.99	1.12	0.96	1.16	1.04	1	weak	30	7.86	P0388093A	not competed		4.94
STK11	Q15831	KINASE	TRUE	7	Jurkat lysate	1.1	48635	2	2	7.9	0.71	0.96	1.06	0.9	1.17	0.97	0.8	1.12	1.04	1	weak	30	6.9	P0388083A	not competed		48635	2	2	7.9	0.82	0.69	1.1	0.94	1.06	1.22	0.77	1.41	1.1	1	weak	30	6.86	P0388093A	not competed		not competed
STK16	O75716	KINASE	TRUE	7	Jurkat lysate	2.09	34656	11	11	45.2	0.93	1.01	1.06	0.98	1.06	0.99	0.97	1	0.99	1	good	30	7.45	P0388083A	not competed		34656	13	13	51.8	0.98	0.93	1.02	1.07	1.02	1.1	0.98	1.08	1.02	1	good	30	7.29	P0388093A	not competed		not competed
STK17A	Q9UEE5	KINASE	TRUE	7	Jurkat lysate	1.89	46558	6	8	17.6	0.86	1.12	1.17	1.02	1.19	1.06	0.99	1.03	1.02	1	good	30	7.54	P0388083A	not competed		46558	4	7	16.2	0.88	0.8	0.95	0.83	1.04	1.09	0.87	1.11	0.92	1	good	30	7.41	P0388093A	not competed		not competed
STK17B	O94768	KINASE	TRUE	7	Jurkat lysate	2.57	42344	10	11	25.3	0.88	1.07	1.16	1.07	1.18	1.07	0.97	1.07	1.07	1	good	30	7.75	P0388083A	not competed		42344	9	10	26.9	0.98	0.92	1.15	1.03	1.09	1.24	1	1.21	1.04	1	good	30	7.67	P0388093A	not competed		not competed
STK26	Q9P289	KINASE	TRUE	7	Jurkat lysate	1.56	46528	3	3	11.1	1.11	1.09	1.07	0.96	1.01	1.05	0.83	1.08	1.06	1	good	30	6.73	P0388083A	not competed		46528	4	4	18	1.06	1.1	1.04	1.05	1.14	0.98	0.99	1.04	1.15	1	good	30	6.55	P0388093A	not competed		not competed
[truncated: 289 more rows]

## Sheet: Dinaciclib kinobeads assay_8
gene_name	swissprot_identifier	focus_group	kinase	compound	cell_material	IC50.to.KD	molecular_weight_n1	qupm_n1	qusm_n1	sequence_coverage_n1	rel_fc_protein_126_n1	rel_fc_protein_127L_n1	rel_fc_protein_127H_n1	rel_fc_protein_128L_n1	rel_fc_protein_128H_n1	rel_fc_protein_129L_n1	rel_fc_protein_129H_n1	rel_fc_protein_130L_n1	rel_fc_protein_130H_n1	rel_fc_protein_131L_n1	qcval_n1	ic50final_n1	ms1intensity_n1	internal_identifier_n1	pIC50_n1	pKDapp_n1	molecular_weight_n2	qupm_n2	qusm_n2	sequence_coverage_n2	rel_fc_protein_126_n2	rel_fc_protein_127L_n2	rel_fc_protein_127H_n2	rel_fc_protein_128L_n2	rel_fc_protein_128H_n2	rel_fc_protein_129L_n2	rel_fc_protein_129H_n2	rel_fc_protein_130L_n2	rel_fc_protein_130H_n2	rel_fc_protein_131L_n2	qcval_n2	ic50final_n2	ms1intensity_n2	internal_identifier_n2	pIC50_n2	pKDapp_n2	pKdapp_mean
[truncated: 1,719 more rows]
